# Supplementary material for: The association of clinical phenotypes to known AD/FTD genetic risk loci and their inter-relationship
Source: PLoS One. 2020 Nov 5;15(11):e0241552. doi: 10.1371/journal.pone.0241552 (PMC7644002; doi:10.1371/journal.pone.0241552)
Supplement: S1 Table — (XLSX) [file pone.0241552.s001.xlsx]

## Sheet: ST 1
Table S1 Genotype platform representation and imputation statistics for the tested variants in 23andMe cohort, including the average imputation dosages for the first (A) and second (B) alleles (freq.a and freq.b) and the average and minimum imputation quality across all batches (avg.rsqr and min.rsqr). The r2 statistic is used to measure imputation quality, which range from 0 (worst) to 1 (best).…
assay.name	is.v1	is.v2	is.v3	is.v4	freq.a	freq.b	avg.rsqr	min.rsqr	p.batch
rs429358	FALSE	FALSE	TRUE	TRUE	0.14	0.86	0.996	0.986	0.3395
rs7412	FALSE	TRUE	TRUE	TRUE	0.922	0.078	0.998	0.994	0.06326
rs9349407	FALSE	FALSE	FALSE	TRUE	0.265	0.735	0.999	0.99	0.3612
rs11136000	TRUE	TRUE	TRUE	TRUE	0.6	0.4	1	0.997	0.4423
rs3818361	TRUE	TRUE	FALSE	TRUE	0.194	0.806	1	0.998	0.725
rs3764650	TRUE	TRUE	TRUE	TRUE	0.093	0.907	0.999	0.997	0.1413
rs3851179	TRUE	TRUE	TRUE	TRUE	0.632	0.368	0.999	0.997	0.7868
rs744373	TRUE	TRUE	TRUE	TRUE	0.714	0.286	0.999	0.997	0.05648
rs3865444	FALSE	TRUE	TRUE	TRUE	0.309	0.691	1	1	0.2057
rs646776	TRUE	TRUE	TRUE	TRUE	0.218	0.782	1	0.998	0.8551
rs5848	FALSE	FALSE	TRUE	FALSE	0.704	0.296	0.96	0.857	2.509e-08
rs116953792	FALSE	FALSE	FALSE	FALSE	0.973	0.027	0.998	0.996	0.492
rs1503351	FALSE	FALSE	FALSE	FALSE	0.955	0.045	0.982	0.962	0.7233
							0.994615	0.857
