# Supplementary material for: The association of clinical phenotypes to known AD/FTD genetic risk loci and their inter-relationship
Source: PLoS One. 2020 Nov 5;15(11):e0241552. doi: 10.1371/journal.pone.0241552 (PMC7644002; doi:10.1371/journal.pone.0241552)
Supplement: S2 Table — (XLSX) [file pone.0241552.s002.xlsx]

## Sheet: ST 2
Table S2 A list of 1234 phenotypes in the 23andMe cohort used for the PheWAS analysis and sample size for each trait using the rs3865444 PheWAS results as an example
Pheno abbreviation	Type	TAG	Phenotype	Phenotype description	Phenotype grouping 1	Phenotype grouping 2
ability_handle_stress	QTL	personality	Ability to handle stress	On a scale of 1 to 6, how would you rate your ability to handle stress in the past four weeks? scored from 1=I can shake off stress to 6=Stress eats away at me.
achilles_tendinitis	Binary	sports	Achilles tendinitis	Had achilles tendinitis	No achilles tendinitis	Had achilles tendinitis
achilles_tendinitis_conservative	Binary	sports	Achilles tendinitis MRI	Had achilles tendinitis with MRI diagnosis	No achilles tendinitis	Had achilles tendinitis
acid_reflux	Binary	gastrointestinal	Acid reflux	Acid reflux	No	acid_reflux
acid_reflux_meds	Binary	gastrointestinal	Acid reflux meds	Take medication to treat or prevent acid reflux or heartburn	no	acid_reflux_meds
aciphex_qt	QTL	drug_efficacy	Aciphex efficacy	Aciphex efficacy, scored from 0=no effect to 3=lots of effect*	none	little
acl_risk_sports	Binary	sports	Played high risk sport	Played a jumping, cutting, turning, pivoting, or leaping sport	Did not play high risk sport	Played high risk sport
acl_tear	Binary	sports	ACL tear	Had an ACL tear	No ACL tears	Had ACL tear
acl_tear_high_risk	Binary	sports	ACL tear in high risk sport	ACL tear, controls must have played a high risk sport	No_tear	ACL_tear
acl_tear_with_mri	Binary	sports	ACL tear with MRI diagnosis	Had an ACL tear with MRI diagnosis	No ACL tears	Had ACL tear
actinic_keratosis	Binary	skin	Actinic keratosis	Actinic keratosis, from general health survey and short questions.	no	actinic_keratosis
adhd	Binary	psychiatric	ADHD	ADHD, combined from general health and short questions. Discordant answers removed.	no	adhd
adhd_add_meds	Binary	psychiatric	Took medications for ADHD/ADD	cases report to have ever taken medications for ADHD or ADD	no	adhd_add_meds
aerobic_exercise	Binary	lifestyle	Aerobic exercise	Regular aerobic exercise	not	aerobic
age_at_first_birth	QTL	reproductive	Age at first birth	Mother's age at first child birth (range 10-60)
age_at_menopause	QTL	reproductive	Age at menopause	How old were you when you went through menopause (had your last menstrual period)? (not applicable/under 45/45-54/55+/not sure), restricted to female	under_45	45-54
age_bald_onset_men	QTL	hair	Baldness onset age in men	Baldness onset age in men	<18	18-24
age_first_menses	QTL	reproductive	Age first menses	Age at first menses	under_8	2019-08-09
age_gray_survival	Survival	pigmentation	Graying survival	Survival for age at hair graying
age_spots	QTL	skin	Skinaging, age spots	Amount of age spots (not freckles) on the face.	1	2
age_spots_postmenopausal	QTL	skin	Age spots postmenopausal	Amount of age spots (not freckles) on the face, post-menopausal.	1	2
age_voice_deepened	QTL	reproductive	Age voice deepened	How old were you when your voice began to crack/deepen? (under 9/9-10/11-12/13-14/15-16/17-18/19+/not sure), restricted to male	under_9	2019-09-10
alcohol_abuse	Binary	addiction	Alcohol abuse	Alcohol abuse combined from alcoholism and alcohol abuser	no	alcohol_abuse
alcoholism	Binary	addiction	Alcoholism	Alcoholism	no Alcoholism	Alcoholism
aleve_qt	QTL	drug_efficacy	Aleve efficacy	Aleve efficacy, scored from 0=no effect to 3=lots of effect	none	little
aleve_stomach	Binary	drug_side	Aleve stomachache	Aleve (with or without food) contributed to stomachache	never	always / on empty stomach
allegra_dry	Binary	drug_side	Allegra dry mouth	Allegra contributed to dry mouth	no	allegra_dry
allegra_fast_heart	Binary	drug_side	Allegra fast heartbeat	Allegra contributed to fast heartbeat	no	allegra_fast_heart
allegra_qt	QTL	drug_efficacy	Allegra efficacy	Allegra efficacy, scored from 0=no effect to 3=lots of effect	none	little
alopecia_areata	Binary	autoimmune	Alopecia areata	Alopecia areata	No alopecia areata	Alopecia areata
alzheimers	Binary	neurological	alzheimers	Alzheimer's disease, age 55 or older	no alzheimers	alzheimers
amd	Binary	eyes	AMD	Age-related macular degeneration	No	amd
amd_or_blindness	Binary	eyes	AMD/blindness	Age-related macular degeneration or blindness	no	amd_or_blindness
amount_of_stress	QTL	personality	Amount of stress	Amount of stress in life scored from 0=No stress to 5=Extreme stress
anemia	Binary	blood	Anemia	Anemia	no anemia	anemia
angina	Binary	cardiovascular	Angina	Angina	no	angina
angioplasty	Binary	cardiovascular	Angioplasty	Angioplasty	no Angioplasty	Angioplasty
anti_TNF_side_effect_allergic	Binary	drug_side	Anti-TNF-alpha side effect allergic	Cases report to have allergy side effect from taking anti-TNF-alpha drugs. controls don't	no	yes
anti_TNF_side_effect_infection	Binary	drug_side	Anti-TNF-alpha side effect infection	cases report to have infection side effect when taking anti-TNF-alpha medication.	no	yes
antidepressant_5HT_efficacy	QTL	drug_efficacy	5HT efficacy	5HT efficacy, scored from 0=no effect to 4=very much	none	little
antidepressant_anticonvulsant_efficacy	QTL	drug_efficacy	Anticonvulsant efficacy	Anticonvulsant efficacy, scored from 0=no effect to 4=very much	none	little
antidepressant_benzodiazepine_efficacy	QTL	drug_efficacy	Benzodiazepine efficacy	Benzodiazepine efficacy, scored from 0=no effect to 4=very much	none	little
antidepressant_efficacy	QTL	drug_efficacy	Antidepressant efficacy	Efficacy of antidepressants	none	little
antidepressant_NDRI_efficacy	QTL	drug_efficacy	NDRI efficacy	Efficacy of NDRI, scored from 0=no effect to 4=very much	none	little
antidepressant_side_effect_anxiety	Binary	drug_side	Anxiety from antidepressants	Antidepressants contributed to anxiety	ad users without anxiety	ad users with anxiety
antidepressant_side_effect_constipation	Binary	drug_side	Constipation from antidepressants	Antidepressants contributed to constipation	ad users without constipation	ad users with constipation
antidepressant_side_effect_diarrhea	Binary	drug_side	Diarrhea from antidepressants	Antidepressants contributed to diarrhea	ad users without diarrhea	ad users with diarrhea
antidepressant_side_effect_dry_mouth	Binary	drug_side	Dry mouth from antidepressants	Antidepressants contributed to dry mouth	ad users without dry_mouth	ad users with dry_mouth
antidepressant_side_effect_erectile_trouble	Binary	drug_side	Erectile trouble from antidepressants	Antidepressants contributed to erectile trouble	ad users without erectile_trouble	ad users with erectile_trouble
antidepressant_side_effect_fatigue	Binary	drug_side	Fatigue from antidepressants	Antidepressants contributed to fatigue	ad users without fatigue	ad users with fatigue
antidepressant_side_effect_general_malaise	Binary	drug_side	Malaise from antidepressants	Antidepressants contributed to general malaise	ad users without general_malaise	ad users with general_malaise
antidepressant_side_effect_headaches	Binary	drug_side	Headaches from antidepressants	Antidepressants contributed to headaches	ad users without headaches	ad users with headaches
antidepressant_side_effect_nausea_vomiting	Binary	drug_side	Nausea/vomiting from antidepressants	Antidepressants contributed to nausea or vomiting	ad users without nausea_vomiting	ad users with nausea_vomiting
antidepressant_side_effect_poor_concentration	Binary	drug_side	Poor concentration from antidepressants	Antidepressants contributed to poor concentration	ad users without poor_concentration	ad users with poor_concentration
antidepressant_side_effect_poor_coordination	Binary	drug_side	Poor coordination from antidepressants	Antidepressants contributed to poor coordination	ad users without poor_coordination	ad users with poor_coordination
antidepressant_side_effect_reduced_sexual_desire	Binary	drug_side	Reduced sexual desire from antidepressants	Antidepressants contributed to reduced sexual desire	ad users without reduced_sexual_desire	ad users with reduced_sexual_desire
antidepressant_side_effect_restlessness	Binary	drug_side	Restlessness from antidepressants	Antidepressants contributed to restlessness	ad users without restlessness	ad users with restlessness
antidepressant_side_effect_sleep_difficulty	Binary	drug_side	Insomnia from antidepressants	Antidepressants contributed to difficulty sleeping	ad users without sleep_difficulty	ad users with sleep_difficulty
antidepressant_side_effect_sleep_too_much	Binary	drug_side	Excessive sleep from antidepressants	Antidepressants contributed to excessive sleeping	ad users without sleep_too_much	ad users with sleep_too_much
antidepressant_side_effect_tremor	Binary	drug_side	Tremor from antidepressants	Antidepressants contributed to tremor	ad users without tremor	ad users with tremor
antidepressant_side_effect_trouble_achieving_orgasm	Binary	drug_side	Trouble achieving orgasm from antidepressants	Antidepressants contributed to trouble achieving orgasm	ad users without trouble_achieving_orgasm	ad users with trouble_achieving_orgasm
antidepressant_side_effect_trouble_becoming_aroused	Binary	drug_side	Trouble becoming aroused from antidepressants	Antidepressants contributed to trouble becoming aroused	ad users without trouble_becoming_aroused	ad users with trouble_becoming_aroused
antidepressant_side_effect_troubled_sleep	Binary	drug_side	Troubled sleep from antidepressants	Antidepressants contributed to troubled sleep	ad users without troubled_sleep	ad users with troubled_sleep
antidepressant_SNRI_efficacy	QTL	drug_efficacy	SNRI efficacy	Efficacy of SNRI, scored from 0=no effect to 4=very much	none	little
antidepressant_SSRI_efficacy	QTL	drug_efficacy	SSRI efficacy	Efficacy of SSRI, scored from 0=no effect to 4=very much	none	little
antidepressant_TCA_efficacy	QTL	drug_efficacy	TCA efficacy	Efficacy of TCA, scored from 0=no effect to 4=very much	none	little
antihistamine_dry	Binary	drug_side	Antihistmine dry mouth	Antihistamine contributed to dry mouth	no	antihistamine_dry
antihistamine_efficacy	Binary	drug_efficacy	Antihistamine efficacy	Combined efficacy of Claritin, Allegra, and Zyrtec	no	antihistamine_efficacy
antihistamine_fast	Binary	drug_side	Antihistimine fast heartbeat	Antihistimine contributed to fast heartbeat	no	antihistamine_fast
anxiety	Binary	psychiatric	Anxiety	Anxiety, from general health	no	anxiety
any_allergy	Binary	immune	Any allergy	Any allergies	no allergy	has any allergy
any_animal_allergy	Binary	immune	Any animal allergy	Any animal allergy	no allergy	has any animal allergy
any_asthma	Binary	immune	Asthma	Any form of asthma	no asthma	any asthma
any_asthma_eczema	Binary	immune	Asthma vs. eczema	Cases have Asthma, controls have eczema.	eczema	asthma
any_asthma_eczema_rhinitis	Binary	immune	Any asthma, eczema or rhinitis	Cases report to have been diagnosed with any of Asthma, eczema or rhinitis, controls have none of them.	no any_asthma_eczema_rhinitis	any_asthma_eczema_rhinitis
any_asthma_rhinitis	Binary	immune	Asthma vs. rhinitis	Cases have asthma, Controls have rhinitis.	rhinitis	asthma
any_autoimmune	Binary	autoimmune	Any autoimmune disease	cases report to have any of the 25 types of autoimmune diseases. Controls don't have any.	None	Some autoimmune disease
any_cancer	Binary	cancer	Any cancer	cases report having some of the 32 types of cancers. controls don't have any.	None	Some cancer
any_cvd	Binary	cardiovascular	Any cardiovascular disease	cases report to have some cardiovascular disease, controls do not have any cardiovascular disease.	None	Some cardiovascular disease
any_drug_allergy	Binary	immune	Any drug allergy	Any drug allergy	no allergy	has any drug allergy
any_food_allergy	Binary	immune	Any food allergy	Any food allergy	no allergy	has any food allergy
any_freckles	Binary	pigmentation	Freckling	Freckling	no	Freckles
any_immune	Binary	immune	Any immune disease	Cases report to have some immune disease, controls don't have any.	None	Some immune disease
any_infectious	Binary	infection	Any infectious disease	Cases report any of the 22 types of infectious dieases. Controls have none of them.	None	Some infectious disease
any_neurological	Binary	neurological	Any neurological disease	Cases report any of 11 types of neurological disease.controls did not have any.	None	Some neurological disease
any_non_melanoma_skin_cancer	Binary	cancer	Non-melanoma skin cancer	Any skin cancer except melanoma (basal cell, squamous cell, or actinic keratosis)	no skin cancer	any skin cancer
any_non_skin_cancer	Binary	cancer	Any non-skin cancer	Cases report to have some of 28 types of non-skin cancers. Controls don't have any.	None	Some non-skin cancer
any_plant_allergy	Binary	immune	Any plant allergy	Any plant allergy	no allergy	has any plant allergy
any_ponv	Binary	drug_side	PONV	Postoperative nausea and vomiting, any degree***	Had surgery but not PONV	Had PONV
any_psychiatric	Binary	psychiatric	Any psychiatric disease	Cases report any of the 9 types of psychiatric diseases, controls don't have any.	None	Some psychiatric disease
any_reproductive	Binary	reproductive	Any reproductive disease	Cases report to have any of the 5 types reproductive diseases, controls don't have any.	None	Some reproductive disease
any_skin_cancer	Binary	cancer	Skin cancer	Any skin cancer (basal cell, squamous cell, melanoma, or actinic keratosis)	no skin cancer	any skin cancer
any_tendinitis	Binary	sports	Any tendinitis	Had some kind of tendinitis	No tendinitis	Had some kind of tendinitis
aortic_aneurysm	Binary	cardiovascular	Aortic aneurysm	Aortic aneurysm	no	aortic_aneurysm
aortic_stenosis	Binary	cardiovascular	Aortic stenosis	Aortic stenosis	no	aortic_stenosis
appendectomy	Binary	gastrointestinal	Appendectomy	Appendectomy	No	appendectomy
appreciates_art_music_or_literature	QTL	personality	Personality appreciates art/music/literature	Question "I am someone who appreciates art, music, or literature." scored from 0=Strongly disagree to 4=Stronly agree.	0	1
arch_height	QTL	morphology	Low arches	Feet have low arches	low	normal
arthroscopic_surgery	Binary	surgery	Arthroscopic surgery	Cases had ever had Arthroscopic surgery, controls don't.	no arthroscopic_surgery	arthroscopic_surgery
asparagus_anosmia	Binary	sensation	Asparagus anosmia	Asparagus anosmia	Can smell	Anosmic
aspirin_allergy	Binary	immune	Aspirin allergy strict	Aspirin allergy with test or allergic symptoms (controls have no allergies)	no allergy	aspirin allergy
aspirin_allergy_clean	Binary	immune	Aspirin allergy	Aspirin allergy with test or allergic symptoms (controls have no medication allergies)	no allergy	aspirin allergy
aspirin_any_serious_gi_problems	Binary	drug_side	Aspirin common GI problems	Common gastrointestinal problems from aspirin (bleeding, ulcer, perforation)	no	gi_problems
aspirin_any_serious_gi_problems_or_pain	Binary	drug_side	Aspirin GI problems	Gastrointestinal problems from aspirin (bleeding, ulcer, perforation, pain)	no	gi_problems
aspirin_bleeding	Binary	drug_side	Aspirin bleeding	Aspirin bleeding problems	no	bleeding problem
aspirin_gi_bleeding	Binary	drug_side	Aspirin GI bleeding	Aspirin gastrointestinal bleeding problems	no	gi_bleeding problem
aspirin_kidney	Binary	drug_side	Aspirin kidney problems	Aspirin kidney problems	no	kidney problem
aspirin_liver	Binary	drug_side	Aspirin liver problems	Aspirin liver problems	no	liver problem
aspirin_qt	QTL	drug_efficacy	Aspirin efficacy	Aspirin efficacy, scored from 0=no effect to 3=lots of effect	none	little
aspirin_stomach	Binary	drug_side	Aspirin stomachache	Individuals who experience indigestion after taking aspirin (with or without food) are cases	never	always / on empty stomach
aspirin_ulcer	Binary	drug_side	Aspirin ulcer problems	Aspirin ulcer problems	no	ulcer problem
asthenospermia	Binary	reproductive	Asthenospermia	Have you ever been told by a doctor that you had low sperm motility (asthenospermia)? restricted to male
asthma_severity	QTL	immune	Asthma severity	Asthma severity
astigmatism	Binary	eyes	Astigmatism	Astigmatism	no	astigmatism
at_all_religious	Binary	personality	Religious	Are religious	not religious	religious
atheist_or_agnostic	Binary	personality	Atheist or agnostic	Are atheist or agnostic	not atheist or agnostic	atheist or agnostic
atrial_fibrillation	Binary	cardiovascular	Atrial fibrillation	Atrial fibrillation	no	atrial_fibrillation
atypical_breast_hyperplasia	Binary	cancer	Atypical breast hyperplasia	Atypical hyperplasia of the breast (detected via a biopsy of your breast tissue), restricted to sex=female	no	yes
autism	Binary	psychiatric	Autism	Autism, from general health	no	autism
ave_anti_TNF_efficacy	QTL	drug_efficacy	Anti-TNF-alpha drug efficacy	The average anti-TNF-drug efficacy.
azoospermia	Binary	reproductive	Azoospermia	Have you ever been told by a doctor that you had no sperm in your ejaculate (azoospermia)? restricted to male	no	yes
back_hair	QTL	morphology	Back hair	Combined lower and upper back hair
bald_image	Binary	hair	Baldness by image	Baldness reported by image	No hair loss	Hair loss
basal_cell_carcinoma	Binary	cancer	Basal cell carcinoma	Basal cell carcinoma	no	basal_cell_carcinoma
basilar_migraine	Binary	neurological	Basilar migraines	Ever had basilar migraines (ICHD-II standard)	Does not have basilar migraines	Has basilar migraines
beighton_hypermobility_qtl	QTL	morphology	Hypermobility	Hypermobility scored using Beighton scale
benadryl_drowsy	Binary	drug_side	Benadryl drowsiness	Individuals who feel dizzy or drowsy after taking Benadryl	notdrowsy	drowsy
big_toe_shorter	Binary	morphology	Longest toe	Longest toe is second toe	big	next
biopsy_non_breast	Binary	cancer	Non-breast biopsy	Biopsy (not breast)	no Non_breast_biopsy	Non_breast_biopsy
bipolar	Binary	psychiatric	Bipolar	Bipolar, combined from general health and short questions. discordant answers set to na.	no	bipolar
bipolar_meta	Binary	psychiatric	Bipolar for meta-analysis	Combined phenotype for bipolar disorder analysis. Cases are bipolar disorder, without Parkinson's, multiple personality disorder, schizophrenia, autism, and retardation. Controls are not on antidepressants or report anxiety, fibromyalgia, or manic episode.	no	bipolar
birthweight	QTL	metabolic	Birthweight	Birthweight in oz
bladder_cancer	Binary	cancer	Bladder cancer	Bladder cancer	no	bladder_cancer
bladder_infection	Binary	infection	Bladder infection	Bladder infection	no bladder_infection	bladder_infection
bleeding_tendency	Binary	blood	Bleeding tendency	Bleeding tendency	no Bleeding_tendency	Bleeding_tendency
blindness	Binary	eyes	Blindness	Blindness	no Blindness	Blindness
blood_clots	Binary	blood	Blood clots	Blood clots	no	blood_clots
blood_disorder	Binary	blood	Blood disorder	Blood disorder	no Blood_disorder	Blood_disorder
blood_in_stool	Binary	blood	Bloody stool	Bloody stool	no Blood_in_your_stool	Blood_in_your_stool
blood_pressure_meds	Binary	cardiovascular	Blood pressure medications	Are you currently taking any medications to lower your blood pressure?	no	blood_pressure_meds
blood_sugar_meds	Binary	metabolic	Blood sugar medications current	Currently taking medications to lower or control blood sugar	no	blood_sugar_meds
blood_thinner_meds	Binary	blood	Blood thinner medications	Took blood thinner medications	no	blood_thinner_meds
bmi	QTL	metabolic	BMI	Body mass index
boatsick	QTL	sensation	Boatsick	scored from 0=never to 3=frequently	never	occasionally
body_type	Binary	morphology	Pear vs apple body type	Cases have more of a pear (gain weight on hips or thighs) body type. Controls have more of an apple ( gain weight around middle) body type.	apple	pear
bone_fracture_repair	Binary	musculoskeletal	Fracture repair	Ever had a bone fracture repaired	no fracture_repair	fracture_repair
braces	Binary	morphology	Orthodontics	Ever had or needed orthodontics	none	braces
brain_surgery	Binary	surgery	Brain surgery	Cases have ever had brain surgery. Controls don't.	no Brain_surgery	Brain_surgery
breast_augmentation	Binary	lifestyle	Breast augmentation	Breast augmentation	no Breast_augmentation	Breast_augmentation
breast_biopsy	Binary	cancer	Breast biopsy	Breast biopsy	no Breast_biopsy	Breast_biopsy
breast_cancer	Binary	cancer	Breast cancer	Breast cancer*	no	breast_cancer
breast_or_ovarian_cancer	Binary	cancer	Breast or ovarian cancer	At least one of breast or ovarian cancer	no	breast_or_ovarian_cancer
breast_reduction	Binary	surgery	Breast reduction	Cases have ever had breast reduction surgeries.Controls don't.female only.	no Breast_reduction	Breast_reduction
brow_wrinkles	QTL	skin	Brow wrinkles	Wrinkling between the eyebrows.	1	2
brow_wrinkles_postmenopausal	QTL	skin	Brow wrinkles postmenopausal	Wrinkling between the eyebrows, post-menopausal.	1	2
brow_wrinkles_premenopausal	QTL	skin	Brow wrinkles premenopausal	Wrinkling between the eyebrows, pre-menopausal.	1	2
bunion	Binary	musculoskeletal	Bunion or bunionectomy	Ever had a bunion or bunionectomy	No	Bunion
bunionectomy	Binary	musculoskeletal	Bunionectomy	Ever had a bunionectomy	no bunionectomy	bunionectomy
cad	Binary	cardiovascular	Coronary artery disease	Coronary artery disease	no	cad
can_be_cold_and_aloof	QTL	personality	Personality cold and aloop	Question "I am someone who can be cold and aloop" scored from 0=Strongly disagree to 4=Strongly agree.	0	1
can_be_moody	QTL	personality	Personality moody	Question "I am someone who can be moody." scored from 0=Strongly disagree to 4=Stronly agree.	0	1
can_be_somewhat_careless	QTL	personality	Personality careless	Question "I am someone who can be somewhat careless." scored from 0=Strongly disagree to 4=Strongly agree.	0	1
can_be_tense	QTL	personality	Personality tense	Question "I am someone who can be tense." scored from 0=Strongly disagree to 4=Stronly agree.	0	1
can_lift_both_eyebrows	Binary	morphology	Lift both eyebrows	Can lift both eyebrows	cannot lift both eyebrows	can lift both eyebrows
can_lift_left_eyebrow	Binary	morphology	Lift left eyebrow	Can lift left eyebrow	cannot lift left eyebrow	can lift left eyebrow
can_lift_right_eyebrow	Binary	morphology	Lift right eyebrow	Can lift right eyebrow	cannot lift right eyebrow	can lift right eyebrow
cardiac_ablation	Binary	cardiovascular	Cardiac ablation	Cardiac ablation to treat arrhythmia	no Cardiac_ablation_to_treat_arrhythmia	Cardiac_ablation_to_treat_arrhythmia
carsick	QTL	sensation	Carsick	Carsick, scored 0 (never) to 3 (frequently)	never	occasionally
cat_allergy	Binary	immune	Cat allergy strict	Cat allergy with test or allergic symptoms (controls have no allergies)	no allergy	cat allergy
cat_allergy_clean	Binary	immune	Cat allergy	Cat allergy with test or allergic symptoms (controls have no animal allergies)	no allergy	cat allergy
cat_allergy_meta	Binary	immune	Cat allergy	Cat allergy with test or allergic symptoms (controls have simplified "no allergies" phenotype)	no allergy	cat allergy
cataract	Binary	eyes	Cataract	Cataract	no Cataract	Cataract
cataract_removal	Binary	eyes	Cataract removal	Cataract removal	no Cataract_removal	Cataract_removal
cavities_many	Binary	teeth	Many cavities	Have 4+ cavities, controls have 0-3 cavities	No/few cavities	Many cavities
celiac	Binary	autoimmune	Celiac	Celiac disease	no	celiac
centenarian_family	Binary	longevity	Centenarian family	Is, or has a parent or grandparent at least 100 years old	none	centenarian family member
cervical_spine_surgery	Binary	musculoskeletal	Cervical spine surgery	Ever had cervical spine surgery	no cervical_spine_surgery	cervical_spine_surgery
cesarean_section	Binary	reproductive	Cesarean section	Cesarean section (c-section), from general health	no Caesarean_section	Caesarean_section
chemotherapy_meds	Binary	cancer	Chemotherapy	Have you ever received chemotherapy?	no	chemotherapy_meds
chicken_allergy	Binary	immune	Chicken allergy strict	Chicken allergy with test or allergic symptoms (controls have no allergies)	no allergy	chicken allergy
chicken_allergy_clean	Binary	immune	Chicken allergy	Chicken allergy with test or allergic symptoms (controls have no animal allergies)	no allergy	chicken allergy
chicken_pox	Binary	infection	Chicken pox	Chicken pox	No	chicken_pox
chin_dimple	Binary	morphology	chin dimple	morphology, question chin_dimple	yes	no
chin_dimple_qtl	QTL	morphology	Chin dimple	Chin dimple degree	none	slight
chocolate	Binary	food_preference	Milk vs dark chocolate preference	Do you prefer milk or dark chocolate? Cases report Milk, controls report Dark chocolate.	dark	milk
chronic_back_pain	Binary	musculoskeletal	Chronic backpain	Chronic backpain	no chronic_backpain	chronic_backpain
chronic_bronchitis	Binary	respiratory	Chronic bronchitis	Chronic bronchitis, from general health	no Chronic_bronchitis	Chronic_bronchitis
chronic_constipation	Binary	gastrointestinal	Constipation	Chronic constipation	no chronic_constipation	chronic_constipation
chronic_fatigue	Binary	neurological	Chronic fatigue syndrome	Have you ever been diagnosed with or treated for chronic fatigue syndrome?	no	chronic_fatigue
chronic_hives	Binary	immune	Hives	Hives	no	chronic_hives
claritin_dry	Binary	drug_side	Claritin dry mouth	Claritin contributed to dry mouth	no	claritin_dry
claritin_fast_heart	Binary	drug_side	Claritin fast heartbeat	Claritin contributed to fast heartbeat	no	claritin_fast_heart
claritin_qt	QTL	drug_efficacy	Claritin efficacy	Claritin efficacy, scored from 0=no effect to 3=lots of effect	none	little
codeine_constipation	Binary	drug_side	Codeine constipation	Codeine constipation	no	codeine_constipation
codeine_euphoria	Binary	drug_side	Codeine euphoria	Codeine euphoria	no	codeine_euphoria
codeine_itching	Binary	drug_side	Codeine itching	Codeine itching	no	codeine_itching
codeine_qt	QTL	drug_efficacy	Codeine efficacy	Codeine efficacy, scored from 0=no effect to 3=lots of effect	none	little
codeine_vomiting	Binary	drug_side	Codeine vomiting	Codeine vomiting	No side effects from codeine	Vomiting on codeine
cognitive_decline	Binary	neurological	cognitive impairment or memory loss	Any report of cognitive impairment or memory loss, age 65 and older, excluding Alzheimer's disease cases	no cognitive decline	cognitive decline
cold_sores	Binary	infection	Cold sores	Cold sores	no cold_sores	cold_sores
colds_last_year	QTL	infection	Number of colds	How many colds did you get over the last year? scored from 0=None to 3= 5 or more times.	none	2019-01-02
colon_polyps	Binary	cancer	Colon polyps	Colon polyps	no Colon_polyps	Colon_polyps
colorectal_cancer	Binary	cancer	Colorectal cancer	Colorectal cancer	no	colorectal_cancer
community_standing	QTL	personality	Self-reported community standing	Community standing assessed with a colored ladder (red=0=lowest rung, black=9=highest rung)	red	orange
completed_college	Binary	lifestyle	College	Completed college	less than college	college or more
concussion_lost_consciousness_before_PD	Binary	parkinson	Concussion and lost consciousness Parkinson's Disease	For PD carriers, cases report had concussion,controls no	no	concussion
congenital_heart_defect	Binary	cardiovascular	Congenital heart defect	Congenital heart defect	no	congenital_heart_defect
COPD_guess_smokers_only	Binary	respiratory	Emphysema or chronic bronchitis in smokers	Emphysema or chronic bronchitis, as a proxy for COPD, restruct to smokers.	control (smoking)	case (smoking)
coronary_bypass_surgery	Binary	cardiovascular	Coronary bypass surgery	Coronary bypass surgery	no Coronary_bypass_surgery	Coronary_bypass_surgery
corrective_eye_surgery	Binary	eyes	Corrective eye surgery	Corrective eye surgery (not LASIK)	no Corrective_eye_surgery_not_LASIK	Corrective_eye_surgery_not_LASIK
cosmetic_surgery	Binary	lifestyle	Cosmetic/plastic surgery	Cosmetic/plastic surgery	no Cosmetic_or_plastic_surgery	Cosmetic_or_plastic_surgery
crohns	Binary	autoimmune	Crohns	Crohns disease	no crohns	crohns
crohns_or_ulcerative_colitis	Binary	autoimmune	Crohns or ulcerative colitis	Crohns disease or ulcerative colitis	no	crohns_or_ulcerative_colitis
cup_size	QTL	morphology	Bra cup size	Bra cup size
current_asthma	Binary	immune	Current asthma	Current asthma	no asthma ever	current asthma
current_birth_control	Binary	reproductive	Current birth control	Currently taking birth control	not current birth control	current birth control
current_caffeine_tx	QTL	drug_usage	Current caffeine comsumption	daily mgs of caffeine from coffee/tea/soda/energy drink, transformed by log10(x+75)
current_drinking	QTL	addiction	Current alcohol consumption	Current alcohol consumption (drinks per week)	0 drinks per week	0-3 drinks per week
current_heavy_drinking_cc	Binary	addiction	Current heavy drinker	Current heavy drinker (3-6 drinks per day or more)	Not a heavy drinker	Heavy drinker
current_teetotaler_cc	Binary	addiction	Current teetotaler	Current teetotaler (does not drink)	Drinker	Teetotaler
current_tobacco_user	Binary	addiction	Current tobacco user	Current tobacco user	no	yes
degenerative_joint_disease	Binary	musculoskeletal	Degenerative joint disease	Degenerative joint disease	no degenerative_joint_disease	degenerative_joint_disease
dental_superstar	Binary	teeth	Dental superstar	Dental superstar. Cases have no cavities at all, controls have some cavities.	Any cavities	No cavities
depression	Binary	psychiatric	Depression	Depression, combined from general health and short questions. Discordant answers removed.	no	depression
depression_anxiety_meds	Binary	psychiatric	Took medications for depression, anxiety	Medications to treat depression or anxiety	no	depression_anxiety_meds
depression_in_hypothyroidism	Binary	psychiatric	Depression in hypothyroidism	Depression with hypothyroidism, combined from general health and short questions. Discordant answers removed.	no	depression_in_hypothyroidism
depression_meta	Binary	psychiatric	Depression for meta-analysis	Combined phenotype for depression analysis. Cases are depression, without Parkinson's, multiple personality disorder, schizophrenia, autism, and retardation. Controls are not on antidepressants or report anxiety, fibromyalgia, or manic episode.	no	depression
depression_meta_female_only	Binary	psychiatric	Depression meta female only	Combined phenotype for depression analysis. Cases are female with depression, without Parkinson's, multiple personality disorder, schizophrenia, autism, and retardation. Controls are not on antidepressants or report anxiety, fibromyalgia, or manic episode.	no	depression_meta_female_only
diminished_ovarian_reserve	Binary	reproductive	Diminished ovarian reserve	Have you ever been told by a doctor that you had a diminished ovarian reserve for your age? restricted to female	no	yes
dimples	Binary	morphology	Dimples	Has dimples	No dimples	Dimples
diverticulitis	Binary	gastrointestinal	diverticulitis	diverticulitis, with population controls	no	diverticulitis
does_a_thorough_job	QTL	personality	Personality thorough job	Question "I am someone who does a thorough job." scored from 0=Strongly disagree to 4=Strongly agree.	0	1
does_things_efficiently	QTL	personality	Personality does things efficiently	Question "I am someone who does thing efficiently." scored from 0=Strongly disagree to 4=Strongly agree	0	1
dog_allergy	Binary	immune	Dog allergy strict	Dog allergy with test or allergic symptoms (controls have no allergies)	no allergy	dog allergy
dog_allergy_clean	Binary	immune	Dog allergy	Dog allergy with test or allergic symptoms (controls have no animal allergies)	no allergy	dog allergy
double_jointed	Binary	morphology	Double jointed	Double jointed	no double_jointed	double_jointed
drinking_frequency	QTL	addiction	Alcohol consumption frequency	Current or past alcohol consumption frequency, for drinkers only	0-3 drinks per week	4-6 drinks per week
dust_mites_allergy	Binary	immune	Dust mites allergy strict	Dust mites allergy with test or allergic symptoms (controls have no allergies)	no allergy	dust_mites allergy
dust_mites_allergy_clean	Binary	immune	Dust mites allergy	Dust mites allergy with test or allergic symptoms (controls have no dust mite/mold/latex allergies)	no allergy	dust_mites allergy
dust_mites_allergy_meta	Binary	immune	Dust mites allergy	Dust mites allergy with test or allergic symptoms (controls have simplified "no allergies" phenotype)	no allergy	dust_mites allergy
dyslexia	Binary	neurological	Dyslexia	Dyslexia	no	dyslexia
earlobes	Binary	morphology	Unattached earlobes	Unattached earlobes	attached	unattached
early_onset_heart_attack	Binary	cardiovascular	Early onset heart attack	Early onset heart attack*	no	heart_attack
earwax_cc	Binary	ears	Earwax	Cases have dry (flaky, grayish-yellow) earwax, Controls have Wet (sticky, honey-colored) earwax.	wet	dry
earwax_non_loaded	Binary	ears	Earwax	Cases have dry ((flaky, grayish-yellow) earwax, controls have wet (sticky, honey-colored) earwax.	wet	dry
eating_disorder	Binary	psychiatric	Eating disorder	Cases report to have ever been diagnosed with eating disorder.controls don't.	no	eating_disorder
eczema	Binary	immune	Eczema	Eczema	no	eczema
education	QTL	lifestyle	Education	Educational attainment	less_than_high_school	high_school
education_meta	QTL	lifestyle	Education ISCED	Educational attainment scored using ISCED mappings	less_than_high_school	high_school/some_college
education_years	QTL	lifestyle	Education years	Educational attainment scored using approximate US educational years	less_than_high_school	high_school
eggs_allergy	Binary	immune	Eggs allergy strict	Eggs allergy with test or allergic symptoms (controls have no allergies)	no allergy	eggs allergy
eggs_allergy_clean	Binary	immune	Eggs allergy	Eggs allergy with test or allergic symptoms (controls have no food allergies)	no allergy	eggs allergy
elbow_tendinitis	Binary	sports	Elbow tendinitis	Had elbow tendinitis	No elbow tendinitis	Had elbow tendinitis
elbow_tendinitis_conservative	Binary	sports	Elbow tendinitis MRI	Had elbow tendinitis with MRI diagnonsis	No elbow tendinitis	Had elbow tendinitis
elbows_together	Binary	morphology	Elbows together	Can touch elbows together behind head	yes	no
elevated_liver_test	Binary	gastrointestinal	Elevated liver function	Elevated result on a liver function test	no	elevated_liver_test
empathy_qt	QTL	personality	Empathy	Empathy score (autism research centre scoring)
emphysema	Binary	respiratory	Emphysema	Emphysema, from general health	no Emphysema	Emphysema
endometriosis	Binary	reproductive	Endometriosis	Endometriosis, combined from general health, iqb, and female fertility.	no	endometriosis
endurance_sports	Binary	sports	Endurance sport > 5 years	Played an endurance sport (cycling elliptical machine running rowing cross country skiing soccer stair climbing machine swimming tennis) for over 5 years	No endurance	Endurance sports
epilepsy	Binary	neurological	Epilepsy	Epilepsy	no	epilepsy
er_positive_breast_cancer	Binary	cancer	ER+ breast cancer	ER-positive breast cancer*	no	ER positive breast cancer
essential_tremor	Binary	neurological	Essential tremor	Essential tremor	NoET	ET
estrogen_bc_hrt	Binary	reproductive	Hormone replacement theracy or hormonal birth control	Cases are currently taking hormone replacement therapy or hormonal birth control.	no	yes
ever_pregnant	Binary	reproductive	Ever pregnant	Ever pregnant	Never pregnant	Ever pregnant
ever_tobacco_user	Binary	addiction	Ever tobacco user	Ever tobacco user	no	yes
excess_hair	Binary	hair	Excess hair	Do you have excess hair growth on your upper lip, chin, lower abdomen, or inner thighs?, restricted to sex=female	no	yes
exercise_regularily	Binary	lifestyle	Exercise	Exercise regularly	no	yes
extraversion_combined	QTL	personality	Extroversion	Extroversion	very_introverted	introverted
eye_different	Binary	pigmentation	Different eye color	Eye color. Cases have two eyes of different color.	same	different
eye_image	QTL	pigmentation	Eye color from image	Eye color on the 0 (blue) to 6 (dark brown) scale based on images.	blue	greenish_blue
eye_image_blue_v_green_qt	QTL	pigmentation	Eye color, blue vs green from image	Eye color on the 0 (blue), 1 (greenish blue), and 2 (green) scale based on images.	blue	greenish_blue
eye_image_brown_qt	QTL	pigmentation	Eye color, darkness of brown from image	Eye color on the 0 (dark brown), 1 (light brown), and 2 (dark hazel) scale based on image.	dark_brown	light_brown
eyecolor	QTL	pigmentation	Eye color	Eye color on the 0 (blue) to 6 (dark brown) scale based on images and survey.	blue	greenish_blue
eyecolor_blue_v_green	Binary	pigmentation	Eye color, blue vs green	Eye color determined from images. Green/greenish blue (case) vs blue (control).	blue	green
eyecolor_herc2_blue	QTL	pigmentation	Eye color, HERC2 homozygous A	Eye color on the 0 (blue) to 6 (dark brown) scale based on images and survey. Only included subjects with homozygous A allele at rs12913832.	blue	greenish_blue
eyecolor_herc2_brown	QTL	pigmentation	Eye color, HERC2 heterozygous	Eye color on the 0 (blue) to 6 (dark brown) scale based on images and survey. Only included subjects with heterozygous allele at rs12913832.	blue	greenish_blue
eyecolor_herc2_green	QTL	pigmentation	Eye color, HERC2 homozygous B	Eye color on the 0 (blue) to 6 (dark brown) scale based on images and survey. Only included subjects with homozygous B allele at rs12913832.	blue	greenish_blue
eyecolor_simple	QTL	pigmentation	Eye color, blue/green/hazel/brown	Eye color on the 0 (blue) to 3 (brown) scale based on images and short question.	blue	green
eyelid	Binary	morphology	Eyelid crease	Eyelid crease	yes	no
face_chin_width	QTL	morphology	Chin width	Shape of lower part of face	heart	square
face_oblong_versus_square	Binary	morphology	Facial dimensions	Face is oblong/oval versus triangular/square	oval/oblong	triangle/square
face_overall_width	QTL	morphology	Face width	Face width among individuals with round/oval/oblong faces	oblong	oval
facial_stubble	QTL	hair	Facial stubble	Time until shaven face is stubbly in men	hours	less_than_a_day
farsightedness	Binary	eyes	Farsightedness	Farsightedness	no farsightedness	farsightedness
feet_face_inward	Binary	morphology	Feet in	Feet naturally face inward	feet do not face in	feet face in
feet_face_outward	Binary	morphology	Feet out	Feet naturally face outward	feet do not face out	feet face out
feet_face_outward_degree	QTL	morphology	Feet out degree	Degree to which feet naturally face outward	in	straight
female_any_pattern_clean	Binary	hair	Female baldness	Female baldness excluding alopecia areata	Women without hair loss	Women with hair loss
female_hair_loss	Binary	hair	Female hair loss	Any hair loss in females	without	Females with hair loss
female_infertility	Binary	reproductive	Female infertility	Female infertility, from general health survey, female fertility survey, and short questions. Controls have given birth to at least 1 kid.	not	infertile
female_male_pattern	Binary	hair	Females with male-pattern balding	Females with characteristic male-pattern baldness excluding alopecia areata	Women without hair loss	Women with male pattern hair loss
female_osteoarthritis	Binary	musculoskeletal	Osteoarthritis	Osteoarthritis	no osteoarthritis	osteoarthritis
female_pattern	Binary	hair	Female-pattern balding	Females with female-pattern balding	Women without hair loss	Women with female pattern hair loss
female_pattern_grade_survival	Survival	hair	Female pattern hair loss (survival trait)	Female pattern hair loss (survival trait), grade I or II.
female_pattern_less_strict	Binary	hair	Minor female baldness	Females with minor female-pattern balding	Women without hair loss	Women with female pattern hair loss
female_pattern_less_strict_60	Binary	hair	Minor female baldness before 60	Females with minor female-pattern balding onset before 60	Women without hair loss, 60 and up	Women with female pattern hair loss before 60
female_pattern_less_strict_early	Binary	hair	Minor female baldness before 50	Females with minor female-pattern balding onset before 50	Women without hair loss prior to age 50	Women with female pattern hair loss before 50
female_pattern_under45	Binary	hair	Minor female baldness before 45	Females with minor female-pattern balding onset before 45	Women without hair loss	Women with female pattern hair loss
fertility_treatment_multiples	Binary	reproductive	Fertility treatment multiples	Were you undergoing fertility treatment when you become pregnant with multiples? restricted to sex=female	no	yes
fibromyalgia	Binary	musculoskeletal	Fibromyalgia	Fibromyalgia	no	fibromyalgia
finasteride_cc	Binary	hair	Finasteride efficacy	Finasteride is effective	little/none	lots/some
finasteride_qt	QTL	hair	Finasteride efficacy	Finasteride efficacy
fish_allergy	Binary	immune	Fish allergy strict	Fish allergy with test or allergic symptoms (controls have no allergies)	no allergy	fish allergy
fish_allergy_clean	Binary	immune	Fish allergy	Fish allergy with test or allergic symptoms (controls have no food allergies)	no allergy	fish allergy
flat_feet	Binary	morphology	Flat feet	Flat feet	Does not have flat feet	Has flat feet
foot_cc	Binary	laterality	Left-footed	Left-footed preference
foot_qtl	QTL	laterality	Footedness	Footedness (negative numbers indicate left-footed preference)
foot_v_hand	Binary	laterality	Hand/foot dominance	Cases have different foot/hand preferences controls have the same	same	mixed
forehead_wrinkles	QTL	skin	Forehead wrinkles	Forehead wrinkles	1	2
forehead_wrinkles_postmenopausal	QTL	skin	Forehead wrinkles postmenopausal	Forehead wrinkles postmenopausal	1	2
forehead_wrinkles_premenopausal	QTL	skin	Forehead wrinkles premenopausal	Forehead wrinkles premenopausal	1	2
fracture	Binary	musculoskeletal	Fracture	Ever had a bone fracture	no	fracture
fraternal_multiples	Binary	reproductive	Fraternal multiples	Cases report to give birth to fraternal multiples. Controls never pregnant with multiples.	no multiples	multiples
fraternal_twin	Binary	reproductive	Fraternal twin	Do you have a fraternal (non-identical) twin?	not fraternal twin	fraternal twin
freckle_combined_qt	QTL	pigmentation	Degree of freckling	Freckling on the 0 (none) to 2 (lots) scale based on three surveys.	none/few	some
freckle_sum	QTL	pigmentation	Freckling, overall	Freckling score sum over arms, face, and shoulders, based on images.
gall_bladder_removal	Binary	gastrointestinal	Gall bladder removal	Gall bladder removal	no Gall_bladder_removal	Gall_bladder_removal
gallstones_or_gall_bladder_removal	Binary	gastrointestinal	Gallstones/gall bladder removal	Ever had either gallstone or gall bladder removal	no	gallstones_or_gall_bladder_removal
gastrectomy	Binary	gastrointestinal	Gastrectomy	Ever had a gastrectomy	no Gastrectomy	Gastrectomy
gastric_bypass_surgery	Binary	metabolic	Gastric bypass	Gastric bypass surgery	no Gastric_bypass_surgery	Gastric_bypass_surgery
gender_difference	Binary	misc	Report different gender than sex	cases report different gender than sex.	same	different
gender_difference_female	Binary	misc	Female gender difference	Question "Gender (to which sex do you feel more psychologically and culturally similar?)" Cases answered Bigender/Male, controls answered female.	same	different
gender_difference_male	Binary	misc	Male gender difference	Gender (to which sex do you feel more psychologically and culturally similar?) Cases are men who answered "Bigender/Female", Controls are men who answered Male.	same	different
generates_a_lot_of_enthusiasm	QTL	personality	Personality enthusiasm	Question "I am someone who generates a lot of enthusiasm." scored from 0=Strongly disagree to 4=Stronly agree.	0	1
gerd	Binary	gastrointestinal	GERD	Gastroesophageal reflux disease	no	GERD
gerd_broad	Binary	gastrointestinal	Gastroesophageal reflux disease, GERD	cases report have ever been diagnosed with any of GERD, 'acid reflux','hearturn'.	no	gerd_broad
gest_diabetes	Binary	pregnancy	Gestational diabetes from general health survey	Gestational diabetes from general health survey.	no	gest_diabetes
gestational_diabetes_loose_controls	Binary	pregnancy	Gestational diabetes, loose controls	Gestational diabetes. Controls were either tested but not diagnosed with GD or not tested.	no gestational diabetes	gestational diabetes
gestational_diabetes_pc	Binary	pregnancy	Gestational diabetes population controls	Gestational diabetes, using all women as controls.	no gestational_diabetes	gestational_diabetes
gestational_diabetes_tight_controls	Binary	pregnancy	Gestational diabetes, tight controls	Gestational diabetes. Combines data from past pregnancy, gestational diabetes, pregnancy, and general health surveys. Controls were either tested but not diagnosed with GD.	no gestational diabetes	gestational diabetes
gets_nervous_easily	QTL	personality	Personality nervous easily	Question "I am someone who gets nervous easily" scored from 0=Strongly disagree to 4=Strongly agree	0	1
glasses_any	Binary	eyes	Glasses	Uses prescription glasses	no	yes
glaucoma	Binary	eyes	Glaucoma	Glaucoma	no	glaucoma
gout	Binary	metabolic	Gout	Gout	no	gout
grasses_allergy	Binary	immune	Grass allergy strict	Grasses allergy with test or allergic symptoms (controls have no allergies)	no allergy	grasses allergy
grasses_allergy_clean	Binary	immune	Grass allergy	Grasses allergy with test or allergic symptoms (controls have no plant allergies)	no allergy	grasses allergy
gxe_PD_all_concussion_lost_consciousness_before_PD	Binary	parkinson	Concussion or lost consciousness before PD	for PD carriers, cases report had ever had concussion or lost consciousness before PD	no	concussion
gxe_PD_all_ever_tobacco_user	Binary	parkinson	Ever tobacco user of Parkinson's Disease	For PD carriers, cases were tobacco user, controls were not.	no	yes
gxe_PD_all_pesticide_any	Binary	parkinson	Exposed to pesticides of PD	for PD patients, cases report to have ever been exposed to pesticides, controls don't.	Not exposed to pesticides	Exposed to pesticides
hair_curl	QTL	hair	Hair curl	Hair curl	straight	slightly_wavy
hair_image	QTL	pigmentation	Haircolor from image	Hair color on the 0 (blond) to 8 (black) scale based on images.	blond	light_red
hair_image_change	QTL	pigmentation	Haircolor age change	Hair color change from childhood to present based on images. Restricted to 18 and older. Positive = lighter, negative = lighter.
hair_image_young	QTL	pigmentation	Haircolor as kid	Hair color when young on the 0 (blond) to 8 (black) scale based on images.	blond	light_red
hair_loss	Binary	hair	Hair loss	Any hair loss	No hair loss	Hair loss
hair_whorl	Binary	morphology	Hair whorl	Hair whorl direction (clockwise or counter-clockwise)	clockwise	counter_clockwise
haircolor	QTL	pigmentation	Haircolor	Hair color on the 0 (blond) to 5 (black) scale based on images and short question.	light_blond	dark_blond
haircolor_change_from_blond	Binary	pigmentation	Haircolor change	Hair color change: among people who were blond, dark blond, light red, or light brown at age 5, did their hair darken?	darker	unchanged
haircolor_rough	QTL	pigmentation	Haircolor combined	Hair color on the 0 (blond) to 3 (black) scale based on images and surveys.	blond	red
handclasp_right_thumb_on_top	Binary	laterality	Hand clasp,right thumb on top	When you clasp your hands together comfortably, which thumb is on top? cases report right thumb, controls report left thumb.	left	right
handedness_ambidextrous	Binary	laterality	Ambidextrous	Ambidextrous	Strong right or left	Ambidextrous
handedness_qtl	QTL	laterality	Quantitative handedness	Handedness on a 1 .. 8 scale (right .. left)
handedness_right_v_not	Binary	laterality	Right-handed	Right-handed individuals compared to non-righthanded individuals	pure/strong right	right with moderate left through pure left
handedness_strong_cc	Binary	laterality	Strong left-handedness	Strong left-handed individuals compared to strong right-handed individuals	pure/strong right	pure/strong left
has_a_forgiving_nature	QTL	personality	Personality forgiving	I am someone who has a forgiving nature, scored from 0=Strongly disagree to 4=Strongly agree	0	1
has_an_active_imagination	QTL	personality	Personality active imagination	Question "I am someone who has an active imagination" scored from 0=Strongly disagree to 4=Strongly agree	0	1
has_an_assertive_personality	QTL	personality	Personality Assertive	Question "I am someone who has an assertive personality." scored from 0=Strongly disagree to 4=Strongly agree.	0	1
has_few_artistic_interests	QTL	personality	Personality artistic interests	Question "I am someone who has few artistic interests." scored from 0=Strongly disagree to 4=Strongly agree.	0	1
hayfever_all	Binary	immune	Hayfever	Hayfever with asthma and allergic rhinitis	no hayfever	hayfever
hayfever_meta	Binary	immune	Hayfever meta	Hayfever asthma diagnosis and allergic rhinitis	no hayfever	hayfever
hbp_or_preeclampsia_pc	Binary	pregnancy	Preeclampsia or hbp population controls	High blood pressure or preeclampsia during pregnancy, women population as controls.	no preeclampsia_or_hbp	preeclampsia_or_hbp
healthy_old	Binary	longevity	Healthy old	Over age 60 with no cancer or disease	population controls	60+ and healthy
hearing_loss	Binary	sensation	Hearing loss	Hearing loss, from general health	no Hearing_loss	Hearing_loss
heart_attack	Binary	cardiovascular	Heart attack	Heart attack	no	heart_attack
heart_face	Binary	morphology	Heart-shaped face	Face shaped like a heart	does not have a heart face	has a heart shaped face
heart_failure	Binary	cardiovascular	Heart failure	Heart failure	no	heart_failure
heart_metabolic_disease	Binary	longevity	Metabolic and Heart Disease	Presence of any metabolic or heart-related disease	does not have metabolic or heart-related disease	has metabolic or heart-related disease
heart_metabolic_disease_60	Binary	longevity	Metabolic/heart disease 60+	Any metabolic or heart-related disease in individuals at least 60 years old	does not have metabolic or heart-related disease	has metabolic or heart-related disease
heart_metabolic_disease_70	Binary	longevity	Metabolic/heart disease 70+	Any metabolic or heart-related disease in individuals at least 70 years old	does not have metabolic or heart-related disease	has metabolic or heart-related disease
heart_metabolic_disease_burden	QTL	longevity	Metabolic and Heart Disease Burden	Count of metabolic disease components: obesity (BMI>30), high cholesterol, type 2 diabetes or hyperglycemia, and cardiovascular disease, scored 0 to 4
heart_valve_surgery	Binary	cardiovascular	Heart valve surgery	Heart valve surgery	no Heart_valve_surgery	Heart_valve_surgery
heartburn	Binary	gastrointestinal	Heartburn	Heartburn	no Heartburn	Heartburn
heavy_caffeine_drinker	Binary	drug_usage	Heavy caffeine drinker	Cases report drinking 3/4/5 or more caffeinated beverages per day. Controls report 1/None/2 times.	less caffeine	more caffeine
heavy_freckles	Binary	pigmentation	Heavy freckling, overall	Freckling (arms, face, and shoulders). Heavy freckling (case) vs no freckling (control).	no	Heavy freckles
height	QTL	morphology	Height	Height in inches
hemiplegic_migraine	Binary	neurological	Hemiplegic migraines	Ever had hemiplegic migraines (ICHD-II standard)	Does not have hemiplegic migraines	Has hemplegic migraines
hemochromatosis	Binary	metabolic	Hemochromatosis	Hemochromatosis	no Hemochromatosis	Hemochromatosis
hemorrhoid_surgery	Binary	gastrointestinal	Hemorrhoid surgery	Hemorrhoid surgery	no Hemorrhoid_surgery	Hemorrhoid_surgery
hemorrhoids	Binary	gastrointestinal	Hemorrhoids	Hemorrhoids	no hemorrhoids	hemorrhoids
hepatitis	Binary	infection	Hepatitis	Hepatitis	no	hepatitis
hepatitis_a	Binary	infection	Hepatitis A	Cases have ever been diagnosed with Hepatitis A. Controls don't	no	hepatitis_a
hepatitis_b	Binary	infection	Hepatitis B	Cases have ever been diagnosed with Hepatitis B.	no	hepatitis_b
hepatitis_c	Binary	infection	Hepatitis C	Cases have ever been diagnosed with Hepatitis C, controls don't.	no	hepatitis_c
hernia	Binary	gastrointestinal	Hernia	Hernia	no Hernia	Hernia
hernia_repair	Binary	gastrointestinal	Hernia repair	Hernia repair	no Hernia_repair	Hernia_repair
hh_income	QTL	lifestyle	Household income	Household income	<5	2019-05-12
hiatal_hernia	Binary	gastrointestinal	Hiatal hernia	Hiatal hernia	no hiatal_hernia	hiatal_hernia
high_arches	Binary	morphology	High arches	Feet have high arches	not high arches	high arches
high_blood_pressure	Binary	cardiovascular	Hypertension	Hypertension	no	high_blood_pressure
high_cholesterol	Binary	metabolic	High cholesterol	High cholesterol or taking drugs to lower cholesterol	No	High cholesterol
high_cholesterol_broad	Binary	metabolic	High cholesterol	High cholesterol or taking drugs to lower cholesterol	no	high_cholesterol_broad
high_cholesterol_dx	Binary	metabolic	High Cholesterol	High cholesterol	no	high_cholesterol_dx
high_cholesterol_meds	Binary	metabolic	Took High cholesterol meds	taking drugs to lower cholesterol	no	high_cholesterol_meds
high_plasma_glucose	Binary	metabolic	hyperglycemia or t2d or gestational diabetes	high plasma glucose, using hyperglycemia, t2d, and gestational diabetes as proxies	Not	High plasma glucose
homemaker	Binary	lifestyle	Homemaker	Homemaker versus working part- or full-time	not	homemaker
honeybee_allergy	Binary	immune	Honeybee allergy strict	Honeybee allergy with test or allergic symptoms (controls have no allergies)	no allergy	honeybee allergy
honeybee_allergy_clean	Binary	immune	Honeybee allergy	Honeybee allergy with test or allergic symptoms (controls have no insect allergies)	no allergy	honeybee allergy
hormone_replacement_therapy	Binary	reproductive	Hormone replacement therapy	Cases have used hormonal replacement therapy. Controls don't.female only.	not hormone replacement therapy	hormone replacement therapy
hot_flashes	Binary	reproductive	Hot flashes	Did you experience hot flashes during menopause?, restricted to sex=female	no	yes
hot_flashes_meds	Binary	reproductive	hot flashes medication	Did you take a prescription medication to treat your hot flashes?, restricted to sex=female	no	yes
hot_flashes_severity	QTL	reproductive	hot flashes severity	How severe were your hot flashes?, restricted to sex=female	very_mild	mild
hyperandrogenism	Binary	reproductive	Hyperandrogenism	Have you ever been told by a doctor that you had elevated levels of androgens (hyperandrogenism)? restricted to sex=female	no	yes
hyperemesis_pc	Binary	pregnancy	Hyperemesis population controls	Hyperemesis, using all women as controls.	no hyperemesis	hyperemesis
hyperglycemia	Binary	metabolic	Hyperglycemia	Hyperglycemia	no	hyperglycemia
hyperthyroidism	Binary	endocrine	Hyperthyroidism	Hyperthyroidism	no Hyperthyroidism	Hyperthyroidism
hypospadias	Binary	morphology	Hypospadias	Ever diagnosed with hypospadias	no	yes
hypothyroidism	Binary	endocrine	Hypothyroidism	Hypothyroidism	no	hypothyroidism
hysterectomy	Binary	reproductive	Hysterectomy	Hysterectomy, combined from general health survey and short questions. Discordant answers removed, restricted to female.	No	hysterectomy
ibs	Binary	gastrointestinal	Irritable Bowel Syndrome (IBS)	Cases have ever been diagnosed with Irritable Bowel Syndrome (IBS), controls don't	no	ibs
ibuprofen_any_serious_gi_problems	Binary	drug_side	Ibuprofen common GI problems	Common gastrointestinal problems from ibuprofen (bleeding, ulcer, perforation)	no	gi_problems
ibuprofen_any_serious_gi_problems_or_pain	Binary	drug_side	Ibuprofen GI problems	Gastrointestinal problems from ibuprofen (bleeding, ulcer, perforation, pain)	no	gi_problems
ibuprofen_bleeding	Binary	drug_side	Ibuprofen bleeding	Ibuprofen bleeding problems	no	bleeding problem
ibuprofen_gi_bleeding	Binary	drug_side	Ibuprofen GI bleeding	Ibuprofen gastrointestinal bleeding problems	no	gi_bleeding problem
ibuprofen_kidney	Binary	drug_side	Ibuprofen kidney problems	Ibuprofen kidney problems	no	kidney problem
ibuprofen_liver	Binary	drug_side	Ibuprofen liver problems	Ibuprofen liver problems	no	liver problem
ibuprofen_qt	QTL	drug_efficacy	Ibuprofen efficacy	Ibuprofen efficacy, scored from 0=no effect to 3=lots of effect	none	little
ibuprofen_stomach	Binary	drug_side	Ibuprofen stomachache	Individuals who experience indigestion after taking ibuprofen (with or without food) are cases	never	always / on empty stomach
ibuprofen_ulcer	Binary	drug_side	Ibuprofen ulcer problems	Ibuprofen ulcer problems	no	ulcer problem
init_anti_TNF_efficacy	QTL	drug_efficacy	First anti-TNF-alpha drug efficacy	First anti-TNF-alpha drug efficacy, scored from 1=worse to 4=improved much	worse	no_change
insect_allergy	Binary	immune	Insect allergy	Honeybee, wasp, yellowjacket, or red ant allergy	no allergy	has insect allergy
insomnia	Binary	sleep	Insomnia	Insomnia, including sleep disturbance in general health survey.	no	insomnia
intestinal_polyps	Binary	gastrointestinal	Intestinal polyps	Intestinal polyps	no Intestinal_polyps	Intestinal_polyps
iqb.ability_handle_stress	QTL	personality	Ability to handle stress	On a scale of 1 to 6, how would you rate your ability to handle stress in the past four weeks? scored from 0=I can shake off stress to 5=Stress eats away at me.	1	2
iqb.ability_to_smell	QTL	sensation	Ability to smell	How would you rate your current ability to smell?	very_poor	poor
iqb.achilles_tendinitis	Binary	sports	Achilles tendinitis	Have you ever been diagnosed with achilles tendinitis?	no	yes
iqb.acl_tear	Binary	sports	ACL tear from short question	Have you ever been diagnosed with an acl (anterior cruciate ligament) tear?	no	yes
iqb.acne_as_teenager	QTL	skin	Acne as teenager	When you were a teenager, how would you describe the amount of acne you had? (none/mild/moderate/severe/very severe/not sure/not applicable)	none	mild
iqb.adenomatous_polyps	Binary	gastrointestinal	Adenomatous polyps	Ever diagnosed with adenomatous polyps in your colon	no	yes
iqb.adventurous	QTL	personality	Adventurousness	Adventurousness	very_cautious	somewhat_cautious
iqb.age_gray	QTL	pigmentation	Age gray	How old were you when the hair on your head start to go gray?	lt18	18-24
iqb.age_started_reading	QTL	cognitive	Age started reading	At what age did you start to read?	2	3
iqb.alcohol_flush	QTL	metabolic	Alcohol flush	Question "Does your face turn red immediately after you have an alcoholic drink (such as beer, wine, a cocktail, or hard alcohol)?" scored from 1=never to 3=always or almost always.	never	sometimes
iqb.allergic_to_jewelry	Binary	immune	Jewelry allergy	Reaction to non-hypoallergenic metal	no	yes
iqb.altitude_sickness	QTL	metabolic	Altitude sickness	Altitude sickness	severe	moderate
iqb.alzheimers_fh	Binary	neurological	Alzheimers family history	Cases report having any of their grandparents, parents, brothers, sisters, aunts, or uncles ever been diagnosed with Alzheimer's disease.	no	yes
iqb.ankle_sprain	Binary	musculoskeletal	Ankle sprain	Ever sprained an ankle	no	yes
iqb.anosmia	Binary	sensation	Anosmia	Do you have anosmia (no sense of smell)?	no	yes
iqb.antiinflammatory_meds	Binary	drug_usage	Regular anti-inflammatories	Regular usage of anti-inflammatory medications	no	yes
iqb.any_biological_children	Binary	reproductive	Any biological children	Have you ever had any biological children?	no	yes
iqb.apology_prone	QTL	personality	Apology prone	Question "How often do you apologize for things that are not your fault?" scored from 0=Never or almost never to 4=Always or almost always.	never	occasionally
iqb.appendicitis	Binary	gastrointestinal	Appendicitis	Ever diagnosed with appendicitis	no	yes
iqb.arthritis_any	Binary	musculoskeletal	Arthritis	Have any form of arthritis	no	yes
iqb.autism_fh	Binary	psychiatric	Autism family history	Have any of your grandparents,parents, brothers, sisters, aunts, uncles, or children ever been diagnosed with autism or an autism spectrum disorder? Cases answered yes.	no	yes
iqb.avg_sleep	QTL	sleep	Average sleep hours	How many hours of sleep do you get on a typical night?	lt4	2019-04-05
iqb.avoid_exercise_faint	Binary	cardiovascular	Avoid exercise due to faint	Do you avoid physical activity because it makes you feel lightheaded, faint, or causes chest pain?	no	yes
iqb.back_pain_frequency	QTL	musculoskeletal	Back pain frequency	Back pain frequency	never	occasionally
iqb.backbend_kickover	Binary	morphology	Backbend kickover	Ever able to do a backbend kickover	no	yes
iqb.bacterial_meningitis	Binary	infection	Bacterial meningitis	Bacterial meningitis	no	yes
iqb.bedwetting_frequency	QTL	neurological	Bedwetting	Bedwetting frequency as a child	never	rarely
iqb.blood_donation_frequency	QTL	blood	Blood donation frequency	How often do you donate blood? scored from 0=Never to 3=Several times a year.	never	less_than_once_a_year
iqb.blue_eyed	Binary	pigmentation	Blue eyed	Do you have blue eyes?	no	yes
iqb.born_with_teeth	Binary	teeth	Born with teeth	Were you born with any teeth already grown in?	no	yes
iqb.braces	Binary	morphology	Braces	Ever worn braces***	no	yes
iqb.brain_aneurysm	Binary	cardiovascular	Brain aneurysm	Have you ever been told by a doctor that you had a brain (intracranial) aneurysm?	no	yes
iqb.breakfast_frequency	QTL	lifestyle	Breakfast frequency	Question "During a typical week, how often do you eat breakfast?" scored from 0=Never or almost never to 5=6 or more times a week.	never	rarely
iqb.bronchitis_frequency	QTL	respiratory	Bronchitis frequency	How many times have you had bronchitis? (never/once/twice/thrice/four or more/not sure)	never	once
iqb.brown_eyed	Binary	pigmentation	Brown eyed	Do you have brown eyes? cases answerd yes.	no	yes
iqb.bruise_easily	Binary	blood	Bruise easily	Do you bruise easily?	no	yes
iqb.caffeine_jittery	Binary	drug_side	Caffeine jittery	Does drinking a caffeinated beverage (tea, coffee, soda, or an energy drink) usually make you jittery, restless, or full of nervous energy?	no	yes
iqb.caffeine_trouble_sleeping	Binary	drug_side	Caffeine insomnia	Caffeine induces trouble sleeping	no	yes
iqb.car_accidents	QTL	personality	Car accidents	Number of car accidents in which individual was driving	none	1
iqb.carpal_tunnel	Binary	neurological	Carpal tunnel	Ever diagnosed with carpal tunnel syndrome	no	yes
iqb.carry_a_tune	Binary	cognitive	Carry a tune	Can you carry a tune?	no	yes
iqb.cartwheel	Binary	morphology	Cartwheel	Ever able to do a cartwheel	no	yes
iqb.celiac_w_biopsy	Binary	autoimmune	Celiac with biopsy	Celiac disease diagnosed with a biopsy of the small intestine	no	yes
iqb.center_of_attention	QTL	personality	Personality,Center of attention	During social gatherings, how often do you like being the center of attention?	always	most_of_time
iqb.cheated_on_partner	Binary	personality	Cheated on partner	cases report to have ever cheated on a long term relationship partner or spouse.	no	yes
iqb.chest_pain_exercise	Binary	cardiovascular	Chest pain when exercise	Cases report to have chest pain during exercise.	no	yes
iqb.childhood_ear_infections	Binary	infection	Childhood ear infections	Several ear infections as a child (age of onset <= 18)	no	yes
iqb.childhood_febrile_seizures	Binary	neurological	Childhood Febrile Seizures	When you were a child, did you ever have febrile seizures?	no	yes
iqb.chocolate_frequency	QTL	diet	Chocolate consumption	Chocolate frequency	several_times_a_day	daily
iqb.chronic_constipation	Binary	gastrointestinal	Current constipation	Current chronic constipation	no	yes
iqb.chronic_kidney_disease	Binary	renal	Chronic kidney disease	Have you ever been diagnosed with chronic kidney disease?	no	yes
iqb.chronic_sinus_infections	Binary	infection	Chronic sinus infections	Surgery for chronic sinus infections	no	yes
iqb.cilantro	Binary	food_preference	Cilantro	Do you like the taste of fresh (not dried) cilantro?	no	yes
iqb.cilantro_tastes_soapy	Binary	food_preference	Cilantro tastes soapy	Does fresh cilantro taste like soap to you?	no	yes
iqb.clap_to_beat	Binary	cognitive	Clap with muscial beat	Can you clap in time with a musical beat?	no	yes
iqb.cleft_lip	Binary	morphology	Cleft lip	Have you ever been diagnosed with a cleft lip? Cases answered yes	no	yes
iqb.cleft_palate	Binary	morphology	Cleft palate	Were you born with a cleft palate?	no	yes
iqb.cluster_headaches	Binary	neurological	Cluster headaches	Ever diagnosed with cluster headaches	no	yes
iqb.coffee_spilled_anger	QTL	personality	Anger when coffee spilled	Question"Someone isn't watching where they are going and bumps into you while you are carrying a hot beverage,spilling it all over you. How irritated are you?" scored from 0=Not at all to 4=furious.	not_at_all	a_little
iqb.congenital_deafness	Binary	sensation	Congenital deafness	Were you born with impaired hearing?	no	yes
iqb.congenital_heart_defect	Binary	cardiovascular	Congenital heart defect	Congenital heart defect	no	yes
iqb.contact_lenses_cosmetic	Binary	lifestyle	Contact lenses cosmetic	Wear cosmetic contact lenses	no	yes
iqb.contact_lenses_vision	Binary	eyes	Contact lenses	Uses prescription contact lenses	no	yes
iqb.criticized_anger	QTL	personality	Anger when criticized	Question "Someone publicly criticizes your mistake while ignoring others' mistakes. How irritated are you?" scored from 0=Not at all to 4=Furious.	not_at_all	a_little
iqb.cry_cutting_onions	QTL	eyes	Cry cutting onions	How much cutting onions induces tears	none	little
iqb.cry_easily	Binary	personality	Cry easily	Cry easily	no	yes
iqb.curlier_in_humidity	Binary	hair	Hair curl in humidity	Hair increases waviness/curliness in humid weather	no	yes
iqb.cut_off_freeway_anger	QTL	personality	Anger when cut off on freeway	Question "Someone cuts you off on the freeway. How irritated are you?" scored from 0=Not at all to 4=Furious	not_at_all	a_little
iqb.cynicism	QTL	personality	Cynisicm	Question "How much do you agree with this statment?Most people are just out for themselves." scored as 0=Strongly disagree to 3=Strongly agree.	strongly_disagree	disagree
iqb.daily_aspirin	Binary	drug_usage	Daily aspirin	Daily usage of aspirin	no	yes
iqb.daily_fruit_servings	QTL	diet	Fruit consumption	Daily fruit servings eaten	none	2019-01-02
iqb.daily_vegetable_servings	QTL	diet	Vegetable consumption	Daily vegetable servings eaten	none	2019-01-02
iqb.dairy_products_indigestion	QTL	metabolic	Dairy products indigestion	Question "How often do milk or other dairy products give you indigestion?" scored from 0=Never to 4=Very often.	never	occasionally
iqb.dandruff_frequency	QTL	skin	Dandruff frequency	How often do you have dandruff? (if you use treatments for your dandruff, please answer for the frequency of occurrence without treatment.) (never/rarely/sometimes/often/always/not sure)	never	rarely
iqb.dark_chocolate_sneeze	Binary	food_preference	Dark chocolate sneeze	Dark chocolate consumption induces sneezing	no	yes
iqb.daytime_sleepiness	QTL	sleep	Daytime sleepiness	How often do you feel sleepy during the daytime? scored from 0=Never or almost never to 4=Very often. never occasionally
iqb.deep_brain_stimulation	Binary	psychiatric	Deep brain stimulation	Cases report to have had Deep brain stimulation.	no	yes
iqb.desk_clean	QTL	personality	Desk cleanliness	Desk cleanliness	very_clen	fairly_clean
iqb.dislocated_shoulder	Binary	musculoskeletal	Dislocated shoulder	Ever dislocated a shoulder	no	yes
iqb.dizziness	QTL	cardiovascular	Dizziness	Question"How often do you feel dizzy for no obvious reason? scored from 0=Less than once a year to 5=Several times a week or more.	less_than_yearly	yearly
iqb.dot_bone_loss	Binary	musculoskeletal	Osteoporosis	Osteoporosis	no	yes
iqb.dot_memory_problems	Binary	neurological	Memory problems	Ever have memory problems	no	yes
iqb.drinks_per_day	QTL	addiction	Alcohol drinks per day	On a typical day, how many servings of alcohol do you drink? scored from 0=None to 6= 5 or more.	0	lt1
iqb.drive_through_food_frequency	QTL	diet	Drive-through food consumption	How often do you buy food at a drive-through?	less_than_yearly	few_times_yearly
iqb.dry_eyes_procedure	Binary	eyes	Dry eyes procedure	Ever undergone a procedure to treat dry eyes	no	yes
iqb.dry_eyes_treatment	QTL	eyes	Dry eyes treatment	Usage of treatment for dry eyes	never	less_than_yearly
iqb.dry_skin_frequency	QTL	skin	Dry skin frequency	How often do you have dry, itchy skin? (never/rarely/sometimes/often/always/not sure)	never	rarely
iqb.dupuytrens_contracture	Binary	musculoskeletal	Dupuytren's contracture	Ever diagnosed with Dupuytren's contracture?	no	yes
iqb.dysplastic_mole	Binary	cancer	Dysplastic mole	Cases have ever had a mole removed or biopsied that tested positive for abnormal cells (dysplasia). Controls don't.	no	yes
iqb.elbow_tendinitis	Binary	sports	Elbow tendinitis	Have you ever been diagnosed with elbow tendinitis (also called tennis or golfer's elbow)?	no	yes
iqb.elevated_intraocular_pressure	Binary	eyes	Elevated intraocular pressure	Ever had elevated intraocular pressure	no	yes
iqb.employment_status	QTL	lifestyle	Employment status	Employment status	full_time	part_time
iqb.ever_surgeries	Binary	surgery	Ever have surgeries	Have you ever undergone any surgeries (excluding dental surgeries)?	no	yes
iqb.exercise_frequency	QTL	lifestyle	Exercise frequency	Exercise frequency per week	lt_1_week	1-2_week
iqb.exfoliation_glaucoma	Binary	eyes	Exfoliation glaucoma	Ever diagnosed with exfoliation glaucoma	no	yes
iqb.extra_toe	Binary	morphology	Extra toe	Were you born with an extra toe? cases answered yes.	no	yes
iqb.extroversion	QTL	personality	Extro/introversion	Introversion versus extroversion scale	very_introverted	introverted
iqb.fainted_exercise	Binary	cardiovascular	Fainted when exercise	Cases report to have ever fainted during exercise.	no	yes
iqb.fainted_giving_blood	Binary	cardiovascular	Fainted while giving blood	Cases report to have ever fainted or almost fainted while giving blood. Controls don't.	no	yes
iqb.farsighted	Binary	eyes	Farsighted	Cases who are farsighted.	no	yes
iqb.feet_different_sizes	Binary	morphology	Feet different sizes	Feet are different sizes	no	yes
iqb.finasteride	Binary	drug_usage	Finasteride usage	Ever taken finasteride (propecia/proscar) or dutasteride (avodart/avolve)	no	yes
iqb.flossing_frequency	QTL	teeth	Flossing frequency	How often do you floss your teeth?	never	less_than_weekly
iqb.foot_odor	Binary	skin	Foot odor	Do you frequently have problems with foot odor?	no	yes
iqb.forgiveness_comes_easily	QTL	personality	Forgiveness	Question "How easy is it for you to forgive friends who have wronged you?" scored from 0=Very easy to 3=Very hard.	very_easy	somewhat_easy
iqb.forward_splits	Binary	morphology	Forward splits	Ever able to do forward splits	no	yes
iqb.fresh_cantaloupe_yummy	Binary	food_preference	Like fresh cantaloupe	Do you like the taste of fresh cantaloupe?	no	yes
iqb.fresh_cucumbers_yummy	Binary	food_preference	Like fresh cucumbers	Do you like the taste of fresh cucumbers?	no	yes
iqb.friends_say_extroverted	QTL	personality	Secondhand extroversion	Extroversion scale as determined by your close friends	very_extroverted	somewhat_extroverted
iqb.fruit	QTL	diet	Eat fruit frequency	how often have you eaten the fresh or cooked fruit? scored from 0=Several times a day to 3=Less than weekly.	several_times_a_day	daily
iqb.fruit_juice_frequency	QTL	diet	Fruit juice consumption	In a typical week, how often do you drink fruit juice, such as apple or orange juice?	none	2019-01-02
iqb.gallstones	Binary	gastrointestinal	Gallstones	Ever diagnosed with gallstones	no	yes
iqb.ganglion_cyst_foot	Binary	musculoskeletal	Ganglion cyst foot	Ever had a ganglion cyst on foot	no	yes
iqb.ganglion_cyst_wrist	Binary	musculoskeletal	Ganglion cyst wrist	Ever had a ganglion cyst on wrist	no	yes
iqb.gap_between_teeth	Binary	morphology	Tooth gap	Have a noticeable gap between upper front teeth	no	yes
iqb.gingivitis	Binary	infection	Gingivitis	gingivitis	no	yes
iqb.gluten_intolerance	Binary	autoimmune	Gluten intolerance	Are you gluten intolerant (have a negative reaction to eating wheat or wheat containing products)?	no	yes
iqb.good_sense_of_direction	Binary	sensation	Good sense of direction	Do you have a good sense of direction?	no	yes
iqb.gray_amount	QTL	pigmentation	Gray amount	How much gray do you have in your hair?	none	stray_gray
iqb.hair_loss	Binary	hair	Hair loss	Cases report to have experienced hair loss or thinning of the hair on your head.	no	yes
iqb.hair_pulling	Binary	psychiatric	Hair pulling	Do you frequently or compulsively pull out your own hair?	no	yes
iqb.hearing_aid	Binary	sensation	Hearing aid	Do you use a hearing aid?	no	yes
iqb.heart_arrhythmia	Binary	cardiovascular	Heart arrhythmia	Heart arrhythmia	no	yes
iqb.heart_palpitations	QTL	cardiovascular	Heart palpitations	Heart palpitation frequency	less_than_yearly	yearly
iqb.heart_valve_disease	Binary	cardiovascular	Heart valve disease	Cases have Heart valve disease, Controls don't.	no	yes
iqb.heated_argments_frequency	QTL	personality	Heated argments frequency	How often do you get into heated arguments with your close friends, parents, children, or partner? scored from 0=Almost never to 4=Most days almost_never yearly
iqb.hidradenitis	Binary	skin	Hidradenitis	Have you ever been diagnosed with hidradenitis suppurativa (also called acne inversa, suppurative hidradenitis; a condition in which the sweat glands become inflamed, leading to blackheads and red, tender bumps)? no yes
iqb.hothead	QTL	personality	Hothead (quick temper)	How much do you agree with this statement? I'm a bit of a hothead (have a quick temper). scored from 0=Strongly disagree to 3=Strongly agree.	strongly_disagree	disagree
iqb.hypertrophic_cardiomyopathy	Binary	cardiovascular	Hypertrophic cardiomyopathy	Ever diagnosed with hypertrophic cardiomyopathy (thickening of the heart muscle)?	no	yes
iqb.identical_twin	Binary	reproductive	Identical twin	Do you have an identical twin?	no	yes
iqb.ingrown_hair_bumps	QTL	hair	Ingrown hair bumps	Ingrown hair bump preponderance on backs of legs or arms	none	few
iqb.interruptions_anger	QTL	personality	Anger when interruptions	How irritated are you when interrupting by unimportant questions scored from 0=Not at all to 4=Furious.	not_at_all	a_little
iqb.intestinal_parasite	Binary	infection	Intestinal parasite	Ever treated for intestinal parasites or worms	no	yes
iqb.iodine_treatment_ever	Binary	endocrine	Iodine treatment	Ever received radioactive iodine treatment for goiter or hyperthyroidism	no	yes
iqb.ivf	Binary	reproductive	IVF (in vitro fertilization)	Have you and your current or former partner ever undergone IVF (in vitro fertilization)?	no	yes
iqb.kidney_infection	Binary	renal	Kidney infection	Have you ever been diagnosed with a kidney infection?	no	yes
iqb.lactose_intolerance_symptoms	QTL	metabolic	Lactose intolerance symptoms	How often do you experience gassiness, bloating, stomach cramps, vomiting, or diarrhea after drinking milk?" scored from 1=Never to 3=Always or almost always.	never	sometimes
iqb.leafy_greens_frequency	QTL	diet	Leafy greens consumption	In a typical week, how often do you eat leafy green vegetables, such as lettuce, spinach, or kale?	none	2019-01-02
iqb.learn_language_as_adult	Binary	cognitive	Learn language as adult	Have you learned a foreign language as an adult (age 18 and above)?	no	yes
iqb.legally_blind	Binary	eyes	Legally blind	Legally blind	no	yes
iqb.let_people_have_it	QTL	personality	Let people have it	Question "How much do you agree with this statement? When someone deserves it, I really let them have it." scored from 0=Strongly disagree to 3=Strongly agree.	strongly_disagree	disagree
iqb.licorice	Binary	food_preference	Licorice	Enjoy dark licorice flavor	no	yes
iqb.life_satisfaction	QTL	personality	Life satisfaction	Life satisfaction	very	somewhat
iqb.light_physical_activity	QTL	lifestyle	Light physical activity	Light physical activity frequency per week	less_than_one	one_to_two
iqb.liking_sweets	QTL	food_preference	Liking sweets	Compared to your friends, how much do you like sweets or other sugary food? scored as 0=Much less to 4=A lot more. much_less little_less
iqb.lipoma	Binary	cancer	Lipoma	Cases have ever been diagnosed with a lipoma. Controls don't.	no	yes
iqb.liposuction	Binary	lifestyle	Liposuction	Liposuction	no	yes
iqb.long_qt_syndrome	Binary	cardiovascular	Long QT syndrome	Cases report to have ever been diagnosed with long QT syndrome (an abnormality of heart rhythm).	no	yes
iqb.lost_20lbs	Binary	metabolic	Lost 20 lbs	Ever lost 20 lbs or more and kept the weight off for at least one year	no	yes
iqb.low_hdl	Binary	metabolic	Low HDL	Ever told by a medical professional that your high-density lipoprotein is too low	no	yes
iqb.lyme_disease	Binary	infection	Lyme disease	Cases who have Lyme disease.	no	yes
iqb.malaria_meds	Binary	infection	Malaria medication	Ever taken medication to prevent malaria	no	yes
iqb.mania	Binary	psychiatric	Mania	Have you ever been diagnosed with mania (been told by a medical professional that you were having a manic episode)?	no	yes
iqb.maternal_depression	Binary	psychiatric	Maternal depression	Has your biological mother ever been diagnosed with clinical depression?	no	yes
iqb.math_class	QTL	cognitive	Mathematics	Excluding statistics courses, what is the most advanced math class you have successfully completed?	prealgrebra	algebra
iqb.mercury_fish_frequency	QTL	diet	Mercury fish consumption	In a typical month, how often do you eat tilefish, king mackerel, tuna, swordfish, or shark?	none	1-2_a_month
iqb.mild_cognitive_imp_fh	Binary	neurological	Mild cognitive impairment family history	Have any of your grandparents, parents, brothers, sisters, aunts, or uncles ever been diagnosed with mild cognitive impairment (MCI)?.	no	yes
iqb.misophonia	Binary	sensation	Misophonia	Does the sound of other people chewing fill you with rage?	no	yes
iqb.moderate_physical_activity	QTL	lifestyle	Moderate physical activity	Moderate physical activity frequency per week	less_than_one	one_to_two
iqb.monogamy	QTL	personality	Monogamy	Difficulty remaining monogamous in a happy long-term relationship	not_at_all	rarely
iqb.mononucleosis	Binary	infection	Mononucleosis	Ever diagnosed with mononucleosis	no	yes
iqb.mosquito_bite_size	QTL	immune	Mosquito bite size	When you get bitten by a mosquito, how big do the bites usually get? scored from 0=Much less than 1/4 inch to 5=Much more than an inch	less_than_pencil	pencil
iqb.mosquito_bites_itching	QTL	immune	Mosquito bites itching	When you are bitten by mosquitos, how much do the bites typically itch? scored as 0=Very badly (impossible to ignore) to 3=Not at all (no noticeable itching). very_badly badly
iqb.movement_during_rem	Binary	sleep	Movement during REM	Have you ever physically enacted dream-related behaviors, such as punching, kicking, leaping, or running, while still asleep?	no	yes
iqb.nail_biting_frequency	QTL	personality	Nail biting frequency	Fingernail biting frequency	never	occasionally
iqb.narcolepsy	Binary	sleep	Narcolepsy	Have you ever been diagnosed with narcolepsy?	no	yes
iqb.need_braces	Binary	teeth	Need braces	Have you ever been told by a dentist that you needed braces to straighten your teeth?	no	yes
iqb.newborn_hair_amt	QTL	hair	Newborn hair amount	Question "How much hair were you born with?" scored from 0=None or almost none to 4=Lots (a full, thick head of hair)	none	strands
iqb.nose_bleeds	Binary	blood	Nose bleeds	Do you frequently develop nose bleeds?	no	yes
iqb.numb_extremities	Binary	neurological	Numb extremities	Extremities (hands, arms, legs, or feet) often go numb or become tingly	no	yes
iqb.number_wisdom_teeth_grew_in	QTL	teeth	Number wisdom teeth grew in	How many of your wisdom teeth have grown in?	0	1
iqb.number_wisdom_teeth_removed	QTL	teeth	Number wisdom teeth removed	How many of your wisdom teeth have you had removed?	0	1
iqb.oral_corticosteroid_ever	Binary	drug_usage	Oral corticosteroids	Ever taken an oral corticosteroid medication	no	yes
iqb.organizer	Binary	personality	Organizer	Take pleasure in organizing your stuff (e.g. papers, clothes, or books)	no	yes
iqb.os_trigonum	Binary	morphology	Os trigonum	Cases report to have an os trigonum (extra bone behind your ankle bone).	no	yes
iqb.otosclerosis	Binary	musculoskeletal	Otosclerosis	Ever diagnosed with otosclerosis	no	yes
iqb.own_cat	Binary	lifestyle	Cat owner	Cat owner	no	yes
iqb.own_dog	Binary	lifestyle	Dog owner	Dog owner	no	yes
iqb.partnered	Binary	lifestyle	Partnered	Married or living with a domestic partner	no	yes
iqb.pastries	QTL	diet	Eating pastries frequency	Question "In the last two weeks, how often have you eaten cake, cookies, donuts, pie, or other pastries? scored from 0=Several times a day to 3=Less than weekly.	several_times_a_day	daily
iqb.pastry_frequency	QTL	diet	Pastry consumption	In a typical week, how often do you eat cookies or pastries, such as scones, croissants, brownies, or muffins?	none	2019-01-02
iqb.patellar_tendinitis	Binary	sports	Patellar tendinitis	Have you ever been diagnosed with patellar tendinitis?	no	yes
iqb.peanut_allergy_child	Binary	immune	Offspring peanut allergy	Biological children allergic to peanuts	no	yes
iqb.pee_middle_night	QTL	sleep	Pee middle night	Question "How often do you typically get up in the middle of the night to pee?" scored from 0=Never or almost never to 5=1-3 times a night.	never	less_than_yearly
iqb.peg_laterals_bottom_teeth	Binary	teeth	Peg laterals bottom teeth	Excluding any dental correction, do you have small or "peg" lateral incisors on your bottom row of teeth? (lateral incisors are the teeth adjacent to your two frontmost teeth, one on each side)	no	yes
iqb.peg_laterals_top_teeth	Binary	teeth	Peg laterals top teeth	Excluding any dental correction, do you have small or "peg" lateral incisors on your top row of teeth? (lateral incisors are the teeth adjacent to your two frontmost teeth, one on each side)	no	yes
iqb.perfect_pitch	Binary	cognitive	Perfect pitch	Do you have perfect pitch?	no	yes
iqb.plantar_fasciitis	Binary	sports	Plantar fasciitis	Have you ever had plantar fasciitis?	no	yes
iqb.plantar_warts	QTL	infection	Plantar warts	Number of occurrences of plantar warts on foot soles	never	2019-01-02
iqb.play_music_before_age_8	Binary	cognitive	Music before age 8	Did you learn to play a musical instrument before the age of 8?	no	yes
iqb.plays_a_musical_instrument	Binary	cognitive	Musical instrument	Do you play a musical instrument?	no	yes
iqb.pneumonia_frequency	QTL	infection	Pneumonia frequency	Number of occurrences of pneumonia	never	once
iqb.poison_oak	QTL	immune	Poison oak	Ever had a skin rash due to poison oak, poison ivy, or poison sumac	no	mild
iqb.political_views	QTL	personality	Political views	Political views	very_liberal	somewhat_liberal
iqb.poor_circulation	Binary	cardiovascular	Poor circulation	Do you have poor circulation?	no	yes
iqb.prepubertal_central_grey_streak	Binary	hair	Prepubertal central gray streak	Gray streak of hair present down central part line before puberty	no	yes
iqb.prosopagnosia	QTL	neurological	Prosopagnosia	Frequency having difficulty remembering or recognizing people's faces	very_often	often
iqb.psoriatic_arthritis	Binary	autoimmune	Psoriatic arthritis	Have you ever been diagnosed with psoriatic arthritis?	no	yes
iqb.ptsd	Binary	psychiatric	PTSD	Have you ever been diagnosed with post-traumatic stress disorder?	no	yes
iqb.punctuality	QTL	personality	Punctuality	Punctuality for social appointments	20_min_early	10_min_early
iqb.radiation_therapy	Binary	cancer	Radiation therapy	Have you ever received radiation therapy to treat a cancer?	no	yes
iqb.raised_scars	Binary	skin	Raised scars	After getting a cut or a burn, do you often develop scars that are raised, red, pink or purple, stiffer than the surrounding tissue, and perhaps wider than the original injury?	no	yes
iqb.raynauds	Binary	cardiovascular	Raynauds	Ever diagnosed with Raynaud's disease or syndrome?	no	yes
iqb.read_in_car	QTL	sensation	Read in car	Read in car	never	sometimes
iqb.recharge_by_socializing	QTL	personality	Recharge by socializing	When mentally drained, prefer to recharge your batteries by socializing	yes	no
iqb.red_green_colorblind	Binary	sensation	Red green colorblind	Are you red green colorblind?	no	yes
iqb.red_meat	QTL	diet	Red meat consumption	Red meat consumption	never	rarely
iqb.red_wine_headache	Binary	food_preference	Red wine headache	Drinking one or two glasses of red wine induces headache shortly after ingestion	no	yes
iqb.red_wine_sneeze	Binary	food_preference	Red wine sneeze	Drinking red wine induces sneezing	no	yes
iqb.religious	QTL	personality	Religious	Religious beliefs***	very_religious	religious
iqb.rem_sleep_behavior_disorder	Binary	sleep	Rem sleep behavior disorder	Have you ever been diagnosed with rapid eye movement (rem) sleep behavior disorder?	no	yes
iqb.resting_heart_rate	QTL	cardiovascular	Resting heart rate	What is your resting heart rate?	under50	50-59
iqb.restless_leg_syndrome	Binary	neurological	Restless leg syndrome	Ever diagnosed with restless leg syndrome	no	yes
iqb.retinal_detachment	Binary	eyes	Retinal detachment	Ever diagnosed with retinal detachment not caused by physical trauma	no	yes
iqb.rotator_cuff_tear	Binary	sports	Rotator cuff tear	Have you ever been diagnosed with a rotator cuff tear?	no	yes
iqb.run_marathon	Binary	lifestyle	Marathoner	Ever run a marathon	no	yes
iqb.sae_adhd_add_meds	Binary	drug_side	Serious side effects medication for ADHD/ADD	cases reported serious side effects from taking a medication for ADHD or ADD.	no	yes
iqb.sae_anti_tnf_alpha	Binary	drug_side	Serious side effect of anti-TNF-alpha	cases report to have serious side effects from taking anti-TNF-alpha	no	yes
iqb.sae_asthma_or_lung_meds	Binary	drug_side	Serious side effect medications for asthma/another lung condition	Cases report have had serious side effects from taking medications for asthma or another lung condition.	no	yes
iqb.sae_blood_pressure_meds	Binary	drug_side	Blood pressure medication serious side effect	Have you had any serious side effects from taking a medication to lower your blood pressure?	no	yes
iqb.sae_blood_thinners	Binary	drug_side	Serious side effects from blood thinner	Cases reported serious side effects from taking a blood thinner.	no	yes
iqb.sae_cholesterol_meds	Binary	drug_side	Serious side effects of cholesterol lowering medication	Cases report to have serious side effects from taking a cholesterol lowering medication.	no	yes
iqb.sae_dep_anx_mentalh_meds	Binary	drug_side	Serious side effect of mental health medication	Cases report to have serious side effects from taking a medication to treat depression or anxiety or another mental health condition.	no	yes
iqb.se_failure	QTL	personality	Self-described failure	Inclined to feel like a failure	strongly_agree	agree
iqb.se_positive_attitude	QTL	personality	Self-rated PMA	Take a positive attitude toward themselves	strongly_agree	agree
iqb.se_satisfaction_with_self	QTL	personality	Self satisfaction	Satisfied on the whole with themselves	strongly_agree	agree
iqb.seasonal_affective_disorder	Binary	psychiatric	Seasonal affective disorder	When living in a climate that does not get much sunlight in the winter, do you tend to become depressed during the winter months?	no	yes
iqb.self_rated_attractiveness	QTL	personality	Self-rated attractiveness	Self-rated attractiveness compared to others of the same age and sex	very_unattractive	fairly_unattractive
iqb.self_rated_empathy	QTL	personality	Self-rated empathy	Self-rated empathy compared to others of the same age and sex	not_at_all	little
iqb.self_rated_math_ability	QTL	cognitive	Math ability	How would you rate your mathematical ability?	very_poor	poor
iqb.shampoo_type	QTL	skin	Shampoo type	If you were to select a shampoo for your hair type, which shampoo would you select? (oily/normal/dry/not sure)	oily	normal
iqb.shin_splints	Binary	sports	Shin splints	Have you ever had shin splints?	no	yes
iqb.short_of_breath_from_stairs	Binary	lifestyle	Breathlessness from stairs	Become out of breath after ascending stairs	no	yes
iqb.shyness	QTL	personality	Shyness	Question "In general, how shy or outgoing are you with new people?" scored from 0=Very outgoing to 4=Very shy.	very_outgoing	somewhat_outgoing
iqb.side_splits	Binary	morphology	Side splits	Ever able to do side splits	no	yes
iqb.sing_back_musical_note	Binary	cognitive	Sing back musical note	When asked, can you sing back any note you just heard?	no	yes
iqb.skydived	Binary	personality	Skydived	Ever skydived	no	yes
iqb.sleep_meds	Binary	sleep	Sleep meds	Do you take medication to help you sleep at night?	no	yes
iqb.sleep_needed	QTL	sleep	Sleep hours needed	How many hours of sleep do you feel like you need to function well during the day?	lt4	2019-04-05
iqb.sma_dx	Binary	neurological	Spinal Muscular Atrophy (SMA)	Cases have ever been diagnosed with Spinal Muscular Atrophy. Controls don't.	no	yes
iqb.snore	Binary	sleep	Snore	On most nights, do you snore?	no	yes
iqb.social_support	QTL	personality	Social support	Have social support structure if something goes wrong	yes	maybe
iqb.sound_sleeper	Binary	sleep	Sound sleeper	Are you a sound sleeper (generally able to sleep through noise and other disturbances)?	no	yes
iqb.spicy_food_liking	QTL	food_preference	Spicy food liking	Enjoy spicy hot food	not_at_all	little
iqb.spit_frequency	QTL	metabolic	Spit frequency	How often do you have the urge to clear your throat and spit? scored from 0=Multiple times a day to 6=Less than once a month. mult_times_day daily
iqb.ssri	Binary	psychiatric	Selective serotonin reuptake inhibitor (SSRI)	Are you currently taking an SSRI (selective serotonin reuptake inhibitor) for any reason?	no	yes
iqb.stammer	Binary	personality	Stammer	Ever had a stammer or stutter	no	yes
iqb.strabismus	Binary	eyes	Strabismus	Ever had strabismus	no	yes
iqb.strep_throat	QTL	infection	Strep throat	Number of occurrences of strep throat	never	2019-01-02
iqb.stretch_marks	Binary	skin	Stretch marks	Do you have stretch marks on your hips, thighs, or backs of your arms?	no	yes
iqb.sugery_shoulder_dislocation	Binary	musculoskeletal	Preventive shoulder surgery	Ever had surgery to prevent shoulder dislocation	no	yes
iqb.sun_allergy	Binary	immune	Sun allergy	Sun allergy	no	yes
iqb.supertaster	Binary	food_preference	Supertaster	Are you a supertaster (someone who is unusually sensitive to certain flavors in food), as confirmed by taste trips?	no	yes
iqb.sweat_during_workout	QTL	skin	Sweat during workout	When you work out at a high capacity (breathing heavily enough that it would be hard to maintain a conversation), how much do you sweat? (ton/lot/some/little/very little/not sure)	ton	lot
iqb.sweat_while_sleeping	Binary	sleep	Sweat while sleeping	Even when sleeping at room temperature, do you sweat a noticeable amount while asleep?	no	yes
iqb.sweaty_feet	Binary	skin	Sweaty feet	Do you typically have sweaty feet?	no	yes
iqb.sweaty_palms	Binary	skin	Sweaty palms	Do you typically have sweaty palms?	no	yes
iqb.tact_versus_outspokenness	Binary	personality	Tact versus outspokenness	Which of tact or outspokenness do you value more highly	tact	outspoken
iqb.talk_in_sleep	QTL	sleep	Talk in sleep	How often do you talk in your sleep?	never	rarely
iqb.talk_versus_listen	Binary	personality	Talk versus listen	Which of talking or listening do you prefer to do	talk	listen
iqb.tamoxifen	Binary	cancer	Tamoxifen	Have you ever taken tamoxifen?	no	yes
iqb.tanning_bed_use	QTL	lifestyle	Tanning bed	Tanning bed use	never	1-2_times
iqb.teeth_grinding	Binary	teeth	Teeth grinding	Have you ever been told that you grind your teeth in your sleep?	no	yes
iqb.third_nipple	Binary	morphology	Third nipple	Have a third nipple	no	yes
iqb.thumb_position	QTL	laterality	Thumb clasp	Which thumb defaults on top when hands clasped together	left_on_top	right_thumb_on_top
iqb.thyroid_removed	Binary	endocrine	Thyroid removed	Ever had all or part of your thyroid surgically removed	no	yes
iqb.tmj	Binary	musculoskeletal	TMJ	Ever diagnosed with temporomandibular joint disorder	no	yes
iqb.tongue_curl	Binary	morphology	Tongue curl	Can curl tongue into "U" shape	no	yes
iqb.took_meds_anti_tnf_alpha	Binary	autoimmune	Took anti-TNF-alpha medications	Cases report to have ever taken anti-TNF-alpha drugs.	no	yes
iqb.took_meds_aspirin	Binary	drug_usage	Took Aspirin	Cases report to take Aspirin (on a daily basis for at least two weeks).	no	yes
iqb.took_meds_asthma_or_lung	Binary	immune	Took medications for asthma or other lung conditions	Cases report to have ever taken medications for asthma or another lung condition, such as COPD.	no	yes
iqb.took_meds_ibuprofen_or_naproxen	Binary	drug_usage	Daily ibuprofen/naproxen	Ibuprofen or naproxen on a daily basis for at least two weeks	no	yes
iqb.took_meds_kidney_disease	Binary	renal	Took medication for kidney disease	cases have ever taken medications for kidney disease. controls don't.	no	yes
iqb.took_meds_prednisone_or_steroid	Binary	drug_usage	Took prednisone/steroid	Cases have ever taken Prednisone or other steroids, controls don't.	no	yes
iqb.took_meds_pres_pain_med	Binary	drug_usage	Prescription pain medications	Have you ever taken Prescription pain medications	no	yes
iqb.took_meds_pres_sleep_aid	Binary	sleep	Took Prescription sleep aids	Cases report to have ever taken Prescription sleep aids.	no	yes
iqb.travel_preferences	QTL	personality	Travel planning	When traveling, do you prefer your itinerary to be planned in advance or spontaneous	strong_planning_preference	weak_planning_preference
iqb.trichotillomania	Binary	psychiatric	Trichotillomania	Have you ever been diagnosed with trichotillomania (compulsive hair pulling)?	no	yes
iqb.trigeminal_neuralgia	Binary	neurological	Trigeminal neuralgia	Ever diagnosed with trigeminal neuralgia	no	yes
iqb.trouble_walking	Binary	longevity	Trouble Walking	Do you have trouble walking for any reason? Cases answered yes.	no	yes
iqb.unexplained_infertility	Binary	reproductive	Unexplained infertility	Have you ever been diagnosed with unexplained infertility?	no	yes
iqb.used_zicam	Binary	drug_usage	Zicam usage	Ever taken intranasal zicam for colds or allergies	no	yes
iqb.uti_frequency	QTL	infection	UTI frequency	Number of occurrences of urinary tract infections	never	once
iqb.varicose_veins_legs	Binary	cardiovascular	Varicose veins	Do you have varicose veins on your legs?	no	yes
iqb.vegan	Binary	diet	Vegan	Are you a vegan (someone who does not eat any animal products, including eggs and milk)?	no	yes
iqb.vegetables	QTL	diet	Eat vegetables Frequency	How often have you eaten vegetables? scored from 0=Several times a day to 3=Less than weekly	several_times_a_day	daily
iqb.vegetarian	Binary	diet	Vegetarian	Are you an ovo-lacto vegetarian (a vegetarian who eats eggs and milk)?	no	yes
iqb.vigorous_physical_activity	QTL	lifestyle	Vigorous physical activity	Vigorous physical activity frequency per week	less_than_one	one_to_two
iqb.vision_correction	Binary	eyes	Vision correction	Vision correction	no	yes
iqb.vitamin_use	Binary	drug_usage	Vitamin usage	Regularly take multivitamins	no	yes
iqb.weight_description	QTL	metabolic	Weight description	ow would you describe your current weight? scored from 0=Very underweight to 4=Very overweight	very_underweight	somewhat_underweight
iqb.whisky_yummy	QTL	food_preference	Whiskey taste	Enjoy flavor of whiskey or scotch	dislike	dislike_somewhat
iqb.whistle	Binary	morphology	Whistle	Can whistle	no	yes
iqb.wiggle_ears	Binary	morphology	Wiggle ears	Can wiggle ears	no	yes
iqb.wiggle_nose	Binary	morphology	Wiggle nose	Can wiggle nose	no	yes
iqb.wisdom_teeth_for_medical	Binary	teeth	Wisdom teeth removed for medical reasons	Have you ever been told by a dentist that you needed to have your wisdom teeth removed for medical reasons?	no	yes
iqb.wisdom_teeth_removed	Binary	teeth	Wisdom teeth removed	Have you had any of your wisdom teeth removed?	no	yes
iqb.yogurt_frequency	QTL	diet	Yogurt consumption	In a typical week, how often do you eat yogurt?	none	2019-01-02
is_considerate_and_kind_to_almost_everyone	QTL	personality	Personality considerate	Cases who are considerate and kind to almost everyone.	0	1
is_depressed_often_feels_sad	QTL	personality	Personality depressed	Question "I am someone who is depressed, often feels sad." scored from 0=Strongly disagree to 4=Strongly agree	0	1
is_easily_distracted	QTL	personality	Personality easily distracted	Question "I am someone who is easily distracted." scored from 0=Strongly disagree to 4= Strongly agree .	0	1
is_emotionally_stable_not_easily_upset	QTL	personality	Personality emotionally stable	Question "I am someone who is emotionally stable, not easily upset." scored from 0=Strongly disagree to 4=Strongly agree.	0	1
is_full_of_energy	QTL	personality	Personality full of energy	Question "I am someone who is full of energy",scored from 0=Strongly disagree to 4=Strongly agree	0	1
is_generally_trusting	QTL	personality	Personality trusting	Question "I am someone who is generally trusting." scored from 0=Strongly disagree to 4=Strongly agree	0	1
is_helpful_and_unselfish_with_others	QTL	personality	Personality helpful and unselfish	Question "I am someone who is helpful and unselfish with others." scored from 0=Strongly disagree to 4= Strongly agree.	0	1
is_ingenious_a_deep_thinker	QTL	personality	Personality being deep thinker	Cases who are ingenious, a deep thinker	0	1
is_inventive	QTL	personality	Personality inventive	Question "I am someone who is inventive.",scored as 0=Strongly disagree to 4=Strongly agree	0	1
is_original_comes_up_with_new_ideas	QTL	personality	Personality originality	I am someone who is original, comesup with new ideas,scored from 0=Strongly disagree to 4=Strongly agree	0	1
is_outgoing_sociable	QTL	personality	Personality outgoing	Question "I am someone who is outgoing, sociable." scored from 0=Strongly disagree to 4=Strongly agree.	0	1
is_relaxed_handles_stress_well	QTL	personality	Personality relaxed	Question "I am someone who is relaxed, handles stress well." scored from 0=Strongly disagree to 4=Stronly agree.	0	1
is_reserved	QTL	personality	Personality reserve	Question "I am someone who is reserved",Scored as 0=Strongly disagree to 4=Strongly agree	0	1
is_sometimes_rude_to_others	QTL	personality	Personality Rude to other	Question "I am someone who is sometime s rude to others." scored from 0=Strongly disagree to 4=Strongly agree	0	1
is_sometimes_shy_inhibited	QTL	personality	Personality shy	Question"I am someone who is sometimes shy, inhibited." scored from 0=Strongly disagree to 4=Strongly agree.	0	1
is_talkative	QTL	personality	Personality talkative	Question "I am someone who is talkative." scored from 0=Strongly disagree to 4=Strongly agree.	0	1
jak2_v617f_cc	Binary	cancer	JAK2 V617F positive	JAK2 V617F burden > 0.07, excluding MPN community	V617F-	V617F+
joint_replacement	Binary	musculoskeletal	Joint replacement	Joint replacement	no joint_replacement	joint_replacement
joint_surgery	Binary	musculoskeletal	Joint surgery	Joint surgery	no joint_surgery	joint_surgery
joints_dislocated	QTL	morphology	Joints dislocated	Number of joints ever dislocated	none	2019-01-02
juvenile_asthma	Binary	immune	Juvenile asthma	Juvenile asthma (age of onset <= 18)	no asthma	asthma
juvenile_autism	Binary	psychiatric	Juvenile autism	Autism, from general health (age of onset <= 18)	no	autism
juvenile_obesity	Binary	metabolic	Juvenile obesity	Obesity (age of onset <= 18)	no Obesity	Obesity
juvenile_t1d	Binary	autoimmune	Juvenile type I diabetes	Juvenile type I diabetes (age of onset <= 18)	no	t1d
kidney_cysts	Binary	renal	Kidney cysts	Kidney cysts, from general health survey.	no Kidney_cysts	Kidney_cysts
kidney_disease	Binary	renal	Kidney disease	Kidney disease, combined from general health surveys and short questions.	no	kidney_disease
kidney_stones	Binary	renal	Kidney stones	Kidney stones, combined from general health survey and short questions. Discordant removed.	No	kidney_stones
klein_emotional_attraction_qt	QTL	sexual_orientation	Emotional attraction	Question "Whom do you feel more drawn to or close to emotionally?" scored from 0=Other sex only to 6=Same sex only	other_sex_only	other_sex_mostly
klein_gender_socialize_with_qt	QTL	sexual_orientation	Gender socialize with	Question "Which gender do you socialize with?" scored from 0=Other sex only to 6=Same sex only.	other_sex_only	other_sex_mostly
klein_sexual_attraction_qt	QTL	sexual_orientation	Sexual attraction	Question "To whom are you sexually attracted?" scored from 0=Other sex only to 6=Same sex only	other_sex_only	other_sex_mostly
klein_sexual_community_preference_qt	QTL	sexual_orientation	Sexual community preference	Question "In which community do you like to spend your time? In which do you feel most comfortable? scored from 0=Heterosexual only to 6=Homosexual only.	heterosexual_only	heterosexual_mostly
klein_sexual_fantasies_qt	QTL	sexual_orientation	Sexual fantasies	Question "Whom do you have sexual fantasies about?" scored from 0=Other sex only to 6=Same sex only.	other_sex_only	other_sex_mostly
klein_sexual_identity_qt	QTL	sexual_orientation	Sexual identity	Sexual Orientation, scored from 0 to 6 (0==Heterosexual only, 1= Heterosexual mostly...5=Homosexual mostly, 6=Homosexual only)	heterosexual_only	heterosexual_mostly
klein_sexual_partners_qt	QTL	sexual_orientation	Sexual partners	Question "With whom have you actually had sex?" scored from 0=Other sex only,1=Other sex mostly to 5=Same sex mostly,6=Same sex only.	other_sex_only	other_sex_mostly
lactose_intolerant	Binary	metabolic	Lactose intolerant	Are you lactose intolerant?. Cases answered yes.	Not	Intolerant
lactose_intolerant_loose	Binary	metabolic	Lactose intolerant	Cases report to have lactose intolerant (either "diagnosed" or "intolerant" or just dairy bothers you)	Not	Intolerant
laparoscopy	Binary	surgery	Laparoscopy	Cases had ever had Laparoscopy, controls don't.	no Laparoscopy	Laparoscopy
LASIK	Binary	eyes	LASIK	LASIK eye surgery***	no	LASIK
latex_allergy	Binary	immune	Latex allergy strict	Latex allergy with test or allergic symptoms (controls have no allergies)	no allergy	latex allergy
latex_allergy_clean	Binary	immune	Latex allergy	Latex allergy with test or allergic symptoms (controls have no dust mite/mold/latex allergies)	no allergy	latex allergy
left_handed	Binary	laterality	Left-handedness	Left-handed individuals	right	left
leg_jiggle	QTL	neurological	Leg jiggle	Leg jiggle scored from 0=never to 4=frequently	never	occasionally
levodopa_response	Binary	parkinson	Levodopa efficacy Parkinson's Disease	For PD carriers, cases report levodopa does not help, controls report it helps	PD, levodopa helps	PD, levodopa does not help
life_satisfaction	QTL	personality	Life satisfaction	Life satisfaction scored from 0=low to 4=high satisfaction	very_dissatisfied	somewhat_dissatisfied
lift_one_eyebrow	Binary	morphology	Lift eyebrow	Can lift one eyebrow	Can not	can lift one eyebrow
lightheaded	QTL	parkinson	Lightheaded symptom score	Question "Over the past week, have you felt faint, dizzy or foggy when you stand up after sitting or lying down?" scored as 0=Normal to 4=Severe.
likes_to_cooperate_with_others	QTL	personality	Personality cooperate with others	Question "I am someone who likes to cooperate with others." scored from 0=Strongly disagree to 4= Strongly agree.	0	1
likes_to_reflect_play_with_ideas	QTL	personality	Personality like to play with ideas	Question "I am someone who likes to reflect, play with ideas." scored from 0=Strongly disagree to 4= Strongly agree.	0	1
linebacker	Binary	sports	Linebacker	Linebacker	Not a linebacker	Is a linebacker
linemen_plus_NFL	Binary	sports	Linemen	Linemen or NFL players	Not lineman	Lineman, NFL or otherwise
lip_height	QTL	skin	Llip height	Lip height	1	2
lip_height_postmenopausal	QTL	skin	Lip height postmenopausal	Lip height postmenopausal	1	2
lip_height_premenopausal	QTL	skin	Lip height premenopausal	Lip height premenopausal	1	2
liposuction	Binary	lifestyle	Liposuction	Liposuction***	no Liposuction	Liposuction
liver_cysts	Binary	gastrointestinal	Liver cysts	Liver cysts	no	liver_cysts
lobular_carcinoma_in_situ	Binary	cancer	Lobular carcinoma in situ	Lobular carcinoma in situ (detected via a biopsy of your breast tissue), restricted to sex=female	no	yes
loss_of_sensation	Binary	neurological	Sensation loss	Loss of sensation	no Loss_of_sensation	Loss_of_sensation
low_arches	Binary	morphology	Low arches	Low arches***	not low arches	low arches
low_sperm_count	Binary	reproductive	Low sperm count	Low sperm count, combined from male fertility survey and short questions.	no	low
low_testosterone	Binary	reproductive	Low testosterone	Has a doctor you ever told you that you had abnormally low testosterone? restricted to sex=male	no	yes
lumbar_spine_surgery	Binary	musculoskeletal	Lumbar spine surgery	Lumbar spine surgery	no lumbar_spine_surgery	lumbar_spine_surgery
lumpectomy	Binary	cancer	Lumpectomy	Lumpectomy	no Lumpectomy	Lumpectomy
lupus	Binary	autoimmune	Lupus erythematosus	Lupus erythematosus	no	lupus
makes_plans_and_follows_through_with_them	QTL	personality	Personality make plans	Question "I am someone who makes plans and follows through with them." scored fron 0=Strongly disagree to 4=Strongly agree	0	1
male_infertility	Binary	reproductive	Male infertility	Male infertility, from general health survey, female fertility survey, and short questions. Controls have given birth to at least 1 kid.	not	infertile
male_pattern_grade_survival	Survival	hair	Male-pattern balding survival	Male-pattern balding survival
male_pattern_meta	Binary	hair	Male-pattern balding	Male-pattern balding in males onset before 40	Men without MPB	Men with MPB
male_pattern_meta_strict	Binary	hair	Male pattern baldness	Cases are men with MPB, Controls are men without MPB.	Men without MPB	Men with MPB
male_pattern_propensity	QTL	hair	Male-pattern balding propensity	Male-pattern balding propensity score
mastectomy	Binary	cancer	Mastectomy	Mastectomy	no Mastectomy	Mastectomy
mean_refractive_error	QTL	eyes	Refractive error	Mean refractive error of left and right eyes
measles	Binary	infection	Measles	Measles	no Measles	Measles
melanoma	Binary	cancer	Melanoma	Melanoma	no	melanoma
memory_loss	Binary	neurological	Memory loss	Memory loss	no memory_loss	memory_loss
menopausal_status	Binary	reproductive	Menopausal status	Menopausal status	postmenopausal	premenopausal
mental_retardation	Binary	neurological	Retardation	Mental retardation	no retardation	retardation
metal_allergy	Binary	immune	Metal/Jewelry Allergies	Metal jewelry allergy. Test or allergic symptoms required for cases; controls have no allergy	no allergy	metal allergy
middle_linebacker	Binary	sports	Middle linebacker	Middle linebacker	Not a middle linebacker	Is a middle linebacker
migraine_diagnosis	Binary	neurological	Migraines	Ever diagnosed with migraines	no	migraines
migraine_diagnosis_broad	Binary	neurological	Migraines broad	Ever diagnosed with migraines including people with aura	no	migraines
migraine_efficacy_advil	QTL	drug_efficacy	Advil migraine efficacy	When taken soon after the onset of symptoms, how often does advil help to relieve or prevent your headache pain?	never	rarely
migraine_efficacy_amerge	QTL	drug_efficacy	Amerge migraine efficacy	When taken soon after the onset of symptoms, how often does amerge help to relieve or prevent your headache pain?	never	rarely
migraine_efficacy_aspirin	QTL	drug_efficacy	Aspirin migraine efficacy	When taken soon after the onset of symptoms, how often does aspirin help to relieve or prevent your headache pain?	never	rarely
migraine_efficacy_bulbital	QTL	drug_efficacy	Bulbital migraine efficacy	When taken soon after the onset of symptoms, how often does bulbital help to relieve or prevent your headache pain?	never	rarely
migraine_efficacy_dihydroergotamine	QTL	drug_efficacy	Dihydroergotamine migraine efficacy	When taken soon after the onset of symptoms, how often does dihydroergotamine help to relieve or prevent your headache pain?	never	rarely
migraine_efficacy_ergotamine	QTL	drug_efficacy	Ergotamine migraine efficacy	When taken soon after the onset of symptoms, how often does ergotamine help to relieve or prevent your headache pain?	never	rarely
migraine_efficacy_excedrin	QTL	drug_efficacy	Excedrin migraine efficacy	When taken soon after the onset of symptoms, how often does excedrin help to relieve or prevent your headache pain?	never	rarely
migraine_efficacy_excedrin_migraine	QTL	drug_efficacy	Excedrin migraine efficacy	When taken soon after the onset of symptoms, how often does excedrin migraine help to relieve or prevent your headache pain?	never	rarely
migraine_efficacy_frova	QTL	drug_efficacy	Frova migraine efficacy	When taken soon after the onset of symptoms, how often does frova help to relieve or prevent your headache pain?	never	rarely
migraine_efficacy_ibuprofen	QTL	drug_efficacy	Ibuprofen migraine efficacy	When taken soon after the onset of symptoms, how often does ibuprofen help to relieve or prevent your headache pain?	never	rarely
migraine_efficacy_imitrex	QTL	drug_efficacy	Imitrex migraine efficacy	When taken soon after the onset of symptoms, how often does imitrex help to relieve or prevent your headache pain?	never	rarely
migraine_efficacy_maxalt	QTL	drug_efficacy	Maxalt migraine efficacy	When taken soon after the onset of symptoms, how often does maxalt help to relieve or prevent your headache pain?	never	rarely
migraine_efficacy_metoclopramide	QTL	drug_efficacy	Metoclopramide migraine efficacy	When taken soon after the onset of symptoms, how often does metoclopramide help to relieve or prevent your headache pain?	never	rarely
migraine_efficacy_motrin	QTL	drug_efficacy	Motrin migraine efficacy	When taken soon after the onset of symptoms, how often does Motrin help to relieve or prevent your headache pain?	never	rarely
migraine_efficacy_opiate	QTL	drug_efficacy	Opiate migraine efficacy	When taken soon after the onset of symptoms, how often do opiates help to relieve or prevent your headache pain?	never	rarely
migraine_efficacy_prochlorperazine	QTL	drug_efficacy	Prochlorperazine migraine efficacy	When taken soon after the onset of symptoms, how often does prochlorperazine help to relieve or prevent your headache pain?	never	rarely
migraine_efficacy_relpax	QTL	drug_efficacy	Relpax migraine efficacy	When taken soon after the onset of symptoms, how often does relpax help to relieve or prevent your headache pain?	never	rarely
migraine_efficacy_zomig	QTL	drug_efficacy	Zomig migraine efficacy	When taken soon after the onset of symptoms, how often does zomig help to relieve or prevent your headache pain?	never	rarely
migraine_ICHD	Binary	neurological	Migraines ICHD	Ever had migraines (ICHD-II standard)	no	migraines
migraine_ICHD_with_aura	Binary	neurological	Migraines with aura ICHD	Ever had migraines with aura (ICHD-II standard)	no	migraines
migraine_ICHD_without_aura	Binary	neurological	Migraines without aura ICHD	Ever had migraines without aura (ICHD-II standard)	no	migraines
military	Binary	lifestyle	Military	Ever in the military	not	military
milk_allergy	Binary	immune	Milk allergy strict	Milk allergy with test or allergic symptoms (controls have no allergies)	no allergy	milk allergy
milk_allergy_clean	Binary	immune	Milk allergy	Milk allergy with test or allergic symptoms (controls have no food allergies)	no allergy	milk allergy
mind_in_eyes_qt	QTL	personality	Mind in eyes	Number of Mind in the Eyes questions answered correctly
minoxidil_qt	QTL	hair	Minoxidil efficacy	Composite score of minoxidil efficacy
mitral_valve_prolapse	Binary	cardiovascular	Mitral valve prolapse	Cases report to have ever been diagnosed with mitral valve prolapse.	no	mitral_valve_prolapse
modtosevere_altitude_sickness	Binary	metabolic	Severe altitude sickness	Moderate to severe altitude sickness	no altitude sickness	moderate to severe altitude sickness
mohs_surgery	Binary	cancer	Mohs (BCC)	Mohs surgery for basal cell carcinoma	no Mohs_surgery_for_basal_cell_carcinoma	Mohs_surgery_for_basal_cell_carcinoma
mold_allergy	Binary	immune	Mold allergy strict	Mold allergy with test or allergic symptoms (controls have no allergies)	no allergy	mold allergy
mold_allergy_clean	Binary	immune	Mold allergy	Mold allergy with test or allergic symptoms (controls have no dust mite/mold/latex allergies)	no allergy	mold allergy
moles	Binary	skin	Moles	Moles, from general health	no moles	moles
morning_person	Binary	sleep	Morning versus night people	Are you naturally a night person or a morning person? Cases are Early bird; Controls are Night owl.	night	morning
morning_sickness_pregnancy_qtl	QTL	pregnancy	Morning sickness during pregnancy	Morning sickness during pregnancy, 5 point scale from none to very severe.	none	slight
mosquito_bit_more	Binary	immune	Mosquito attraction	Mosquito attraction compared to others	more	less
mosquito_combined	Binary	immune	Mosquito immunity	Mosquito bites do not cause itchiness	itchy	no itch
mosquito_severe	Binary	immune	Mosquito severe	Mosquito bites cause severe itchiness or swelling	normal	itchy
motionsick_combined	QTL	sensation	Degree of motionsickness	Degree of motion sickness, from 0=never to 3=regularly, from a number of survey questions.	never	occasionally
mpn_narrow	Binary	cancer	Narrow MPN (ET, MF, PV)	Cases who have ever been diagnosed with Polycythemia vera (PV), Essential thrombocythemia (ET) or Myelofibrosis (MF).Controls do not have MPN.	no MPN	MPN
mpn_or_v617f	Binary	cancer	Narrow MPN or JAK2 V617F+	Cases are MPN or V617F+. Controls are no MPN and V617F-.	No MPN and V617F-	MPN or V617F+
multiple_sclerosis	Binary	autoimmune	Multiple sclerosis	Multiple sclerosis	no	multiple_sclerosis
multiples	Binary	reproductive	Multiples	Have you ever been pregnant with multiples (twins, triplets, etc.)? restricted to sex=female	no	yes
mumps	Binary	infection	Mumps	Mumps	no Mumps	Mumps
mycin_drug_allergy	Binary	immune	Mycin allergy strict	Mycin drug allergy with test or allergic symptoms (controls have no allergies)	no allergy	mycin_drug allergy
mycin_drug_allergy_clean	Binary	immune	Mycin allergy	Mycin drug allergy with test or allergic symptoms (controls have no drug allergies)	no allergy	mycin_drug allergy
myocarditis	Binary	cardiovascular	Myocarditis	Myocarditis	no	myocarditis
myopia_survival	Survival	eyes	Myopia survival	Myopia survival
myopia_v_hyperopia	Binary	eyes	Myopia/hyperopia	Myopic individuals are controls, hyperopic individuals are cases	myopia	hyperopia
myringotomy	Binary	infection	Myringotomy	Myringotomy (ear tube insertion)	no Ear_tube_insertion_aka_myringotomy	Ear_tube_insertion_aka_myringotomy
naproxen_any_serious_gi_problems	Binary	drug_side	Naproxen common GI problems	Common gastrointestinal problems from naproxen (bleeding, ulcer, perforation)	no	gi_problems
naproxen_any_serious_gi_problems_or_pain	Binary	drug_side	Naproxen GI problems	Gastrointestinal problems from naproxen (bleeding, ulcer, perforation, pain)	no	gi_problems
naproxen_gi_bleeding	Binary	drug_side	Naproxen GI bleeding	Naproxen gastrointestinal bleeding problems	no	gi_bleeding problem
naproxen_kidney	Binary	drug_side	Naproxen kidney problems	Naproxen kidney problems	no	kidney problem
naproxen_liver	Binary	drug_side	Naproxen liver problems	Naproxen liver problems	no	liver problem
naproxen_ulcer	Binary	drug_side	Naproxen ulcer problems	Naproxen ulcer problems	no	ulcer problem
nearsighted_before_age_10	Binary	eyes	Childhood nearsightedness	Nearsightedness before age 10	no	nearsighted_before_10
nearsightedness	Binary	eyes	Nearsightedness	Nearsightedness	no	nearsightedness
nexium_any_problems	Binary	drug_side	Nexium neurological problems	Neurological problems from Nexium (dizziness or headaches)	no	yes
nexium_qt	QTL	drug_efficacy	Nexium efficacy	Nexium efficacy, scored from 0=no effect to 3=lots of effect	none	little
next_to_eye_wrinkles	QTL	skin	Next to eye wrinkles	Wrinkling of the skin next to the eyes	1	2
next_to_eye_wrinkles_postmenopausal	QTL	skin	Next to eye wrinkles postmenopausal	Next to eye wrinkles postmenopausal	1	2
next_to_eye_wrinkles_premenopausal	QTL	skin	Next to eye wrinkles premenopausal	Next to eye wrinkles premenopausal	1	2
niacin_flush	Binary	drug_side	Niacin flush	Niacin (with or without statins) causes facial flush	no	niacin_flush
niacin_no_statin_flush	Binary	drug_side	Niacin no statin flush	Niacin causes facial flush without statins	no	niacin_no_statin_flush
niacin_statin_flush	Binary	drug_side	Niacin statin flush	Niacin causes facial flush with statins	no	niacin_statin_flush
nicotine_abuse	Binary	addiction	Nicotine abuse	Nicotine abuse	no Nicotine_abuse	Nicotine_abuse
no_allergies	Binary	immune	No allergies	Lack any allergies	any allergy	no allergies
non_cancerous_breast_mass	Binary	cancer	Non-cancerous breast mass	Non-cancerous breast mass	no Non_cancerous_breast_mass	Non_cancerous_breast_mass
non_hodgkins_lymphoma	Binary	cancer	Non-Hodgkins lymphoma	Non-Hodgkins lymphoma*	no	non_hodgkins_lymphoma
nonagenarian	Binary	longevity	Nonagenarian	At least 90 years old	not	nonagenarian
nonagenarian_family	Binary	longevity	Nonagenarian family	Is, or has a parent or grandparent at least 90 years old	none	nonagenarian family member
nonagenarian_parent	Binary	longevity	Nonagenarian parent	Is, or has a parent at least 90 years old	did not report a nonagenarian parent	nonagenerian parent
nose_a	Binary	morphology	Nose shape	Looking at your nose in profile, which image best matches the shape, NOT the size, of your nose in profile?	Not nose a	Nose a
nose_b	Binary	morphology	Nose shape	Looking at your nose in profile, which image best matches the shape, NOT the size, of your nose in profile?	Not nose b	Nose b
nose_bump	Binary	morphology	Nose bump	Nose bump	No nose bump	Has nose bump
nose_c	Binary	morphology	Nose shape	Looking at your nose in profile, which image best matches the shape, NOT the size, of your nose in profile?	Not nose c	Nose c
nose_concavity	Binary	morphology	Nose concavity	Have bump in nose versus upturned nose	Upturned	Bump
nose_d	Binary	morphology	Nose shape	Looking at your nose in profile, which image best matches the shape, NOT the size, of your nose in profile?	Not nose d	Nose d
nose_degree_upturned	QTL	morphology	Nose upturn	Angle of bottom of nose from 0=down to 3=up	Downturn	flat
nose_e	Binary	morphology	Nose shape	Looking at your nose in profile, which image best matches the shape, NOT the size, of your nose in profile?	Not nose e	Nose e
nose_f	Binary	morphology	Nose shape	Looking at your nose in profile, which image best matches the shape, NOT the size, of your nose in profile?	Not nose f	Nose f
nose_g	Binary	morphology	Nose shape	Looking at your nose in profile, which image best matches the shape, NOT the size, of your nose in profile?	Not nose g	Nose g
nose_h	Binary	morphology	Nose shape	Looking at your nose in profile, which image best matches the shape, NOT the size, of your nose in profile?	Not nose h	Nose h
nose_i	Binary	morphology	Nose shape	Looking at your nose in profile, which image best matches the shape, NOT the size, of your nose in profile?	Not nose i	Nose i
nose_j	Binary	morphology	Nose shape	Looking at your nose in profile, which image best matches the shape, NOT the size, of your nose in profile?	Not nose j	Nose j
nose_k	Binary	morphology	Nose shape	Looking at your nose in profile, which image best matches the shape, NOT the size, of your nose in profile?	Not nose k	Nose k
nose_l	Binary	morphology	Nose shape	Looking at your nose in profile, which image best matches the shape, NOT the size, of your nose in profile?	Not nose l	Nose l
nose_m	Binary	morphology	Nose shape	Looking at your nose in profile, which image best matches the shape, NOT the size, of your nose in profile?	Not nose m	Nose m
nose_n	Binary	morphology	Nose shape	Looking at your nose in profile, which image best matches the shape, NOT the size, of your nose in profile?	Not nose n	Nose n
nose_o	Binary	morphology	Nose shape	Looking at your nose in profile, which image best matches the shape, NOT the size, of your nose in profile?	Not nose o	Nose o
nose_p	Binary	morphology	Nose shape	Looking at your nose in profile, which image best matches the shape, NOT the size, of your nose in profile?	Not nose p	Nose p
nose_qtl	QTL	morphology	Nose shape	Nose shape	a	b
nose_size	QTL	morphology	Nose size	Nose size	small	normal
nsaid_any_serious_gi_problems	Binary	drug_side	NSAID common GI problems	Common gastrointestinal problems from any non-steroidal anti-inflammatory drug (bleeding, ulcer, perforation)	no	gi_problems
nsaid_any_serious_gi_problems_or_pain	Binary	drug_side	NSAID GI problems	Gastrointestinal problems from any non-steroidal anti-inflammatory drug (bleeding, ulcer, perforation, pain)	no	gi_problems
nsaid_efficacy	Binary	drug_efficacy	Combined NSAID efficacy	Efficacy of aspirin, ibuprofen, or Aleve	no	nsaid_efficacy
nsaid_stomach	Binary	drug_side	NSAID stomach pain	Stomach pain from any non-steroidal anti-inflammatory drug	no	nsaid_stomach
number_children_men	QTL	reproductive	Number of children born, males	Number of children born. Participants must be male and at least 55.
number_children_women	QTL	reproductive	Number of children born, females	Number of children born. Participants must be female and at least 45.
number_of_cavities	QTL	teeth	Number of cavities	Number of cavities, scored 0-2.	0	2019-01-03
number_of_pregnancies	QTL	reproductive	Number of pregnancies	Number of pregnancies, 0-6, where 6 means 6-10 and >10 is considered missing.	0	1
oats_allergy	Binary	immune	Oats allergy strict	Oats allergy with test or allergic symptoms (controls have no allergies)	no allergy	oats allergy
oats_allergy_clean	Binary	immune	Oats allergy	Oats allergy with test or allergic symptoms (controls have no food allergies)	no allergy	oats allergy
obesity	Binary	metabolic	Obesity	Obesity	no Obesity	Obesity
oblong_face	Binary	morphology	Oblong face	Oblong face	does not have a oblong face	has a oblong shaped face
ocd	Binary	psychiatric	Obsessive-compulsive disorder	Obsessive-compulsive disorder, from general health	no	ocd
oculardominance_cc	Binary	laterality	Ocular dominance	Ocular dominance of right eye	left	right
omeprazole_any_gi_problems	Binary	drug_side	Omeprazole GI problems	Common gastrointestinal problems from Omeprazole (abdominal pain, diarrhea, nausea)	no	yes
omeprazole_any_neuro_problems	Binary	drug_side	Omeprazole neurological problems	Neurological problems from Omeprazole (dizziness, headaches)	no	yes
omeprazole_any_problems	Binary	drug_side	Omeprazole problems	Problems from Omeprazole (dizziness, headaches)****	no	yes
open_heart_surgery	Binary	cardiovascular	Open heart surgery	Open heart surgery	no Open_heart_surgery	Open_heart_surgery
optimist	Binary	personality	Optimist	Cases are optimists, controls are pessimists+normal	pessimists+normal	optimists
optimist_qt	QTL	personality	Optimism	Optimism scored from 0=least to 24=most optimistic
orthostatic_hypotension	Binary	cardiovascular	Orthostatic hypotension	Orthostatic hypotension	no	orthostatic_hypotension
osteoarthritis	Binary	musculoskeletal	Osteoarthritis	Osteoarthritis	no osteoarthritis	osteoarthritis
osteoarthritis_broad	Binary	musculoskeletal	Osteoarthritis	cases report having osteoarthritis or degenerative_joint_disease or any form of arthritis (exclude rheumatoid_arthritis). Controls don't have any.	no	osteoarthritis_broad
osteoporosis	Binary	musculoskeletal	Osteoporosis	Osteoporosis***	no	osteoporosis
osteoporosis_broad	Binary	musculoskeletal	Osteoporosis	Cases report to have Bone loss/osteoporosis	no	osteoporosis_broad
other_animal_allergy	Binary	immune	Other animal allergy strict	Other animal allergy with test or allergic symptoms (controls have no allergies)	no allergy	other_animal allergy
other_food_allergy	Binary	immune	Other food allergy	Other food allergy with test or allergic symptoms (controls have no allergies)	no allergy	other_food allergy
other_plant_allergy	Binary	immune	Other plant allergy strict	Other plant allergy with test or allergic symptoms (controls have no allergies)	no allergy	other_plant allergy
outside_linebacker	Binary	sports	Outside linebacker	Outside linebacker	Not an outside linebacker	Is an outside linebacker
oval_face	Binary	morphology	Oval face	Oval face	does not have a oval face	has a oval shaped face
ovarian_cyst	Binary	reproductive	Ovarian cyst	Ovarian cyst from general health survey and short questions.	No	ovarian_cyst
overall_wrinkling_sagging	QTL	skin	General wrinkling	General wrinkling
overbite	Binary	morphology	Overbite	Overbite	not overbite	overbite
pack_years_tx	QTL	addiction	Total cigarette consumption	Total cigarette consumption (measured in pack years = 365 days * 20 cigarettes per day, transformed by log(x+1))
packs_per_day_tx	QTL	addiction	Cigarette consumption	Cigarette consumption (measured in packs per day, transformed by log(x+0.3))
panic	Binary	psychiatric	Panic	Cases report to have ever had panic diagnosis.	no	panic
paralysis	Binary	neurological	Paralysis	Paralysis	no Paralysis	Paralysis
parent_died_before_65	Binary	longevity	Parent died before 65	Has a parent who died before age 65	not	parent died before 65
patellar_tendinitis	Binary	sports	Patellar tendinitis	Had patellar tendinitis	No patellar tendinitis	Had patellar tendinitis
patellar_tendinitis_conservative	Binary	sports	Patellar tendinitis MRI	Had patellar tendinitis with MRI diagnonsis	No patellar tendinitis	Had patellar tendinitis
pcos	Binary	reproductive	Polycycstic ovary syndrome	Polycycstic ovary syndrome, from female fertility survey, baldness survey, and short questions. Discordant removed.	no	pcos
pcos_baldness	Binary	reproductive	Polycystic ovarysyndrome in female (PCOS)	Cases are womens who have ever been diagnosed with PCOS, controls are womens who don't have PCOS.	Not diagnosed with PCOS	Diagnosed with PCOS
PD_all_lrrk2y	Binary	parkinson	Parkinson all LRRK2 G2019S	All Parkinson's related patients with LRRK2 G2019S vs everyone else with LRRK2 G2019S	NoPD	PD
PD_all_pop_con	Binary	parkinson	Parkinson	Cases have PD, controls don't.	NoPD	PD
PD_all_pop_con_no_fh	Binary	parkinson	Parkinson's disease	All Parkinson's related patients, everybody else controls (minus people with family history)	NoPD	PD
pd_dementia	Binary	parkinson	Dementia with Parkinson's Disease	For PD patients, cases report have ever been diagnosed with Dementia.	PD without dementia	PD with dementia
pd_family_history	Binary	parkinson	Parkinson' disease family history	Cases have first or second degree biological relatives been diagnosed with Parkinson' disease.	No family history	family history
peanut_allergy	Binary	immune	Peanut allergy strict	Peanut allergy with test or allergic symptoms (controls have no allergies)	no allergy	peanut allergy
peanut_allergy_broad	Binary	immune	Peanut allergy broad	Peanut allergy queried from multiple sources	no	yes
peanut_allergy_clean	Binary	immune	Peanut allergy	Peanut allergy with test or allergic symptoms (controls have no food allergies)	no allergy	peanut allergy
pediatric_ibd	Binary	autoimmune	Juvenile Crohns or ulcerative colitis	Crohns disease or ulcerative colitis (age of onset <= 18)	no	crohns_or_ulcerative_colitis
penicillin_allergy	Binary	immune	Penicillin allergy strict	Penicillin allergy with test or allergic symptoms (controls have no allergies)	no allergy	penicillin allergy
penicillin_allergy_clean	Binary	immune	Penicillin allergy	Penicillin allergy with test or allergic symptoms (controls have no drug allergies)	no allergy	penicillin allergy
perceived_stress_qt	QTL	personality	Stress	Stress scored 0=least to 40=most stressed
perseveres_until_the_task_is_finished	QTL	personality	Personality perseveres	Question "I am someone who perseveres until the task is finished." scored from 0=Strongly disagree to 4=Strongly agree.	0	1
personality_activity	QTL	personality	Activity	Activity
personality_aesthetics	QTL	personality	Aesthetics	Aesthetics
personality_agreeableness	QTL	personality	Agreeableness	Agreeableness
personality_altruism	QTL	personality	Altruism	Altruism
personality_anxiety	QTL	personality	Anxiety	Anxiety
personality_assertiveness	QTL	personality	Assertiveness	Assertiveness
personality_compliance	QTL	personality	Compliance	Compliance
personality_conscientiousness	QTL	personality	Conscientiousness	Conscientiousness
personality_depression	QTL	personality	Depression	Depression
personality_extraversion	QTL	personality	Extroversion	Extroversion***
personality_ideas	QTL	personality	Ideas	Ideas
personality_neuroticism	QTL	personality	Neuroticism	Neuroticism
personality_openness	QTL	personality	Openness	Openness
personality_order	QTL	personality	Order	Order***
personality_self_discipline	QTL	personality	Self discipline	Self discipline
pessimist	Binary	personality	Pessimism	Cases are pessimists, controls are optimistic or normal	optimists,normal	pessimists
phobia	Binary	psychiatric	Phobia	cases have ever been diagnosed with phobia.controls don't.	no	phobia
photic_sneeze	Binary	neurological	Photic sneeze reflex	Photic sneeze reflex	No sneeze	Sneeze
physical_activity_cc	QTL	lifestyle	Physical activity	Physical activity category defined by IPAQ scoring system	sedentary	moderately active
planesick	QTL	sensation	Planesick	Question "How often do you experience motion sickness while on a plane?" scored from 0=Never to 3=Frequently	never	occasionally
plantar_warts	Binary	infection	Plantar warts	How many times have you had plantar warts on the soles of your feet? cases report have 1-many times, controls never have.	no plantar_warts	plantar_warts
played_aerobics	Binary	sports	Played aerobics	Cases played aerobics >= 5 years, controls did not play aerobics	Not aerobics	aerobics
played_archery	Binary	sports	Played archery	Cases played archery >= 5 years, controls did not play archery	Not archery	archery
played_backpacking	Binary	sports	Played backpacking	Cases played backpacking >= 5 years, controls did not play backpacking	Not backpacking	backpacking
played_baseball	Binary	sports	Played baseball	Cases played baseball >= 5 years, controls did not play baseball	Not baseball	baseball
played_basketball	Binary	sports	Played basketball	Cases played basketball >= 5 years, controls did not play basketball	Not basketball	basketball
played_cross_country_skiing	Binary	sports	Played cross country skiing	Cases played cross country skiing >= 5 years, controls did not play cross country skiing	Not cross_country_skiing	cross_country_skiing
played_cycling	Binary	sports	Played cycling	Cases played cycling >= 5 years, controls did not play cycling	Not cycling	cycling
played_dance	Binary	sports	Played dance	Cases played dance >= 5 years, controls did not play dance	Not dance	dance
played_downhill_skiing	Binary	sports	Played downhill skiing	Cases played downhill skiing >= 5 years, controls did not play downhill skiing	Not downhill_skiing	downhill_skiing
played_elliptical_machine	Binary	sports	Played elliptical machine	Cases played elliptical machine >= 5 years, controls did not play elliptical machine	Not elliptical_machine	elliptical_machine
played_fencing	Binary	sports	Played fencing	Cases played fencing >= 5 years, controls did not play fencing	Not fencing	fencing
played_football	Binary	sports	Played football	Cases played football >= 5 years, controls did not play football	Not football	football
played_golf	Binary	sports	Played golf	Cases played golf >= 5 years, controls did not play golf	Not golf	golf
played_gymnastics	Binary	sports	Played gymnastics	Cases played gymnastics >= 5 years, controls did not play gymnastics	Not gymnastics	gymnastics
played_hiking	Binary	sports	Played hiking	Cases played hiking >= 5 years, controls did not play hiking	Not hiking	hiking
played_hockey	Binary	sports	Played hockey	Cases played hockey >= 5 years, controls did not play hockey	Not hockey	hockey
played_jogging	Binary	sports	Played jogging	Cases played jogging >= 5 years, controls did not play jogging	Not jogging	jogging
played_lacrosse	Binary	sports	Played lacrosse	Cases played lacrosse >= 5 years, controls did not play lacrosse	Not lacrosse	lacrosse
played_martial_arts	Binary	sports	Played martial arts	Cases played martial arts >= 5 years, controls did not play martial arts	Not martial_arts	martial_arts
played_power_lifting	Binary	sports	Played power lifting	Cases played power lifting >= 5 years, controls did not play power lifting	Not power_lifting	power_lifting
played_race_walking	Binary	sports	Played race walking	Cases played race walking >= 5 years, controls did not play race walking	Not race_walking	race_walking
played_racquet_sports	Binary	sports	Played racquet sports	Cases played racquet sports >= 5 years, controls did not play racquet sports	Not racquet_sports	racquet_sports
played_rollerblading	Binary	sports	Played rollerblading	Cases played rollerblading >= 5 years, controls did not play rollerblading	Not rollerblading	rollerblading
played_rowing	Binary	sports	Played rowing	Cases played rowing >= 5 years, controls did not play rowing	Not rowing	rowing
played_rugby	Binary	sports	Played rugby	Cases played rugby >= 5 years, controls did not play rugby	Not rugby	rugby
played_running	Binary	sports	Played running	Cases played running >= 5 years, controls did not play running	Not running	running
played_skating	Binary	sports	Played skating	Cases played skating >= 5 years, controls did not play skating	Not skating	skating
played_snowboarding	Binary	sports	Played snowboarding	Cases played snowboarding >= 5 years, controls did not play snowboarding	Not snowboarding	snowboarding
played_soccer	Binary	sports	Played soccer	Cases played soccer >= 5 years, controls did not play soccer	Not soccer	soccer
played_stair_climbing_machine	Binary	sports	Played stair climbing machine	Cases played stair climbing machine >= 5 years, controls did not play stair climbing machine	Not stair_climbing_machine	stair_climbing_machine
played_swimming	Binary	sports	Played swimming	Cases played swimming >= 5 years, controls did not play swimming	Not swimming	swimming
played_tennis	Binary	sports	Played tennis	Cases played tennis >= 5 years, controls did not play tennis	Not tennis	tennis
played_ultimate_frisbee	Binary	sports	Played ultimate frisbee	Cases played ultimate frisbee >= 5 years, controls did not play ultimate frisbee	Not ultimate_frisbee	ultimate_frisbee
played_volleyball	Binary	sports	Played volleyball	Cases played volleyball >= 5 years, controls did not play volleyball	Not volleyball	volleyball
played_walking	Binary	sports	Played walking	Cases played walking >= 5 years, controls did not play walking	Not walking	walking
played_water_polo	Binary	sports	Played water polo	Cases played water polo >= 5 years, controls did not play water polo	Not water_polo	water_polo
played_weight_lifting	Binary	sports	Played weight lifting	Cases played weight lifting >= 5 years, controls did not play weight lifting	Not weight_lifting	weight_lifting
played_wrestling	Binary	sports	Played wrestling	Cases played wrestling >= 5 years, controls did not play wrestling	Not wrestling	wrestling
played_yoga	Binary	sports	Played yoga	Cases played yoga >= 5 years, controls did not play yoga	Not yoga	yoga
pneumonia	Binary	infection	Pneumonia	Pneumonia	no pneumonia	pneumonia
poison_oak	QTL	immune	Poison oak severity	Severity of poison oak reaction in exposed individuals	no	mild
polio	Binary	infection	Polio	Polio	no Polio	Polio
pollen_allergy	Binary	immune	Pollen allergy strict	Tree, grass, or weed pollen allergy (controls have no allergies)	no allergy	has pollen allergy
pollen_allergy_clean	Binary	immune	Pollen allergy	Tree, grass, or weed pollen allergy (controls have no plant allergies)	no allergy	has pollen allergy
pollen_allergy_meta	Binary	immune	Pollen allergy meta	Tree, grass, or weed pollen allergy (controls have simplified "no allergies" phenotype)	no allergy	has pollen allergy
ponv_any	Binary	drug_side	PONV with 2+ surgeries	Postoperative nausea and vomiting after 2 or more surgeries	Had 2+ surgeries but not PONV	Had PONV 2+ surgeries
ponv_mod_severe	Binary	drug_side	Moderate/severe PONV	Moderate to severe postoperative nausea and vomiting	Had surgery but not PONV	Had severe PONV
ponv_one_surgery	Binary	drug_side	PONV with 1+ surgeries	Postoperative nausea and vomiting after 1 or more surgeries	Had 1+ surgeries but no PONV	Had PONV 1+ times
ponv_two_surgeries	Binary	drug_side	Moderate PONV with 2+ surgeries	Moderate postoperative nausea and vomiting after two or more surgeries	Had 2+ surgeries but no PONV	Had PONV 2+ times
positive_tb_test	Binary	infection	Positive TB	Positive TB test	no positive_tb	positive_tb
postpartum_depression	Binary	pregnancy	Postpartum depression	Have you ever suffered from postpartum depression? (yes/no/not sure), restricted to female	no	yes
power_sports	Binary	sports	Power sport > 5 years	Played a power sport (basketball, football, gymnastics, hockey, martial arts, power lifting, rugby, volleyball, weight lifting, wrestling) for over 5 years	No power	Power sports
ppi_any_gi_problems	Binary	drug_side	PPI GI problems	Common gastrointestinal problems from any proton pump inhibitor (bleeding, ulcer, perforation)	no	gi_problems
ppi_any_neuro_problems	Binary	drug_side	PPI neurological problems	Common neurological problems from any proton pump inhibitor (dizziness, headaches)	no	neuro_problems
ppi_any_side_effect	Binary	drug_side	PPI problems	Any problems from any proton pump inhibitor	no	side_effect
ppi_cyp2c19_gi_problems	Binary	drug_side	CYP2C19 PPI GI problems	Common gastrointestinal problems from any CYP2C19 proton pump inhibitor (bleeding, ulcer, perforation)	no	gi_problems
ppi_cyp2c19_neuro_problems	Binary	drug_side	CYP2C19 PPI neurological problems	Common neurological problems from any CYP2C19 proton pump inhibitor (dizziness, headaches)	no	neuro_problems
ppi_cyp2c19_side_effect	Binary	drug_side	CYP2C19 PPI problems	Any problems from any CYP2C19 proton pump inhibitor	no	side_effect
ppi_efficacy	Binary	drug_efficacy	Combined PPI efficacy	Efficacy of Prilosec, prevacid, aciphex, protonix, nexium	no	ppi_efficacy
ppis_efficacy_all	QTL	drug_efficacy	PPI efficacy	Efficacy of all PPIs
ppis_efficacy_cyp2c19_subset	QTL	drug_efficacy	PPI efficacy of CYP2C19 substrates	PPI efficacy of CYP2C19 substrates
pr_positive_breast_cancer	Binary	cancer	PR+ breast cancer	PR-positive breast cancer*	no	PR positive breast cancer
preeclampsia_all	Binary	pregnancy	Preeclampsia	Preeclampsia in all pregnancy surveys - past pregnacy, preeclampsia, or pregnancy	no preeclampsia	preeclampsia
preeclampsia_or_hbp	Binary	pregnancy	Preeclampsia or high blood pressure	High blood pressure or preeclampsia during pregnancy.	no preeclampsia or hbp	preeclampsia or hbp
prefers_work_that_is_routine	QTL	personality	Personality prefer routine work	Cases who prefer work that is routine	0	1
premature_birth	Binary	pregnancy	Premature first birth	Having their first birth at week 36 or prior, not due to required preterm delivery for a medical problem. Controls had their first birth at week 38 through 41.	term	early
prevacid_any_problems	Binary	drug_side	Prevacid neurological problems	Common neurological problems from Prevacid (dizziness, headaches)	no	yes
prevacid_qt	QTL	drug_efficacy	Prevacid efficacy	Prevacid efficacy, scored from 0=no effect to 3=lots of effect	none	little
prilosec_combined	Binary	drug_efficacy	Prilosec efficacy	Combined efficacy of over-the-counter and prescribed Prilosec	no	prilosec_combined
prilosec_otc	Binary	drug_efficacy	Prilosec OTC efficacy	cases report Prilosec OTC (omeprazole) does not help relieve acid reflux. controls report it helps a great deal/help some	lots/some	little/none
propionic_acid_any_serious_gi_problems	Binary	drug_side	Propionic acid NSAID common GI problems	Common gastrointestinal problems from any propionic acid non-steroidal anti-inflammatory drug (bleeding, ulcer, perforation)	no	gi_problems
propionic_acid_any_serious_gi_problems_or_pain	Binary	drug_side	Propionic acid NSAID GI problems	Gastrointestinal problems from any propionic acid non-steroidal anti-inflammatory drug (bleeding, ulcer, perforation, pain)	no	gi_problems
proportion_male_offspring_fathers	QTL	reproductive	Proportion of male offspring for fathers	Proportion of male offspring for fathers
proportion_male_offspring_mothers	QTL	reproductive	Proportion of male offspring for mothers	Proportion of male offspring for mothers
prostate_cancer	Binary	cancer	Prostate cancer	Prostate cancer (men only)	no	prostate_cancer
prostate_enlargement	Binary	reproductive	Prostate enlargement	Prostate enlargement, from general health survey	no Prostate_enlargement	Prostate_enlargement
protonix_any_problems	Binary	drug_side	Protonix neurological problems	Common neurological problems from Protonix (dizziness, headaches)	no	yes
protonix_qt	QTL	drug_efficacy	Protonix efficacy qt	Protonix efficacy, scored from 0=no effect to 3=lots of effect	none	little
psoriasis	Binary	autoimmune	Psoriasis	Psoriasis	no	psoriasis
ptsd	Binary	psychiatric	Post-traumatic stress disorder	Cases have ever been diagnosed with PTSD, controls don't.	no	ptsd
red_ants_allergy	Binary	immune	Red ants allergy strict	Red ants allergy with test or allergic symptoms (controls have no allergies)	no allergy	red_ants allergy
red_ants_allergy_clean	Binary	immune	Red ants allergy	Red ants allergy with test or allergic symptoms (controls have no insect allergies)	no allergy	red_ants allergy
red_hair_amount	QTL	pigmentation	Red hair amount	Amount of red hair	none	tinge
red_hair_cc	Binary	pigmentation	Red hair	Have red hair	not	red
red_hair_vs_blond_and_light_brown_cc	Binary	pigmentation	Red hair versus blond and light brown	Cases have red hair, Controls have blond and light brown hair	blond and light brown	red
reduced_kidney_function	Binary	renal	Reduced kidney function	Reduced kidney function, from general health survey.	no reduced_kidney_function	reduced_kidney_function
religious_or_spiritual	Binary	personality	Religious or spiritual	Religious or spiritual***	not religious or spiritual	religious or spiritual
remains_calm_in_tense_situations	QTL	personality	Personality calm in tense situations	Question "I am someone who remains calm in tense situations." scored from 0=Strongly disagree to 4=Strongly agree.	0	1
requip_response	Binary	parkinson	Requip (ropinerole) efficacy with PD	PD patients who are taking requip, cases report that it does not help;controls report it helps.	PD, requip helps	PD, requip does not help
retinal_tears	Binary	eyes	Retinal tears	Ever had retinal tears	no retinal_tears	retinal_tears
rheumatic_fever	Binary	infection	Rheumatic fever	Rheumatic fever	no Rheumatic_fever	Rheumatic_fever
rheumatoid_arthritis	Binary	autoimmune	Rheumatoid arthritis	Rheumatoid arthritis	no	rheumatoid_arthritis
rhinitis	Binary	immune	Rhinitis	Cases report to have ever had allergic rhinitis or allergy symptoms of itchy nose, controls don't.	no rhinitis	rhinitis
rhinitis_eczema	Binary	immune	Rhinitis vs Eczema	Cases are individuals who have only rhinitis, Controls are individuals who have only eczema	eczema	rhinitis
ring_finger_degree_longer	QTL	morphology	Relative finger length	Relative length of index and ring fingers (0=index longer, 2=ring longer)	index	same
rosacea_all	Binary	skin	Rosacea	Cases have ever been diagnosed with rosacea, controls don't.	no	rosacea_all
rosacea_dx	Binary	skin	Rosacea diagnosis	Rosacea diagnosis by doctor, restrict to those without autoimmune/arthritis/pregnancy cases and < 30yo	no	rosacea
rotator	Binary	sports	Rotator cuff tear	Had rotator cuff tear	No rotator cuff tear	Had rotator cuff tear
rotator_conservative	Binary	sports	Rotator cuff tear by X-Ray and MRI	Had rotator cuff tear, diagnosed by X-ray or MRI	No rotator cuff tear	Had rotator cuff tear
round_face	Binary	morphology	Round face	Round face	does not have a round face	has a round shaped face
rubella	Binary	infection	Rubella	Rubella	no Rubella	Rubella
sagging	QTL	skin	Sagging	Sagging (skin aging)	1	2
sagging_postmenopausal	QTL	skin	Sagging postmenopausal	Sagging postmenopausal	1	2
salty_tooth	Binary	food_preference	Salty tooth versus not	Salty tooth: salty versus (sweet or both or neither)	sweet,other	salty
scarlet_fever	Binary	infection	Scarlet fever	Scarlet fever	No	scarlet_fever
schizophrenia	Binary	psychiatric	schizophrenia		no	schizophrenia
scoliosis	Binary	musculoskeletal	Scoliosis	Scoliosis	no scoliosis	scoliosis
seasonal_allergies_broad	Binary	immune	Seasonal allergies broad	Seasonal or pollen allergies	no allergy	has seasonal allergy
self_employed	Binary	lifestyle	Self employed	Being self-employed	not	self_employed
self_employed	Binary	lifestyle	Self employed	Being self-employed	homemaker	student
self_esteem	QTL	personality	Self esteem	Subset of the Rosenberg self-esteem scale: combines three questions scored 0-4, so the total score is 0 to 12
self_rated_health	QTL	longevity	Self-rated health	Self-rated health from 0=poor to 4=excellent	poor	fairly poor
serious_side_effects_ace_inhibitors	Binary	drug_side	ACE inhibitor problems	Serious side effects from plain ACE inhibitors	no	serious side-effect, ace inhibitors, plain
serious_side_effects_amoxicillin	Binary	drug_side	Amoxicillin problems	Serious side effects from amoxicillin	no	serious side-effect, amoxicillin
serious_side_effects_antibiotics	Binary	drug_side	Antibiotics problems	Serious side effects from antibiotics	no	serious side-effect, antibiotics
serious_side_effects_aspirin	Binary	drug_side	Aspirin problems	Serious side effects from aspirin	no	serious side-effect, aspirin
serious_side_effects_beta_lactamase_penicillins	Binary	drug_side	Beta-lactamase-sensitive penicillin problems	Serious side effects from beta-lactamase-sensitive penicillin	no	serious side-effect, beta-lactamase sensitive penicillins
serious_side_effects_codeine	Binary	drug_side	Codeine problems	Serious side effects from codeine	no	serious side-effect, codeine
serious_side_effects_dopamine_agonists	Binary	drug_side	Dopamine agonist problems	Serious side effects from dopamine agonists	no	serious side-effect, dopamine agonists
serious_side_effects_erythromycin	Binary	drug_side	Erythromycin problems	Serious side effects from erythromycin	no	serious side-effect, erythromycin
serious_side_effects_fluoroquinolones	Binary	drug_side	Fluoroquinolone problems	Serious side effects from fluoroquinolones	no	serious side-effect, fluoroquinolones
serious_side_effects_morphine	Binary	drug_side	Morphine problems	Serious side effects from morphine	no	serious side-effect, morphine
serious_side_effects_opium_alkaloids	Binary	drug_side	Natural opium alkaloid problems	Serious side effects from natural opium alkaloids	no	serious side-effect, natural opium alkaloids
serious_side_effects_oral_antiinfectives	Binary	drug_side	Anti-infectives and antiseptics problems	Serious side effects from antiinfectives and antiseptics for local oral treatment	no	serious side-effect, antiinfectives and antiseptics for local oral treatment
serious_side_effects_ssri	Binary	drug_side	SSRI problems	Serious side effects from selective serotonin reuptake inhibitors	no	serious side-effect, selective serotonin reuptake inhibitors
serious_side_effects_statins	Binary	drug_side	Statin problems	Serious side effects from HMG-CoA reductase inhibitors	no	serious side-effect, hmg coa reductase inhibitors
serious_side_effects_sulfonamides	Binary	drug_side	Sulfonamide problems	Serious side effects from sulfonamides	no	serious side-effect, sulfonamides
serious_side_effects_trimethoprim	Binary	drug_side	Trimethoprim problems	Serious side effects from trimethoprim or its derivatives	no	serious side-effect, trimethoprim and derivatives
serious_side_effects_vicodin	Binary	drug_side	Vicodin problems	Serious side effects from Vicodin	no	serious side-effect, vicodin
severe_acne	Binary	skin	Severe acne	Cases have ever been diagnosed with severe acne. controls don't.	no	severe_acne
severe_asthma	Binary	immune	Severe asthma	Severe asthma	no asthma ever	severe asthma
shaves_legs	Binary	hair	Shaves legs	Do you shave your legs?, restricted to sex=female	yes	no
shellfish_allergy	Binary	immune	Shellfish allergy strict	Shellfish allergy with test or allergic symptoms (controls have no allergies)	no allergy	shellfish allergy
shellfish_allergy_clean	Binary	immune	Shellfish allergy	Shellfish allergy with test or allergic symptoms (controls have no food allergies)	no allergy	shellfish allergy
shift_worker	Binary	lifestyle	Night work	Work night hours	not	shift work
shingles	Binary	infection	Shingles	Shingles	No	shingles
shoe_size	QTL	morphology	Shoe size	Normalized shoe size
shoe_size_normalized	QTL	morphology	Shoe size normalized	Shoe size normalized for height and sex
sinemet_response	Binary	parkinson	Sinemet Efficacy	For Parkinson's Disease, cases report sinemet does not help, control report sinemet helps	PD, sinemet helps	PD, sinemet does not help
single	Binary	lifestyle	Single	Single versus partnered	Married	Unmarried/divorced/etc
single_in_30s	Binary	lifestyle	Single in 30s	Single and age 30-39
skin_darkening	Binary	skin	skin darkening	Do you have darkening of the skin on your armpits, the back of your neck, or under your breasts?, restricted to sex=female	no	yes
skin_tags	Binary	skin	Skintags	Skintags, from general health	no skintags	skintags
skin_type	QTL	pigmentation	Skin type	Skin type (tan vs burn)
skincolor_text	QTL	pigmentation	Skincolor	Skin color on the 0 (fair) to 5 (brown) scale based on text answers.	very_fair	moderately_fair
sleep_apnea	Binary	sleep	Sleep apnea	Sleep apnea	no	sleep_apnea
sleep_meds	Binary	sleep	took sleep medication	Do you take medication to help you sleep at night?	no	sleep_meds
sleep_walk_cc	Binary	sleep	Sleep walk frequency	How often do you sleep walk? Cases report Always or almost always /Sometimes /Often , Controls report Rarely /Never or almost never.	never/rarely	sometimes/often/always
soy_allergy	Binary	immune	Soy allergy strict	Soy allergy with test or allergic symptoms (controls have no allergies)	no allergy	soy allergy
soy_allergy_clean	Binary	immune	Soy allergy	Soy allergy with test or allergic symptoms (controls have no food allergies)	no allergy	soy allergy
spf	QTL	pigmentation	SPF factor	SPF factor.	4	8
squamous_cell_carcinoma	Binary	cancer	Squamous cell carcinoma	Squamous cell carcinoma	no	squamous_cell_carcinoma
square_face	Binary	morphology	Square face	Square face	does not have a square face	has a square shaped face
starts_quarrels_with_others	QTL	personality	Personality starts quarrels	Question "I am someone who starts quarrels with others." scored from 0=Strongly disagree to 4=Strongly agree.	0	1
statin_dose_decrease_coalesce	Binary	drug_efficacy	Decrease stain dose	Cases report to decrease dose of statin than when started. controls report no change.	no_change	decrease
statin_dose_increase_coalesce	Binary	drug_efficacy	Statin dose increase	Cases report to increase statin dose than when started.Controls report no change.	no_change	increase
statin_duration_coalesce	QTL	drug_usage	Statin duration	Duration of taking statin, scored as 0=less_than_4_months to 3=more_than_5_years.	less_than_4_months	4_months_to_1_year
statin_effect_binary_coalesce	Binary	drug_efficacy	Statin efficacy	Cases report statin help somewhat/fair/great, Controls report none/little effect of using statin	none/little	somewhat/fair/great
statin_effect_coalesce	QTL	drug_efficacy	Statin efficacy	Efficacy of stain, scored from 0=not_at_all to 4=great_deal	not_at_all	little
statin_side_effect_any_coalesce	Binary	drug_side	Statin any side effect	Cases report any side effect from taking statin, controls don't have any.	no	any side effect
statin_side_effect_counts_coalesce	QTL	drug_side	Statin side effect counts	Number of side effects from taking statin.
statin_side_effect_muscle_pain_coalesce	Binary	drug_side	Statin side effect muscle pain	Cases report to have muscle pain side effect from taking statin. controls don't.	no	muscle pain
statin_stop_reason_efficacy_coalesce	Binary	drug_efficacy	Statin Stop due to efficacy	Cases who stop statin because of poor efficacy.	no	efficacy
statin_stop_reason_side_effects_coalesce	Binary	drug_side	Statin stop due to side effect	cases report to stop taking statin due to side effects.	no	side effects
stopped_smoking	Binary	addiction	Smoking cessation	Cases are former tobacco users, controls are current tobacco users	current tobacco user	former tobacco user
stretch_marks_any	Binary	skin	Stretch marks anywhere	Stretch marks anywhere	none	stretch marks
stretch_marks_pregnancy	Binary	skin	Stretch marks in pregnancy	Stretch marks in any pregnancy	no	stretch marks
stretch_marks_qtl	QTL	skin	Stretch marks quantitative	Stretch mark severity, quantitative scale	none	slight
stretch_marks_severity	QTL	skin	Stretch marks severity	Stretch mark severity from survey	few	half
stroke	Binary	cardiovascular	Stroke	Stroke	no	stroke
student	Binary	lifestyle	Student	Current student	not	student
sudafed_jitter	Binary	drug_side	Sudafed jitter	Jitter from pseudoephedrine	no	sudafed_jitter
sulfa_drug_allergy	Binary	immune	Sulfa allergy strict	Sulfa drug allergy with test or allergic symptoms (controls have no allergies)	no allergy	sulfa_drug allergy
sulfa_drug_allergy_clean	Binary	immune	Sulfa drug allergy	Sulfa drug allergy with test or allergic symptoms (controls have no drug allergies)	no allergy	sulfa_drug allergy
sunbathing_frequency	QTL	lifestyle	Sunbathing frequency	Sunbathing frequency	never	rarely
sunburns	Binary	pigmentation	Sunburns	Sunburns from general health survey.	no sunburns	sunburns
sunscreen_use_frequency	QTL	lifestyle	Sunscreen frequency	Sunscreen use frequency	never	less_than_25_percent
sweet_tooth	Binary	food_preference	Sweet vs not	Sweet tooth: sweet versus (salty or both or neither)	salty,other	sweet
sweet_v_salty	Binary	food_preference	Sweet vs salty	Sweet tooth: sweet versus salty	salty	sweet
systemizing_qt	QTL	personality	Systemizing	Systemizing score (autism research centre scoring)
t1d	Binary	autoimmune	Type I diabetes	Type I diabetes	no	t1d
t2d	Binary	metabolic	Type 2 diabetes	Type 2 diabetes	no	t2d
t2d_broad	Binary	metabolic	Type 2 diabetes broad	Type 2 diabetes or hyperglycemia	Not	T2D
tanning	QTL	pigmentation	Tanning	Tanning on 0 to 19 scale. Higher scores mean less bruning, more tanning.
tanning_bed_use	QTL	lifestyle	Tanning bed	Tanning bed use***	never	1-4times
technical_occupation	Binary	lifestyle	Technical occupation	Technical (financial/mathematical/engineering/science/legal) versus (social/education/arts/food/service/sales/support)	not	technical job
tends_to_be_disorganized	QTL	personality	Personality disorganized	Question "I am someone who tends to be disorganized." scored from 0=Strongly disagree to 4=Strongly agree.	0	1
tends_to_be_lazy	QTL	personality	Personality Lazy	Cases who tend to be lazy	0	1
tends_to_be_quiet	QTL	personality	Personality tends to be quiet	Question "I am someone who tends to be quiet." scored from 0=Strongly disagree to 4 =Strongly agree.	0	1
tends_to_find_fault_with_others	QTL	personality	Personality find others' fault	Question "I am someone who tends to find fault with others." scored from 0=Strongly disagree to 4= Strongly agree.	0	1
teratozoospermia	Binary	reproductive	Teratozoospermia	Have you ever been told by a doctor that you had low sperm morphology or a high percentage of abnormally shaped sperm (teratozoospermia)? restricted to sex=male	no	yes
thickened_skin	Binary	skin	thickened skin	Do you have thickening of the skin on your armpits, the back of your neck, or under your breasts?, restricted to sex=female	no	yes
three_plus_losses	Binary	reproductive	Three plus misarriages	Three or more miscarriages	no three plus losses	three plus losses
thyroid_cancer	Binary	cancer	Thyroid cancer	Thyroid cancer	no	thyroid_cancer
thyroid_nodules	Binary	endocrine	Thyroid nodules	Presence of thyroid nodules	no Thyroid_nodules	Thyroid_nodules
tinnitus	Binary	sensation	Tinnitus, combined	Tinnitus, from general health survey and short questions. Discordant removed.	No	tinnitus
tongue_flip	Binary	morphology	Tongue flip	Can flip tongue	No tongue flip	can flip tongue
tonsillectomy	Binary	infection	Tonsillectomy	Tonsillectomy	no	tonsillectomy
transplant_surgery	Binary	surgery	Transplant surgery	Cases have ever had Transplant surgery. Controls don't.	no Transplant_surgery	Transplant_surgery
tree_nuts_allergy	Binary	immune	Tree nuts allergy strict	Tree nuts allergy with test or allergic symptoms (controls have no allergies)	no allergy	tree_nuts allergy
tree_nuts_allergy_clean	Binary	immune	Tree nuts allergy	Tree nuts allergy with test or allergic symptoms (controls have no food allergies)	no allergy	tree_nuts allergy
trees_allergy	Binary	immune	Trees allergy strict	Trees allergy with test or allergic symptoms (controls have no allergies)	no allergy	trees allergy
trees_allergy_clean	Binary	immune	Trees allergy	Trees allergy with test or allergic symptoms (controls have no plant allergies)	no allergy	trees allergy
tremor	QTL	parkinson	Tremor symptom score	Over the past week, have you usually had shaking or tremor? scored from 0=Normal to 4=Severe
triangular_face	Binary	morphology	Triangle face	Triangle face	does not have a triangle face	has a triangle shaped face
tuberculosis	Binary	infection	Tuberculosis	Tuberculosis	no Tuberculosis	Tuberculosis
tylenol_qt	QTL	drug_efficacy	Tylenol efficacy qt	Tylenol efficacy, scored from 0=no effect to 3=lots of effect	none	little
ulcer	Binary	gastrointestinal	Ulcer	Ulcer	no Ulcer	Ulcer
ulcerative_colitis	Binary	autoimmune	Ulcerative colitis	Ulcerative colitis	no Ulcerative_colitis	Ulcerative_colitis
under_eye_wrinkles	QTL	skin	Skinaging, under eye wrinkles	Under eye wrinkles	1	2
under_eye_wrinkles_postmenopausal	QTL	skin	Under eye wrinkles postmenopausal	Under eye wrinkles postmenopausal	1	2
underbite	Binary	morphology	Underbite	Underbite	not underbite	underbite
undescended_testicle	Binary	reproductive	Undescended testicle	Were you born with an undescended testicle or testicles? restricted to sex=male	no	yes
unemployed	Binary	lifestyle	Unemployed	Unemployed versus full- or part-time	not	unemployed
unemployed	Binary	lifestyle	Unemployed	Unemployed versus full- or part-time	unemployed_not_looking
unibrow	QTL	morphology	Unibrow	Unibrow	none	little
updrs	QTL	parkinson	UPDRS symptom scores	UPDRS symptom scores
updrs_balance_problems	QTL	parkinson	Balance problem of Parkinson's Disease	Over the past week, have you usually had problems dressing? normal slight
updrs_constipation	QTL	parkinson	Constipation with Parkinson's disease	For PD patients,"Over the past week have you had constipation troubles that cause you difficulty moving your bowels?"	normal	slight
updrs_daytime_sleepiness	QTL	parkinson	Stay awake daytime with Parkinson's disease	For PD patients, "Over the past week, have you had trouble staying awake during the daytime?	normal	slight
updrs_excess_saliva	QTL	parkinson	Excess saliva with Parkinson's Disease	For PD carriers,cases report to have too much saliva, controls don't	normal	slight
updrs_fatigue	QTL	parkinson	Feel fatigue with Parkinson's Disease	For PD patients,"Over the past week, have you usually felt fatigued? This feeling is not part of being sleepy or sad." scored from 0=Normal to 4=Severe.	normal	slight
updrs_pain	QTL	parkinson	Feel Pain with Parkinson's Disease	For PD patients,"Over the past week, have you had uncomfortable feelings in your body like pain, aches tingling or cramps?"scored from 0=Normal to 4=Severe.	normal	slight
updrs_problems_dressing	QTL	parkinson	Problem dressing of Parkinson's Disease	Over the past week, have you usually had problems dressing? normal slight
updrs_problems_getting_up	QTL	parkinson	Problem getting up with Parkinson's disease	For PD patients,"Over the past week, have you usually had trouble getting out of bed, a car seat, or a deep chair? scored from 0= Normal to 4= Severe.	normal	slight
updrs_problems_handwriting	QTL	parkinson	Problem handwriting with PD	for PD carriers, cases report to have problem handwriting, controls don't	normal	slight
updrs_problems_hobbies	QTL	parkinson	Trouble doing hobbies with Parkinson's Disease	For PD carriers,cases report to have trouble doing hobbies, control don't	normal	slight
updrs_sleep	QTL	parkinson	Trouble sleep with Parkinson's Disease	For PD patients,"Over the past week, have you had trouble going to sleep at night or staying asleep through the night?" scored from 0=Normal to 4=Severe.	normal	slight
updrs_speech_problems	QTL	parkinson	Problem with Speech with Parkinson's disease	For PD patients,"Over the past week, have you had problems with your speech?" scored from 0= Normal to 4= Severe.	normal	slight
upturned_nose	Binary	morphology	Upturned nose	Upturned nose	No upturned nose	Upturned nose
urinary_incontinence_simple	Binary	renal	Urinary incontinence simple	Urinary incontinence in females, from survey and short questions.	no	urinary_incontinence_simple
urine_control	QTL	parkinson	Urine control symptom score	Over the past week, have you had trouble with urine control? scored from 0=Normal to 4=Severe.
uterine_fibroids	Binary	reproductive	Uterine fibroids	Uterine fibroids	no	uterine_fibroids
values_artistic_aesthetic_experiences	QTL	personality	Personality value artistic	Question "I am someone who values artistic, aesthetic experiences." scored from 0=Strongly disagree to 4= Strongly agree.	0	1
varicocele	Binary	reproductive	Varicocele	Have you ever been diagnosed with a varicocele (an enlargement of the veins in your testicle(s))? restricted to sex=male	no	yes
vertex	Binary	hair	Vertex balding	Male vertex baldness	Men with frontal hair loss	Men with vertex hair loss
vertigo	Binary	sensation	Vertigo	Vertigo, from general health	no vertigo	vertigo
very_religious	Binary	personality	Very religious	Very religious	not very religious	very religious
very_wrinkled	Binary	skin	Very wrinkled	Very wrinkled	not	very wrinkled
vitiligo	Binary	autoimmune	vitiligo	vitiligo	no	vitiligo
warfarin_bleeding	Binary	drug_side	Bleeding on warfarin	Since starting warfarin, have you experienced any of these types of bleeding?	no bleeding event	bleeding event
warfarin_clot	Binary	drug_side	Blood clot on warfarin	Since starting warfarin, have you had any blood clots?	no blood clot	blood clot
warfarin_dosage	QTL	blood	Warfarin daily dose	How much do you take at a time? from 1=1 mg to 10=10mg.	1	2
warfarin_sensitivity	QTL	drug_side	Warfarin sensitivity	Warfarin sensitivity, by dosage or bleeding/clotting	low	typical
wasp_allergy	Binary	immune	Wasp allergy strict	Wasp allergy with test or allergic symptoms (controls have no allergies)	no allergy	wasp allergy
wasp_allergy_clean	Binary	immune	Wasp allergy	Wasp allergy with test or allergic symptoms (controls have no insect allergies)	no allergy	wasp allergy
weeds_allergy	Binary	immune	Weeds allergy strict	Weeds allergy with test or allergic symptoms (controls have no allergies)	no allergy	weeds allergy
weeds_allergy_clean	Binary	immune	Weeds allergy	Weeds allergy with test or allergic symptoms (controls have no plant allergies)	no allergy	weeds allergy
weight	QTL	metabolic	Weight	Weight in lbs
weightbearing_exercise	Binary	sports	Gets regular weight-bearing exercise	Gets regular weight-bearing exercise. Controls either do not exercise or only do aerobics	not	aerobic
wheat_allergy	Binary	immune	Wheat allergy strict	Wheat allergy with test or allergic symptoms (controls have no allergies)	no allergy	wheat allergy
wheat_allergy_clean	Binary	immune	Wheat allergy	Wheat allergyi with test or allergic symptoms (controls have no food allergies)	no allergy	wheat allergy
widows_peak	Binary	hair	Widows peak	Widows peak	No widows_peak	widows peak
wisdom_teeth	Binary	teeth	Has wisdom teeth	Has wisdom teeth. Controls have none or have been told they do not need to be removed.	none	wisdom teeth
work_hours	QTL	lifestyle	Work per week	Hours worked per week	0-10	2019-11-20
worries_a_lot	QTL	personality	Personality worries	Question "I am someone who worries a lot" scored from 0=Strongly disagree to 4=Stronly agree.	0	1
years_heavy_drinking	QTL	addiction	Years of heavy drinking	Years of heavy drinking, 3 or more drinks per day
years_moderate_drinking	QTL	addiction	Years of moderate drinking	Years of moderate drinking, up to 1-2 drinks per day
years_since_quitting	QTL	addiction	Years since quitting smoking	Years since quitting smoking (current smokers given score of 0)
years_smoked	QTL	addiction	Years smoked	Total years smoked, either now or in the past (<1 year scored as 1/2)
yeast_infections	QTL	infection	Yeast infections	How many vaginal yeast infections have you had in your life? (0/1-2/not_sure/5+/3-4), restricted to sex=female	0	2019-01-02
yellow_jackets_allergy	Binary	immune	Yellowjacket allergy strict	Yellowjacket allergy with test or allergic symptoms (controls have no allergies)	no allergy	yellow_jackets allergy
yellow_jackets_allergy_clean	Binary	immune	Yellowjacket allergy	Yellowjacket allergyi with test or allergic symptoms (controls have no insect allergies)	no allergy	yellow_jackets allergy
zodiac	QTL	misc	Chinese zodiac	chinese zodiac (every 12 years)
zyrtec_dry	Binary	drug_side	Zyrtec dry mouth	Zyrtec contributed to dry mouth	no	zyrtec_dry
zyrtec_fast_heart	Binary	drug_side	Zyrtec fast heartbeat	Zyrtec contributed to fast heartbeat	no	zyrtec_fast_heart
zyrtec_qt	QTL	drug_efficacy	Zyrtec efficacy qt	Zyrtec efficacy, scored from 0=no effect to 3=lots of effect	none	little
