# Supplementary material for: The association of clinical phenotypes to known AD/FTD genetic risk loci and their inter-relationship
Source: PLoS One. 2020 Nov 5;15(11):e0241552. doi: 10.1371/journal.pone.0241552 (PMC7644002; doi:10.1371/journal.pone.0241552)
Supplement: S3 Table — (XLSX) [file pone.0241552.s003.xlsx]

## Sheet: ST 3
Table S3 Detailed PheWAS results in the 23andMe cohort (FDR < 0.05)
Pheno	Type	assay.name	p	effect	OR or HR	stderr	AA.0	AB.0	BB.0	dose.b.0	im.num.0	AA.1	AB.1	BB.1	dose.b.1	im.num.1	TAG	FDR	Pheno_Name	Pheno_Desc	Sample Size
nearsightedness	Binary	rs11136000	4.50898e-15	0.0480583	1.04923	0.00613177	37478	49000	15793	0.393983	102325	43654	59764	20242	0.405337	123722	eyes	5.56409e-12	Nearsightedness	Nearsightedness	226047
myopia_survival	Survival	rs11136000	2.33907e-10	0.0427482	1.04368	0.00673635	52871	70323	22991	0.397801	146243						eyes	1.44321e-07	Myopia survival	Myopia survival	146243
glasses_any	Binary	rs11136000	5.20715e-08	0.0329245	1.03347	0.00604733	47906	63168	20704	0.396789	131829	35996	49135	16619	0.404781	101813	eyes	2.14188e-05	Glasses	Uses prescription glasses	233642
astigmatism	Binary	rs11136000	2.45124e-06	0.0348247	1.03544	0.00739079	29323	38544	12677	0.396665	80566	27264	37275	12661	0.405421	77240	eyes	0.000756209	Astigmatism	Astigmatism	157806
iqb.stretch_marks	Binary	rs11136000	0.000109692	0.0269558	1.02732	0.00696787	47921	63728	20913	0.398131	132635	29485	40135	13592	0.404503	83250	skin	0.027072	Stretch marks	Do you have stretch marks on your hips, thighs, or backs of your arms?	215885
stretch_marks_any	Binary	rs11136000	0.000190104	0.0253865	1.02571	0.00680242	46676	62131	20372	0.398188	129248	33564	45725	15462	0.404476	94797	skin	0.0390981	Stretch marks anywhere	Stretch marks anywhere	224045
high_cholesterol_broad	Binary	rs429358	4.86435e-296	-0.294443	0.744946	0.007987	4060	52853	173831	0.867877	231027	3004	33569	89931	0.843574	126673	metabolic	6.00261e-293	High cholesterol	High cholesterol or taking drugs to lower cholesterol	357700
high_cholesterol	Binary	rs429358	6.63842e-295	-0.361282	0.696782	0.00990887	1710	23847	81984	0.873225	107654	2680	29813	79572	0.843069	112221	metabolic	4.09591e-292	High cholesterol	High cholesterol or taking drugs to lower cholesterol	219875
high_cholesterol_dx	Binary	rs429358	5.6708e-267	-0.356649	0.700018	0.0102534	1641	22669	78386	0.873651	102804	2113	23183	60953	0.841105	86370	metabolic	2.33259e-264	High Cholesterol	High cholesterol	189174
iqb.alzheimers_fh	Binary	rs429358	3.16104e-252	-0.499269	0.606974	0.0145876	922	13013	47781	0.879634	61768	790	7841	16948	0.815845	25610	neurological	9.75181e-250	Alzheimers family history	Cases report having any of their grandparents, parents, brothers, sisters, aunts, or uncles ever been diagnosed with Alzheimer’s disease.	87378
high_cholesterol_meds	Binary	rs429358	2.24245e-231	-0.292161	0.746648	0.00894018	4732	60060	192946	0.865127	258064	2133	24101	64038	0.84288	90380	metabolic	5.53437e-229	Took High cholesterol meds	taking drugs to lower cholesterol	348444
iqb.low_hdl	Binary	rs429358	3.27197e-80	-0.234485	0.790978	0.0122368	2131	27293	88456	0.866156	118010	899	9772	25621	0.840598	36339	metabolic	6.72936e-78	Low HDL	Ever told by a medical professional that your high-density lipoprotein is too low	154349
heart_metabolic_disease	Binary	rs429358	2.14752e-66	-0.138796	0.870405	0.00807444	2773	35421	113574	0.865034	151966	3473	41611	121094	0.853901	166416	longevity	3.78577e-64	Metabolic and Heart Disease	Presence of any metabolic or heart-related disease	318382
alzheimers	Binary	rs429358	2.3881e-56	-1.11816	0.32688	0.0657365	2908	37090	116972	0.863331	157198	46	270	328	0.718944	645	neurological	3.68365e-54	alzheimers	Alzheimer’s disease, age 55 or older	157843
heart_metabolic_disease_burden	Continuous	rs429358	1.41992e-39	-0.0473667		0.00359775	5794	70977	217338	0.859635	294507						longevity	1.94687e-37	Metabolic and Heart Disease Burden	Count of metabolic disease components: obesity (BMI>30), high cholesterol, type 2 diabetes or hyperglycemia, and cardiovascular disease, scored 0 to 4	294507
heart_metabolic_disease_60	Binary	rs429358	1.62476e-37	-0.18268	0.833035	0.0144592	438	6181	21899	0.876271	28565	1992	25226	76096	0.858635	103457	longevity	2.00495e-35	Metabolic/heart disease 60+	Any metabolic or heart-related disease in individuals at least 60 years old	132022
nonagenarian	Binary	rs429358	3.80169e-37	0.371601	1.45005	0.0306027	8066	99191	303824	0.859732	411638	41	1127	4787	0.898489	5964	longevity	4.2648e-35	Nonagenarian	At least 90 years old	417602
cognitive_decline	Binary	rs429358	1.83547e-35	-0.421563	0.656021	0.0326807	1513	21551	70163	0.868187	93344	108	1043	2427	0.824064	3584	neurological	1.88748e-33	cognitive impairment or memory loss	Any report of cognitive impairment or memory loss, age 65 and older, excluding Alzheimer’s disease cases	96928
iqb.mild_cognitive_imp_fh	Binary	rs429358	4.38555e-21	-0.266082	0.766376	0.0276551	927	11569	36770	0.86377	49316	157	1524	3810	0.832635	5497	neurological	4.1629e-19	Mild cognitive impairment family history	"Have any of your grandparents, parents, brothers, sisters, aunts, or uncles ever been diagnosed with mild cognitive impairment (MCI)?".	54813
healthy_old	Binary	rs429358	1.18802e-16	0.130967	1.13993	0.0160105	4358	52656	156501	0.856282	213819	328	4399	15647	0.875945	20409	longevity	1.04715e-14	Healthy old	Over age 60 with no cancer or disease	234228
iqb.dot_memory_problems	Binary	rs429358	5.94618e-14	-0.280534	0.75538	0.0364641	890	11511	35571	0.861471	47986	86	846	2053	0.829481	2988	neurological	4.89173e-12	Memory problems	Ever have memory problems	50974
nonagenarian_family	Binary	rs429358	2.19429e-11	0.129497	1.13826	0.0193092	390	4793	13919	0.854125	19133	450	6697	22554	0.872109	29738	longevity	1.69234e-09	Nonagenarian family	Is, or has a parent or grandparent at least 90 years old	48871
cad	Binary	rs429358	5.92754e-11	-0.124645	0.88281	0.0188433	6177	75911	233039	0.859953	315557	271	3385	9965	0.855848	13648	cardiovascular	4.3027e-09	Coronary artery disease	Coronary artery disease	329205
heart_metabolic_disease_70	Binary	rs429358	3.23045e-10	-0.160761	0.851496	0.0259401	115	1759	6578	0.882336	8464	810	11345	36657	0.867195	48877	longevity	2.21465e-08	Metabolic/heart disease 70+	Any metabolic or heart-related disease in individuals at least 70 years old	57341
iqb.red_meat	Continuous	rs429358	1.36497e-09	0.0418583		0.00690724	2215	27045	83246	0.860119	112629						diet	8.86512e-08	Red meat consumption	Red meat consumption	112629
heart_attack	Binary	rs429358	1.70722e-09	-0.147221	0.863103	0.0241002	6392	78470	241135	0.860039	326446	165	1914	5479	0.851548	7573	cardiovascular	1.05335e-07	Heart attack	Heart attack	334019
nearsightedness	Binary	rs429358	1.44703e-08	0.0491415	1.05037	0.00866696	2110	24995	75104	0.857082	102325	2275	29339	91972	0.862893	123722	eyes	8.50301e-07	Nearsightedness	Nearsightedness	226047
centenarian_family	Binary	rs429358	5.72846e-08	0.263227	1.30112	0.0501343	5858	73610	226909	0.86075	306799	22	409	1681	0.892756	2116	longevity	3.21315e-06	Centenarian family	Is, or has a parent or grandparent at least 100 years old	308915
glasses_any	Binary	rs429358	6.64159e-08	0.046366	1.04746	0.00859245	2695	32100	96914	0.857679	131829	1844	24067	75767	0.863515	101813	eyes	3.56336e-06	Glasses	Uses prescription glasses	233642
nonagenarian_parent	Binary	rs429358	9.05319e-08	0.12386	1.13186	0.0234148	7964	97835	299089	0.859513	405438	128	2441	9459	0.887887	12044	longevity	4.65485e-06	Nonagenarian parent	Is, or has a parent at least 90 years old	417482
myopia_v_hyperopia	Binary	rs429358	3.05162e-07	-0.0895791	0.914316	0.0173763	2304	29899	93431	0.862669	125780	351	4082	12022	0.854634	16465	eyes	1.50628e-05	Myopia/hyperopia	Myopic individuals are controls, hyperopic individuals are cases	142245
serious_side_effects_statins	Binary	rs429358	7.1441e-07	-0.308504	0.734545	0.0605292	595	7556	22748	0.858474	30913	28	308	711	0.82617	1047	drug_side	3.3907e-05	Statin problems	Serious side effects from HMG-CoA reductase inhibitors	31960
bmi	Continuous	rs429358	1.9483e-06	0.0898151		0.0188735	6726	83101	254096	0.85963	344351						metabolic	8.90447e-05	BMI	Body mass index	344351
memory_loss	Binary	rs429358	2.24399e-06	-0.196937	0.821242	0.040818	1675	20424	62158	0.85892	84300	65	627	1632	0.837134	2327	neurological	9.8896e-05	Memory loss	Memory loss	86627
iqb.daily_aspirin	Binary	rs429358	2.16559e-05	-0.0679114	0.934343	0.0159499	1655	19726	60825	0.859889	82302	538	6623	20257	0.8596	27459	drug_usage	0.000899216	Daily aspirin	Daily usage of aspirin	109761
statin_dose_increase_coalesce	Binary	rs429358	2.1861e-05	-0.215216	0.806368	0.0501103	162	2068	5522	0.845717	7768	50	544	1161	0.816524	1759	drug_efficacy	0.000899216			9527
weight	Continuous	rs429358	2.56265e-05	0.548796		0.130378	6765	83717	256181	0.859738	347096						metabolic	0.0010201	Weight	Weight in lbs	347096
amd_or_blindness	Binary	rs429358	9.59152e-05	0.151228	1.16326	0.0393574	756	9550	29170	0.85989	39508	50	726	2696	0.881048	3478	eyes	0.00369873	Statin dose increase	Cases report to increase statin dose than when started.Controls report no change.	42986
number_of_cavities	Continuous	rs429358	0.000102046	-0.0116274		0.00299228	2484	29841	91048	0.858928	123526						teeth	0.0038159	Number of cavities	Number of cavities, scored 0-2	123526
gerd_broad	Binary	rs429358	0.000118208	0.0309322	1.03142	0.00804763	4831	58552	178014	0.85871	241726	1722	21939	68948	0.862956	92726	gastrointestinal	0.0042656	Gastroesophageal reflux disease, GERD	cases report have ever been diagnosed with any of GERD, acid reflux,heartburn.	334452
feet_face_outward	Binary	rs429358	0.000122921	0.0598838	1.06171	0.015611	817	10067	29695	0.855824	40612	575	7361	23069	0.862748	31028	morphology	0.0042656	Feet out	Feet naturally face outward	71640
iqb.sae_cholesterol_meds	Binary	rs429358	0.000124442	-0.0848277	0.918671	0.0219671	1360	15722	42397	0.84497	59558	224	2541	6055	0.830556	8832	drug_side	0.0042656	Serious side effects of cholesterol lowering medication	Cases report to have serious side effects from taking a cholesterol lowering medication.	68390
iqb.lost_20lbs	Binary	rs429358	0.000288291	-0.0412528	0.959587	0.011378	1290	15940	50407	0.863093	67722	1288	15705	47390	0.858029	64432	metabolic	0.00961491	Lost 20 lbs	Ever lost 20 lbs or more and kept the weight off for at least one year	132154
feet_face_outward_degree	Continuous	rs429358	0.000372143	0.0162951		0.00457821	1337	16754	50710	0.85881	68855						morphology	0.0120848	Feet out degree	Degree to which feet naturally face outward	68855
niacin_statin_flush	Binary	rs429358	0.000412615	-0.317831	0.727726	0.0908185	15	215	633	0.858053	864	37	319	699	0.813744	1056	drug_side	0.0130556	Niacin statin flush	Niacin causes facial flush with statins	1920
gerd	Binary	rs429358	0.000546205	0.0612469	1.06316	0.0177892	1418	16769	50428	0.857138	68650	305	4184	13462	0.86647	17964	gastrointestinal	0.0168504	GERD	Gastroesophageal reflux disease	86614
amd	Binary	rs429358	0.000571726	0.138074	1.14806	0.0406935	1480	18821	58761	0.862254	79161	41	656	2495	0.884398	3198	eyes	0.0172076	AMD	Age-related macular degeneration	82359
sweet_v_salty	Binary	rs429358	0.000633985	-0.037503	0.963192	0.0109737	1444	18019	55833	0.861168	75367	1346	15660	47335	0.857385	64410	food_preference	0.0186271	Sweet vs salty	Sweet tooth: sweet versus salty	139777
blood_thinner_meds	Binary	rs429358	0.000653703	-0.0424893	0.958401	0.0124247	6168	75824	232370	0.859779	314761	621	8042	24390	0.859559	33087	blood	0.0187598	Blood thinner medications	Took blood thinner medications	347848
niacin_flush	Binary	rs429358	0.00105222	-0.225488	0.798126	0.0695601	23	313	890	0.853589	1229	69	777	1719	0.821637	2568	drug_side	0.0292922	Niacin flush	Niacin (with or without statins) causes facial flush	3797
iqb.talk_versus_listen	Binary	rs429358	0.00106819	0.0362136	1.03688	0.011058	1103	13632	41039	0.858016	55847	1718	21277	66015	0.861179	89127	personality	0.0292922	Talk versus listen	Which of talking or listening do you prefer to do	144974
cavities_many	Binary	rs429358	0.00115916	-0.049903	0.951322	0.0153974	534	6473	20039	0.860589	27074	1931	23292	70614	0.858332	95964	teeth	0.0310957	Many cavities	Have 4+ cavities, controls have 0-3 cavities	123038
sweet_tooth	Binary	rs429358	0.00146499	-0.0301468	0.970303	0.00946125	3236	39415	122264	0.860877	165106	1346	15660	47335	0.857385	64410	food_preference	0.0384639	Sweet vs not	Sweet tooth: sweet versus (salty or both or neither)	229516
PD_all_pop_con_no_fh	Binary	rs5848	1.37861e-05	0.0708282	1.0734	0.01623	192031	160775	32787	0.293508	396801	4701	4169	900	0.305476	10082	parkinson	0.0097365	Parkinson’s disease	All Parkinson’s related patients, everybody else controls (minus people with family history)	406883
PD_all_pop_con	Binary	rs5848	1.57804e-05	0.0702958	1.07283	0.0162193	195550	163705	33427	0.29357	404052	4701	4169	900	0.305476	10082	parkinson	0.0097365	Parkinson	Cases have PD, controls don’t.	414134
excess_hair	Binary	rs5848	0.000105591	-0.0480449	0.953091	0.012413	33425	28003	5709	0.293586	68630	10960	8701	1752	0.28499	21884	hair	0.0434332	Excess hair	Do you have excess hair growth on your upper lip, chin, lower abdomen, or inner thighs?, restricted to sex=female	90514
high_cholesterol_broad	Binary	rs646776	2.86315e-231	0.222482	1.24917	0.00689524	11974	81362	137652	0.772044	231027	5010	40290	81350	0.801382	126673	metabolic	3.53313e-228	High cholesterol	High cholesterol or taking drugs to lower cholesterol	357700
high_cholesterol	Binary	rs646776	2.74005e-207	0.255508	1.29112	0.00833918	5819	38413	63402	0.767494	107654	4369	35550	72282	0.80264	112221	metabolic	1.69061e-204	High cholesterol	High cholesterol or taking drugs to lower cholesterol	219875
high_cholesterol_dx	Binary	rs646776	1.34529e-185	0.251171	1.28553	0.00868612	5573	36769	60443	0.766916	102804	3412	27234	55708	0.8028	86370	metabolic	5.53365e-183	High Cholesterol	High cholesterol	189174
high_cholesterol_meds	Binary	rs646776	2.9934e-175	0.219291	1.24519	0.00783375	13038	90047	154935	0.774973	258064	3516	28579	58270	0.80296	90380	metabolic	9.23463e-173	Took High cholesterol meds	taking drugs to lower cholesterol	348444
iqb.low_hdl	Binary	rs646776	3.37376e-47	0.154512	1.16709	0.0107963	5971	40881	71141	0.77616	118010	1487	11529	23314	0.800399	36339	metabolic	8.32644e-45	Low HDL	Ever told by a medical professional that your high-density lipoprotein is too low	154349
heart_metabolic_disease	Binary	rs646776	1.05997e-46	0.0971307	1.102	0.00677023	7689	52731	91522	0.775872	151966	7460	55428	103502	0.788605	166416	longevity	2.18001e-44	Metabolic and Heart Disease	Presence of any metabolic or heart-related disease	318382
heart_metabolic_disease_burden	Continuous	rs646776	2.39722e-42	0.0411145		0.00301434	14079	100138	180247	0.782153	294507						longevity	4.22596e-40	Metabolic and Heart Disease Burden	Count of metabolic disease components: obesity (BMI>30), high cholesterol, type 2 diabetes or hyperglycemia, and cardiovascular disease, scored 0 to 4	294507
heart_metabolic_disease_60	Binary	rs646776	1.48703e-25	0.12002	1.12752	0.0114269	1543	10222	16798	0.767041	28565	4752	34564	64121	0.786981	103457	longevity	2.29375e-23	Metabolic/heart disease 60+	Any metabolic or heart-related disease in individuals at least 60 years old	132022
heart_metabolic_disease_70	Binary	rs646776	5.69063e-15	0.155006	1.16767	0.0196718	506	3064	4893	0.759187	8464	2246	16399	30222	0.786246	48877	longevity	7.80249e-13	Metabolic/heart disease 70+	Any metabolic or heart-related disease in individuals at least 70 years old	57341
cad	Binary	rs646776	1.78828e-14	0.124188	1.13223	0.0163532	15209	107771	192529	0.781006	315557	559	4389	8699	0.798234	13648	cardiovascular	2.03293e-12	Coronary artery disease	Coronary artery disease	329205
healthy_old	Binary	rs646776	1.81218e-14	-0.0970633	0.907499	0.012584	9795	71818	132172	0.786215	213819	1083	7281	12043	0.768535	20409	longevity	2.03293e-12	Healthy old	Over age 60 with no cancer or disease	234228
height	Continuous	rs646776	1.80353e-09	-0.0465079		0.00773232	16958	121014	217050	0.781802	355080						morphology	1.85463e-07	Height	Height in inches	355080
heart_attack	Binary	rs646776	1.37216e-07	0.110248	1.11656	0.0211185	15658	111340	199398	0.781468	326446	310	2455	4806	0.796922	7573	cardiovascular	1.30249e-05	Heart attack	Heart attack	334019
angina	Binary	rs646776	2.33654e-06	0.0955347	1.10025	0.0204038	15306	108829	194930	0.781485	319111	342	2500	4925	0.79503	7770	cardiovascular	0.000205949	Angina	Angina	326881
coronary_bypass_surgery	Binary	rs646776	5.23838e-05	0.255924	1.29166	0.0647659	4008	28630	51170	0.781369	83838	26	264	570	0.816279	860	cardiovascular	0.00430944	Coronary bypass surgery	Coronary bypass surgery	84698
early_onset_heart_attack	Binary	rs646776	6.14516e-05	0.164897	1.17927	0.0418247	15739	111920	200510	0.781518	328220	63	590	1194	0.806172	1847	cardiovascular	0.00473946	Early onset heart attack	Early onset heart attack*	330067
aortic_stenosis	Binary	rs646776	0.000132902	0.166512	1.18118	0.0442982	15555	110601	198300	0.781618	324507	63	515	1088	0.807623	1666	cardiovascular	0.0096471	Aortic stenosis	Aortic stenosis	326173
iqb.contact_lenses_cosmetic	Binary	rs646776	0.000188445	-0.22119	0.801564	0.0582191	1752	12398	22191	0.781211	36357	54	300	434	0.741117	788	lifestyle	0.0129189	Contact lenses cosmetic	Wear cosmetic contact lenses	37145
statin_duration_coalesce	Continuous	rs646776	0.000199237	0.039954		0.0107387	913	7451	15580	0.806277	23946						drug_usage	0.0129399	Statin duration	Duration of taking statin, scored as 0=less_than_4_months to 3=more_than_5_years	23946
statin_dose_increase_coalesce	Binary	rs646776	0.000410812	0.172262	1.18799	0.049379	303	2449	5016	0.80336	7768	48	501	1210	0.830301	1759	drug_efficacy	0.0253471	Statin dose increase	Cases report to increase statin dose than when started.Controls report no change	9527
serious_side_effects_statins	Binary	rs646776	0.000579181	0.194792	1.21506	0.0575868	1501	10640	18762	0.779277	30913	35	333	679	0.807545	1047	drug_side	0.0340338	Statin problems	Serious side effects from HMG-CoA reductase inhibitors	31960
angioplasty	Binary	rs646776	0.000713792	0.141828	1.15238	0.0424117	3958	28232	50471	0.781348	82688	68	627	1228	0.801612	1924	cardiovascular	0.0400372	Angioplasty	Angioplasty	84612
iqb.cheated_on_partner	Binary	rs646776	0.000821052	-0.0386892	0.96205	0.0115503	3224	23039	42050	0.784177	68323	1627	11075	19503	0.777535	32212	personality	0.0440512	Cheated on partner	cases report to have ever cheated on a long term relationship partner or spouse.	100535
iqb.dot_bone_loss	Binary	rs646776	0.000879018	0.0797246	1.08299	0.0240702	2159	14954	26658	0.779854	43785	330	2259	4408	0.791411	7000	musculoskeletal	0.0451962	Osteoporosis	Osteoporosis	50785
high_cholesterol	Binary	rs7412	0	-0.620699	0.537569	0.013183	88336	18519	750	0.0930208	107654	99326	12378	477	0.0594218	112221	metabolic	0	High Cholesterol	High cholesterol or taking drugs to lower cholesterol	219875
high_cholesterol_broad	Binary	rs7412	0	-0.524466	0.591871	0.0111423	192539	36866	1477	0.0862345	231027	112001	14062	562	0.0599645	126673	metabolic	0	High cholesterol	High cholesterol or taking drugs to lower cholesterol	357700
high_cholesterol_dx	Binary	rs7412	0	-0.610301	0.543187	0.0138772	84306	17722	727	0.0933093	102804	76569	9388	383	0.0588024	86370	metabolic	0	High Cholesterol	High cholesterol	189174
high_cholesterol_meds	Binary	rs7412	0	-0.48788	0.613927	0.0127168	216603	39742	1568	0.0831249	258064	79885	10027	429	0.060244	90380	metabolic	0	Took High cholesterol meds	taking drugs to lower cholesterol	348444
heart_metabolic_disease	Binary	rs7412	2.06427e-105	-0.228764	0.795516	0.0105027	127527	23394	953	0.0832927	151966	143402	22058	871	0.0715441	166416	longevity	5.09462e-103	Metabolic and Heart Disease	Presence of any metabolic or heart-related disease	318382
heart_metabolic_disease_burden	Continuous	rs7412	4.20881e-86	-0.0916239		0.00465744	250259	42383	1694	0.077753	294507						longevity	8.65612e-84	Metabolic and Heart Disease Burden	Count of metabolic disease components: obesity (BMI>30), high cholesterol, type 2 diabetes or hyperglycemia, and cardiovascular disease, scored 0 to 4	294507
heart_metabolic_disease_60	Binary	rs7412	3.09777e-74	-0.313873	0.730612	0.0169064	23298	5037	205	0.0954275	28565	88850	14003	549	0.0730208	103457	longevity	5.46092e-72	Metabolic/heart disease 60+	Any metabolic or heart-related disease in individuals at least 60 years old	132022
iqb.low_hdl	Binary	rs7412	3.23525e-68	-0.294438	0.74495	0.017268	99186	18024	758	0.0828191	118010	31785	4360	179	0.0649433	36339	metabolic	4.99037e-66	Low HDL	Ever told by a medical professional that your high-density lipoprotein is too low	154349
healthy_old	Binary	rs7412	2.23201e-49	0.277108	1.31931	0.0182749	183519	29041	1143	0.0732956	213819	16616	3635	142	0.0960869	20409	longevity	3.06034e-47	Healthy old	Over age 60 with no cancer or disease	234228
heart_metabolic_disease_70	Binary	rs7412	5.98014e-35	-0.357143	0.699673	0.0281529	6772	1613	73	0.103984	8464	41791	6775	283	0.0751397	48877	longevity	7.3795e-33	Metabolic/heart disease 70+	Any metabolic or heart-related disease in individuals at least 70 years old	57341
iqb.alzheimers_fh	Binary	rs7412	1.66325e-23	-0.200199	0.818568	0.0203157	51967	9359	422	0.0826181	61768	22223	3237	138	0.0686186	25610	neurological	1.86586e-21	Alzheimer's family history	Cases report having any of their grandparents, parents, brothers, sisters, aunts, or uncles ever been diagnosed with Alzheimer’s disease.	87378
cad	Binary	rs7412	7.13162e-10	-0.155414	0.856061	0.0256384	268010	45550	1816	0.0779736	315557	11783	1781	74	0.0707215	13648	cardiovascular	7.33368e-08	Coronary artery disease	Coronary artery disease	329205
nonagenarian	Binary	rs7412	4.53522e-08	0.179955	1.19716	0.0321506	350128	58942	2333	0.0773062	411638	4915	1003	44	0.0914961	5964	longevity	4.30497e-06	Nonagenarian	At least 90 years old	417602
iqb.daily_aspirin	Binary	rs7412	4.10754e-06	-0.094723	0.909625	0.0206589	69709	12066	500	0.0794044	82302	23409	3879	158	0.0764228	27459	drug_usage	0.00036205	Daily aspirin	Daily usage of aspirin	109761
stretch_marks_any	Binary	rs7412	5.74817e-06	0.0563971	1.05802	0.0124269	110079	18412	699	0.07667	129248	80246	13932	580	0.0796344	94797	skin	0.000472883	Stretch marks anywhere	Stretch marks anywhere	224045
serious_side_effects_statins	Binary	rs7412	1.25331e-05	-0.408558	0.664608	0.0987826	26297	4422	190	0.0776796	30913	935	109	5	0.0549188	1047	drug_side	0.000966617	Statin problems	Serious side effects from HMG-CoA reductase inhibitors	31960
iqb.stretch_marks	Binary	rs7412	3.11977e-05	0.0530223	1.05445	0.0127176	112872	18968	733	0.077067	132635	70493	12218	509	0.0795242	83250	skin	0.00226459	Stretch marks	Do you have stretch marks on your hips, thighs, or backs of your arms?	215885
intestinal_polyps	Binary	rs7412	9.02578e-05	-0.266131	0.766339	0.0704825	70644	12168	505	0.0790835	83321	1549	211	6	0.063137	1766	gastrointestinal	0.00618767	Intestinal polyps	Intestinal polyps	85087
any_cvd	Binary	rs7412	0.000115426	-0.0414425	0.959405	0.0107652	203454	34500	1367	0.0777909	239464	91364	15343	606	0.0771342	107372	cardiovascular	0.00749662	Any cardiovascular disease	cases report to have some cardiovascular disease, controls do not have any cardiovascular disease.	346836
adhd_add_meds	Binary	rs7412	0.000145464	0.0666847	1.06896	0.0174369	227037	38178	1515	0.0772467	266894	21701	3834	172	0.0812619	25726	psychiatric	0.00897514	Took medications for ADHD/ADD	cases report to have ever taken medications for ADHD or ADD	292620
alzheimers	Binary	rs7412	0.000190965	-0.429	0.65116	0.121925	133138	23033	928	0.0792144	157198	571	73	5	0.0581395	645	neurological	0.0112214	alzheimers	Alzheimer’s disease, age 55 or older	157843
gestational_diabetes_pc	Binary	rs7412	0.000285539	-0.161779	0.850629	0.0456003	179573	30398	1190	0.0776138	211273	3397	488	19	0.0673668	3906	pregnancy	0.0160161	Gestational diabetes population controls	Gestational diabetes, using all women as controls.	215179
gestational_diabetes_tight_controls	Binary	rs7412	0.000356715	-0.180773	0.834625	0.0513894	12519	2124	73	0.0771269	14722	3397	488	19	0.0673668	3906	pregnancy	0.0191343	Gestational diabetes, tight controls	Gestational diabetes. Combines data from past pregnancy, gestational diabetes, pregnancy, and general health surveys. Controls were either tested but not diagnosed with GD.	18628
iqb.sae_cholesterol_meds	Binary	rs7412	0.000372143	-0.124792	0.88268	0.0355786	52609	6634	288	0.0605567	59558	7946	832	49	0.0526793	8832	drug_side	0.0191343	Serious side effects of cholesterol lowering medication	Cases report to have serious side effects from taking a cholesterol lowering medication.	68390
statin_side_effect_any_coalesce	Binary	rs7412	0.000388531	-0.144109	0.865794	0.0408543	12488	1584	71	0.0610196	14152	8590	897	46	0.0518724	9537	drug_side	0.0191779	Statin any side effect	Cases report any side effect from taking statin, controls don’t have any.	23689
osteoarthritis	Binary	rs7412	0.000463143	0.0961967	1.10098	0.0272984	61413	10404	403	0.0776101	72223	10391	1894	103	0.0847594	12389	musculoskeletal	0.0219815	Osteoarthritis	Osteoarthritis	84612
statin_dose_increase_coalesce	Binary	rs7412	0.000518537	-0.298893	0.741639	0.0889815	6891	837	35	0.0584181	7768	1609	145	5	0.0435154	1759	drug_efficacy	0.0236991	Statin dose increase	Cases report to increase statin dose than when started.Controls report no change.	9527
iqb.took_meds_aspirin	Binary	rs7412	0.000652616	-0.0708573	0.931595	0.0208306	47705	8266	328	0.0792376	56304	26671	4448	174	0.0766306	31297	drug_usage	0.0287617	Took Aspirin	Cases report to take Aspirin (on a daily basis for at least two weeks).	87601
gestational_diabetes_loose_controls	Binary	rs7412	0.00068002	-0.155305	0.856154	0.0466136	45671	7813	325	0.0786393	53823	3397	488	19	0.0673668	3906	pregnancy	0.028936	Gestational diabetes, loose controls	Gestational diabetes. Controls were either tested but not diagnosed with GD or not tested.	57729
high_blood_pressure	Binary	rs7412	0.000725625	-0.0387212	0.962019	0.0114765	202230	34250	1375	0.0777785	238001	75536	12747	503	0.0774503	88839	cardiovascular	0.0298474	Hypertension	Hypertension	326840
iqb.sun_allergy	Binary	rs744373	1.34987e-05	-0.114752	0.891587	0.0265713	36798	30024	6100	0.289515	72935	2092	1509	284	0.26731	3885	immune	0.0166574	Sun allergy	Sun allergy	76820
height	Continuous	rs9349407	5.52721e-06	-0.0328911		0.00723872	24966	137912	191991	0.735333	355080						morphology	0.00682057			355080
Type: Type of the phenotype [Binary, continuous or Survival]; p-value: The association test P value; effect: The effect size, ln(OR) for binary traits, or ln(HR) for survival traits, defined per copy of the B allele; stderr: The standard error of the effect size; AA.0, AB.0, BB.0: Counts of AA, AB, BB genotypes in controls, converted from dosage; dose.b.0: Average imputed dosage of the B allele i…																					#NAME?
