# Supplementary material for: The association of clinical phenotypes to known AD/FTD genetic risk loci and their inter-relationship
Source: PLoS One. 2020 Nov 5;15(11):e0241552. doi: 10.1371/journal.pone.0241552 (PMC7644002; doi:10.1371/journal.pone.0241552)
Supplement: S4 Table — (XLSX) [file pone.0241552.s004.xlsx]

## Sheet: ST 4
Table S4 A full list of detailed PheWAS results in the 23andMe cohort
pheno	type	assay.name	pvalue	effect	OR or HR	stderr	AA.0	AB.0	BB.0	dose.b.0	im.num.0	AA.1	AB.1	BB.1	dose.b.1	im.num.1	TAG	FDR
nearsightedness	Binary	rs11136000	4.50898e-15	0.0480583	1.04923	0.00613177	37478	49000	15793	0.393983	102325	43654	59764	20242	0.405337	123722	eyes	5.56409e-12
myopia_survival	Survival	rs11136000	2.33907e-10	0.0427482	1.04368	0.00673635	52871	70323	22991	0.397801	146243						eyes	1.44321e-07
glasses_any	Binary	rs11136000	5.20715e-08	0.0329245	1.03347	0.00604733	47906	63168	20704	0.396789	131829	35996	49135	16619	0.404781	101813	eyes	2.14188e-05
astigmatism	Binary	rs11136000	2.45124e-06	0.0348247	1.03544	0.00739079	29323	38544	12677	0.396665	80566	27264	37275	12661	0.405421	77240	eyes	0.000756209
iqb.stretch_marks	Binary	rs11136000	0.000109692	0.0269558	1.02732	0.00696787	47921	63728	20913	0.398131	132635	29485	40135	13592	0.404503	83250	skin	0.027072
stretch_marks_any	Binary	rs11136000	0.000190104	0.0253865	1.02571	0.00680242	46676	62131	20372	0.398188	129248	33564	45725	15462	0.404476	94797	skin	0.0390981
nearsighted_before_age_10	Binary	rs11136000	0.000443584	0.0399393	1.04075	0.0113646	21221	28484	9449	0.400497	59160	7758	10867	3731	0.409935	22358	eyes	0.0781976
iqb.altitude_sickness	Continuous	rs11136000	0.0010562	-0.0100475		0.00306777	44805	60422	20186	0.401848	125482						metabolic	0.162919
iqb.alzheimers_fh	Binary	rs11136000	0.00230978	-0.0328373	0.967696	0.0107816	21815	29904	10024	0.404515	61768	9261	12339	3996	0.397152	25610	neurological	0.315609
iqb.caffeine_jittery	Binary	rs11136000	0.00255761	-0.0505836	0.950674	0.0167858	11025	14893	4934	0.401287	30859	3748	4853	1505	0.389026	10110	drug_side	0.315609
iqb.vision_correction	Binary	rs11136000	0.00348864	0.0428594	1.04379	0.0146834	5100	6800	2093	0.392553	13995	17733	24153	8083	0.40344	49973	eyes	0.361336
modtosevere_altitude_sickness	Binary	rs11136000	0.0035138	0.0363323	1.037	0.0124379	39374	52769	17586	0.400719	109783	5354	7606	2551	0.409645	15526	metabolic	0.361336
played_jogging	Binary	rs11136000	0.00453719	0.0606285	1.0625	0.021335	13247	17942	5816	0.399595	37015	1798	2591	887	0.413666	5276	sports	0.372776
hiatal_hernia	Binary	rs11136000	0.00456585	0.054876	1.05641	0.0193251	28423	38200	12660	0.40059	79291	2122	2994	1079	0.415819	6195	gastrointestinal	0.372776
any_asthma_eczema_rhinitis	Binary	rs11136000	0.00474359	0.0190886	1.01927	0.0067604	28974	38184	12427	0.396042	79658	39995	53910	17959	0.401505	111939	immune	0.372776
any_immune	Binary	rs11136000	0.0048334	0.0139177	1.01402	0.00493855	81043	107615	35171	0.397529	223970	50935	69080	22867	0.401779	142966	immune	0.372776
myopia_v_hyperopia	Binary	rs11136000	0.00521287	-0.0345977	0.965994	0.0123946	44380	60763	20571	0.405305	125780	5921	7979	2564	0.39805	16465	eyes	0.378393
ever_tobacco_user	Binary	rs11136000	0.00600819	0.0151906	1.01531	0.0055286	68869	91769	30074	0.398289	190796	40034	54062	18108	0.402294	112252	addiction	0.411895
milk_allergy	Binary	rs11136000	0.00763392	0.0628523	1.06487	0.0235187	54054	71902	23505	0.397803	149566	1343	1854	675	0.41374	3872	immune	0.426562
packs_per_day_tx	Continuous	rs11136000	0.00825514	-0.00988805		0.00374317	10849	14712	4985	0.404014	30554						addiction	0.426562
angina	Binary	rs11136000	0.00859657	-0.04442	0.956552	0.0169288	114694	153581	50619	0.399536	319111	2888	3699	1182	0.390205	7770	cardiovascular	0.426562
systemizing_qt	Continuous	rs11136000	0.0088728	0.332527		0.127063	19170	25787	8568	0.400962	53536						personality	0.426562
oats_allergy	Binary	rs11136000	0.00936954	0.133066	1.14233	0.0510404	54210	72144	23584	0.397871	150043	258	386	148	0.430556	792	immune	0.426562
any_allergy	Binary	rs11136000	0.00938923	0.0166848	1.01682	0.00642249	50379	66805	21811	0.397234	139090	29206	39552	13167	0.402112	81955	immune	0.426562
iqb.drive_through_food_frequency	Continuous	rs11136000	0.00957908	-0.0129807		0.00501044	29035	39315	13227	0.40311	81599						diet	0.426562
iqb.dandruff_frequency	Continuous	rs11136000	0.0097373	0.0136486		0.00527979	35518	48196	15984	0.402034	99750						skin	0.426562
likes_to_reflect_play_with_ideas	Continuous	rs11136000	0.00976105	0.0130807		0.00506168	24748	33335	11093	0.401302	69207						personality	0.426562
serious_side_effects_statins	Binary	rs11136000	0.0109708	-0.118459	0.888288	0.0467592	10874	14992	5045	0.405713	30913	395	508	144	0.380134	1047	drug_side	0.426562
dental_superstar	Binary	rs11136000	0.0112281	-0.0443601	0.956609	0.0175154	41076	55492	18680	0.402836	115296	2921	3867	1206	0.392732	7998	teeth	0.426562
weeds_allergy	Binary	rs11136000	0.0112355	0.0221656	1.02241	0.00873924	52673	69916	22877	0.397584	145568	12155	16622	5542	0.403654	34328	immune	0.426562
cad	Binary	rs11136000	0.0115135	-0.0340533	0.96652	0.0134893	113378	151918	50048	0.399586	315557	5036	6475	2129	0.393438	13648	cardiovascular	0.426562
iqb.whistle	Binary	rs11136000	0.0120311	-0.0293579	0.971069	0.0116835	6475	8875	3090	0.408216	18452	36217	48683	16157	0.400749	101096	morphology	0.426562
sulfa_drug_allergy	Binary	rs11136000	0.012217	0.0416275	1.04251	0.0165945	53818	71580	23397	0.397775	148899	2865	3961	1373	0.409013	8201	immune	0.426562
iqb.religious	Continuous	rs11136000	0.0124148	0.0184816		0.00739207	25746	35118	11704	0.403249	72600						personality	0.426562
alzheimers	Binary	rs11136000	0.012585	-0.145871	0.864269	0.0587885	56319	75487	25278	0.401196	157198	252	307	86	0.371318	645	neurological	0.426562
iqb.backbend_kickover	Binary	rs11136000	0.012611	0.0387328	1.03949	0.0155177	19290	26229	8766	0.403067	54308	3852	5561	1866	0.41196	11284	morphology	0.426562
oats_allergy_clean	Binary	rs11136000	0.0127899	0.128021	1.13658	0.0512636	40107	53722	17797	0.400068	111681	254	383	148	0.432484	785	immune	0.426562
is_ingenious_a_deep_thinker	Continuous	rs11136000	0.0142043	0.0127733		0.00520908	24928	33565	11179	0.401331	69703						personality	0.435222
handedness_ambidextrous	Binary	rs11136000	0.0144159	0.0403921	1.04122	0.0164984	12637	17124	5526	0.399241	35297	3489	4807	1659	0.408086	9960	laterality	0.435222
antidepressant_side_effect_restlessness	Binary	rs11136000	0.0145239	0.0709326	1.07351	0.0289843	6874	9309	3015	0.399495	19202	980	1406	499	0.416638	2885	drug_side	0.435222
iqb.daily_vegetable_servings	Continuous	rs11136000	0.0148085	0.0110972		0.00455346	22376	30647	10260	0.404271	63307						diet	0.435222
next_to_eye_wrinkles_premenopausal	Continuous	rs11136000	0.0148862	-0.040406		0.0165908	4895	6683	2154	0.400197	13735						skin	0.435222
iqb.nose_bleeds	Binary	rs11136000	0.0151658	0.0399228	1.04073	0.0164236	37364	50273	16832	0.401732	104515	2876	4071	1393	0.411091	8349	blood	0.435222
iqb.learn_language_as_adult	Binary	rs11136000	0.0159553	0.0232472	1.02352	0.00964458	23157	31190	10237	0.399975	64617	12322	16738	5705	0.404832	34783	cognitive	0.441085
any_drug_allergy	Binary	rs11136000	0.0160849	0.0244941	1.0248	0.0101711	52983	70518	23036	0.397818	146638	8660	11717	4013	0.404736	24398	immune	0.441085
ring_finger_degree_longer	Continuous	rs11136000	0.0194182	0.00937929		0.00401261	26419	36035	11679	0.400584	74145						morphology	0.516063
amd	Binary	rs11136000	0.0200277	0.0616118	1.06355	0.0264508	28327	37989	12805	0.40191	79161	1095	1537	565	0.41711	3198	eyes	0.516063
hyperthyroidism	Binary	rs11136000	0.0209026	-0.0751331	0.92762	0.0326123	29824	40217	13437	0.401848	83485	765	1012	293	0.38599	2070	endocrine	0.516063
iqb.forgiveness_comes_easily	Continuous	rs11136000	0.021545	0.00794764		0.00345802	45683	61220	20527	0.401295	127496						personality	0.516063
heartburn	Binary	rs11136000	0.0215598	0.0272614	1.02764	0.0118581	23471	31420	10357	0.399506	65256	6952	9586	3280	0.407357	19818	gastrointestinal	0.516063
grasses_allergy	Binary	rs11136000	0.0215688	0.0200786	1.02028	0.00873457	52684	69977	22877	0.397597	145639	12136	16586	5505	0.403132	34238	immune	0.516063
personality_openness	Continuous	rs11136000	0.0220994	0.0757723		0.0331071	24712	33314	11084	0.401404	69141						personality	0.516063
personality_ideas	Continuous	rs11136000	0.0225081	0.0404075		0.0177091	24748	33334	11093	0.401301	69206						personality	0.516063
aspirin_any_serious_gi_problems	Binary	rs11136000	0.0233765	-0.0988218	0.905904	0.0437405	18687	25573	8491	0.403357	52767	427	557	158	0.382224	1144	drug_side	0.516063
weight	Continuous	rs11136000	0.0235332	0.208837		0.0922151	124979	166974	54931	0.399033	347096						metabolic	0.516063
serious_side_effects_vicodin	Binary	rs11136000	0.0237148	0.171533	1.18712	0.0756001	10889	15026	5055	0.405812	30972	112	177	75	0.449176	364	drug_side	0.516063
any_food_allergy	Binary	rs11136000	0.0238376	0.027323	1.0277	0.0120832	53402	71073	23237	0.397893	147815	5733	7640	2684	0.405057	16061	immune	0.516063
brain_surgery	Binary	rs11136000	0.024465	-0.103036	0.902094	0.0459709	29897	40349	13480	0.40196	83733	387	500	139	0.379142	1026	surgery	0.520515
iqb.bedwetting_frequency	Continuous	rs11136000	0.025931	-0.0148838		0.00668243	21333	29285	9799	0.404547	60444						neurological	0.538245
naproxen_kidney	Binary	rs11136000	0.0261707	0.191665	1.21126	0.0858699	14561	19740	6538	0.401773	40854	82	143	54	0.449821	279	drug_side	0.538245
milk_allergy_clean	Binary	rs11136000	0.0266869	0.0526217	1.05403	0.0237119	38292	51268	16949	0.399807	106565	1328	1842	669	0.41417	3839	immune	0.539862
aspirin_ulcer	Binary	rs11136000	0.02717	-0.13081	0.877384	0.0595081	18881	25823	8573	0.40326	53295	236	299	81	0.374188	616	drug_side	0.540771
iqb.varicose_veins_legs	Binary	rs11136000	0.0277262	0.0224077	1.02266	0.0101774	30373	40755	13431	0.399821	84597	10540	14217	4946	0.405834	29717	cardiovascular	0.543082
very_religious	Binary	rs11136000	0.0295006	-0.0638874	0.938111	0.0294124	24800	33881	11328	0.403784	70040	946	1217	381	0.388954	2545	personality	0.564187
iqb.ability_handle_stress	Continuous	rs11136000	0.0297341	-0.0165807		0.00762799	21222	28928	9676	0.403503	59843						personality	0.564187
brow_wrinkles_premenopausal	Continuous	rs11136000	0.0301753	-0.0503611		0.0232292	4906	6706	2151	0.399913	13766						skin	0.564187
brow_wrinkles	Continuous	rs11136000	0.0311065	-0.0419783		0.0194719	8342	11465	3748	0.402484	23569						skin	0.57166
played_volleyball	Binary	rs11136000	0.0315015	0.0898565	1.09402	0.0416864	15617	21094	6918	0.400307	43640	401	613	212	0.42292	1226	sports	0.57166
iqb.foot_odor	Binary	rs11136000	0.0336176	0.0288715	1.02929	0.0135805	33666	45162	15170	0.401615	94045	4615	6297	2208	0.40827	13121	skin	0.584433
proportion_male_offspring_mothers	Continuous	rs11136000	0.033974	0.0101957		0.00480808	6579	8769	2942	0.400574	18305						reproductive	0.584433
seasonal_allergies_broad	Binary	rs11136000	0.0340168	0.0149723	1.01508	0.00706154	51464	68290	22298	0.39734	142151	21687	29436	9737	0.401824	60880	immune	0.584433
biopsy_non_breast	Binary	rs11136000	0.0341464	0.0266769	1.02704	0.0125878	24020	32109	10671	0.400082	66808	5964	8238	2821	0.407684	17023	cancer	0.584433
PD_all_lrrk2y	Binary	rs11136000	0.0357895	-0.273448	0.760752	0.13119	260	387	135	0.420077	787	81	99	27	0.369565	207	parkinson	0.584433
iqb.mild_cognitive_imp_fh	Binary	rs11136000	0.0363199	-0.043487	0.957445	0.0207977	17316	23869	8110	0.406623	49316	1971	2671	850	0.397942	5497	neurological	0.584433
kidney_stones	Binary	rs11136000	0.036888	0.0253585	1.02568	0.0121434	49664	66304	22133	0.400323	138151	5634	7765	2626	0.406147	16033	renal	0.584433
heart_valve_surgery	Binary	rs11136000	0.0373229	-0.153262	0.857905	0.0740637	30093	40638	13551	0.401865	84289	162	181	56	0.367168	399	cardiovascular	0.584433
iqb.misophonia	Binary	rs11136000	0.0374908	-0.0238268	0.976455	0.011458	29113	39358	13257	0.402995	81765	7771	10391	3355	0.397383	21528	sensation	0.584433
tongue_flip	Binary	rs11136000	0.0378315	0.0232181	1.02349	0.0111799	14315	19402	6203	0.398397	39928	11109	15207	5032	0.403072	31351	morphology	0.584433
nose_n	Binary	rs11136000	0.0388605	0.0472649	1.0484	0.0228532	23191	31512	10184	0.399772	64897	1476	2102	710	0.410681	4290	morphology	0.584433
codeine_constipation	Binary	rs11136000	0.039505	-0.0332504	0.967296	0.0161596	11926	16338	5444	0.403851	33726	3877	5152	1671	0.396916	10708	drug_side	0.584433
rhinitis	Binary	rs11136000	0.040239	0.0132288	1.01332	0.00644816	55636	73959	24118	0.397478	153816	27428	36960	12327	0.401577	76752	immune	0.584433
antidepressant_side_effect_poor_coordination	Binary	rs11136000	0.0402535	0.0826638	1.08618	0.040224	7408	10025	3284	0.400468	20721	451	682	234	0.420629	1367	drug_side	0.584433
nicotine_abuse	Binary	rs11136000	0.040595	0.0269612	1.02733	0.0131602	24657	33053	10960	0.400269	68675	5139	7142	2419	0.407483	14702	addiction	0.584433
iqb.took_meds_prednisone_or_steroid	Binary	rs11136000	0.0409543	0.0124056	1.01248	0.0060685	66557	88824	29121	0.398549	184627	30765	41615	13938	0.402529	86389	drug_usage	0.584433
peanut_allergy_broad	Binary	rs11136000	0.0410865	0.0628079	1.06482	0.0306928	65920	87773	28840	0.398429	182647	746	1122	363	0.414164	2232	immune	0.584433
morning_person	Binary	rs11136000	0.0415463	-0.0147088	0.985399	0.00721747	33797	45414	15196	0.401485	94445	29733	39594	13068	0.398871	82438	sleep	0.584433
pack_years_tx	Continuous	rs11136000	0.041696	-0.0176579		0.00867013	9942	13499	4575	0.404215	28023						addiction	0.584433
trees_allergy	Binary	rs11136000	0.0417809	0.0181048	1.01827	0.00889054	52673	70007	22878	0.397652	145662	11709	15946	5295	0.402671	32960	immune	0.584433
wisdom_teeth	Binary	rs11136000	0.0421512	-0.022216	0.978029	0.0109281	7361	10202	3436	0.406543	21008	38234	51287	17121	0.40101	106693	teeth	0.584433
peanut_allergy	Binary	rs11136000	0.0434733	0.0663304	1.06858	0.0327891	54145	72069	23547	0.397844	149866	658	979	324	0.414839	1961	immune	0.596068
mitral_valve_prolapse	Binary	rs11136000	0.0440039	0.0346432	1.03525	0.0171845	77741	104772	34611	0.400679	217219	2605	3535	1263	0.409361	7406	cardiovascular	0.596712
pollen_allergy	Binary	rs11136000	0.0446351	0.0155244	1.01565	0.00772914	52055	69042	22559	0.397338	143756	16807	22822	7539	0.401755	47180	immune	0.598692
epilepsy	Binary	rs11136000	0.046774	-0.0447349	0.956251	0.0225334	115570	154753	51025	0.399571	321561	1586	1971	658	0.389917	4217	neurological	0.617136
is_generally_trusting	Continuous	rs11136000	0.0470104	-0.0123399		0.0062127	24867	33487	11150	0.401322	69535						personality	0.617136
lift_one_eyebrow	Binary	rs11136000	0.0475643	0.0218861	1.02213	0.0110476	11798	15893	5141	0.39862	32837	13771	18893	6227	0.403011	38897	morphology	0.617835
penicillin_allergy	Binary	rs11136000	0.0488056	0.0231735	1.02344	0.011755	53336	71062	23201	0.397916	147701	6133	8305	2833	0.404464	17278	immune	0.625588
migraine_efficacy_metoclopramide	Continuous	rs11136000	0.0491751	0.196447		0.0995114	114	180	55	0.415473	350						drug_efficacy	0.625588
sleep_apnea	Binary	rs11136000	0.0506508	0.0246305	1.02494	0.0125958	40476	54432	18061	0.400791	112998	5440	7592	2551	0.407303	15589	sleep	0.631167
any_plant_allergy	Binary	rs11136000	0.0512431	0.0149234	1.01504	0.00765348	51996	68963	22529	0.397319	143588	17273	23446	7737	0.401601	48469	immune	0.631167
niacin_flush	Binary	rs11136000	0.0514341	-0.0983014	0.906376	0.0504447	413	594	222	0.422295	1229	913	1259	392	0.398401	2568	drug_side	0.631167
iqb.maternal_depression	Binary	rs11136000	0.0523512	0.0220357	1.02228	0.0113534	26451	35376	11893	0.401262	73754	7553	10484	3558	0.407502	21607	psychiatric	0.631167
ppi_efficacy	Binary	rs11136000	0.0527841	0.0581204	1.05984	0.0299715	7668	10147	3307	0.396766	21134	919	1244	451	0.410482	2615	drug_efficacy	0.631167
aspirin_allergy	Binary	rs11136000	0.0533869	0.0762413	1.07922	0.0393824	54176	72128	23571	0.397898	149980	474	621	251	0.417162	1346	immune	0.631167
dust_mites_allergy	Binary	rs11136000	0.0534407	0.0175071	1.01766	0.0090616	52729	70097	22916	0.39772	145843	11303	15109	5143	0.402393	31571	immune	0.631167
iqb.cleft_palate	Binary	rs11136000	0.0537055	-0.171591	0.842323	0.0895937	39168	52849	17908	0.403298	109976	105	134	31	0.362963	270	morphology	0.631167
mold_allergy	Binary	rs11136000	0.0551194	0.0180893	1.01825	0.00942807	52881	70270	22934	0.397501	146186	10364	13898	4722	0.40267	28998	immune	0.641673
no_allergies	Binary	rs11136000	0.0583905	-0.00976955	0.990278	0.00516167	60423	81393	26964	0.40088	168887	54238	72199	23600	0.397899	150142	immune	0.664498
iqb.dry_eyes_treatment	Continuous	rs11136000	0.0588354	0.0124996		0.00661548	36818	49937	16576	0.402053	103374						eyes	0.664498
education_meta	Continuous	rs11136000	0.0599362	-0.00848682		0.00451118	31301	42081	13922	0.400468	87370						lifestyle	0.664498
hair_image_change	Continuous	rs11136000	0.0599995	0.0192422		0.0102307	27071	36744	12116	0.401522	75989						pigmentation	0.664498
iqb.clap_to_beat	Binary	rs11136000	0.060255	-0.0367245	0.963942	0.0195271	2066	2913	963	0.407186	5947	23738	31245	10415	0.398139	65447	cognitive	0.664498
elevated_liver_test	Binary	rs11136000	0.0603654	0.022726	1.02299	0.0120926	111392	148880	49109	0.399343	309584	5249	7285	2417	0.405291	14962	gastrointestinal	0.664498
acid_reflux	Binary	rs11136000	0.0608495	0.0144598	1.01456	0.00771203	48510	64661	21503	0.399732	134734	17134	23328	7867	0.404126	48353	gastrointestinal	0.664498
big_toe_shorter	Binary	rs11136000	0.0616017	0.0203942	1.0206	0.0109105	14224	19201	6178	0.398417	39607	11348	15640	5130	0.403201	32126	morphology	0.666812
antidepressant_SSRI_efficacy	Continuous	rs11136000	0.0642453	-0.0211396		0.0114234	9429	12519	4289	0.402047	26254						drug_efficacy	0.676018
codeine_vomiting	Binary	rs11136000	0.064293	-0.04386	0.957088	0.0237262	6988	9508	3194	0.403657	19701	1855	2374	787	0.393541	5021	drug_side	0.676018
aspirin_any_serious_gi_problems_or_pain	Binary	rs11136000	0.0643495	-0.0421089	0.958765	0.0227908	17504	23908	7974	0.403515	49401	1621	2204	681	0.395695	4509	drug_side	0.676018
angioplasty	Binary	rs11136000	0.0646435	-0.0641202	0.937892	0.03477	29528	39839	13314	0.401948	82688	708	929	287	0.390593	1924	cardiovascular	0.676018
iqb.supertaster	Binary	rs11136000	0.0660505	0.0416078	1.04249	0.0226141	18022	24529	8144	0.402574	50712	1534	2176	751	0.412239	4461	food_preference	0.68437
pneumonia	Binary	rs11136000	0.0670525	0.0148973	1.01501	0.00813356	35252	47155	15659	0.400103	98103	17083	23146	7892	0.404501	48136	infection	0.68437
gest_diabetes	Binary	rs11136000	0.067106	0.0356947	1.03634	0.0194763	37670	50573	16760	0.400431	105070	2052	2764	990	0.408543	5812	pregnancy	0.68437
played_elliptical_machine	Binary	rs11136000	0.0679066	0.0480613	1.04923	0.0262952	14060	19092	6193	0.400025	39355	1138	1583	558	0.411558	3280	sports	0.685884
niacin_statin_flush	Binary	rs11136000	0.0686953	-0.122342	0.884846	0.0672429	291	420	153	0.420139	864	379	525	150	0.391366	1056	drug_side	0.685884
iqb.light_physical_activity	Continuous	rs11136000	0.0689219	0.0129706		0.00713079	24733	33680	11205	0.402841	69645						lifestyle	0.685884
iqb.dysplastic_mole	Binary	rs11136000	0.0723053	0.0293833	1.02982	0.0163396	19206	26174	8715	0.403032	54115	3183	4598	1525	0.410918	9311	cancer	0.694048
hyperemesis_pc	Binary	rs11136000	0.0726895	0.081649	1.08507	0.0453897	77053	102811	34217	0.399954	214223	333	497	174	0.420817	1004	pregnancy	0.694048
zyrtec_fast_heart	Binary	rs11136000	0.0730531	0.0892853	1.09339	0.0496988	6870	8937	2976	0.396342	18792	276	471	131	0.417426	879	drug_side	0.694048
unemployed	Binary	rs11136000	0.0732602	0.0259946	1.02634	0.0145039	35876	48210	15907	0.400148	100054	4137	5699	1959	0.407673	11800	lifestyle	0.694048
atheist_or_agnostic	Binary	rs11136000	0.0736054	0.0205628	1.02078	0.0114925	15653	21189	7025	0.401657	43882	9985	13853	4623	0.405801	28478	personality	0.694048
iqb.anosmia	Binary	rs11136000	0.0741938	0.0519742	1.05335	0.0290698	38102	51509	17284	0.402624	106944	864	1218	439	0.415708	2523	sensation	0.694048
yellow_jackets_allergy	Binary	rs11136000	0.074587	0.0410175	1.04187	0.0229777	54075	71924	23500	0.397742	149603	1414	1991	667	0.408276	4073	immune	0.694048
iqb.long_qt_syndrome	Binary	rs11136000	0.0756324	-0.0579375	0.943709	0.0326692	22014	30357	10106	0.404701	62505	767	985	319	0.39184	2071	cardiovascular	0.694048
religious_or_spiritual	Binary	rs11136000	0.0761862	-0.0203594	0.979846	0.0114803	10006	13869	4633	0.405763	28525	15686	21226	7042	0.40167	43969	personality	0.694048
sulfa_drug_allergy_clean	Binary	rs11136000	0.0763662	0.0300309	1.03049	0.0169339	36035	48118	15826	0.398934	100038	2845	3941	1365	0.409214	8153	immune	0.694048
eggs_allergy	Binary	rs11136000	0.0768306	0.0554328	1.057	0.0312781	54143	72056	23543	0.397824	149847	750	1039	370	0.411996	2159	immune	0.694048
positive_tb_test	Binary	rs11136000	0.0768513	0.0406018	1.04144	0.0229243	28554	38418	12790	0.401181	79770	1437	2075	692	0.411394	4204	infection	0.694048
cup_size	Continuous	rs11136000	0.0771888	0.0203947		0.0115401	12655	17301	5662	0.401833	35625						morphology	0.694048
LASIK	Binary	rs11136000	0.0776164	0.0268971	1.02726	0.0152311	30798	41421	13783	0.401078	86007	3498	4850	1655	0.407878	10007	eyes	0.694048
serious_side_effects_ace_inhibitors	Binary	rs11136000	0.0796191	0.118577	1.12589	0.0674677	10891	15020	5052	0.40571	30965	156	205	98	0.436819	459	drug_side	0.70064
statin_duration_coalesce	Continuous	rs11136000	0.0798957	-0.0152611		0.00871382	8573	11597	3758	0.399386	23946						drug_usage	0.70064
skin_tags	Binary	rs11136000	0.080057	0.0185588	1.01873	0.0106017	18603	24995	8218	0.39979	51820	11113	15133	5165	0.40532	31414	skin	0.70064
migraine_ICHD_with_aura	Binary	rs11136000	0.0812052	0.0229266	1.02319	0.0131394	102868	137067	45203	0.398882	285313	4545	6197	2106	0.405083	12854	neurological	0.705684
pcos	Binary	rs11136000	0.0826696	0.0326258	1.03316	0.0187841	35810	48010	16130	0.401551	100009	2180	3108	1027	0.408709	6317	reproductive	0.708877
iqb.extra_toe	Binary	rs11136000	0.0827214	-0.223854	0.799431	0.13033	36926	50031	16744	0.402691	103752	54	61	15	0.35	130	morphology	0.708877
antihistamine_fast	Binary	rs11136000	0.0869198	0.0591831	1.06097	0.0345195	11723	15469	5195	0.399219	32401	597	967	277	0.413091	1842	drug_side	0.727698
updrs_speech_problems	Continuous	rs11136000	0.0877311	-0.0297874		0.017443	2935	3901	1296	0.399225	8134						parkinson	0.727698
iqb.talk_in_sleep	Continuous	rs11136000	0.0883773	0.00851316		0.00499586	25308	34786	11548	0.403967	71668						sleep	0.727698
migraine_efficacy_excedrin	Continuous	rs11136000	0.0886567	-0.0181441		0.0106567	7894	10623	3481	0.399695	22008						drug_efficacy	0.727698
iqb.curlier_in_humidity	Binary	rs11136000	0.0891538	0.0161485	1.01628	0.00950015	17301	23144	7664	0.399842	48128	18735	25385	8663	0.40459	52810	hair	0.727698
yellow_jackets_allergy_clean	Binary	rs11136000	0.0896333	0.03959	1.04038	0.0232992	37991	50900	16791	0.399699	105739	1376	1955	660	0.410298	3992	immune	0.727698
antidepressant_side_effect_sleep_too_much	Binary	rs11136000	0.0897827	0.030513	1.03098	0.0179781	9100	12124	4026	0.399525	25264	3118	4220	1478	0.406987	8822	drug_side	0.727698
iqb.restless_leg_syndrome	Binary	rs11136000	0.0898505	0.0232738	1.02355	0.0137133	44527	59465	19657	0.399433	123722	4313	6101	1981	0.40593	12404	neurological	0.727698
aspirin_bleeding	Binary	rs11136000	0.0904353	0.0866872	1.09056	0.0510898	18850	25725	8517	0.402688	53110	263	398	144	0.426087	805	drug_side	0.727698
aspirin_allergy_clean	Binary	rs11136000	0.0908149	0.0672929	1.06961	0.0397159	39119	52462	17250	0.399528	108891	467	616	248	0.417731	1331	immune	0.727698
finasteride_qt	Continuous	rs11136000	0.0924964	0.14278		0.084758	246	378	120	0.415323	746						hair	0.72858
ibuprofen_gi_bleeding	Binary	rs11136000	0.0929132	0.093754	1.09829	0.0556671	19425	26448	8770	0.402504	54662	219	335	120	0.426558	674	drug_side	0.72858
sinemet_response	Binary	rs11136000	0.0944258	-0.12698	0.880752	0.0761846	749	1028	362	0.409537	2139	179	209	70	0.381004	458	parkinson	0.72858
high_cholesterol_broad	Binary	rs11136000	0.0948174	0.0095581	1.0096	0.00572132	83263	111316	36311	0.398324	231027	45347	60840	20412	0.40152	126673	metabolic	0.72858
psoriasis	Binary	rs11136000	0.0952262	0.0171859	1.01733	0.0102954	114077	152214	50302	0.399279	316792	7340	10357	3319	0.404335	21035	autoimmune	0.72858
PD_all_pop_con_no_fh	Binary	rs11136000	0.0954849	-0.0247859	0.975519	0.0148783	142764	190933	62830	0.399207	396801	3668	4842	1570	0.395933	10082	parkinson	0.72858
at_all_religious	Binary	rs11136000	0.0955937	-0.019241	0.980943	0.0115475	17029	23304	7835	0.404563	48193	8659	11713	3833	0.40031	24212	personality	0.72858
insect_allergy	Binary	rs11136000	0.0956483	0.0280186	1.02841	0.0168015	53910	71655	23431	0.397719	149100	2789	3771	1299	0.405204	7861	immune	0.72858
facial_stubble	Continuous	rs11136000	0.0971625	-0.00914294		0.0055118	20055	27088	8975	0.401279	56139						hair	0.735231
antidepressant_side_effect_tremor	Binary	rs11136000	0.097713	0.039218	1.04	0.0236609	10653	14289	4743	0.400455	29702	1503	1973	743	0.409931	4221	drug_side	0.735231
can_lift_left_eyebrow	Binary	rs11136000	0.0987428	0.0184711	1.01864	0.0111871	14793	20067	6454	0.399078	41319	10460	14297	4737	0.40298	29501	morphology	0.738239
allegra_qt	Continuous	rs11136000	0.099603	-0.0179859		0.0109212	5937	7807	2599	0.397877	16351						drug_efficacy	0.738239
is_outgoing_sociable	Continuous	rs11136000	0.100269	-0.0118824		0.0072296	24748	33335	11093	0.401302	69207						personality	0.738239
nose_qtl	Continuous	rs11136000	0.101184	0.0353944		0.021593	24682	33636	10904	0.40048	69234						morphology	0.738239
appreciates_art_music_or_literature	Continuous	rs11136000	0.101411	0.00822448		0.00502083	24708	33311	11082	0.401405	69132						personality	0.738239
PD_all_pop_con	Binary	rs11136000	0.1024	-0.0242741	0.976018	0.0148726	145372	194415	63984	0.399215	404052	3668	4842	1570	0.395933	10082	parkinson	0.738239
iqb.cynicism	Continuous	rs11136000	0.104809	-0.00533018		0.0032862	32909	44760	14858	0.402455	92568						personality	0.738239
iqb.liking_sweets	Continuous	rs11136000	0.105193	-0.0115819		0.00714845	23279	31918	10646	0.404067	65872						food_preference	0.738239
vertigo	Binary	rs11136000	0.10629	0.0342375	1.03483	0.0211803	29200	39282	13048	0.400944	81536	1735	2456	838	0.410817	5030	sensation	0.738239
iqb.recharge_by_socializing	Continuous	rs11136000	0.106534	-0.00339159		0.00210138	51405	69279	23009	0.401192	143771						personality	0.738239
current_birth_control	Binary	rs11136000	0.106535	0.0227713	1.02303	0.0141051	30603	41251	13774	0.401732	85672	5638	7791	2618	0.405901	16055	reproductive	0.738239
personality_agreeableness	Continuous	rs11136000	0.107257	-0.0512196		0.0318002	24712	33314	11084	0.401404	69141						personality	0.738239
iqb.took_meds_ibuprofen_or_naproxen	Binary	rs11136000	0.108333	0.0174685	1.01762	0.0108768	21644	29163	9356	0.397877	60165	9297	12830	4235	0.403991	26366	drug_usage	0.738239
iqb.identical_twin	Binary	rs11136000	0.108639	-0.0707629	0.931683	0.0442211	60012	80626	26950	0.401359	167668	405	531	154	0.384862	1090	reproductive	0.738239
hearing_loss	Binary	rs11136000	0.108718	-0.0225456	0.977707	0.0140618	25718	34728	11648	0.402419	72101	5179	7031	2270	0.399551	14480	sensation	0.738239
migraine_efficacy_zomig	Continuous	rs11136000	0.10926	-0.0955352		0.0595992	356	494	158	0.401786	1008						drug_efficacy	0.738239
allegra_fast_heart	Binary	rs11136000	0.111132	0.0814081	1.08481	0.0509983	4739	6149	2086	0.397757	12980	272	442	131	0.416568	846	drug_side	0.738239
upturned_nose	Binary	rs11136000	0.111209	-0.0187597	0.981415	0.0117797	15219	20702	6811	0.401619	42740	9397	12823	4067	0.398619	26290	morphology	0.738239
bmi	Continuous	rs11136000	0.111304	0.0212646		0.0133541	124006	165638	54498	0.399013	344351						metabolic	0.738239
bleeding_tendency	Binary	rs11136000	0.111335	0.0587428	1.0605	0.0368357	30199	40690	13505	0.401095	84401	546	727	289	0.417734	1562	blood	0.738239
personality_altruism	Continuous	rs11136000	0.111819	-0.0249778		0.0157084	24798	33414	11122	0.401376	69365						personality	0.738239
eyecolor	Continuous	rs11136000	0.113019	-0.0139981		0.00883285	40827	55600	18364	0.402157	114868						pigmentation	0.738239
eggs_allergy_clean	Binary	rs11136000	0.113238	0.0499069	1.05117	0.0314667	39606	53019	17579	0.400063	110260	740	1028	370	0.413471	2138	immune	0.738239
iqb.travel_preferences	Continuous	rs11136000	0.114166	0.00857189		0.00542609	42947	58170	19299	0.401807	120455						personality	0.738239
iqb.ssri	Binary	rs11136000	0.114375	0.0274709	1.02785	0.0173885	18681	25227	8489	0.402743	52400	2791	3843	1357	0.410274	7991	psychiatric	0.738239
played_cycling	Binary	rs11136000	0.114388	-0.0299902	0.970455	0.0190083	12436	17008	5566	0.401885	35020	2649	3460	1130	0.395082	7240	sports	0.738239
overbite	Binary	rs11136000	0.11533	0.0194117	1.0196	0.0123302	7437	9989	3327	0.400978	20769	15409	21185	7150	0.405598	43757	morphology	0.738239
aspirin_gi_bleeding	Binary	rs11136000	0.115866	-0.0852818	0.918254	0.0544006	18841	25776	8549	0.403209	53182	270	355	103	0.385302	730	drug_side	0.738239
hernia	Binary	rs11136000	0.117813	0.0262486	1.0266	0.0167727	27472	36944	12254	0.400756	76678	3157	4313	1490	0.406975	8960	gastrointestinal	0.738239
iqb.math_class	Continuous	rs11136000	0.118214	0.0123645		0.00791416	41093	55465	18374	0.401163	114996						cognitive	0.738239
latex_allergy	Binary	rs11136000	0.118312	0.0299534	1.03041	0.0191618	53939	71755	23467	0.397855	149266	2095	2999	956	0.405868	6051	immune	0.738239
values_artistic_aesthetic_experiences	Continuous	rs11136000	0.118974	0.00903553		0.00579529	24798	33415	11122	0.401377	69366						personality	0.738239
actinic_keratosis	Binary	rs11136000	0.119335	0.0242273	1.02452	0.0155442	120217	160802	52770	0.398968	334004	3150	4486	1476	0.408143	9119	skin	0.738239
blood_disorder	Binary	rs11136000	0.119426	0.0521047	1.05349	0.033413	30112	40542	13466	0.401058	84127	653	920	329	0.414826	1902	blood	0.738239
nose_g	Binary	rs11136000	0.120406	0.0255417	1.02587	0.0164365	21515	29231	9434	0.399626	60191	3145	4367	1452	0.405567	8964	morphology	0.738239
any_tendinitis	Binary	rs11136000	0.120585	0.0234364	1.02371	0.0150942	10684	14324	4681	0.398902	29697	4894	6857	2259	0.40596	14012	sports	0.738239
farsightedness	Binary	rs11136000	0.120852	-0.0181975	0.981967	0.0117334	21651	29243	9828	0.402646	60727	9138	12411	4070	0.401089	25621	eyes	0.738239
tends_to_be_disorganized	Continuous	rs11136000	0.121271	-0.0116777		0.00753655	24867	33487	11150	0.401322	69535						personality	0.738239
cat_allergy	Binary	rs11136000	0.121445	0.0149899	1.0151	0.0096756	52947	70476	23014	0.397796	146538	9570	12797	4336	0.401996	26714	immune	0.738239
personality_aesthetics	Continuous	rs11136000	0.122194	0.0230151		0.0148903	24712	33315	11084	0.401405	69142						personality	0.739156
migraine_efficacy_imitrex	Continuous	rs11136000	0.123229	-0.0407094		0.0264069	1851	2432	749	0.390501	5035						drug_efficacy	0.741779
any_animal_allergy	Binary	rs11136000	0.124416	0.0143926	1.0145	0.00936431	52846	70288	22967	0.397745	146202	10366	13879	4683	0.401773	28940	immune	0.742392
iqb.spicy_food_liking	Continuous	rs11136000	0.124534	0.0110374		0.00718565	26445	36176	12136	0.404297	74787						food_preference	0.742392
elbow_tendinitis	Binary	rs11136000	0.125851	0.0292391	1.02967	0.0190922	13449	18099	5955	0.400088	37512	2471	3532	1168	0.409148	7171	sports	0.742529
alcohol_abuse	Binary	rs11136000	0.126108	0.0217251	1.02196	0.014196	30872	41568	13670	0.400116	86125	4275	5786	2017	0.406524	12078	addiction	0.742529
wheat_allergy	Binary	rs11136000	0.127039	0.0399636	1.04077	0.0261599	54086	71964	23533	0.397873	149688	1098	1500	526	0.408451	3124	immune	0.742529
overall_wrinkling_sagging	Continuous	rs11136000	0.127829	-0.105238		0.0691092	7688	10562	3460	0.402626	21722						skin	0.742529
amd_or_blindness	Binary	rs11136000	0.12789	0.0396677	1.04046	0.0260311	14059	18993	6453	0.403734	39508	1202	1673	602	0.413719	3478	eyes	0.742529
ibuprofen_qt	Continuous	rs11136000	0.128168	-0.00624751		0.00410646	24808	33342	11007	0.40022	69190						drug_efficacy	0.742529
iqb.legally_blind	Binary	rs11136000	0.128823	0.0627585	1.06477	0.0412497	39466	53230	17858	0.402274	110600	416	592	216	0.418301	1225	eyes	0.742842
weeds_allergy_clean	Binary	rs11136000	0.130488	0.0145029	1.01461	0.00958929	25366	33864	11191	0.399355	70466	12051	16456	5498	0.403647	34014	immune	0.748939
iqb.good_sense_of_direction	Binary	rs11136000	0.131695	-0.0136508	0.986442	0.00905407	13207	17782	6084	0.403933	37095	35324	47103	15730	0.400191	98202	sensation	0.749524
mycin_drug_allergy	Binary	rs11136000	0.132244	0.0406918	1.04153	0.0269998	54088	71985	23530	0.39787	149708	1017	1437	480	0.408487	2934	immune	0.749524
peanut_allergy_clean	Binary	rs11136000	0.133706	0.0495261	1.05077	0.0329788	42930	57492	19111	0.400366	119599	653	970	317	0.413402	1940	immune	0.749524
grasses_allergy_clean	Binary	rs11136000	0.134333	0.0142064	1.01431	0.00948688	26998	35893	11916	0.399194	74853	12057	16463	5479	0.403262	34010	immune	0.749524
high_cholesterol_dx	Binary	rs11136000	0.134979	0.0108204	1.01088	0.0072388	37086	49369	16309	0.398909	102804	30909	41519	13895	0.401452	86370	metabolic	0.749524
urinary_incontinence_simple	Binary	rs11136000	0.135126	0.0412713	1.04213	0.0275992	7833	10627	3557	0.402893	22019	1101	1598	541	0.41358	3240	renal	0.749524
colon_polyps	Binary	rs11136000	0.136057	0.0220284	1.02227	0.0147725	25763	34543	11481	0.400525	71794	4737	6495	2235	0.407106	13468	cancer	0.749524
finasteride_cc	Binary	rs11136000	0.136192	0.187281	1.20597	0.126189	69	105	27	0.395522	201	198	319	102	0.422456	621	hair	0.749524
eye_image	Continuous	rs11136000	0.136802	-0.0152957		0.0102806	28727	38975	12817	0.401203	80584						pigmentation	0.749524
other_plant_allergy	Binary	rs11136000	0.137117	0.025828	1.02616	0.017361	53882	71695	23419	0.397772	149097	2582	3539	1187	0.404557	7314	immune	0.749524
played_snowboarding	Binary	rs11136000	0.138532	0.0842782	1.08793	0.0567734	16126	21897	7168	0.400887	45202	221	333	113	0.41904	667	sports	0.749524
serious_side_effects_trimethoprim	Binary	rs11136000	0.138749	-0.101907	0.903113	0.0690803	10883	15022	5055	0.405879	30962	173	217	67	0.384026	457	drug_side	0.749524
migraine_efficacy_frova	Continuous	rs11136000	0.139768	0.166891		0.112711	124	135	41	0.361667	300						drug_efficacy	0.749524
under_eye_wrinkles	Continuous	rs11136000	0.140405	-0.0256544		0.0174007	8218	11294	3701	0.402705	23227						skin	0.749524
chicken_allergy	Binary	rs11136000	0.140705	0.0996217	1.10475	0.067441	54229	72181	23593	0.397882	150108	151	222	81	0.422907	454	immune	0.749524
serious_side_effects_fluoroquinolones	Binary	rs11136000	0.141358	-0.0889392	0.914901	0.0606544	10891	15014	5054	0.40573	30961	228	272	94	0.387205	594	drug_side	0.749524
blindness	Binary	rs11136000	0.141472	-0.115884	0.890579	0.0791682	31167	42057	14037	0.401846	87268	132	164	47	0.376093	343	eyes	0.749524
is_sometimes_shy_inhibited	Continuous	rs11136000	0.141523	0.0106458		0.00724125	24798	33415	11122	0.401377	69366						personality	0.749524
osteoarthritis	Binary	rs11136000	0.142722	0.0224173	1.02267	0.0152891	25932	34718	11566	0.400535	72223	4294	6056	2039	0.408992	12389	musculoskeletal	0.752075
single_in_30s	Binary	rs11136000	0.143293	0.0261722	1.02652	0.0178778	5	5	5		5	5	5	5		5	lifestyle	0.752075
blood_in_stool	Binary	rs11136000	0.143896	0.0269308	1.0273	0.0184148	28189	37784	12622	0.400967	78603	2302	3286	1074	0.407835	6662	blood	0.752075
aortic_stenosis	Binary	rs11136000	0.144442	-0.052334	0.949012	0.0359247	116675	156154	51457	0.399444	324507	616	807	242	0.387688	1666	cardiovascular	0.752075
zyrtec_qt	Continuous	rs11136000	0.145442	-0.0130651		0.00897409	8242	10841	3579	0.397119	22675						drug_efficacy	0.754097
codeine_qt	Continuous	rs11136000	0.146112	-0.00779002		0.00535975	15081	20530	6777	0.402048	42413						drug_efficacy	0.754403
any_autoimmune	Binary	rs11136000	0.148068	0.00935834	1.0094	0.00646884	110994	147887	48767	0.398867	307832	21563	29540	9672	0.402172	60821	autoimmune	0.755037
elbows_together	Binary	rs11136000	0.148186	-0.0240658	0.976221	0.0166353	3269	4513	1493	0.404259	9278	22129	30097	9748	0.400111	61982	morphology	0.755037
high_cholesterol	Binary	rs11136000	0.149718	0.0100218	1.01007	0.00695701	38730	51797	17085	0.39943	107654	40190	53832	18129	0.401646	112221	metabolic	0.755037
fraternal_twin	Binary	rs11136000	0.150231	0.0554256	1.05699	0.038465	35772	48214	16281	0.402805	100303	484	678	249	0.416726	1411	reproductive	0.755037
endometriosis	Binary	rs11136000	0.150401	0.0181476	1.01831	0.0126135	33597	45402	15096	0.40169	94149	5491	7328	2616	0.406868	15438	reproductive	0.755037
prostate_enlargement	Binary	rs11136000	0.150423	-0.0311299	0.96935	0.0216575	14237	18953	6360	0.400417	39554	2579	3533	1116	0.398796	7228	reproductive	0.755037
iqb.any_biological_children	Binary	rs11136000	0.151097	-0.017118	0.983028	0.0119223	10857	14996	5004	0.405159	30861	19439	25980	8772	0.40158	54205	reproductive	0.755037
female_osteoarthritis	Binary	rs11136000	0.15113	0.0277219	1.02811	0.0193045	11772	15910	5296	0.401813	32982	2888	4021	1391	0.409819	8300	musculoskeletal	0.755037
chicken_pox	Binary	rs11136000	0.158008	-0.0173171	0.982832	0.0122611	5724	7743	2621	0.403562	16095	44254	59261	19879	0.401231	123438	infection	0.784827
antidepressant_side_effect_trouble_achieving_orgasm	Binary	rs11136000	0.159896	0.033846	1.03443	0.0240697	6220	8419	2745	0.400052	17388	1631	2300	765	0.407794	4696	drug_side	0.784827
nose_degree_upturned	Continuous	rs11136000	0.160019	-0.00759444		0.00540521	24682	33636	10904	0.40048	69234						morphology	0.784827
chin_dimple	Binary	rs11136000	0.160076	-0.0193645	0.980822	0.0137795	4903	6780	2224	0.403682	13907	21333	29080	9373	0.399977	59797	morphology	0.784827
thickened_skin	Binary	rs11136000	0.160273	-0.0465689	0.954499	0.0332158	31060	42022	14089	0.402657	87213	737	897	315	0.391739	1950	skin	0.784827
played_stair_climbing_machine	Binary	rs11136000	0.161125	0.0661262	1.06836	0.0471047	15843	21472	6992	0.400117	44317	325	473	162	0.415104	961	sports	0.785489
essential_tremor	Binary	rs11136000	0.161681	-0.0799731	0.923141	0.057316	146992	196544	64647	0.399132	408465	243	312	92	0.383308	648	neurological	0.785489
mean_refractive_error	Continuous	rs11136000	0.163066	-0.0730581		0.0523725	2628	3677	1242	0.408175	7547						eyes	0.789111
remains_calm_in_tense_situations	Continuous	rs11136000	0.163916	0.00816545		0.00586583	24748	33335	11093	0.401302	69207						personality	0.790058
gxe_PD_all_pesticide_any	Binary	rs11136000	0.164542	-0.0462643	0.95479	0.0332904	1403	1954	642	0.404851	4001	1388	1808	581	0.393169	3777	parkinson	0.790058
autism	Binary	rs11136000	0.167301	0.0541958	1.05569	0.0391838	116052	155352	51173	0.399436	322794	480	657	238	0.412	1375	psychiatric	0.800193
number_of_cavities	Continuous	rs11136000	0.168132	0.00292273		0.00212062	44117	59445	19911	0.401979	123526						teeth	0.801014
current_asthma	Binary	rs11136000	0.168771	0.0195063	1.0197	0.0141667	72769	96702	31841	0.398347	201461	3899	5373	1786	0.404458	11060	immune	0.801014
played_baseball	Binary	rs11136000	0.170453	0.0335398	1.03411	0.0244487	14286	19500	6341	0.401002	40138	1391	1876	667	0.407982	3934	sports	0.80134
iqb.life_satisfaction	Continuous	rs11136000	0.170788	0.00673729		0.00491885	31194	42223	14097	0.402318	87559						personality	0.80134
life_satisfaction	Continuous	rs11136000	0.170788	-0.00673729		0.00491885	31194	42223	14097	0.402318	87559						personality	0.80134
iqb.weight_description	Continuous	rs11136000	0.174376	0.00411935		0.00303276	46722	63182	20981	0.401666	130937						metabolic	0.811876
COPD_guess_smokers_only	Binary	rs11136000	0.174956	0.0446821	1.0457	0.0329145	4239	5723	1971	0.404969	11936	780	1109	403	0.417757	2292	respiratory	0.811876
eyecolor_herc2_green	Continuous	rs11136000	0.175198	-0.0143578		0.0105907	16018	21305	7087	0.399448	44440						pigmentation	0.811876
lobular_carcinoma_in_situ	Binary	rs11136000	0.177441	-0.140183	0.869199	0.104505	3577	4941	1619	0.403423	10140	87	85	33	0.368293	205	cancer	0.811876
iqb.congenital_heart_defect	Binary	rs11136000	0.178591	-0.0250202	0.97529	0.0186153	47378	63735	21243	0.40127	132392	2304	3085	977	0.395774	6371	cardiovascular	0.811876
any_infectious	Binary	rs11136000	0.179119	0.0123015	1.01238	0.00915893	11156	14791	4844	0.397503	30810	61310	82452	27611	0.401679	171437	infection	0.811876
nsaid_any_serious_gi_problems	Binary	rs11136000	0.179549	-0.0431838	0.957735	0.0322188	19596	26758	8912	0.40334	55282	753	1055	308	0.394849	2119	drug_side	0.811876
prostate_cancer	Binary	rs11136000	0.179661	0.0270894	1.02746	0.0201758	70099	93676	30548	0.398234	194441	2103	2821	985	0.405399	5913	cancer	0.811876
played_race_walking	Binary	rs11136000	0.18029	0.129123	1.13783	0.0960688	16416	22192	7295	0.400649	45914	61	132	31	0.433036	224	sports	0.811876
iqb.exfoliation_glaucoma	Binary	rs11136000	0.18073	-0.0769102	0.925973	0.0576194	26961	36111	12075	0.400954	75191	251	294	101	0.383901	647	eyes	0.811876
bladder_infection	Binary	rs11136000	0.181096	0.0170602	1.01721	0.0127554	21358	28688	9430	0.399724	59483	9024	12140	4229	0.405584	25394	infection	0.811876
does_a_thorough_job	Continuous	rs11136000	0.18129	0.00734064		0.00549117	25000	33707	11229	0.401546	69967						personality	0.811876
iqb.farsighted	Binary	rs11136000	0.182525	-0.0160751	0.984053	0.0120611	20419	27553	9256	0.402469	57232	8633	11775	3842	0.401216	24252	eyes	0.811876
claritin_fast_heart	Binary	rs11136000	0.18437	0.0428939	1.04383	0.0322782	9371	12326	4120	0.398303	25831	735	1100	336	0.408107	2171	drug_side	0.811876
hair_curl	Continuous	rs11136000	0.185452	-0.0067271		0.00508026	31221	42457	14100	0.402476	87812						hair	0.811876
years_heavy_drinking	Continuous	rs11136000	0.1865	-0.329693		0.249528	1231	1704	562	0.404347	3497						addiction	0.811876
elbow_tendinitis_conservative	Binary	rs11136000	0.186731	0.0774081	1.08048	0.0585094	13632	18327	6033	0.399992	38001	206	299	109	0.42101	614	sports	0.811876
chronic_hives	Binary	rs11136000	0.187324	0.0250563	1.02537	0.0189887	114316	152789	50365	0.39928	317679	2087	2844	978	0.40616	5915	immune	0.811876
any_asthma	Binary	rs11136000	0.187735	0.0102692	1.01032	0.00779398	70467	93706	30830	0.398368	195148	15120	20462	6799	0.401831	42409	immune	0.811876
female_pattern	Binary	rs11136000	0.18806	-0.0412061	0.959631	0.031331	5718	7792	2675	0.405993	16187	960	1308	417	0.398883	2686	hair	0.811876
protonix_any_problems	Binary	rs11136000	0.188287	-0.188546	0.828162	0.144021	211	328	97	0.410377	636	53	70	16	0.366906	139	drug_side	0.811876
iqb.read_in_car	Continuous	rs11136000	0.188924	0.00594786		0.00452727	20093	27217	8987	0.401362	56302						sensation	0.811876
aspirin_qt	Continuous	rs11136000	0.189496	-0.00641902		0.00489222	20153	27020	8997	0.400694	56196						drug_efficacy	0.811876
iqb.red_meat	Continuous	rs11136000	0.189695	-0.0064152		0.00489154	40301	54367	17912	0.400564	112629						diet	0.811876
does_things_efficiently	Continuous	rs11136000	0.190204	0.00671817		0.00512842	24744	33331	11091	0.401303	69197						personality	0.811876
iqb.malaria_meds	Binary	rs11136000	0.190737	0.0142604	1.01436	0.0108963	31005	41462	13951	0.401328	86456	7900	10878	3669	0.405756	22458	infection	0.811876
left_handed	Binary	rs11136000	0.191073	-0.0200675	0.980132	0.0153564	27462	37633	12352	0.402449	77474	3715	4716	1653	0.397759	10092	laterality	0.811876
played_rowing	Binary	rs11136000	0.1917	-0.093667	0.910586	0.0719928	16134	21929	7147	0.400608	45221	163	194	62	0.379475	419	sports	0.811876
cardiac_ablation	Binary	rs11136000	0.193906	0.0624232	1.06441	0.0479686	29935	40345	13434	0.401444	83721	306	453	155	0.417396	914	cardiovascular	0.811876
iqb.chronic_constipation	Binary	rs11136000	0.194231	-0.0215317	0.978698	0.016596	35337	47793	16141	0.403315	99320	3017	4078	1313	0.398668	8409	gastrointestinal	0.811876
female_pattern_under45	Binary	rs11136000	0.194964	-0.0613696	0.940476	0.0474244	3527	4804	1666	0.406922	9997	418	559	162	0.387621	1139	hair	0.811876
mpn_or_v617f	Binary	rs11136000	0.195624	0.054646	1.05617	0.0421579	86019	115803	38042	0.399991	239869	403	565	204	0.415102	1172	cancer	0.811876
non_hodgkins_lymphoma	Binary	rs11136000	0.196604	-0.0584554	0.94322	0.0453649	126687	169328	55677	0.399045	351914	400	471	164	0.38599	1035	cancer	0.811876
iqb.wisdom_teeth_removed	Binary	rs11136000	0.19714	-0.01363	0.986462	0.0105661	9309	12671	4271	0.404042	26262	25660	34525	11515	0.40136	71720	teeth	0.811876
iqb.fresh_cantaloupe_yummy	Binary	rs11136000	0.197728	-0.0164212	0.983713	0.0127447	5467	7537	2562	0.406688	15571	32389	43567	14625	0.401944	90629	food_preference	0.811876
skin_darkening	Binary	rs11136000	0.198553	0.0272314	1.02761	0.0211648	31047	41844	14004	0.401933	86935	1740	2357	832	0.407892	4930	skin	0.811876
appendectomy	Binary	rs11136000	0.198592	0.0138073	1.0139	0.0107372	46215	62122	20693	0.401101	129079	7949	10626	3709	0.404864	22289	gastrointestinal	0.811876
eczema	Binary	rs11136000	0.198993	0.0097267	1.00977	0.00757078	103429	138205	45479	0.399082	287295	15022	20398	6751	0.401935	42205	immune	0.811876
ever_pregnant	Binary	rs11136000	0.19939	-0.010815	0.989243	0.00842689	21334	28859	9537	0.401247	59762	41035	54903	18322	0.400608	114329	reproductive	0.811876
serious_side_effects_ssri	Binary	rs11136000	0.200697	-0.0604472	0.941343	0.0473282	10875	14997	5054	0.405888	30928	366	459	157	0.393585	982	drug_side	0.811876
levodopa_response	Binary	rs11136000	0.200705	-0.0905942	0.913388	0.0709687	896	1176	424	0.405449	2496	200	242	79	0.383877	521	parkinson	0.811876
played_cross_country_skiing	Binary	rs11136000	0.200818	0.0556795	1.05726	0.0434642	15933	21577	7057	0.40042	44578	384	582	192	0.417098	1158	sports	0.811876
iqb.tanning_bed_use	Continuous	rs11136000	0.202041	-0.0134955		0.0105783	27966	38386	12777	0.404024	79162						lifestyle	0.811876
eye_image_brown_qt	Continuous	rs11136000	0.203203	0.00837279		0.0065798	14126	18718	6206	0.398592	39083						pigmentation	0.811876
aspirin_kidney	Binary	rs11136000	0.203965	-0.11925	0.887586	0.0942954	19023	26007	8624	0.403092	53672	92	117	33	0.378099	242	drug_side	0.811876
parent_died_before_65	Binary	rs11136000	0.206516	-0.0200942	0.980106	0.015912	10171	13939	4645	0.403912	28769	4220	5622	1867	0.399522	11711	longevity	0.811876
iqb.interruptions_anger	Continuous	rs11136000	0.206614	-0.00571108		0.00452204	23076	31727	10628	0.404877	65458						personality	0.811876
played_aerobics	Binary	rs11136000	0.20813	0.0267948	1.02716	0.0212755	13259	17915	5816	0.399392	37000	1903	2709	889	0.407835	5501	sports	0.811876
linemen_plus_NFL	Binary	rs11136000	0.208584	-0.151982	0.859004	0.121631	85835	114810	37468	0.398437	238274	53	81	13	0.363946	147	sports	0.811876
dimples	Binary	rs11136000	0.209251	0.0141742	1.01428	0.0112875	15776	21398	6901	0.399319	44082	9540	13125	4298	0.402793	26968	morphology	0.811876
iqb.congenital_deafness	Binary	rs11136000	0.209554	-0.0482516	0.952894	0.0385184	57896	78141	26061	0.401803	162177	542	664	227	0.390091	1435	sensation	0.811876
is_original_comes_up_with_new_ideas	Continuous	rs11136000	0.209774	0.00692738		0.00552335	25005	33711	11230	0.401531	69977						personality	0.811876
updrs_problems_dressing	Continuous	rs11136000	0.210963	-0.0180192		0.0144036	2929	3900	1296	0.399508	8127						parkinson	0.811876
leg_jiggle	Continuous	rs11136000	0.211093	0.00614486		0.00491364	48453	65122	21587	0.400616	135237						neurological	0.811876
iqb.unexplained_infertility	Binary	rs11136000	0.211766	0.0257576	1.02609	0.0206131	33640	45559	15306	0.403	94525	1857	2577	889	0.409074	5324	reproductive	0.811876
mycin_drug_allergy_clean	Binary	rs11136000	0.21217	0.0341534	1.03474	0.0273488	37902	50730	16706	0.399391	105398	997	1411	478	0.410083	2886	immune	0.811876
is_sometimes_rude_to_others	Continuous	rs11136000	0.212574	0.00840093		0.00673945	24748	33335	11093	0.401302	69207						personality	0.811876
iqb.adventurous	Continuous	rs11136000	0.213208	0.00672249		0.00540045	35355	47936	15928	0.4021	99273						personality	0.811876
iqb.political_views	Continuous	rs11136000	0.213315	-0.00860152		0.00691155	25060	34200	11399	0.403331	70689						personality	0.811876
iqb.hidradenitis	Binary	rs11136000	0.21402	-0.0452257	0.955782	0.0364491	21638	29826	9987	0.405201	61475	576	830	228	0.393513	1635	skin	0.811876
freckle_sum	Continuous	rs11136000	0.214432	-0.0186754		0.0150428	28518	38698	12728	0.401243	80008						pigmentation	0.811876
iqb.employment_status	Continuous	rs11136000	0.214826	0.0115188		0.00928624	30482	41235	13860	0.402883	85614						lifestyle	0.811876
serious_side_effects_sulfonamides	Binary	rs11136000	0.216512	-0.199184	0.819399	0.162515	10895	15033	5061	0.40587	30991	34	38	11	0.361446	83	drug_side	0.811876
iqb.mania	Binary	rs11136000	0.216581	-0.0397603	0.96102	0.0322163	24429	33462	11159	0.40391	69076	757	1033	315	0.395012	2106	psychiatric	0.811876
military	Binary	rs11136000	0.217613	-0.0157699	0.984354	0.012794	34669	46657	15722	0.402383	97089	6773	9094	2958	0.398672	18834	lifestyle	0.811876
updrs_pain	Continuous	rs11136000	0.217741	-0.0232732		0.0188806	2942	3905	1299	0.399153	8148						parkinson	0.811876
liver_cysts	Binary	rs11136000	0.217879	-0.0352418	0.965372	0.0286358	116201	155577	51249	0.399464	323241	988	1183	426	0.391798	2597	gastrointestinal	0.811876
personality_order	Continuous	rs11136000	0.218945	0.0148299		0.0120632	24867	33486	11150	0.401321	69534						personality	0.811876
ibs	Binary	rs11136000	0.221321	-0.0103609	0.989693	0.00847373	94853	127118	42029	0.399955	264180	12187	16248	5319	0.398264	33780	gastrointestinal	0.811876
spf	Continuous	rs11136000	0.221683	0.0280554		0.0229566	7229	9981	3256	0.402937	20479						pigmentation	0.811876
sleep_walk_cc	Binary	rs11136000	0.223942	0.0445151	1.04552	0.03656	26578	36253	12092	0.403327	74955	547	773	274	0.414366	1594	sleep	0.811876
non_cancerous_breast_mass	Binary	rs11136000	0.224165	0.0442647	1.04526	0.0363817	5110	6713	2212	0.396758	14037	653	866	318	0.408819	1838	cancer	0.811876
polio	Binary	rs11136000	0.224209	0.0792264	1.08245	0.0650517	30169	40657	13532	0.401391	84365	167	241	90	0.422691	498	infection	0.811876
chicken_allergy_clean	Binary	rs11136000	0.224325	0.082689	1.0862	0.0678949	40439	54186	18003	0.400398	112684	150	218	80	0.421875	448	immune	0.811876
nose_l	Binary	rs11136000	0.225031	-0.0322644	0.968251	0.0266201	23536	32083	10435	0.400831	66065	1147	1530	469	0.392244	3147	morphology	0.811876
played_wrestling	Binary	rs11136000	0.225045	0.100107	1.10529	0.0822951	16183	21925	7209	0.400986	45328	103	154	54	0.421222	311	sports	0.811876
iqb.sing_back_musical_note	Binary	rs11136000	0.226105	0.00977449	1.00982	0.00807511	22966	30713	10171	0.399804	63885	23140	31254	10454	0.402187	64880	cognitive	0.811876
arthroscopic_surgery	Binary	rs11136000	0.226942	0.01856	1.01873	0.0153545	26413	35598	11819	0.401165	73838	3671	4961	1736	0.406684	10368	surgery	0.811876
degenerative_joint_disease	Binary	rs11136000	0.226959	0.02464	1.02495	0.0203816	28240	37982	12639	0.401085	78868	1966	2731	945	0.409518	5642	musculoskeletal	0.811876
iqb.sae_anti_tnf_alpha	Binary	rs11136000	0.227473	-0.0724467	0.930115	0.0601288	1146	1608	480	0.397032	3235	287	361	111	0.384058	760	drug_side	0.811876
iqb.elevated_intraocular_pressure	Binary	rs11136000	0.227752	0.0288857	1.02931	0.0239318	14318	19509	6478	0.402742	40327	1412	1913	696	0.410967	4022	eyes	0.811876
played_swimming	Binary	rs11136000	0.228263	0.0247641	1.02507	0.0205425	13183	17905	5805	0.400008	36902	2020	2818	939	0.406439	5778	sports	0.811876
penicillin_allergy_clean	Binary	rs11136000	0.228276	0.0144912	1.0146	0.0120239	37983	50907	16733	0.399406	105686	6080	8225	2799	0.404087	17111	immune	0.811876
gerd_broad	Binary	rs11136000	0.228299	0.00681363	1.00684	0.0056551	87107	116246	38219	0.398813	241726	33165	44602	14896	0.401422	92726	gastrointestinal	0.811876
iqb.contact_lenses_cosmetic	Binary	rs11136000	0.22999	-0.0626972	0.939228	0.052344	12949	17500	5904	0.403103	36357	298	368	122	0.388325	788	lifestyle	0.812175
optimist	Binary	rs11136000	0.230855	0.0181042	1.01827	0.0151061	12946	17622	5651	0.399293	36230	4485	6013	2085	0.404633	12587	personality	0.812175
iqb.wiggle_nose	Binary	rs11136000	0.231126	-0.00897893	0.991061	0.00749814	24445	33138	11110	0.402938	68731	29225	39166	13106	0.401107	81534	morphology	0.812175
hernia_repair	Binary	rs11136000	0.231585	0.0206178	1.02083	0.0172272	27239	36687	12178	0.40105	76112	2947	4036	1376	0.406029	8359	gastrointestinal	0.812175
feet_face_outward	Binary	rs11136000	0.233606	0.0132012	1.01329	0.0110825	14517	19727	6361	0.399569	40612	10974	15149	4901	0.402124	31028	morphology	0.812175
migraine_efficacy_maxalt	Continuous	rs11136000	0.234201	-0.0533738		0.0448493	556	755	248	0.401219	1560						drug_efficacy	0.812175
acl_tear	Binary	rs11136000	0.235013	-0.0370162	0.963661	0.031206	14562	19729	6518	0.401443	40819	845	1101	354	0.393261	2300	sports	0.812175
iqb.avg_sleep	Continuous	rs11136000	0.236424	0.00441026		0.00372494	24715	33799	11304	0.403957	69846						sleep	0.812175
age_voice_deepened	Continuous	rs11136000	0.237003	-0.00573516		0.00484994	23619	31927	10567	0.40129	66140						reproductive	0.812175
iqb.sae_asthma_or_lung_meds	Binary	rs11136000	0.238261	0.0446563	1.04567	0.0378192	15697	21173	7050	0.40156	43950	513	735	254	0.413782	1503	drug_side	0.812175
iqb.sweaty_palms	Binary	rs11136000	0.23835	-0.0176483	0.982507	0.0149732	37392	50338	16893	0.402034	104668	3902	5266	1686	0.397918	10858	skin	0.812175
requip_response	Binary	rs11136000	0.238563	0.12773	1.13625	0.108247	308	404	128	0.392857	841	78	123	40	0.421162	241	parkinson	0.812175
iqb.se_positive_attitude	Continuous	rs11136000	0.239068	-0.00440578		0.00374218	25582	34825	11627	0.403136	72063						personality	0.812175
jak2_v617f_cc	Binary	rs11136000	0.239877	0.076963	1.08	0.0653443	86041	115841	38054	0.4	239941	165	233	87	0.419588	485	cancer	0.812175
aspirin_liver	Binary	rs11136000	0.239935	-0.109961	0.895869	0.0939517	19023	26003	8624	0.403085	53668	93	117	34	0.379098	244	drug_side	0.812175
iqb.chest_pain_exercise	Binary	rs11136000	0.240316	-0.0142164	0.985884	0.012111	29088	39417	13340	0.403794	81895	6321	8430	2825	0.400546	17578	cardiovascular	0.812175
iqb.lyme_disease	Binary	rs11136000	0.240855	-0.0303028	0.970152	0.0258617	35717	48269	16295	0.403162	100321	1184	1538	509	0.395543	3235	infection	0.812175
mohs_surgery	Binary	rs11136000	0.241734	0.0267901	1.02715	0.0228707	28354	38174	12692	0.401149	79228	1592	2181	782	0.411087	4555	cancer	0.812175
hot_flashes_severity	Continuous	rs11136000	0.242145	0.0146659		0.0125383	5554	7489	2641	0.407135	15690						reproductive	0.812175
iqb.thumb_position	Continuous	rs11136000	0.242394	-0.00344281		0.002945	26619	36671	12183	0.404363	75503						laterality	0.812175
iqb.tact_versus_outspokenness	Binary	rs11136000	0.243873	0.0101193	1.01017	0.00868228	36264	48567	16222	0.400834	101103	14142	19273	6397	0.40273	39831	personality	0.812175
iqb.vegetarian	Binary	rs11136000	0.243945	0.0213925	1.02162	0.0183494	39989	54167	18087	0.402435	112290	2283	3281	1061	0.407774	6627	diet	0.812175
gender_difference	Binary	rs11136000	0.244425	-0.0875893	0.916137	0.0754879	2842	3742	1292	0.4016	7879	148	187	54	0.379177	389	misc	0.812175
cat_allergy_meta	Binary	rs11136000	0.244715	0.0117605	1.01183	0.0101077	34325	45828	15087	0.399003	95289	9521	12728	4322	0.402168	26582	immune	0.812175
iqb.ptsd	Binary	rs11136000	0.245094	0.0261064	1.02645	0.0224443	19952	26979	9175	0.403959	56110	1551	2219	747	0.411003	4517	psychiatric	0.812175
omeprazole_any_problems	Binary	rs11136000	0.246309	-0.0746379	0.928079	0.0644883	882	1260	395	0.40402	2537	252	301	102	0.385496	656	drug_side	0.812175
ibuprofen_liver	Binary	rs11136000	0.247524	-0.0847749	0.918719	0.0735347	19499	26587	8834	0.402904	54939	148	193	56	0.384131	397	drug_side	0.812175
migraine_ICHD	Binary	rs11136000	0.247655	0.0115313	1.0116	0.00997102	101803	135611	44753	0.398907	282340	8247	11318	3685	0.401892	23262	neurological	0.812175
iqb.prepubertal_central_grey_streak	Binary	rs11136000	0.248921	0.0704908	1.07303	0.0610171	24352	33398	11106	0.403814	68885	191	269	101	0.419786	561	hair	0.812175
iqb.iodine_treatment_ever	Binary	rs11136000	0.249453	-0.0488498	0.952324	0.042483	21449	29390	9811	0.404056	60669	433	597	175	0.392946	1205	endocrine	0.812175
serious_side_effects_aspirin	Binary	rs11136000	0.250443	-0.0878997	0.915853	0.0767184	10891	15021	5055	0.405771	30969	143	163	60	0.386612	366	drug_side	0.812175
klein_sexual_community_preference_qt	Continuous	rs11136000	0.25049	-0.00787116		0.00684944	24618	33360	11059	0.401799	69061						sexual_orientation	0.812175
iqb.vigorous_physical_activity	Continuous	rs11136000	0.250803	-0.00687548		0.00598695	27815	37907	12606	0.402915	78359						lifestyle	0.812175
hot_flashes	Binary	rs11136000	0.251253	0.0219688	1.02221	0.0191552	2724	3702	1207	0.400629	7640	8155	10979	3831	0.405857	22975	reproductive	0.812175
any_cancer	Binary	rs11136000	0.251419	0.00874022	1.00878	0.00761949	112807	150742	49361	0.398619	313097	17266	23235	7882	0.403024	48420	cancer	0.812175
hbp_or_preeclampsia_pc	Binary	rs11136000	0.252291	0.0155273	1.01565	0.0135575	73035	97412	32422	0.399903	203008	4262	5821	1972	0.405019	12058	pregnancy	0.812185
brow_wrinkles_postmenopausal	Continuous	rs11136000	0.253332	-0.033615		0.0294263	4379	6087	2011	0.405105	12488						skin	0.812185
juvenile_obesity	Binary	rs11136000	0.254334	0.0315002	1.032	0.0276104	25018	33661	11228	0.401369	69914	964	1461	440	0.408551	2865	metabolic	0.812185
middle_linebacker	Binary	rs11136000	0.25648	-0.06909	0.933243	0.0610432	85684	114596	37404	0.398437	237845	209	290	74	0.382199	573	sports	0.812185
eyecolor_simple	Continuous	rs11136000	0.256492	-0.00517029		0.00455642	40827	55600	18364	0.402157	114868						pigmentation	0.812185
iqb.brown_eyed	Binary	rs11136000	0.257082	0.0334733	1.03404	0.029528	2763	3697	1209	0.398683	7670	1376	1895	609	0.40116	3881	pigmentation	0.812185
tinnitus	Binary	rs11136000	0.257614	-0.0116464	0.988421	0.0102901	36302	48947	16477	0.402557	101758	9224	12625	4096	0.401176	25951	sensation	0.812185
iqb.coffee_spilled_anger	Continuous	rs11136000	0.257788	-0.00448912		0.00396691	34728	47361	15689	0.402642	97821						personality	0.812185
adhd_add_meds	Binary	rs11136000	0.257946	0.0109675	1.01103	0.00969241	96003	128342	42368	0.399452	266894	9159	12412	4137	0.402326	25726	psychiatric	0.812185
iqb.self_rated_math_ability	Continuous	rs11136000	0.258004	0.00424254		0.00375072	50491	67808	22348	0.399952	140737						cognitive	0.812185
iqb.cut_off_freeway_anger	Continuous	rs11136000	0.259651	-0.00373986		0.00331777	48931	66042	21883	0.401181	136930						personality	0.815238
feet_face_outward_degree	Continuous	rs11136000	0.260694	0.00366707		0.00326031	24554	33490	10800	0.400107	68855						morphology	0.815238
iqb.wiggle_ears	Binary	rs11136000	0.260956	-0.0108237	0.989235	0.00962994	29820	40482	13564	0.403083	83903	11508	15549	5092	0.400215	32160	morphology	0.815238
hair_image_young	Continuous	rs11136000	0.265918	0.0143197		0.0128714	27289	37062	12214	0.401554	76624						pigmentation	0.827692
iqb.apology_prone	Continuous	rs11136000	0.266971	0.00460819		0.00415126	45706	61403	20285	0.400227	127474						personality	0.827692
hepatitis_a	Binary	rs11136000	0.267772	-0.0263175	0.974026	0.023768	104659	140227	46251	0.39969	291348	1385	1823	577	0.393263	3788	infection	0.827692
iqb.cilantro	Binary	rs11136000	0.268177	0.0118746	1.01195	0.0107263	8867	11927	3930	0.400158	24736	24715	33366	11284	0.403186	69400	food_preference	0.827692
minoxidil_qt	Continuous	rs11136000	0.268296	0.0692992		0.0625756	448	712	213	0.414421	1376						hair	0.827692
sagging	Continuous	rs11136000	0.269625	-0.02399		0.021731	8187	11255	3692	0.402849	23147						skin	0.829718
heart_failure	Binary	rs11136000	0.271065	0.0306259	1.0311	0.0277996	116818	156153	51437	0.39923	324626	946	1383	437	0.40799	2768	cardiovascular	0.832075
iqb.took_meds_aspirin	Binary	rs11136000	0.273884	0.0124607	1.01254	0.0113875	20230	27350	8720	0.39778	56304	11115	15151	5029	0.402764	31297	drug_usage	0.835433
achilles_tendinitis_conservative	Binary	rs11136000	0.274092	0.0708811	1.07345	0.0646819	14866	20014	6608	0.400477	41497	160	265	77	0.417331	502	sports	0.835433
sunburns	Binary	rs11136000	0.274321	0.0118227	1.01189	0.0108141	19242	25685	8503	0.399504	53437	10385	14281	4774	0.404704	29441	pigmentation	0.835433
prilosec_otc	Binary	rs11136000	0.275012	0.0296081	1.03005	0.0271075	6329	8457	2717	0.396818	17512	1235	1629	574	0.403869	3439	drug_efficacy	0.835433
iqb.leafy_greens_frequency	Continuous	rs11136000	0.275758	0.00765823		0.00702651	23872	32626	10951	0.404217	67475						diet	0.835433
eating_disorder	Binary	rs11136000	0.276221	-0.0195017	0.980687	0.0179212	102529	137429	45319	0.399729	285480	2484	3311	1060	0.396134	6862	psychiatric	0.835433
adhd	Binary	rs11136000	0.277131	0.0103267	1.01038	0.00949914	107710	144088	47576	0.399567	299565	9159	12438	4124	0.402123	25743	psychiatric	0.836136
weightbearing_exercise	Binary	rs11136000	0.278322	-0.0157394	0.984384	0.0145223	13938	18967	6243	0.401719	39159	4895	6404	2144	0.397679	13446	sports	0.837301
trees_allergy_clean	Binary	rs11136000	0.279318	0.0104222	1.01048	0.00963244	27034	36098	11930	0.39939	75109	11614	15803	5258	0.402739	32685	immune	0.837301
years_moderate_drinking	Continuous	rs11136000	0.279553	-0.0989303		0.091489	18756	25300	8356	0.400786	52426						addiction	0.837301
pd_family_history	Binary	rs11136000	0.28061	-0.0143391	0.985763	0.0132942	28308	38372	12716	0.401809	79421	5073	6785	2233	0.399226	14101	parkinson	0.838358
stroke	Binary	rs11136000	0.283123	-0.0253514	0.974967	0.0236388	117867	157575	51935	0.399303	327598	1390	1901	577	0.394907	3870	cardiovascular	0.838358
iqb.caffeine_trouble_sleeping	Binary	rs11136000	0.283236	-0.0106203	0.989436	0.00989699	15122	20508	6873	0.40296	42523	15845	21561	7024	0.400731	44444	drug_side	0.838358
hemochromatosis	Binary	rs11136000	0.283262	0.0828059	1.08633	0.0770013	30535	41128	13692	0.401336	85363	119	163	66	0.423851	348	metabolic	0.838358
photic_sneeze	Binary	rs11136000	0.283302	0.00963872	1.00969	0.00898261	29033	38774	12978	0.400631	80825	13648	18723	6188	0.403265	38573	neurological	0.838358
schizophrenia	Binary	rs11136000	0.286365	-0.0574583	0.944161	0.0540069	116574	156135	51439	0.399529	324365	278	339	112	0.386145	729	psychiatric	0.84428
height	Continuous	rs11136000	0.286672	0.00696127		0.00653363	127753	170861	56248	0.39925	355080						morphology	0.84428
rheumatic_fever	Binary	rs11136000	0.287621	0.0476987	1.04885	0.0447975	29845	40141	13375	0.401213	83369	366	506	185	0.41438	1057	infection	0.845057
mental_retardation	Binary	rs11136000	0.290244	-0.0762902	0.926547	0.072334	30875	41597	13865	0.401491	86344	153	200	57	0.382927	410	neurological	0.847086
iqb.took_meds_anti_tnf_alpha	Binary	rs11136000	0.290996	-0.0239125	0.976371	0.0226636	98478	131918	43495	0.399626	274092	1484	2069	610	0.395028	4166	autoimmune	0.847086
tends_to_be_lazy	Continuous	rs11136000	0.291103	0.0073265		0.00693986	24867	33487	11150	0.401322	69535						personality	0.847086
nose_b	Binary	rs11136000	0.291316	-0.0196299	0.980562	0.018611	22153	30160	9829	0.40084	62153	2508	3410	1076	0.397627	6994	morphology	0.847086
iqb.heart_valve_disease	Binary	rs11136000	0.291744	0.0448701	1.04589	0.0425062	13158	17449	5741	0.397972	36356	408	611	188	0.408865	1207	cardiovascular	0.847086
perseveres_until_the_task_is_finished	Continuous	rs11136000	0.292606	0.00589634		0.0056026	24798	33415	11122	0.401377	69366						personality	0.847595
multiple_sclerosis	Binary	rs11136000	0.294807	0.0353975	1.03603	0.0337506	118249	158033	52210	0.399482	328708	630	910	295	0.408719	1835	autoimmune	0.850739
antidepressant_side_effect_diarrhea	Binary	rs11136000	0.29507	-0.0481377	0.953003	0.0460445	7488	10179	3366	0.402011	21037	376	529	146	0.39058	1051	drug_side	0.850739
latex_allergy_clean	Binary	rs11136000	0.296789	0.0202069	1.02041	0.0193564	43061	57525	19031	0.399554	119690	2056	2950	945	0.406654	5952	immune	0.852078
thyroid_nodules	Binary	rs11136000	0.296915	0.0248297	1.02514	0.0237879	29251	39300	13081	0.400958	81639	1369	1978	641	0.408726	3988	endocrine	0.852078
anti_TNF_side_effect_allergic	Binary	rs11136000	0.29864	-0.103917	0.9013	0.10028	533	709	207	0.387509	1450	104	134	32	0.366667	271	drug_side	0.855038
cat_allergy_clean	Binary	rs11136000	0.300146	0.0105725	1.01063	0.0102022	31771	42522	13974	0.399187	88315	9521	12728	4322	0.402168	26582	immune	0.857361
azoospermia	Binary	rs11136000	0.303458	0.0450175	1.04605	0.0436903	24285	32698	10827	0.400767	67835	384	537	189	0.412162	1110	reproductive	0.859783
klein_gender_socialize_with_qt	Continuous	rs11136000	0.30379	-0.0062446		0.00607246	24645	33391	11073	0.401807	69134						sexual_orientation	0.859783
shellfish_allergy	Binary	rs11136000	0.304078	0.0238709	1.02416	0.0232103	54042	71947	23498	0.397837	149591	1424	1917	658	0.404226	3999	immune	0.859783
hayfever_meta	Binary	rs11136000	0.305126	-0.0206199	0.979591	0.0201129	6505	8739	2927	0.401546	18174	2736	3671	1193	0.398487	7600	immune	0.859783
anemia	Binary	rs11136000	0.305438	0.0147437	1.01485	0.0143826	25819	34509	11503	0.400349	71837	4717	6539	2181	0.405634	13439	blood	0.859783
wheat_allergy_clean	Binary	rs11136000	0.30597	0.0270552	1.02742	0.0264081	38720	51951	17205	0.400279	107932	1084	1480	521	0.408752	3085	immune	0.859783
lumbar_spine_surgery	Binary	rs11136000	0.306726	-0.0269011	0.973458	0.0263387	28987	39142	13041	0.401774	81177	1178	1518	518	0.397324	3214	musculoskeletal	0.859783
nose_m	Binary	rs11136000	0.306923	0.092408	1.09681	0.0902212	24595	33512	10857	0.400397	68976	88	123	47	0.420543	258	morphology	0.859783
gall_bladder_removal	Binary	rs11136000	0.307264	0.0191356	1.01932	0.0187343	27847	37374	12466	0.401007	77693	2371	3367	1109	0.407843	6848	gastrointestinal	0.859783
ibuprofen_any_serious_gi_problems	Binary	rs11136000	0.308915	0.0439963	1.04498	0.0431874	19263	26213	8700	0.402512	54195	384	567	189	0.414474	1140	drug_side	0.861869
iqb.cry_easily	Binary	rs11136000	0.309407	0.0066615	1.00668	0.00655332	48721	65269	21410	0.399147	135467	30681	41323	13807	0.401679	85849	personality	0.861869
heart_metabolic_disease_70	Binary	rs11136000	0.311192	-0.0172674	0.982881	0.0170441	2951	4143	1365	0.406254	8464	17469	23493	7883	0.401873	48877	longevity	0.863296
low_arches	Binary	rs11136000	0.312796	-0.0135522	0.986539	0.0134299	20350	27811	9074	0.401494	57243	5319	7232	2293	0.398073	14848	morphology	0.863296
klein_sexual_fantasies_qt	Continuous	rs11136000	0.313051	-0.00925872		0.00917752	24519	33250	11027	0.401942	68821						sexual_orientation	0.863296
iqb.lost_20lbs	Binary	rs11136000	0.313145	0.00810834	1.00814	0.00803883	24260	32702	10727	0.400035	67722	22943	31062	10401	0.402633	64432	metabolic	0.863296
gestational_diabetes_pc	Binary	rs11136000	0.31357	0.0234751	1.02375	0.0232778	75954	101423	33756	0.400068	211273	1367	1900	638	0.406658	3906	pregnancy	0.863296
dust_mites_allergy_meta	Binary	rs11136000	0.314635	0.00981022	1.00986	0.00975488	28754	38479	12664	0.399308	79937	11233	15015	5109	0.40235	31373	immune	0.863296
high_arches	Binary	rs11136000	0.314816	-0.0129686	0.987115	0.0129047	19428	26748	8618	0.401358	54805	6214	8308	2743	0.399479	17266	morphology	0.863296
iqb.extroversion	Continuous	rs11136000	0.317633	0.00429849		0.00430132	24227	33159	11086	0.404041	68498						personality	0.868075
iqb.sun_allergy	Binary	rs11136000	0.317966	0.0239269	1.02422	0.0239443	25872	35278	11758	0.403207	72935	1346	1888	649	0.41025	3885	immune	0.868075
iqb.took_meds_asthma_or_lung	Binary	rs11136000	0.319298	0.00738317	1.00741	0.00741239	83128	110991	36641	0.399274	230929	16446	22251	7403	0.40192	46131	immune	0.869789
education_years	Continuous	rs11136000	0.3203	-0.00511125		0.00514289	31301	42081	13922	0.400468	87370						lifestyle	0.870595
antidepressant_anticonvulsant_efficacy	Continuous	rs11136000	0.322358	0.0525669		0.0531018	583	788	254	0.398769	1625						drug_efficacy	0.874264
prefers_work_that_is_routine	Continuous	rs11136000	0.323657	-0.00697844		0.00707052	24748	33335	11093	0.401302	69207						personality	0.875862
iqb.run_marathon	Binary	rs11136000	0.324884	-0.0154191	0.984699	0.0156688	37680	51218	17123	0.403052	106065	3395	4461	1508	0.399242	9371	lifestyle	0.877258
body_type	Binary	rs11136000	0.328436	0.0127073	1.01279	0.0130024	17265	23481	7911	0.403878	48679	8429	11445	3941	0.405774	23825	morphology	0.880121
morning_sickness_pregnancy_qtl	Continuous	rs11136000	0.329469	0.00710985		0.00729069	15438	20972	6980	0.402535	43413						pregnancy	0.880121
linebacker	Binary	rs11136000	0.32963	-0.0472126	0.953885	0.0485121	85562	114438	37350	0.398437	237511	330	447	127	0.387721	904	sports	0.880121
nose_size	Continuous	rs11136000	0.330118	0.00387915		0.00398318	24682	33636	10904	0.40048	69234						morphology	0.880121
iqb.intestinal_parasite	Binary	rs11136000	0.331258	-0.0121341	0.987939	0.0124925	33592	45149	15253	0.402446	94034	5622	7625	2475	0.399917	15731	infection	0.880121
kidney_cysts	Binary	rs11136000	0.331291	0.0380531	1.03879	0.0391255	30162	40647	13504	0.401213	84320	505	623	260	0.411744	1388	renal	0.880121
celiac	Binary	rs11136000	0.331525	0.02122	1.02145	0.021838	115620	154610	50941	0.399308	321387	1555	2178	713	0.405308	4448	autoimmune	0.880121
scoliosis	Binary	rs11136000	0.33165	0.016607	1.01675	0.0170996	27473	36972	12310	0.401225	76762	2819	3896	1305	0.405611	8020	musculoskeletal	0.880121
iqb.dot_memory_problems	Binary	rs11136000	0.333291	0.0266743	1.02703	0.0275514	17134	23160	7689	0.40158	47986	1041	1451	496	0.408802	2988	neurological	0.881096
liposuction	Binary	rs11136000	0.334095	-0.027649	0.97273	0.0286493	29187	39318	13143	0.401749	81655	954	1330	402	0.397245	2686	lifestyle	0.881096
er_positive_breast_cancer	Binary	rs11136000	0.33416	-0.0263786	0.973966	0.0273353	63188	84868	28186	0.400699	176342	1054	1373	456	0.396289	2886	cancer	0.881096
severe_acne	Binary	rs11136000	0.338774	0.00948435	1.00953	0.00991212	91943	122825	40535	0.39932	255484	8477	11508	3797	0.401606	23803	skin	0.8849
can_be_tense	Continuous	rs11136000	0.341708	0.00616674		0.00648583	24923	33561	11178	0.401345	69693						personality	0.8849
starts_quarrels_with_others	Continuous	rs11136000	0.342084	0.00535541		0.0056369	24928	33565	11179	0.401331	69703						personality	0.8849
serious_side_effects_morphine	Binary	rs11136000	0.343089	-0.0666336	0.935538	0.0704351	10887	15019	5054	0.405798	30962	161	207	68	0.393349	436	drug_side	0.8849
wasp_allergy	Binary	rs11136000	0.343168	0.0217667	1.02201	0.0229475	54054	71929	23497	0.397789	149584	1448	1989	660	0.403832	4098	immune	0.8849
gestational_diabetes_tight_controls	Binary	rs11136000	0.343584	0.0250917	1.02541	0.0264822	5301	7066	2349	0.399701	14722	1367	1900	638	0.406658	3906	pregnancy	0.8849
iqb.need_braces	Binary	rs11136000	0.343899	0.0110894	1.01115	0.0117164	11491	15477	5196	0.402142	32184	11862	16378	5451	0.404856	33699	teeth	0.8849
prevacid_qt	Continuous	rs11136000	0.344585	-0.0134219		0.0142001	2981	4058	1355	0.403145	8398						drug_efficacy	0.8849
measles	Binary	rs11136000	0.344653	0.013696	1.01379	0.0144929	16106	21738	7086	0.399622	44934	12766	17312	5944	0.405308	36024	infection	0.8849
squamous_cell_carcinoma	Binary	rs11136000	0.345001	0.0133474	1.01344	0.0141292	122737	163932	53860	0.398868	340739	4038	5564	1869	0.405457	11482	cancer	0.8849
gender_difference_male	Binary	rs11136000	0.345343	-0.104006	0.90122	0.110659	1648	2162	724	0.398103	4536	72	85	25	0.370879	182	misc	0.8849
current_tobacco_user	Binary	rs11136000	0.345881	0.0101175	1.01017	0.0107305	103552	138646	45669	0.399462	288000	7008	9334	3151	0.401067	19499	addiction	0.8849
breast_biopsy	Binary	rs11136000	0.346224	0.018432	1.0186	0.0195625	12161	16395	5507	0.402328	34066	2544	3551	1203	0.408126	7299	cancer	0.8849
iqb.psoriatic_arthritis	Binary	rs11136000	0.348382	0.0285836	1.029	0.030456	51650	69312	23187	0.401272	144192	790	1100	379	0.409431	2274	autoimmune	0.8849
nonagenarian	Binary	rs11136000	0.348676	0.0176755	1.01783	0.0188504	148171	198035	65157	0.399099	411638	2109	2887	964	0.403943	5964	longevity	0.8849
iqb.daily_aspirin	Binary	rs11136000	0.349159	0.0105349	1.01059	0.0112514	29437	39545	13286	0.401839	82302	9761	13175	4502	0.404166	27459	drug_usage	0.8849
prilosec_combined	Binary	rs11136000	0.349446	0.0258142	1.02615	0.0275738	6681	8892	2860	0.396354	18443	1172	1573	534	0.402714	3280	drug_efficacy	0.8849
sudafed_jitter	Binary	rs11136000	0.349461	-0.0124259	0.987651	0.0132819	10807	14527	4883	0.401976	30233	7167	9645	3151	0.399414	19974	drug_side	0.8849
ability_handle_stress	Continuous	rs11136000	0.34948	-0.00628342		0.0067159	27465	37336	12450	0.402817	77279						personality	0.8849
iqb.avoid_exercise_faint	Binary	rs11136000	0.35029	0.0238136	1.0241	0.0254792	16841	23110	7765	0.404896	47732	1205	1677	587	0.410925	3469	cardiovascular	0.8849
iqb.social_support	Continuous	rs11136000	0.351329	0.00244892		0.00262755	41485	55894	18777	0.402252	116206						personality	0.8849
updrs_balance_problems	Continuous	rs11136000	0.353767	-0.0155869		0.0168078	2925	3899	1293	0.39947	8119						parkinson	0.8849
nsaid_efficacy	Binary	rs11136000	0.354066	0.0187799	1.01896	0.0202551	18690	24883	8258	0.399365	51851	2039	2702	938	0.403064	5682	drug_efficacy	0.8849
init_anti_TNF_efficacy	Continuous	rs11136000	0.35419	0.0430269		0.0464184	358	488	131	0.383828	978						drug_efficacy	0.8849
iqb.allergic_to_jewelry	Binary	rs11136000	0.354605	-0.0118141	0.988255	0.0127636	19327	25962	8811	0.40281	54113	8052	10789	3605	0.40094	22453	immune	0.8849
iqb.vegan	Binary	rs11136000	0.354962	0.0247666	1.02508	0.0267548	58974	79378	26506	0.401527	164936	1028	1450	482	0.40777	2961	diet	0.8849
iqb.self_rated_empathy	Continuous	rs11136000	0.355001	0.00482772		0.0052195	25078	34367	11380	0.403297	70854						personality	0.8849
iqb.hair_pulling	Binary	rs11136000	0.35708	0.020849	1.02107	0.0226257	36357	49064	16453	0.402311	101920	1505	2095	709	0.407635	4312	psychiatric	0.8849
rosacea_dx	Binary	rs11136000	0.357243	-0.0172637	0.982884	0.0187599	19902	27122	8906	0.401699	55957	2481	3324	1106	0.400521	6913	skin	0.8849
face_chin_width	Continuous	rs11136000	0.357699	0.004833		0.00525453	8035	10798	3569	0.400321	22407						morphology	0.8849
iqb.lactose_intolerance_symptoms	Continuous	rs11136000	0.358413	-0.00491208		0.00534848	12606	16752	5410	0.396514	34778						metabolic	0.8849
iqb.used_zicam	Binary	rs11136000	0.359657	0.00829453	1.00833	0.00905423	26838	35964	12112	0.401714	74943	13700	18572	6296	0.404014	38588	drug_usage	0.8849
iqb.braces	Binary	rs11136000	0.359869	0.00952273	1.00957	0.0103999	18536	24975	8331	0.401576	51855	12587	17169	5827	0.405011	35592	morphology	0.8849
personality_compliance	Continuous	rs11136000	0.359984	-0.0124318		0.0135807	24867	33486	11150	0.401321	69534						personality	0.8849
iqb.alcohol_flush	Continuous	rs11136000	0.36091	-0.00400302		0.00438137	13109	17454	5685	0.397594	36256						metabolic	0.885412
orthostatic_hypotension	Binary	rs11136000	0.362453	-0.018227	0.981938	0.0200261	114191	152830	50319	0.399363	317553	1929	2588	819	0.39599	5340	cardiovascular	0.88636
self_employed	Binary	rs11136000	0.362732	-0.0118074	0.988262	0.0129756	24859	33655	11354	0.403353	69896	5642	7570	2525	0.400966	15746	lifestyle	0.88636
migraine_diagnosis_broad	Binary	rs11136000	0.363564	0.0055574	1.00557	0.0061159	100325	133807	43961	0.39866	278259	26712	36303	11895	0.401101	74955	neurological	0.886636
iqb.back_pain_frequency	Continuous	rs11136000	0.364379	-0.00697093		0.0076852	22402	30774	10253	0.404232	63455						musculoskeletal	0.886675
mold_allergy_clean	Binary	rs11136000	0.365175	0.0092639	1.00931	0.0102289	26789	35932	11764	0.399141	74530	10290	13792	4696	0.402808	28792	immune	0.886675
played_martial_arts	Binary	rs11136000	0.365736	-0.0369316	0.963742	0.0408809	15302	20673	6812	0.400788	42796	497	624	203	0.388973	1325	sports	0.886675
depression	Binary	rs11136000	0.367139	-0.00531394	0.9947	0.00589278	88091	118201	38946	0.399801	245398	30037	40026	13291	0.399549	83405	psychiatric	0.888332
iqb.gap_between_teeth	Binary	rs11136000	0.368169	0.0134228	1.01351	0.0149117	20325	27835	9229	0.403326	57410	3982	5519	1859	0.406558	11362	morphology	0.889081
has_an_active_imagination	Continuous	rs11136000	0.369191	0.00472898		0.00526615	24863	33483	11149	0.401331	69526						personality	0.889809
hh_income	Continuous	rs11136000	0.37058	-0.016454		0.0183763	27570	36954	12192	0.399773	76774						lifestyle	0.891414
sunbathing_frequency	Continuous	rs11136000	0.372888	-0.00868559		0.00974711	8386	11551	3789	0.403123	23741						lifestyle	0.892056
likes_to_cooperate_with_others	Continuous	rs11136000	0.373107	-0.0047093		0.00528734	24712	33315	11084	0.401405	69142						personality	0.892056
antidepressant_side_effect_erectile_trouble	Binary	rs11136000	0.373329	0.0363358	1.037	0.0407881	7318	9942	3268	0.401354	20532	538	770	248	0.406812	1556	drug_side	0.892056
played_hockey	Binary	rs11136000	0.373738	0.0550473	1.05659	0.0617901	16182	21953	7179	0.40066	45325	195	266	97	0.412186	558	sports	0.892056
rhinitis_eczema	Binary	rs11136000	0.376243	-0.0100659	0.989985	0.0113748	8704	11774	3976	0.403329	24471	17542	23546	7896	0.401539	49013	immune	0.894598
played_hiking	Binary	rs11136000	0.376253	0.0176594	1.01782	0.0199502	13303	18000	5877	0.400134	37191	2206	3044	1013	0.404758	6263	sports	0.894598
diverticulitis	Binary	rs11136000	0.377188	0.0282269	1.02863	0.031935	53081	71519	23668	0.400811	148310	726	1019	345	0.408852	2091	gastrointestinal	0.895096
achilles_tendinitis	Binary	rs11136000	0.377938	0.0226894	1.02295	0.0257185	14795	19902	6565	0.400271	41271	1168	1757	525	0.406812	3450	sports	0.895155
osteoporosis	Binary	rs11136000	0.378666	-0.0205019	0.979707	0.0232991	28658	38617	12911	0.40181	80193	1662	2282	744	0.40209	4688	musculoskeletal	0.89516
other_animal_allergy	Binary	rs11136000	0.380887	0.0182786	1.01845	0.0208475	54001	71845	23487	0.397832	149438	1808	2372	836	0.40311	5019	immune	0.897008
statin_stop_reason_side_effects_coalesce	Binary	rs11136000	0.380901	-0.0238475	0.976435	0.0272177	2146	3023	981	0.405285	6159	1987	2682	874	0.399603	5545	drug_side	0.897008
iqb.acne_as_teenager	Continuous	rs11136000	0.381941	0.00418249		0.00478364	23845	32628	10963	0.404487	67465						skin	0.897742
underbite	Binary	rs11136000	0.38324	0.0303889	1.03086	0.034826	7417	9939	3313	0.400721	20685	665	950	305	0.40625	1920	morphology	0.899083
iqb.tmj	Binary	rs11136000	0.385543	0.0125584	1.01264	0.0144695	22058	30114	10004	0.403065	62203	4408	6193	2059	0.407227	12665	musculoskeletal	0.899661
iqb.fresh_cucumbers_yummy	Binary	rs11136000	0.385699	-0.00847524	0.991561	0.00976848	9423	12682	4322	0.403489	26436	49044	65979	21993	0.401285	137087	food_preference	0.899661
thyroid_cancer	Binary	rs11136000	0.386922	-0.0304672	0.969992	0.0352483	127190	170070	55919	0.399101	353399	628	810	265	0.393423	1704	cancer	0.899661
migraine_efficacy_ergotamine	Continuous	rs11136000	0.388793	-0.04489		0.0520703	487	600	197	0.387072	1285						drug_efficacy	0.899661
mpn_narrow	Binary	rs11136000	0.389075	0.0472975	1.04843	0.0548386	86183	116035	38134	0.400045	240357	238	334	119	0.413893	691	cancer	0.899661
any_asthma_eczema	Binary	rs11136000	0.38967	-0.0117825	0.988287	0.0136975	8484	11468	3874	0.403257	23843	7535	10172	3350	0.400627	21074	immune	0.899661
claritin_qt	Continuous	rs11136000	0.389978	0.00640681		0.00745266	12115	16135	5368	0.399652	33635						drug_efficacy	0.899661
generates_a_lot_of_enthusiasm	Continuous	rs11136000	0.392322	0.00525692		0.00614543	24923	33561	11178	0.401345	69693						personality	0.899661
heavy_caffeine_drinker	Binary	rs11136000	0.394886	-0.00658445	0.993437	0.00773961	32462	43861	14478	0.40097	90839	20947	27885	9300	0.399823	58154	drug_usage	0.899661
iqb.red_wine_sneeze	Binary	rs11136000	0.395017	-0.0236441	0.976633	0.0278186	35778	48356	16188	0.402364	100370	995	1370	423	0.397418	2788	food_preference	0.899661
next_to_eye_wrinkles	Continuous	rs11136000	0.396478	-0.0130961		0.0154445	8324	11432	3750	0.402706	23520						skin	0.899661
three_plus_losses	Binary	rs11136000	0.396637	0.0202905	1.0205	0.0239228	76038	101554	33764	0.399993	211496	1325	1737	633	0.40636	3696	reproductive	0.899661
is_considerate_and_kind_to_almost_everyone	Continuous	rs11136000	0.398136	-0.00411613		0.00487138	24798	33415	11122	0.401377	69366						personality	0.899661
gerd	Binary	rs11136000	0.398953	0.0104255	1.01048	0.0123577	24709	32885	11049	0.4005	68650	6355	8700	2909	0.404086	17964	gastrointestinal	0.899661
lupus	Binary	rs11136000	0.399937	0.0286015	1.02901	0.0339497	117832	157589	52035	0.399533	327675	639	872	306	0.408365	1817	autoimmune	0.899661
antidepressant_side_effect_trouble_becoming_aroused	Binary	rs11136000	0.400006	0.0229897	1.02326	0.0273033	6702	9063	2983	0.400816	18752	1154	1648	531	0.406541	3333	drug_side	0.899661
antidepressant_5HT_efficacy	Continuous	rs11136000	0.400011	-0.0388742		0.0461822	839	1141	350	0.395064	2330						drug_efficacy	0.899661
preeclampsia_or_hbp	Binary	rs11136000	0.40009	0.0120171	1.01209	0.0142775	23929	32129	10767	0.401519	66862	4267	5825	1972	0.404882	12067	pregnancy	0.899661
other_food_allergy	Binary	rs11136000	0.40018	0.0148207	1.01493	0.0176089	53846	71692	23428	0.397903	149070	2590	3362	1191	0.402072	7146	immune	0.899661
nonagenarian_family	Binary	rs11136000	0.400811	-0.0113729	0.988692	0.0135354	6808	9251	3070	0.402295	19133	10662	14385	4676	0.399304	29738	longevity	0.899661
insomnia	Binary	rs11136000	0.401444	0.00467043	1.00468	0.00556602	85529	113801	37589	0.398826	237072	34487	46473	15395	0.400929	96414	sleep	0.899661
serious_side_effects_dopamine_agonists	Binary	rs11136000	0.401637	0.0774547	1.08053	0.0921759	10897	15027	5061	0.405825	30987	83	114	48	0.428571	245	drug_side	0.899661
gender_difference_female	Binary	rs11136000	0.402876	-0.0857689	0.917806	0.102839	1256	1648	599	0.406223	3504	77	102	29	0.384615	208	misc	0.899661
dust_mites_allergy_clean	Binary	rs11136000	0.403047	0.00827756	1.00831	0.00989815	25989	34835	11472	0.3996	72334	11233	15015	5109	0.40235	31373	immune	0.899661
antidepressant_side_effect_dry_mouth	Binary	rs11136000	0.403628	0.0143078	1.01441	0.0171289	8535	11286	3816	0.400178	23652	3632	4982	1660	0.40403	10279	drug_side	0.899661
statin_dose_increase_coalesce	Binary	rs11136000	0.404149	0.0320076	1.03253	0.0383439	2839	3715	1212	0.395249	7768	610	882	265	0.401821	1759	drug_efficacy	0.899661
warfarin_sensitivity	Continuous	rs11136000	0.404408	-0.00972933		0.0116681	2000	2732	853	0.397314	5590						drug_side	0.899661
iqb.punctuality	Continuous	rs11136000	0.404802	-0.00282505		0.00339108	26371	36038	11998	0.403416	74438						personality	0.899661
nexium_qt	Continuous	rs11136000	0.405382	-0.012131		0.0145789	2751	3732	1235	0.401788	7723						drug_efficacy	0.899661
is_inventive	Continuous	rs11136000	0.405617	0.00463842		0.00557747	24798	33415	11122	0.401377	69366						personality	0.899661
pr_positive_breast_cancer	Binary	rs11136000	0.406593	0.0415202	1.04239	0.0499666	63389	85088	28268	0.400645	176845	288	404	141	0.411765	833	cancer	0.899661
migraine_efficacy_advil	Continuous	rs11136000	0.407996	-0.00657519		0.00794648	14707	19632	6540	0.400108	40900						drug_efficacy	0.899661
eyecolor_herc2_blue	Continuous	rs11136000	0.408173	0.00512952		0.00620168	22884	31775	10489	0.40487	65186						pigmentation	0.899661
antidepressant_side_effect_nausea_vomiting	Binary	rs11136000	0.411125	0.0315099	1.03201	0.0383047	7312	9976	3246	0.400993	20538	548	737	265	0.40871	1550	drug_side	0.899661
ponv_one_surgery	Binary	rs11136000	0.414081	0.014577	1.01468	0.0178459	7805	10478	3497	0.401102	21788	3745	5343	1725	0.406594	10814	drug_side	0.899661
iqb.third_nipple	Binary	rs11136000	0.41412	0.026754	1.02712	0.032735	27440	37664	12508	0.403804	77640	682	991	323	0.41007	1998	morphology	0.899661
iqb.breakfast_frequency	Continuous	rs11136000	0.414927	0.00738165		0.00905436	22409	30879	10336	0.405122	63651						lifestyle	0.899661
earwax_cc	Binary	rs11136000	0.415502	-0.0571934	0.944411	0.0703546	1644	2286	758	0.405503	4692	180	221	78	0.393528	479	ears	0.899661
handedness_strong_cc	Binary	rs11136000	0.418598	-0.0214686	0.97876	0.0265579	11675	15906	5109	0.399572	32698	1229	1562	526	0.394031	3319	laterality	0.899661
played_weight_lifting	Binary	rs11136000	0.4199	0.0158978	1.01602	0.019703	12571	17226	5589	0.401345	35395	2352	3109	1087	0.403406	6550	sports	0.899661
hysterectomy	Binary	rs11136000	0.420064	0.00956085	1.00961	0.0118561	27631	36905	12443	0.40135	77009	7789	10557	3630	0.405374	21983	reproductive	0.899661
proportion_male_offspring_fathers	Continuous	rs11136000	0.420611	0.00385659		0.00478854	6692	8846	2947	0.398702	18499						reproductive	0.899661
diminished_ovarian_reserve	Binary	rs11136000	0.422469	0.0343128	1.03491	0.0427337	22696	30575	10331	0.402794	63625	407	551	199	0.410112	1158	reproductive	0.899661
iqb.ganglion_cyst_wrist	Binary	rs11136000	0.423749	0.0107132	1.01077	0.0133894	33272	44636	15005	0.401698	92949	4808	6533	2223	0.404711	13572	musculoskeletal	0.899661
migraine_efficacy_motrin	Continuous	rs11136000	0.424664	-0.00990829		0.0124106	6419	8634	2920	0.40266	17981						drug_efficacy	0.899661
nose_c	Binary	rs11136000	0.424809	-0.0148258	0.985284	0.0185835	22220	30282	9850	0.400805	62362	2434	3344	1044	0.398124	6824	morphology	0.899661
anti_TNF_side_effect_infection	Binary	rs11136000	0.425208	-0.0741456	0.928536	0.0931675	517	688	200	0.387189	1406	120	156	38	0.369427	315	drug_side	0.899661
antidepressant_side_effect_headaches	Binary	rs11136000	0.425536	-0.0258815	0.974451	0.0325018	7049	9627	3158	0.401911	19838	815	1083	350	0.396575	2248	drug_side	0.899661
current_teetotaler_cc	Binary	rs11136000	0.426228	0.0101599	1.01021	0.0127691	9406	12584	4164	0.399786	26160	9323	12660	4206	0.402306	26197	addiction	0.899661
empathy_qt	Continuous	rs11136000	0.426519	0.0664651		0.0835861	17625	23929	8023	0.403161	49586						personality	0.899661
dog_allergy_clean	Binary	rs11136000	0.426771	-0.0104594	0.989595	0.0131644	35476	47646	15769	0.40036	98943	5085	6629	2251	0.398532	13971	immune	0.899661
iqb.teeth_grinding	Binary	rs11136000	0.426921	0.00703943	1.00706	0.00886045	20269	27080	9183	0.401949	56553	18099	24809	8298	0.404298	51231	teeth	0.899661
nexium_any_problems	Binary	rs11136000	0.427754	-0.0788526	0.924176	0.0995952	370	538	198	0.422242	1106	91	129	41	0.404215	262	drug_side	0.899661
iqb.gluten_intolerance	Binary	rs11136000	0.430814	0.0185451	1.01872	0.0235311	10311	13826	4482	0.398162	28623	1605	2195	730	0.403422	4530	autoimmune	0.899661
played_gymnastics	Binary	rs11136000	0.431312	0.040809	1.04165	0.0517958	15811	21385	7034	0.40078	44240	261	419	117	0.409661	798	sports	0.899661
migraine_diagnosis	Binary	rs11136000	0.431903	0.00507134	1.00508	0.00645186	101222	135031	44393	0.398753	280812	23354	31704	10396	0.401014	65498	neurological	0.899661
iqb.ankle_sprain	Binary	rs11136000	0.434266	0.00757786	1.00761	0.00969237	11678	15458	5271	0.401148	32425	26086	35334	11900	0.40326	73349	musculoskeletal	0.899661
panic	Binary	rs11136000	0.43459	-0.0068703	0.993153	0.00879425	98885	132758	43770	0.399941	275605	11169	14591	4956	0.398864	30738	psychiatric	0.899661
alopecia_areata	Binary	rs11136000	0.434779	0.0424278	1.04334	0.054251	26887	36274	11968	0.400711	75163	235	373	107	0.41049	715	autoimmune	0.899661
iqb.cheated_on_partner	Binary	rs11136000	0.43714	0.00759428	1.00762	0.00977264	24455	32791	11047	0.401835	68323	11453	15502	5242	0.403547	32212	personality	0.899661
has_few_artistic_interests	Continuous	rs11136000	0.437582	-0.00566404		0.00729632	24708	33311	11082	0.401405	69132						personality	0.899661
red_hair_vs_blond_and_light_brown_cc	Binary	rs11136000	0.437772	-0.00872436	0.991314	0.0112443	16982	23556	7699	0.403777	48263	9237	12561	4197	0.403058	26012	pigmentation	0.899661
earwax_non_loaded	Binary	rs11136000	0.439828	-0.0701279	0.932275	0.0909547	721	1008	342	0.408498	2073	114	129	51	0.392857	294	ears	0.899661
retinal_tears	Binary	rs11136000	0.440625	-0.0228645	0.977395	0.0296708	30166	40715	13562	0.401685	84450	900	1214	391	0.398403	2505	eyes	0.899661
iqb.otosclerosis	Binary	rs11136000	0.440735	0.0423755	1.04329	0.0548975	37793	51179	17095	0.40243	106113	230	352	110	0.413295	692	musculoskeletal	0.899661
amount_of_stress	Continuous	rs11136000	0.44107	-0.00482229		0.00625954	30848	41902	13965	0.402652	86746						personality	0.899661
gout	Binary	rs11136000	0.44236	-0.0129539	0.98713	0.0168677	55577	75141	25098	0.402196	155882	2945	3913	1299	0.399105	8168	metabolic	0.899661
power_sports	Binary	rs11136000	0.442406	0.012121	1.01219	0.015777	12388	16852	5497	0.400812	34744	4160	5598	1882	0.402148	11644	sports	0.899661
iqb.bronchitis_frequency	Continuous	rs11136000	0.442661	-0.00603642		0.00786289	32455	43801	14733	0.402615	91031						respiratory	0.899661
osteoarthritis_broad	Binary	rs11136000	0.443681	0.00719144	1.00722	0.00938789	35566	47539	15871	0.400506	99004	15201	20642	6957	0.403692	42821	musculoskeletal	0.899661
fracture	Binary	rs11136000	0.444211	0.00714926	1.00717	0.00934358	25121	33351	11191	0.400019	69668	13237	18203	5966	0.40281	37408	musculoskeletal	0.899661
antidepressant_side_effect_constipation	Binary	rs11136000	0.444323	-0.0252809	0.975036	0.0330731	7083	9663	3188	0.402303	19938	776	1040	333	0.396929	2149	drug_side	0.899661
played_fencing	Binary	rs11136000	0.444689	0.095165	1.09984	0.124194	16350	22182	7278	0.400982	45821	42	72	21	0.422222	135	sports	0.899661
any_cvd	Binary	rs11136000	0.444932	-0.00448081	0.995529	0.00586597	86206	115143	37955	0.399185	239464	38588	51671	17045	0.399617	107372	cardiovascular	0.899661
uterine_fibroids	Binary	rs11136000	0.446472	0.0100033	1.01005	0.0131378	17434	23395	7877	0.401891	48722	5975	8187	2748	0.404583	16915	reproductive	0.899661
nose_p	Binary	rs11136000	0.447204	-0.0553752	0.94613	0.0729923	24539	33426	10848	0.40052	68825	147	206	55	0.387255	408	morphology	0.899661
warfarin_clot	Binary	rs11136000	0.44781	0.0652585	1.06743	0.0858306	1751	2378	739	0.396056	4872	108	149	52	0.409385	309	drug_side	0.899661
iqb.exercise_frequency	Continuous	rs11136000	0.449003	0.00547662		0.00723384	20833	28526	9499	0.403717	58873						lifestyle	0.899661
nose_a	Binary	rs11136000	0.449005	-0.0295121	0.970919	0.0390181	24156	32934	10680	0.400575	67782	519	693	220	0.395601	1432	morphology	0.899661
antihistamine_efficacy	Binary	rs11136000	0.449694	0.0138447	1.01394	0.018311	8883	11926	3943	0.40021	24762	2941	4126	1323	0.403576	8395	drug_efficacy	0.899661
iqb.criticized_anger	Continuous	rs11136000	0.450001	-0.00387895		0.00513484	22170	30441	10181	0.404534	62818						personality	0.899661
pessimist	Binary	rs11136000	0.450233	0.0114764	1.01154	0.0151976	12981	17431	5749	0.400003	36172	4458	6217	1973	0.401763	12652	personality	0.899661
ibuprofen_any_serious_gi_problems_or_pain	Binary	rs11136000	0.451199	0.0153256	1.01544	0.0203341	17641	23995	7948	0.402257	49601	2001	2795	939	0.407411	5737	drug_side	0.899661
iqb.perfect_pitch	Binary	rs11136000	0.453219	0.0098259	1.00987	0.0130974	28789	38922	13143	0.403245	80892	5032	6910	2327	0.405214	14278	cognitive	0.899661
iqb.newborn_hair_amt	Continuous	rs11136000	0.453575	-0.00573996		0.00765865	18615	25507	8517	0.404083	52661						hair	0.899661
oval_face	Binary	rs11136000	0.454585	-0.00834559	0.991689	0.0111606	13348	18240	5944	0.401364	37539	11318	15376	4933	0.399058	31631	morphology	0.899661
serious_side_effects_erythromycin	Binary	rs11136000	0.455581	-0.0502762	0.950967	0.0674875	10881	15022	5056	0.405924	30961	178	214	80	0.396186	472	drug_side	0.899661
wasp_allergy_clean	Binary	rs11136000	0.455624	0.0173434	1.01749	0.0232345	37979	50905	16815	0.399886	105757	1418	1953	655	0.405241	4027	immune	0.899661
iqb.blue_eyed	Binary	rs11136000	0.455813	0.0209058	1.02113	0.028031	2422	3253	1040	0.397096	6716	1689	2326	791	0.406575	4807	pigmentation	0.899661
round_face	Binary	rs11136000	0.455918	0.0103817	1.01044	0.0139215	19974	26949	8804	0.399779	55736	4764	6660	2114	0.402127	13540	morphology	0.899661
iqb.sleep_meds	Binary	rs11136000	0.455982	-0.00761401	0.992415	0.0102149	32043	43186	14538	0.402498	89806	9418	12705	4243	0.401862	26382	sleep	0.899661
played_power_lifting	Binary	rs11136000	0.456127	-0.0454621	0.955556	0.0610983	16046	21809	7167	0.401393	45033	221	270	91	0.388316	582	sports	0.899661
statin_effect_coalesce	Continuous	rs11136000	0.456164	-0.00829736		0.0111346	8454	11447	3699	0.399258	23618						drug_efficacy	0.899661
hemiplegic_migraine	Binary	rs11136000	0.456178	0.0346531	1.03526	0.0464656	9086	12316	4060	0.401304	25474	379	493	188	0.409906	1061	neurological	0.899661
pollen_allergy_meta	Binary	rs11136000	0.457241	0.00645725	1.00648	0.00868579	24951	33177	11033	0.39938	69206	16731	22684	7504	0.401671	46931	immune	0.899661
iqb.cartwheel	Binary	rs11136000	0.458263	0.00684653	1.00687	0.00923101	16203	21804	7271	0.401365	45307	20956	28246	9630	0.403743	58856	morphology	0.899661
honeybee_allergy	Binary	rs11136000	0.45833	0.0176519	1.01781	0.0237897	54089	71932	23519	0.397787	149644	1351	1837	613	0.40292	3801	immune	0.899661
iqb.uti_frequency	Continuous	rs11136000	0.458464	0.00441981		0.00596159	34221	46800	15475	0.402866	96543						infection	0.899661
soy_allergy	Binary	rs11136000	0.458823	0.0272338	1.02761	0.0367324	54153	72086	23548	0.397838	149892	561	745	263	0.405035	1569	immune	0.899661
claritin_dry	Binary	rs11136000	0.459539	0.0157993	1.01592	0.0213559	7942	10552	3500	0.399018	22005	2116	2839	961	0.402383	5920	drug_side	0.899661
under_eye_wrinkles_postmenopausal	Continuous	rs11136000	0.460046	-0.0214031		0.0289704	4329	6026	1994	0.405458	12360						skin	0.899661
blood_sugar_meds	Binary	rs11136000	0.460468	-0.00977452	0.990273	0.0132466	59548	79948	26572	0.400715	166122	4798	6538	2110	0.400045	13452	metabolic	0.899661
personality_assertiveness	Continuous	rs11136000	0.460893	-0.0207693		0.0281664	24798	33414	11122	0.401376	69365						personality	0.899661
phobia	Binary	rs11136000	0.461115	-0.0134805	0.98661	0.0182987	102622	137601	45318	0.399657	285747	2360	3042	1030	0.396611	6440	psychiatric	0.899661
iqb.autism_fh	Binary	rs11136000	0.462467	0.0145006	1.01461	0.0197265	35718	48081	16159	0.402164	100000	1999	2739	940	0.406745	5679	psychiatric	0.899661
boatsick	Continuous	rs11136000	0.462815	0.0041016		0.0055863	24887	33666	11151	0.401469	69728						sensation	0.899661
iqb.cilantro_tastes_soapy	Binary	rs11136000	0.46287	-0.0108827	0.989176	0.0148277	25514	34705	11516	0.402433	71760	3966	5294	1756	0.399691	11020	food_preference	0.899661
tends_to_be_quiet	Continuous	rs11136000	0.463341	0.0052854		0.00720709	24867	33487	11150	0.401322	69535						personality	0.899661
updrs_excess_saliva	Continuous	rs11136000	0.463768	0.0141575		0.0193227	2935	3901	1296	0.399225	8134						parkinson	0.899661
heart_attack	Binary	rs11136000	0.464399	-0.0127256	0.987355	0.0174	117408	157029	51792	0.399433	326446	2756	3605	1208	0.397741	7573	cardiovascular	0.899661
ppis_efficacy_cyp2c19_subset	Continuous	rs11136000	0.464412	-0.0341813		0.0467126	736	1062	311	0.399241	2109						drug_efficacy	0.899661
iqb.sweat_during_workout	Continuous	rs11136000	0.465529	0.00372797		0.00510838	27158	37219	12317	0.403245	76729						skin	0.900066
acl_risk_sports	Binary	rs11136000	0.46608	-0.0100956	0.989955	0.0138503	6825	9408	3079	0.403014	19320	9728	13032	4286	0.399394	27049	sports	0.900066
iqb.thyroid_removed	Binary	rs11136000	0.467538	0.0217284	1.02197	0.0298901	35653	48227	16135	0.402425	100048	847	1157	404	0.408015	2409	endocrine	0.900094
gestational_diabetes_loose_controls	Binary	rs11136000	0.467553	0.0174047	1.01756	0.0239467	19160	25916	8726	0.403033	53823	1367	1900	638	0.406658	3906	pregnancy	0.900094
any_skin_cancer	Binary	rs11136000	0.469469	0.00625605	1.00628	0.00864767	110812	148316	48543	0.398806	307856	12433	16867	5663	0.403183	34994	cancer	0.900707
severe_asthma	Binary	rs11136000	0.470109	0.021615	1.02185	0.0299029	73446	97650	32198	0.398551	203443	818	1169	373	0.40572	2360	immune	0.900707
mosquito_bit_more	Binary	rs11136000	0.471101	0.0133369	1.01343	0.0185051	5267	7216	2440	0.40528	14927	4011	5687	1893	0.408636	11596	immune	0.900707
prevacid_any_problems	Binary	rs11136000	0.471543	-0.0754742	0.927304	0.105025	407	571	198	0.411139	1176	84	107	37	0.39693	229	drug_side	0.900707
lip_height	Continuous	rs11136000	0.471944	-0.00383191		0.00532704	8281	11402	3723	0.402632	23421						skin	0.900707
bunionectomy	Binary	rs11136000	0.472251	-0.0233595	0.976911	0.0325192	29353	39597	13237	0.401955	82194	747	1037	323	0.399383	2107	musculoskeletal	0.900707
red_ants_allergy	Binary	rs11136000	0.473314	0.0187955	1.01897	0.0261953	54097	71976	23526	0.397824	149703	1121	1496	514	0.403066	3133	immune	0.901341
iqb.tongue_curl	Binary	rs11136000	0.475322	0.00923003	1.00927	0.0129322	5710	7775	2555	0.401652	16049	21274	29070	9750	0.404117	60115	morphology	0.903076
pollen_allergy_clean	Binary	rs11136000	0.475688	0.0063555	1.00638	0.00891035	22057	29361	9749	0.39939	61210	16731	22684	7504	0.401671	46931	immune	0.903076
vitiligo	Binary	rs11136000	0.480853	0.0362564	1.03692	0.0513686	97837	131108	43098	0.399393	272234	267	404	119	0.406329	792	autoimmune	0.907978
iqb.nail_biting_frequency	Continuous	rs11136000	0.480869	0.00378967		0.00537612	37121	50365	16770	0.402399	104302						personality	0.907978
moles	Binary	rs11136000	0.481505	0.00879171	1.00883	0.0124882	24005	32279	10738	0.401025	67029	5971	8154	2734	0.403998	16860	skin	0.907978
dyslexia	Binary	rs11136000	0.481727	0.0140456	1.01414	0.0199563	52223	70308	23507	0.401683	146087	1913	2610	893	0.405835	5418	neurological	0.907978
ovarian_cyst	Binary	rs11136000	0.48195	0.00682459	1.00685	0.00970463	26038	35194	11774	0.402309	73034	11310	15117	5229	0.403952	31671	reproductive	0.907978
iqb.antiinflammatory_meds	Binary	rs11136000	0.484381	0.00710059	1.00713	0.0101532	28539	38315	12914	0.40206	79796	9921	13463	4585	0.404609	27982	drug_usage	0.911167
iqb.tamoxifen	Binary	rs11136000	0.487329	0.0546773	1.0562	0.0787118	291	364	132	0.398983	787	197	251	101	0.412568	549	cancer	0.915075
ponv_two_surgeries	Binary	rs11136000	0.488365	0.0170844	1.01723	0.0246506	5566	7473	2492	0.401037	15535	1770	2498	844	0.409429	5113	drug_side	0.915075
iqb.celiac_w_biopsy	Binary	rs11136000	0.488683	0.0391837	1.03996	0.056526	29911	40540	13397	0.401524	83871	219	335	103	0.41172	657	autoimmune	0.915075
lumpectomy	Binary	rs11136000	0.492773	-0.0196285	0.980563	0.0286319	13693	18589	6251	0.403433	38536	1018	1361	453	0.400247	2833	cancer	0.918994
iqb.sleep_needed	Continuous	rs11136000	0.493399	0.00241489		0.00352582	27573	37654	12505	0.403077	77766						sleep	0.918994
any_freckles	Binary	rs11136000	0.493753	0.00618221	1.0062	0.00903274	41519	55573	18398	0.3999	115570	12158	16498	5579	0.403914	34246	pigmentation	0.918994
iqb.self_rated_attractiveness	Continuous	rs11136000	0.494328	-0.00313096		0.00458114	25620	34988	11683	0.403605	72318						personality	0.918994
hormone_replacement_therapy	Binary	rs11136000	0.495039	0.00879064	1.00883	0.0128836	9460	12687	4257	0.401473	26421	9446	12811	4370	0.404683	26640	reproductive	0.918994
hypospadias	Binary	rs11136000	0.495244	0.0493935	1.05063	0.0723154	17706	23783	7977	0.40166	49489	134	198	66	0.414573	398	morphology	0.918994
personality_conscientiousness	Continuous	rs11136000	0.497774	0.0231839		0.0341945	24712	33314	11084	0.401404	69141						personality	0.91919
antidepressant_side_effect_reduced_sexual_desire	Binary	rs11136000	0.498916	0.0108604	1.01092	0.0160603	6802	9013	3041	0.40027	18863	5054	6830	2299	0.402877	14195	drug_side	0.91919
personality_extraversion	Continuous	rs11136000	0.501086	-0.0273174		0.0406034	24748	33334	11093	0.401301	69206						personality	0.91919
iqb.number_wisdom_teeth_grew_in	Continuous	rs11136000	0.502708	-0.0066579		0.00993363	23172	31926	10686	0.405099	65810						teeth	0.91919
can_be_cold_and_aloof	Continuous	rs11136000	0.503258	0.00475295		0.00710057	24794	33411	11121	0.401386	69357						personality	0.91919
number_of_pregnancies	Continuous	rs11136000	0.503312	-0.00473059		0.00706807	36968	49899	16745	0.40241	103666						reproductive	0.91919
iqb.shin_splints	Binary	rs11136000	0.504536	0.00594113	1.00596	0.00890214	21424	28644	9632	0.40124	59736	17117	23357	7780	0.403252	48267	sports	0.91919
atypical_breast_hyperplasia	Binary	rs11136000	0.505482	-0.0530906	0.948294	0.0798634	3399	4691	1534	0.403107	9627	136	156	59	0.390313	351	cancer	0.91919
tuberculosis	Binary	rs11136000	0.505532	-0.0499469	0.95128	0.0751417	30186	40711	13564	0.4016	84468	138	183	55	0.389628	376	infection	0.91919
current_drinking	Continuous	rs11136000	0.505743	-0.00505378		0.00759413	18745	25290	8353	0.400817	52402						addiction	0.91919
migraine_efficacy_bulbital	Continuous	rs11136000	0.506199	0.0205195		0.0308634	1026	1416	450	0.400415	2894						drug_efficacy	0.91919
nsaid_any_serious_gi_problems_or_pain	Binary	rs11136000	0.507301	-0.0110078	0.989053	0.0166054	17074	23240	7762	0.403153	48090	3275	4548	1460	0.402241	9288	drug_side	0.91919
iqb.sound_sleeper	Binary	rs11136000	0.507419	-0.00583839	0.994179	0.00880775	18260	24903	8278	0.402976	51469	21405	28440	9662	0.401331	59535	sleep	0.91919
iqb.own_dog	Binary	rs11136000	0.509126	-0.00573471	0.994282	0.00868651	22277	30171	10063	0.402305	62542	18286	24453	8271	0.401833	51032	lifestyle	0.91919
iqb.pneumonia_frequency	Continuous	rs11136000	0.509593	-0.00311918		0.0047298	37632	50823	17031	0.402352	105533						infection	0.91919
mosquito_severe	Binary	rs11136000	0.509667	0.00693544	1.00696	0.0105174	30870	41970	13820	0.401627	86696	9478	12705	4360	0.40359	26553	immune	0.91919
age_bald_onset_men	Continuous	rs11136000	0.509842	0.0127039		0.0192748	9277	12534	4064	0.399266	25890						hair	0.91919
allegra_dry	Binary	rs11136000	0.510031	0.021378	1.02161	0.0324372	4053	5299	1781	0.397961	11135	869	1211	387	0.40231	2471	drug_side	0.91919
ppi_cyp2c19_side_effect	Binary	rs11136000	0.510626	-0.0403865	0.960418	0.061439	909	1301	412	0.405225	2622	272	339	118	0.394376	730	drug_side	0.91919
preeclampsia_all	Binary	rs11136000	0.511027	0.0162373	1.01637	0.024695	14265	19365	6447	0.402463	40102	1321	1797	621	0.406392	3740	pregnancy	0.91919
aleve_qt	Continuous	rs11136000	0.511421	-0.00406357		0.0061885	15467	21008	6799	0.399847	43297						drug_efficacy	0.91919
has_a_forgiving_nature	Continuous	rs11136000	0.511737	-0.00414572		0.00631837	24863	33483	11149	0.401331	69526						personality	0.91919
cognitive_decline	Binary	rs11136000	0.512679	0.0162294	1.01636	0.0247786	33469	44786	15022	0.401117	93344	1275	1704	604	0.406363	3584	neurological	0.919543
hepatitis_b	Binary	rs11136000	0.515382	0.0196866	1.01988	0.0302461	105280	140982	46456	0.399521	292929	839	1065	398	0.404214	2304	infection	0.920465
female_pattern_less_strict_early	Binary	rs11136000	0.516039	-0.0229018	0.977358	0.0352732	3241	4330	1564	0.40821	9137	1060	1486	467	0.401593	3013	hair	0.920465
chronic_bronchitis	Binary	rs11136000	0.516289	0.0103498	1.0104	0.0159415	26765	35890	11955	0.400751	74618	3290	4601	1501	0.404759	9392	respiratory	0.920465
female_pattern_less_strict_60	Binary	rs11136000	0.516915	-0.0234683	0.976805	0.0362159	1875	2518	914	0.409459	5309	1506	2144	677	0.404206	4327	hair	0.920465
iqb.childhood_febrile_seizures	Binary	rs11136000	0.51793	0.0217536	1.02199	0.0336234	38314	50993	16834	0.398814	106223	669	903	307	0.403672	1880	neurological	0.920465
age_first_menses	Continuous	rs11136000	0.518066	0.00236922		0.00366564	33546	45347	15262	0.402905	94201						reproductive	0.920465
iqb.liposuction	Binary	rs11136000	0.518528	-0.0134788	0.986612	0.0208846	38063	51258	17308	0.402677	106675	1822	2488	797	0.399648	5111	lifestyle	0.920465
played_football	Binary	rs11136000	0.51916	0.0268152	1.02718	0.0415671	15352	20873	6869	0.401576	43105	453	639	207	0.405312	1299	sports	0.920465
iqb.yogurt_frequency	Continuous	rs11136000	0.52215	0.00416876		0.00651331	27099	37066	12300	0.40323	76495						diet	0.92412
iqb.moderate_physical_activity	Continuous	rs11136000	0.523899	0.00434726		0.00682084	24928	34069	11389	0.403823	70413						lifestyle	0.92412
iqb.acl_tear	Binary	rs11136000	0.525015	0.0120788	1.01215	0.0189951	35623	47828	16163	0.402323	99660	2172	2934	1011	0.405101	6119	sports	0.92412
atrial_fibrillation	Binary	rs11136000	0.526024	0.00906037	1.0091	0.0142854	107398	143856	47459	0.399671	298928	3961	5453	1797	0.403488	11215	cardiovascular	0.92412
ppi_any_side_effect	Binary	rs11136000	0.526069	-0.0344617	0.966125	0.0543871	1021	1447	461	0.404404	2929	353	467	150	0.395361	971	drug_side	0.92412
single	Binary	rs11136000	0.526288	0.00500325	1.00502	0.00789508	38332	50899	17060	0.399935	106360	18072	24636	8035	0.4011	50767	lifestyle	0.92412
iqb.dry_eyes_procedure	Binary	rs11136000	0.526464	0.00979034	1.00984	0.0154524	55107	74256	24812	0.401751	154249	3358	4555	1555	0.404785	9473	eyes	0.92412
very_wrinkled	Binary	rs11136000	0.52884	-0.0234952	0.976779	0.0373261	7403	10206	3335	0.402884	20958	689	903	310	0.400368	1902	skin	0.924734
updrs_constipation	Continuous	rs11136000	0.528985	0.0102332		0.016254	2942	3905	1299	0.399153	8148						parkinson	0.924734
perceived_stress_qt	Continuous	rs11136000	0.529062	-0.0290671		0.046179	17823	24104	7901	0.400438	49842						personality	0.924734
reduced_kidney_function	Binary	rs11136000	0.531476	0.0675353	1.06987	0.107719	30643	41247	13757	0.401421	85654	56	95	27	0.418539	178	renal	0.926398
played_soccer	Binary	rs11136000	0.531515	0.0188402	1.01902	0.0300964	15006	20351	6663	0.400726	42030	918	1272	412	0.402767	2602	sports	0.926398
iqb.own_cat	Binary	rs11136000	0.533503	0.00552639	1.00554	0.00887501	24955	33464	11218	0.401367	69671	15567	21173	7077	0.40312	43835	lifestyle	0.927833
gallstones_or_gall_bladder_removal	Binary	rs11136000	0.534029	0.00696261	1.00699	0.0111939	62407	83613	27876	0.400714	173970	6961	9521	3186	0.404032	19674	gastrointestinal	0.927833
omeprazole_any_neuro_problems	Binary	rs11136000	0.535032	-0.0720634	0.930472	0.116442	1088	1512	479	0.401104	3079	66	77	26	0.381657	170	drug_side	0.927833
nose_concavity	Binary	rs11136000	0.535346	0.00928556	1.00933	0.0149793	9105	12422	3949	0.398807	25479	6166	8375	2692	0.399205	17237	morphology	0.927833
fertility_treatment_multiples	Binary	rs11136000	0.53623	-0.0365172	0.964142	0.0590791	989	1365	451	0.4041	2805	303	394	134	0.398315	831	reproductive	0.927886
ppi_cyp2c19_gi_problems	Binary	rs11136000	0.537113	-0.0474085	0.953698	0.0769033	1046	1469	474	0.404316	2989	153	200	63	0.391827	417	drug_side	0.927886
number_children_men	Continuous	rs11136000	0.538333	-0.00584262		0.00949493	12900	17235	5745	0.400293	35898						reproductive	0.927886
aciphex_qt	Continuous	rs11136000	0.538835	0.0194655		0.0316679	749	1055	326	0.400704	2131						drug_efficacy	0.927886
breast_cancer	Binary	rs11136000	0.539595	-0.0108071	0.989251	0.0176229	62866	84382	28041	0.400664	175388	2642	3490	1185	0.400437	7324	cancer	0.927886
patellar_tendinitis_conservative	Binary	rs11136000	0.543344	0.0252559	1.02558	0.0415252	14471	19608	6425	0.400676	40513	438	605	207	0.4076	1251	sports	0.927886
salty_tooth	Binary	rs11136000	0.543841	0.00384817	1.00386	0.00633927	53543	71470	23836	0.400211	148925	28666	38944	12762	0.40106	80412	food_preference	0.927886
serious_side_effects_oral_antiinfectives	Binary	rs11136000	0.543959	-0.0353419	0.965275	0.0583023	10885	15005	5052	0.405743	30944	233	301	104	0.398903	638	drug_side	0.927886
self_rated_health	Continuous	rs11136000	0.546841	0.00310604		0.00515523	21930	29643	9692	0.400122	61291						longevity	0.927886
iqb.feet_different_sizes	Binary	rs11136000	0.54747	0.00771632	1.00775	0.0128246	32997	44236	15026	0.402606	92303	5196	7225	2389	0.405233	14817	morphology	0.927886
age_spots	Continuous	rs11136000	0.548136	-0.00482019		0.0080261	7644	10502	3440	0.402622	21599						skin	0.927886
female_pattern_grade_survival	Survival	rs11136000	0.548966	-0.011784	0.988285	0.0196701	8262	11243	3782	0.403809	23293						hair	0.927886
blood_clots	Binary	rs11136000	0.549326	-0.00894869	0.991091	0.0149492	115453	154343	50928	0.399407	320940	3517	4814	1516	0.398395	9852	blood	0.927886
iqb.ganglion_cyst_foot	Binary	rs11136000	0.550121	0.0160978	1.01623	0.0269259	36893	49773	16732	0.402508	103448	1055	1404	504	0.40702	2964	musculoskeletal	0.927886
alcoholism	Binary	rs11136000	0.550989	0.0124265	1.0125	0.0208331	27875	37605	12481	0.401271	77968	1841	2456	863	0.405233	5160	addiction	0.927886
is_easily_distracted	Continuous	rs11136000	0.551867	0.00420805		0.00707275	24712	33315	11084	0.401405	69142						personality	0.927886
hayfever_all	Binary	rs11136000	0.553264	0.00983348	1.00988	0.0165817	29524	38765	12752	0.396522	81112	3048	4093	1348	0.39987	8489	immune	0.927886
stretch_marks_pregnancy	Binary	rs11136000	0.553692	0.00839184	1.00843	0.0141704	6405	8707	2862	0.401441	17986	8975	12283	4119	0.404323	25389	skin	0.927886
is_helpful_and_unselfish_with_others	Continuous	rs11136000	0.556054	-0.00286583		0.00486793	25005	33711	11230	0.401531	69977						personality	0.927886
poison_oak	Continuous	rs11136000	0.556465	-0.00289174		0.00491705	15678	21654	7130	0.403873	44478						immune	0.927886
nsaid_stomach	Binary	rs11136000	0.558348	-0.00915903	0.990883	0.0156513	17731	23653	7877	0.399982	49284	3842	5230	1667	0.398734	10748	drug_side	0.927886
played_dance	Binary	rs11136000	0.559065	0.0158703	1.016	0.0271539	14683	19889	6520	0.400674	41100	1103	1534	514	0.406538	3153	sports	0.927886
chemotherapy_meds	Binary	rs11136000	0.560337	0.00792666	1.00796	0.0136086	121409	162832	53497	0.399461	337945	4241	5766	1926	0.403	11947	cancer	0.927886
hair_whorl	Binary	rs11136000	0.560718	-0.00991192	0.990137	0.0170405	11699	15906	5229	0.401474	32844	3373	4439	1502	0.39956	9316	morphology	0.927886
iqb.resting_heart_rate	Continuous	rs11136000	0.56092	0.00374268		0.00643649	20757	28360	9386	0.402817	58527						cardiovascular	0.927886
iqb.hair_loss	Binary	rs11136000	0.562434	0.00533422	1.00535	0.00920919	19904	26595	9020	0.40198	55539	20001	27078	9071	0.402671	56178	hair	0.927886
klein_sexual_attraction_qt	Continuous	rs11136000	0.564136	-0.00509678		0.00883764	24651	33399	11072	0.401775	69147						sexual_orientation	0.927886
iqb.car_accidents	Continuous	rs11136000	0.564652	0.00483178		0.00838926	23706	32565	10868	0.404392	67168						personality	0.927886
heart_metabolic_disease	Binary	rs11136000	0.565494	0.00328425	1.00329	0.00571474	54656	73303	23905	0.398755	151966	59618	80095	26600	0.400735	166416	longevity	0.927886
rotator	Binary	rs11136000	0.565543	-0.0136601	0.986433	0.0237797	12478	16908	5555	0.400933	34949	1574	2100	697	0.39968	4371	sports	0.927886
triangular_face	Binary	rs11136000	0.567287	0.0303846	1.03085	0.0530666	24501	33313	10809	0.400238	68634	263	366	124	0.407703	753	morphology	0.927886
nose_j	Binary	rs11136000	0.567434	0.00890133	1.00894	0.0155632	21009	28584	9285	0.400438	58888	3635	4991	1620	0.401669	10248	morphology	0.927886
iqb.red_green_colorblind	Binary	rs11136000	0.567916	0.0156967	1.01582	0.0274717	39861	53780	18040	0.402307	111732	1025	1392	479	0.405732	2897	sensation	0.927886
any_non_melanoma_skin_cancer	Binary	rs11136000	0.568183	0.00542184	1.00544	0.0094987	111394	149150	48799	0.398826	309529	9975	13496	4543	0.403048	28041	cancer	0.927886
iqb.snore	Binary	rs11136000	0.570405	0.00517917	1.00519	0.00912681	23233	31206	10317	0.400272	64782	16558	22410	7429	0.401621	46421	sleep	0.927886
statin_side_effect_muscle_pain_coalesce	Binary	rs11136000	0.570508	0.0120889	1.01216	0.0213058	6202	8324	2702	0.398421	17244	2279	3158	1008	0.401396	6447	drug_side	0.927886
acl_tear_with_mri	Binary	rs11136000	0.570562	-0.0214702	0.978759	0.0378768	14587	19757	6532	0.40147	40886	562	712	247	0.39645	1521	sports	0.927886
red_ants_allergy_clean	Binary	rs11136000	0.571318	0.0150456	1.01516	0.0265654	38207	51331	16945	0.400162	106539	1089	1464	508	0.405096	3063	immune	0.927886
t2d	Binary	rs11136000	0.572833	0.00606169	1.00608	0.010748	122142	163308	53645	0.399	339305	7297	9806	3289	0.401726	20401	metabolic	0.927886
klein_sexual_partners_qt	Continuous	rs11136000	0.573463	-0.00484178		0.00860055	24122	32593	10820	0.401518	67560						sexual_orientation	0.927886
haircolor	Continuous	rs11136000	0.574786	-0.00309066		0.00550902	40822	55650	18441	0.402618	114987						pigmentation	0.927886
ibuprofen_kidney	Binary	rs11136000	0.5757	0.0382706	1.03901	0.0683057	19492	26559	8819	0.402743	54889	150	226	73	0.414254	449	drug_side	0.927886
face_oblong_versus_square	Binary	rs11136000	0.576026	0.00828397	1.00832	0.0148124	12587	17129	5517	0.399668	35237	4835	6512	2189	0.402261	13539	morphology	0.927886
omeprazole_any_gi_problems	Binary	rs11136000	0.576072	-0.0452244	0.955783	0.0809817	1017	1409	450	0.401426	2876	137	180	55	0.389785	373	drug_side	0.927886
male_pattern_meta	Binary	rs11136000	0.57634	-0.0115665	0.9885	0.0207011	3539	4767	1575	0.400617	9882	3692	4942	1591	0.397262	10231	hair	0.927886
warfarin_dosage	Continuous	rs11136000	0.576932	0.048635		0.0871598	513	707	237	0.405285	1457						blood	0.927886
iqb.low_hdl	Binary	rs11136000	0.577988	0.00495872	1.00497	0.00891265	42179	56832	18940	0.401489	118010	12915	17520	5888	0.403271	36339	metabolic	0.927886
heart_face	Binary	rs11136000	0.578058	-0.0090894	0.990952	0.0163448	21437	29251	9475	0.400587	60172	3287	4412	1428	0.398159	9129	morphology	0.927886
scarlet_fever	Binary	rs11136000	0.578472	0.0096918	1.00974	0.0174386	42285	56902	18980	0.40139	118194	2600	3550	1195	0.404357	7348	infection	0.927886
urine_control	Continuous	rs11136000	0.578704	0.00988881		0.017808	2952	3918	1300	0.398898	8172						parkinson	0.927886
iqb.spit_frequency	Continuous	rs11136000	0.579691	-0.00681344		0.0123022	26048	35626	11998	0.404645	73699						metabolic	0.927886
blood_pressure_meds	Binary	rs11136000	0.580668	0.00345265	1.00346	0.00624996	89739	120197	39332	0.39889	249422	33661	45221	15044	0.400895	93984	cardiovascular	0.927886
iqb.patellar_tendinitis	Binary	rs11136000	0.580986	0.0117537	1.01182	0.0212879	36350	48923	16424	0.402033	101743	1679	2353	770	0.405352	4806	sports	0.927886
chin_dimple_qtl	Continuous	rs11136000	0.581142	0.00189195		0.0034292	26258	35816	11600	0.400521	73685						morphology	0.927886
iqb.kidney_infection	Binary	rs11136000	0.581796	0.00669208	1.00671	0.0121491	32519	43714	14644	0.401653	90921	6526	8877	3014	0.404653	18423	renal	0.927886
obesity	Binary	rs11136000	0.582367	-0.00718174	0.992844	0.0130612	24486	32985	10999	0.401512	68477	5459	7355	2437	0.400925	15251	metabolic	0.927886
nonagenarian_parent	Binary	rs11136000	0.583359	-0.0083887	0.991646	0.0152969	145963	194995	64210	0.399112	405438	4264	5889	1882	0.401039	12044	longevity	0.927886
double_jointed	Binary	rs11136000	0.583868	0.0139429	1.01404	0.0254447	29157	39313	13058	0.401267	81535	1219	1619	577	0.406003	3415	morphology	0.927886
naproxen_any_serious_gi_problems	Binary	rs11136000	0.584421	0.0307379	1.03122	0.05615	14410	19556	6477	0.401924	40456	233	325	113	0.410581	673	drug_side	0.927886
myocarditis	Binary	rs11136000	0.585189	0.0202712	1.02048	0.0371139	117013	156463	51570	0.399333	325266	542	727	252	0.404668	1521	cardiovascular	0.927886
iqb.play_music_before_age_8	Binary	rs11136000	0.585753	-0.00514151	0.994872	0.00943455	27696	37390	12549	0.402447	77668	12378	16617	5588	0.40183	34601	cognitive	0.927886
patellar_tendinitis	Binary	rs11136000	0.586915	0.0133699	1.01346	0.0245996	14407	19512	6388	0.400526	40316	1339	1846	613	0.404423	3799	sports	0.927886
cold_sores	Binary	rs11136000	0.588064	0.00606407	1.00608	0.0111948	21502	28861	9612	0.400875	59980	8406	11507	3814	0.403233	23730	infection	0.927886
melanoma	Binary	rs11136000	0.588914	0.0093463	1.00939	0.0172899	125705	167976	55217	0.398985	349118	2552	3537	1156	0.403658	7250	cancer	0.927886
ibuprofen_stomach	Binary	rs11136000	0.589484	0.00732731	1.00735	0.0135779	18042	24097	7970	0.399499	50129	5378	7374	2398	0.40165	15161	drug_side	0.927886
cataract	Binary	rs11136000	0.589519	0.00943354	1.00948	0.0174826	27206	36557	12211	0.401315	75982	3933	5559	1820	0.406604	11312	eyes	0.927886
braces	Binary	rs11136000	0.589651	0.00458204	1.00459	0.00849559	23015	30835	10264	0.40056	64138	21864	29648	9842	0.402028	61383	morphology	0.927886
tylenol_qt	Continuous	rs11136000	0.589792	-0.00269594		0.00500044	23502	31615	10486	0.400797	65636						drug_efficacy	0.927886
acl_tear_high_risk	Binary	rs11136000	0.590342	-0.0205844	0.979626	0.0382593	8737	11664	3894	0.400329	24298	562	712	247	0.39645	1521	sports	0.927886
concussion_lost_consciousness_before_PD	Binary	rs11136000	0.590601	-0.0237226	0.976557	0.0441283	14296	19329	6336	0.400403	39972	418	552	180	0.396522	1150	parkinson	0.927886
played_golf	Binary	rs11136000	0.591095	0.0144297	1.01453	0.0268491	14814	20081	6594	0.400938	41500	1170	1625	531	0.403939	3326	sports	0.927886
iqb.peg_laterals_top_teeth	Binary	rs11136000	0.591717	-0.00855481	0.991482	0.0159531	18016	24460	8244	0.403667	50740	3473	4819	1542	0.40182	9841	teeth	0.927886
iqb.arthritis_any	Binary	rs11136000	0.592516	-0.00571601	0.9943	0.0106804	21209	28531	9662	0.402806	59427	14112	18977	6390	0.402201	39502	musculoskeletal	0.927886
chocolate	Binary	rs11136000	0.592577	-0.00501988	0.994993	0.00938126	18667	25019	8531	0.402943	52240	15680	21199	7073	0.402086	43974	food_preference	0.927886
eyecolor_blue_v_green	Binary	rs11136000	0.593176	0.00609243	1.00611	0.0114039	11789	16239	5340	0.403365	33386	11525	15915	5269	0.404369	32729	pigmentation	0.927886
ponv_any	Binary	rs11136000	0.595022	0.012032	1.0121	0.0226323	5551	7443	2482	0.400846	15480	2265	3203	1057	0.407433	6526	drug_side	0.927886
colds_last_year	Continuous	rs11136000	0.595797	0.0019138		0.00360784	24338	33355	11145	0.404174	68868						infection	0.927886
is_relaxed_handles_stress_well	Continuous	rs11136000	0.596256	0.00371834		0.00701845	24928	33565	11179	0.401331	69703						personality	0.927886
blood_thinner_meds	Binary	rs11136000	0.596888	-0.0046486	0.995362	0.0087904	113072	151567	49917	0.399612	314761	11870	15951	5251	0.39993	33087	blood	0.927886
ulcer	Binary	rs11136000	0.597095	0.0100876	1.01014	0.0190786	28413	38199	12715	0.401055	79334	2209	3018	1025	0.40531	6253	gastrointestinal	0.927886
niacin_no_statin_flush	Binary	rs11136000	0.599268	-0.0347177	0.965878	0.0660347	214	308	98	0.406452	620	842	1136	363	0.397693	2344	drug_side	0.927886
iqb.strabismus	Binary	rs11136000	0.599575	0.0105177	1.01057	0.0200273	39451	53249	17899	0.402567	110650	1933	2596	907	0.405629	5439	eyes	0.927886
statin_stop_reason_efficacy_coalesce	Binary	rs11136000	0.599762	0.0201437	1.02035	0.0383711	3551	4883	1585	0.401886	10026	581	823	269	0.406754	1677	drug_efficacy	0.927886
iqb.stammer	Binary	rs11136000	0.600042	-0.00762193	0.992407	0.0145392	44969	60343	20203	0.401342	125578	3890	5229	1706	0.399122	10830	personality	0.927886
worries_a_lot	Continuous	rs11136000	0.60026	0.00380297		0.00725718	24867	33487	11150	0.401322	69535						personality	0.927886
oblong_face	Binary	rs11136000	0.600805	0.0112823	1.01135	0.0215551	23018	31241	10131	0.39993	64401	1744	2414	791	0.403718	4949	morphology	0.927886
asthenospermia	Binary	rs11136000	0.601593	-0.0143743	0.985728	0.0275416	5	5	5		5	5	5	5		5	reproductive	0.927886
played_rollerblading	Binary	rs11136000	0.601999	0.0293195	1.02975	0.0561689	15960	21662	7115	0.401144	44748	238	327	111	0.406065	676	sports	0.927886
iqb.fainted_giving_blood	Binary	rs11136000	0.602688	0.00573901	1.00576	0.0110241	27585	37322	12466	0.402298	77412	8092	10862	3729	0.403827	22691	cardiovascular	0.927886
loss_of_sensation	Binary	rs11136000	0.60339	-0.0117844	0.988285	0.0226904	29440	39682	13252	0.401741	82381	1528	2136	672	0.401292	4336	neurological	0.927886
unibrow	Continuous	rs11136000	0.603803	-0.00180934		0.00348659	25484	34727	11282	0.400676	71505						morphology	0.927886
nose_d	Binary	rs11136000	0.607451	-0.0101335	0.989918	0.019731	22519	30677	9980	0.400761	63187	2141	2919	929	0.398814	5989	morphology	0.930546
technical_occupation	Binary	rs11136000	0.608948	0.00675423	1.00678	0.0132029	9555	12867	4258	0.400731	26704	9640	12770	4326	0.400621	26751	lifestyle	0.930546
ibuprofen_ulcer	Binary	rs11136000	0.609746	-0.0298486	0.970592	0.0585293	19429	26462	8801	0.402838	54711	219	313	91	0.397271	623	drug_side	0.930546
bipolar_meta	Binary	rs11136000	0.610047	-0.0123576	0.987718	0.0242392	28928	38664	12949	0.400802	80556	1355	1828	591	0.398781	3775	psychiatric	0.930546
antidepressant_side_effect_poor_concentration	Binary	rs11136000	0.611444	0.0131034	1.01319	0.0257866	6497	8853	2884	0.400927	18238	1365	1853	629	0.404341	3847	drug_side	0.930546
ppi_any_gi_problems	Binary	rs11136000	0.611574	-0.0342285	0.966351	0.0674566	1186	1674	531	0.403421	3391	202	265	85	0.394022	553	drug_side	0.930546
hepatitis	Binary	rs11136000	0.612314	0.007588	1.00762	0.0149686	114064	152599	50315	0.399443	317189	3464	4680	1554	0.401526	9705	infection	0.930546
iqb.chocolate_frequency	Continuous	rs11136000	0.612716	-0.00311951		0.00616254	13144	18143	5997	0.404155	37309						diet	0.930546
iqb.dislocated_shoulder	Binary	rs11136000	0.613178	-0.00615656	0.993862	0.0121801	54154	73137	24424	0.40202	151793	5634	7440	2532	0.400615	15611	musculoskeletal	0.930546
basilar_migraine	Binary	rs11136000	0.613533	-0.0176598	0.982495	0.0349819	8545	11555	3811	0.401008	23922	740	1004	318	0.397672	2063	neurological	0.930546
played_racquet_sports	Binary	rs11136000	0.613829	-0.0214815	0.978748	0.0425978	15693	21299	6983	0.400966	43986	434	608	181	0.396566	1223	sports	0.930546
iqb.side_splits	Binary	rs11136000	0.615559	0.00542222	1.00544	0.0107968	40563	54511	18247	0.401536	113379	8167	11073	3700	0.402637	22950	morphology	0.932024
handclasp_right_thumb_on_top	Binary	rs11136000	0.617989	-0.00477946	0.995232	0.00958385	17461	23767	7966	0.403494	49214	15199	20953	6804	0.402284	42969	laterality	0.934142
ibuprofen_bleeding	Binary	rs11136000	0.618472	-0.0427605	0.958141	0.0859787	19538	26647	8846	0.402855	55050	105	137	45	0.39547	287	drug_side	0.934142
iqb.took_meds_pres_pain_med	Binary	rs11136000	0.61943	-0.00278247	0.997221	0.00560238	48718	65161	21575	0.399807	135551	49905	67110	22122	0.40016	139238	drug_usage	0.934445
myringotomy	Binary	rs11136000	0.623239	-0.0117071	0.988361	0.0238386	28783	38740	12967	0.401752	80498	1390	1971	590	0.39876	3951	infection	0.937352
age_gray_survival	Survival	rs11136000	0.623472	-0.00304707	0.996958	0.00620725	24030	32800	10993	0.40389	67852						pigmentation	0.937352
juvenile_asthma	Binary	rs11136000	0.623635	0.0127339	1.01282	0.0259421	10593	14162	4611	0.398148	29370	1298	1715	584	0.400751	3597	immune	0.937352
anxiety	Binary	rs11136000	0.626521	0.00317561	1.00318	0.00652532	92292	123380	40596	0.399137	256424	22819	30674	10133	0.400308	63679	psychiatric	0.938803
iqb.gray_amount	Continuous	rs11136000	0.627292	0.00429322		0.00884209	24059	33095	11053	0.404658	68234						pigmentation	0.938803
iqb.ability_to_smell	Continuous	rs11136000	0.62862	0.00206947		0.00427866	38431	51846	17463	0.402692	107789						sensation	0.938803
nose_e	Binary	rs11136000	0.628973	0.00964478	1.00969	0.0199563	22598	30778	9961	0.40024	63348	2055	2835	930	0.403351	5821	morphology	0.938803
iqb.bruise_easily	Binary	rs11136000	0.629054	0.00493155	1.00494	0.0102089	22523	30276	10259	0.402756	63086	14330	19368	6663	0.40502	40382	blood	0.938803
female_pattern_less_strict	Binary	rs11136000	0.629166	-0.0111664	0.988896	0.0231274	6329	8549	2927	0.404465	17810	1909	2673	849	0.402412	5432	hair	0.938803
female_male_pattern	Binary	rs11136000	0.629939	-0.0130588	0.987026	0.0271091	5686	7759	2665	0.406238	16112	1367	1917	616	0.403718	3900	hair	0.938822
excess_hair	Binary	rs11136000	0.63608	0.00531817	1.00533	0.0112381	24458	33099	11044	0.402232	68630	7818	10476	3576	0.403018	21884	hair	0.945789
iqb.daily_fruit_servings	Continuous	rs11136000	0.636806	0.0020318		0.0043031	22473	30761	10314	0.404332	63573						diet	0.945789
can_be_moody	Continuous	rs11136000	0.637246	-0.00329888		0.00699575	24794	33411	11121	0.401386	69357						personality	0.945789
propionic_acid_any_serious_gi_problems	Binary	rs11136000	0.638036	0.0180519	1.01822	0.03835	19316	26284	8732	0.402599	54349	502	722	235	0.408499	1461	drug_side	0.945789
personality_anxiety	Continuous	rs11136000	0.638446	-0.00990075		0.0210711	24748	33334	11093	0.401301	69206						personality	0.945789
earlobes	Binary	rs11136000	0.640055	0.00627541	1.0063	0.0134212	5692	7611	2522	0.399842	15834	15941	21554	7073	0.400512	44584	morphology	0.945945
fish_allergy	Binary	rs11136000	0.640084	0.0170185	1.01716	0.0363747	54152	72101	23574	0.397956	149932	556	798	244	0.402378	1600	immune	0.945945
hot_flashes_meds	Binary	rs11136000	0.64423	0.00900876	1.00905	0.0195072	4909	6605	2275	0.404489	13793	3171	4291	1510	0.407434	8977	reproductive	0.947765
physical_activity_cc	Continuous	rs11136000	0.644985	0.0024898		0.00540386	14602	19640	6512	0.400746	40762						lifestyle	0.947765
iqb.ivf	Binary	rs11136000	0.645812	-0.012332	0.987744	0.0268427	37412	50407	16935	0.402261	104803	1084	1415	484	0.39943	2985	reproductive	0.947765
male_infertility	Binary	rs11136000	0.645892	0.00822192	1.00826	0.0178908	15613	20861	6879	0.399269	43373	2782	3799	1225	0.400269	7810	reproductive	0.947765
is_talkative	Continuous	rs11136000	0.647656	-0.00350027		0.00765886	25005	33711	11230	0.401531	69977						personality	0.947765
zodiac	Continuous	rs11136000	0.648185	-0.00988374		0.0216612	19122	25779	8517	0.400736	53432						misc	0.947765
iqb.raised_scars	Binary	rs11136000	0.648606	0.0065811	1.0066	0.0144401	18750	25823	8523	0.403693	53119	4508	6141	2099	0.405515	12749	skin	0.947765
motionsick_combined	Continuous	rs11136000	0.648877	0.00175037		0.00384423	44370	60063	19894	0.401566	124375						sensation	0.947765
serious_side_effects_beta_lactamase_penicillins	Binary	rs11136000	0.649685	0.0142165	1.01432	0.0312896	10843	14963	5036	0.405859	30844	834	1085	422	0.412003	2341	drug_side	0.947765
is_emotionally_stable_not_easily_upset	Continuous	rs11136000	0.650069	-0.0029801		0.00656889	24867	33487	11150	0.401322	69535						personality	0.947765
cervical_spine_surgery	Binary	rs11136000	0.650417	0.0179038	1.01807	0.0394854	29677	40027	13329	0.401557	83040	483	649	232	0.407991	1364	musculoskeletal	0.947765
iqb.dairy_products_indigestion	Continuous	rs11136000	0.652448	0.00300912		0.00668149	22426	30876	10351	0.40515	63678						metabolic	0.947765
square_face	Binary	rs11136000	0.652678	0.00643814	1.00646	0.0143038	20120	27502	8841	0.40012	56471	4577	6164	2070	0.402154	12814	morphology	0.947765
hyperandrogenism	Binary	rs11136000	0.652906	0.0158817	1.01601	0.0352969	31467	42427	14290	0.402607	88226	613	815	287	0.404956	1716	reproductive	0.947765
stretch_marks_qtl	Continuous	rs11136000	0.652938	0.00302911		0.00673604	15316	20874	6947	0.402995	43161						skin	0.947765
yeast_infections	Continuous	rs11136000	0.654552	-0.00249973		0.00558662	27933	37846	12760	0.403405	78579						infection	0.947765
iqb.rotator_cuff_tear	Binary	rs11136000	0.655593	-0.00624559	0.993774	0.0140054	35283	47662	15990	0.402497	98978	4406	6008	1968	0.401551	12389	sports	0.947765
iqb.organizer	Binary	rs11136000	0.655858	-0.00373509	0.996272	0.00838113	16427	22120	7402	0.401793	45979	32127	42962	14380	0.40082	89511	personality	0.947765
high_blood_pressure	Binary	rs11136000	0.655909	-0.00279053	0.997213	0.00626277	85702	114424	37715	0.39912	238001	31906	42774	14104	0.399745	88839	cardiovascular	0.947765
heavy_freckles	Binary	rs11136000	0.660589	0.00537549	1.00539	0.0122406	42298	56715	18790	0.400223	117883	5841	7905	2705	0.404687	16459	pigmentation	0.952727
iqb.mosquito_bite_size	Continuous	rs11136000	0.661625	0.0021169		0.00483673	36133	48901	16301	0.402146	101376						immune	0.952727
updrs	Continuous	rs11136000	0.662242	-0.0880464		0.201555	2957	3928	1302	0.398925	8189						parkinson	0.952727
number_children_women	Continuous	rs11136000	0.663103	0.00307535		0.00705945	21474	28674	9827	0.402901	59999						reproductive	0.952727
iqb.adenomatous_polyps	Binary	rs11136000	0.66387	0.00660919	1.00663	0.0152069	18872	25880	8592	0.403644	53363	4531	6311	2113	0.406677	12966	gastrointestinal	0.952727
mosquito_combined	Binary	rs11136000	0.663975	0.0040104	1.00402	0.00923126	21629	28991	9731	0.401427	60379	16507	22457	7452	0.402458	46436	immune	0.952727
personality_activity	Continuous	rs11136000	0.665174	0.00472756		0.0109236	24928	33565	11179	0.401331	69703						personality	0.953014
iqb.shampoo_type	Continuous	rs11136000	0.666235	-0.000983655		0.00228056	57025	76835	25648	0.401644	159587						skin	0.953014
iqb.age_started_reading	Continuous	rs11136000	0.666492	0.00330425		0.00766701	19174	26156	8879	0.405043	54234						cognitive	0.953014
lip_height_premenopausal	Continuous	rs11136000	0.669932	-0.00282902		0.00663701	4884	6682	2138	0.39981	13708						skin	0.954877
iqb.lipoma	Binary	rs11136000	0.670887	-0.00544	0.994575	0.0128036	30969	41862	14095	0.40294	86963	5516	7446	2475	0.401503	15452	cancer	0.954877
tremor	Continuous	rs11136000	0.671804	0.00624654		0.0147432	2930	3910	1294	0.399434	8136						parkinson	0.954877
joint_surgery	Binary	rs11136000	0.671932	0.00783895	1.00787	0.0185058	27729	37342	12443	0.401398	77521	2384	3267	1095	0.404462	6746	musculoskeletal	0.954877
female_hair_loss	Binary	rs11136000	0.672176	-0.00491097	0.995101	0.0116057	15219	20348	6956	0.402841	42539	9697	13144	4348	0.401633	27202	hair	0.954877
tree_nuts_allergy	Binary	rs11136000	0.673334	0.010691	1.01075	0.0253511	54067	71968	23530	0.397914	149670	1223	1555	564	0.401406	3342	immune	0.954877
eye_image_blue_v_green_qt	Continuous	rs11136000	0.674544	-0.00196053		0.00466881	23332	32217	10625	0.403988	66214						pigmentation	0.954877
played_running	Binary	rs11136000	0.675162	-0.00939863	0.990645	0.022432	13596	18502	6127	0.402302	38235	1759	2401	760	0.398476	4920	sports	0.954877
iqb.licorice	Binary	rs11136000	0.675565	0.00378646	1.00379	0.00904724	18502	25073	8345	0.402186	51946	19803	26541	9064	0.403092	55432	food_preference	0.954877
asthma_severity	Continuous	rs11136000	0.67587	0.00236083		0.00564634	3819	5247	1741	0.403859	10809						immune	0.954877
played_water_polo	Binary	rs11136000	0.676468	0.0658965	1.06812	0.157609	16452	22347	7327	0.401086	46137	26	46	12	0.416667	84	sports	0.954877
iqb.mononucleosis	Binary	rs11136000	0.678326	-0.00453794	0.995472	0.0109424	30651	41553	13825	0.402207	86061	7976	10556	3629	0.401922	22176	infection	0.954877
any_non_skin_cancer	Binary	rs11136000	0.679205	0.0043527	1.00436	0.0105238	121489	162445	53380	0.399042	337521	7836	10397	3554	0.40173	21804	cancer	0.954877
crohns_or_ulcerative_colitis	Binary	rs11136000	0.680171	-0.00637302	0.993647	0.0154627	116148	155295	51268	0.399477	322915	3258	4325	1429	0.398524	9027	autoimmune	0.954877
iqb.chronic_kidney_disease	Binary	rs11136000	0.680456	-0.014478	0.985626	0.0351697	36343	49516	16421	0.40261	102321	622	840	273	0.399424	1738	renal	0.954877
bald_image	Binary	rs11136000	0.682844	-0.00587318	0.994144	0.0143744	9873	13252	4467	0.402037	27599	10232	13901	4491	0.399717	28638	hair	0.954877
iqb.cry_cutting_onions	Continuous	rs11136000	0.68298	0.00261117		0.00639364	23673	32550	10895	0.404809	67144						eyes	0.954877
iqb.hearing_aid	Binary	rs11136000	0.684948	-0.00709407	0.992931	0.017488	56449	76024	25333	0.401411	157878	2963	3860	1347	0.401102	8176	sensation	0.954877
updrs_sleep	Continuous	rs11136000	0.685606	0.00804795		0.0198793	2942	3905	1299	0.399153	8148						parkinson	0.954877
iqb.trouble_walking	Binary	rs11136000	0.686231	-0.00472355	0.995288	0.0116937	32587	44037	14857	0.403095	91520	6973	9518	3164	0.403104	19665	longevity	0.954877
soy_allergy_clean	Binary	rs11136000	0.686245	0.0149282	1.01504	0.0369369	39612	53138	17627	0.40041	110432	554	739	261	0.405727	1554	immune	0.954877
protonix_qt	Continuous	rs11136000	0.687493	-0.00908487		0.0225828	1264	1835	567	0.404937	3668						drug_efficacy	0.954877
vertex	Binary	rs11136000	0.689422	-0.0113593	0.988705	0.0284188	1373	1936	622	0.404477	3932	4598	6356	2025	0.400878	12987	hair	0.954877
iqb.mercury_fish_frequency	Continuous	rs11136000	0.689823	-0.00165562		0.00414843	37525	50783	17082	0.403013	105437						diet	0.954877
lactose_intolerant_loose	Binary	rs11136000	0.689922	-0.00479028	0.995221	0.012008	33011	44882	14865	0.402186	92787	6348	8457	2845	0.400765	17660	metabolic	0.954877
any_asthma_rhinitis	Binary	rs11136000	0.690517	-0.00477604	0.995235	0.0119962	17560	23564	7909	0.401587	49060	7535	10172	3350	0.400627	21074	immune	0.954877
can_lift_right_eyebrow	Binary	rs11136000	0.691128	0.00452679	1.00454	0.0113928	15875	21549	7050	0.400785	44481	9346	12856	4153	0.40148	26360	morphology	0.954877
nose_i	Binary	rs11136000	0.692126	-0.00994256	0.990107	0.0251166	23395	31923	10340	0.400583	65669	1282	1689	564	0.398444	3536	morphology	0.954877
estrogen_bc_hrt	Binary	rs11136000	0.69279	0.00987172	1.00992	0.0249828	5889	7786	2607	0.399214	16285	1529	2142	679	0.402299	4351	reproductive	0.954877
iqb.plantar_fasciitis	Binary	rs11136000	0.693111	0.00398471	1.00399	0.0100967	26518	35664	11958	0.401807	74176	10532	14301	4821	0.403706	29663	sports	0.954877
updrs_problems_hobbies	Continuous	rs11136000	0.693624	-0.00732869		0.0186028	2929	3900	1296	0.399508	8127						parkinson	0.954877
oculardominance_cc	Binary	rs11136000	0.69427	-0.00655172	0.99347	0.0166674	4328	5932	1951	0.40267	12218	7159	9808	3165	0.400805	20134	laterality	0.954877
iqb.deep_brain_stimulation	Binary	rs11136000	0.694864	0.0264294	1.02678	0.0673287	2007	2642	883	0.398409	5533	177	244	79	0.402	501	psychiatric	0.954877
carsick	Continuous	rs11136000	0.69593	0.00150617		0.00385385	43542	58884	19495	0.401383	121968						sensation	0.954877
iqb.rem_sleep_behavior_disorder	Binary	rs11136000	0.696021	0.0112218	1.01128	0.0287126	56861	76543	25608	0.401728	159090	872	1312	386	0.405447	2570	sleep	0.954877
shoe_size	Continuous	rs11136000	0.696849	0.00293153		0.00752487	26095	35649	11575	0.400981	73331						morphology	0.954877
bunion	Binary	rs11136000	0.69688	-0.00474455	0.995267	0.012181	43046	58251	19394	0.402014	120717	6183	8606	2760	0.402473	17559	musculoskeletal	0.954877
migraine_efficacy_aspirin	Continuous	rs11136000	0.697451	0.00330646		0.00850499	13367	18307	5980	0.401909	37667						drug_efficacy	0.954877
klein_emotional_attraction_qt	Continuous	rs11136000	0.697973	-0.00372553		0.00960042	24568	33298	11042	0.401855	68933						sexual_orientation	0.954877
eye_different	Binary	rs11136000	0.700079	-0.0231121	0.977153	0.0600436	28693	38944	12810	0.401283	80512	221	267	100	0.397109	588	pigmentation	0.956697
is_reserved	Continuous	rs11136000	0.701402	0.00271447		0.00707943	25005	33711	11230	0.401531	69977						personality	0.957114
foot_cc	Binary	rs11136000	0.701935	0.00613022	1.00615	0.0160178	5	5	5		5	5	5	5		5	laterality	0.957114
osteoporosis_broad	Binary	rs11136000	0.703707	-0.0068946	0.993129	0.0181309	35375	47467	15833	0.400978	98683	2907	3915	1315	0.402175	8137	musculoskeletal	0.958082
metal_allergy	Binary	rs11136000	0.704692	0.00672662	1.00675	0.0177461	23884	31855	10449	0.398509	66248	2933	3953	1311	0.401061	8201	immune	0.958082
codeine_euphoria	Binary	rs11136000	0.704975	0.00647614	1.0065	0.0171031	12413	16855	5588	0.402097	34876	3388	4633	1524	0.402357	9551	drug_side	0.958082
tonsillectomy	Binary	rs11136000	0.707053	0.00275245	1.00276	0.00732374	45441	60991	20221	0.400437	126702	25126	33662	11351	0.401802	70170	infection	0.95985
iqb.sae_blood_thinners	Binary	rs11136000	0.709811	-0.0146398	0.985467	0.0393582	7704	10426	3329	0.398061	21473	541	697	234	0.39572	1473	drug_side	0.961604
basal_cell_carcinoma	Binary	rs11136000	0.709904	-0.00393984	0.996068	0.0105921	119133	159169	52289	0.398902	330789	7732	10332	3468	0.400985	21558	cancer	0.961604
iqb.prosopagnosia	Continuous	rs11136000	0.710756	0.00197731		0.00533195	26526	36301	12067	0.40347	74925						neurological	0.961703
ppis_efficacy_all	Continuous	rs11136000	0.712673	-0.0127778		0.0346934	926	1352	407	0.403352	2686						drug_efficacy	0.963241
migraine_efficacy_prochlorperazine	Continuous	rs11136000	0.714136	-0.0428833		0.116918	79	109	40	0.414474	228						drug_efficacy	0.963294
naproxen_ulcer	Binary	rs11136000	0.714274	0.0274965	1.02788	0.0750413	14520	19687	6534	0.401991	40755	124	192	57	0.410188	374	drug_side	0.963294
mind_in_eyes_qt	Continuous	rs11136000	0.715056	-0.0063521		0.0173994	32300	43560	14456	0.401214	90342						personality	0.963296
age_spots_postmenopausal	Continuous	rs11136000	0.716634	-0.00457933		0.0126163	4035	5631	1865	0.405906	11541						skin	0.963301
iqb.took_meds_kidney_disease	Binary	rs11136000	0.717937	0.010727	1.01078	0.0296867	99809	133742	44079	0.399633	277833	853	1158	386	0.402587	2398	renal	0.963301
early_onset_heart_attack	Binary	rs11136000	0.718294	-0.0121986	0.987875	0.0338271	118008	157931	52062	0.399473	328220	678	867	301	0.397887	1847	cardiovascular	0.963301
ptsd	Binary	rs11136000	0.71921	-0.00434785	0.995662	0.0120952	105025	140672	46447	0.399745	292342	5460	7354	2403	0.399553	15230	psychiatric	0.963301
naproxen_liver	Binary	rs11136000	0.719342	0.0364577	1.03713	0.101348	14571	19783	6554	0.402012	40923	73	94	37	0.411765	204	drug_side	0.963301
iqb.gingivitis	Binary	rs11136000	0.720728	0.00350207	1.00351	0.00979589	27923	37300	12647	0.401913	77899	10812	14646	4919	0.403002	30394	infection	0.963301
any_neurological	Binary	rs11136000	0.721805	-0.0027727	0.997231	0.00778795	116186	155558	51118	0.399232	323072	14347	19260	6372	0.40026	39991	neurological	0.963301
chronic_constipation	Binary	rs11136000	0.722029	0.0140944	1.01419	0.0396013	30078	40523	13540	0.401724	84148	481	646	229	0.40708	1356	gastrointestinal	0.963301
has_an_assertive_personality	Continuous	rs11136000	0.723477	0.0024657		0.00696886	24794	33411	11121	0.401386	69357						personality	0.963301
iqb.elbow_tendinitis	Binary	rs11136000	0.726302	0.00382929	1.00384	0.0109386	29996	40304	13464	0.401318	83797	8214	11189	3712	0.402617	23130	sports	0.963301
shellfish_allergy_clean	Binary	rs11136000	0.726739	0.00819849	1.00823	0.0234542	38670	51858	17217	0.400445	107799	1407	1888	649	0.403905	3944	immune	0.963301
ulcerative_colitis	Binary	rs11136000	0.727028	-0.00648918	0.993532	0.0185932	118228	158118	52160	0.399442	328717	2226	2973	974	0.398591	6182	autoimmune	0.963301
played_ultimate_frisbee	Binary	rs11136000	0.727118	0.0396732	1.04047	0.113552	16358	22201	7282	0.401006	45852	54	86	24	0.408537	164	sports	0.963301
postpartum_depression	Binary	rs11136000	0.7273	-0.00491542	0.995097	0.0140969	17338	23203	7841	0.401854	48405	4851	6528	2157	0.400488	13541	pregnancy	0.963301
iqb.sweat_while_sleeping	Binary	rs11136000	0.729091	0.00332104	1.00333	0.0095887	27553	37102	12493	0.402395	77180	11587	15966	5246	0.403335	32816	sleep	0.963301
current_heavy_drinking_cc	Binary	rs11136000	0.732006	0.0113185	1.01138	0.033039	18034	24290	8031	0.400675	50369	708	986	323	0.404561	2017	addiction	0.963301
forehead_wrinkles_premenopausal	Continuous	rs11136000	0.732518	0.00868523		0.0254114	5040	6880	2217	0.400156	14140						skin	0.963301
played_yoga	Binary	rs11136000	0.734017	-0.00983639	0.990212	0.0289564	14152	19127	6289	0.400639	39575	965	1354	422	0.400949	2744	sports	0.963301
iqb.fruit_juice_frequency	Continuous	rs11136000	0.734142	-0.00252815		0.00744399	22790	31343	10459	0.404547	64613						diet	0.963301
red_hair_cc	Binary	rs11136000	0.734636	-0.00349264	0.996513	0.0103044	32031	43687	14386	0.402085	90165	9237	12561	4196	0.403035	26011	pigmentation	0.963301
honeybee_allergy_clean	Binary	rs11136000	0.735377	0.00814323	1.00818	0.0240877	38571	51720	17089	0.399972	107438	1326	1805	603	0.403187	3734	immune	0.963301
codeine_itching	Binary	rs11136000	0.736229	0.00706872	1.00709	0.0209813	13871	18802	6241	0.401963	38936	1940	2690	876	0.403378	5510	drug_side	0.963301
played_lacrosse	Binary	rs11136000	0.736404	-0.0411563	0.959679	0.12244	16427	22279	7299	0.400793	46016	51	73	19	0.388112	143	sports	0.963301
tends_to_find_fault_with_others	Continuous	rs11136000	0.738527	0.00224799		0.00673441	25005	33711	11230	0.401531	69977						personality	0.963301
exercise_regularily	Binary	rs11136000	0.738641	-0.00437916	0.99563	0.0131244	6883	9338	3060	0.400861	19286	11970	16036	5342	0.400624	33357	lifestyle	0.963301
iqb.trichotillomania	Binary	rs11136000	0.740778	-0.0111025	0.988959	0.0335719	37220	50314	16791	0.40209	104368	678	930	296	0.399685	1904	psychiatric	0.963301
played_skating	Binary	rs11136000	0.740854	0.0137553	1.01385	0.041573	15740	21378	7019	0.401205	44147	435	615	200	0.406	1250	sports	0.963301
lightheaded	Continuous	rs11136000	0.741206	0.00495855		0.0150137	2951	3921	1301	0.399058	8175						parkinson	0.963301
gastric_bypass_surgery	Binary	rs11136000	0.741316	-0.0188976	0.98128	0.0572808	29998	40449	13495	0.4017	83949	228	317	99	0.399845	644	metabolic	0.963301
iqb.se_satisfaction_with_self	Continuous	rs11136000	0.741414	-0.00124913		0.00378544	25593	34982	11680	0.403723	72285						personality	0.963301
endurance_sports	Binary	rs11136000	0.741572	-0.00459979	0.995411	0.0139489	10145	13782	4542	0.401595	28478	6397	8666	2826	0.40019	17891	sports	0.963301
iqb.cluster_headaches	Binary	rs11136000	0.741795	-0.00536447	0.99465	0.0162843	54240	73187	24407	0.401758	151905	2998	4040	1341	0.401122	8384	neurological	0.963301
aspirin_stomach	Binary	rs11136000	0.742219	-0.00489042	0.995122	0.0148695	14657	19549	6515	0.400027	40742	4594	6170	2040	0.400266	12808	drug_side	0.963301
iqb.vegetables	Continuous	rs11136000	0.743063	-0.00207947		0.00634365	10023	13380	4450	0.399957	27867						diet	0.963301
laparoscopy	Binary	rs11136000	0.743328	-0.00579811	0.994219	0.0177092	27120	36485	12195	0.40155	75806	2835	3820	1288	0.402619	7944	surgery	0.963301
iqb.vitamin_use	Binary	rs11136000	0.744119	0.00248633	1.00249	0.00761735	26877	35912	12051	0.400949	74881	26233	35509	11771	0.401636	73553	drug_usage	0.963301
haircolor_rough	Continuous	rs11136000	0.744126	-0.00120433		0.00368978	41297	56269	18618	0.402401	116261						pigmentation	0.963301
age_at_first_birth	Continuous	rs11136000	0.744911	0.0131415		0.0403907	13788	18736	6282	0.403288	38825						reproductive	0.963301
heart_metabolic_disease_60	Binary	rs11136000	0.745904	-0.00316969	0.996835	0.00978108	10167	13771	4605	0.402568	28565	36974	49718	16690	0.401898	103457	longevity	0.963301
iqb.numb_extremities	Binary	rs11136000	0.746541	-0.00365981	0.996347	0.0113239	15700	21275	7200	0.403792	44193	9327	12947	4200	0.403169	26480	neurological	0.963301
iqb.raynauds	Binary	rs11136000	0.747718	0.00784158	1.00787	0.0243738	24988	34088	11345	0.403133	70447	1303	1867	601	0.406921	3774	cardiovascular	0.963301
skincolor_text	Continuous	rs11136000	0.748069	-0.00214063		0.00666472	14763	20071	6621	0.401797	41465						pigmentation	0.963301
can_be_somewhat_careless	Continuous	rs11136000	0.750679	-0.00218989		0.00689194	25000	33707	11229	0.401546	69967						personality	0.963301
aerobic_exercise	Binary	rs11136000	0.750983	-0.00408466	0.995924	0.0128711	7737	10412	3444	0.400593	21601	11085	14938	4942	0.400807	30971	lifestyle	0.963301
iqb.narcolepsy	Binary	rs11136000	0.75162	0.0152779	1.0154	0.0482444	39727	53486	18027	0.402463	111288	300	466	132	0.406459	898	sleep	0.963301
any_psychiatric	Binary	rs11136000	0.751755	-0.00170096	0.9983	0.00537733	81260	108840	35876	0.399582	226111	40202	53897	17825	0.400035	112003	psychiatric	0.963301
warfarin_bleeding	Binary	rs11136000	0.752578	0.0212765	1.0215	0.067456	1606	2153	683	0.396105	4446	186	249	83	0.400579	518	drug_side	0.963301
female_any_pattern_clean	Binary	rs11136000	0.753895	-0.00612386	0.993895	0.019534	6279	8468	2907	0.404498	17659	3260	4564	1457	0.402866	9282	hair	0.963301
menopausal_status	Binary	rs11136000	0.754376	-0.0105347	0.989521	0.0336706	3609	5054	1690	0.407322	10364	8492	11591	3846	0.402921	23939	reproductive	0.963301
joints_dislocated	Continuous	rs11136000	0.754606	-0.00078589		0.00251426	25298	34443	11209	0.400712	70962						morphology	0.963301
can_lift_both_eyebrows	Binary	rs11136000	0.754872	-0.00420447	0.995804	0.0134673	19856	27067	8839	0.401214	55769	5411	7361	2377	0.399861	15154	morphology	0.963301
stopped_smoking	Binary	rs11136000	0.760267	-0.00359261	0.996414	0.0117728	6993	9320	3147	0.401182	19466	31560	42650	14303	0.402517	88551	addiction	0.967991
iqb.se_failure	Continuous	rs11136000	0.760672	-0.0011725		0.00384933	25537	34974	11641	0.403703	72182						personality	0.967991
hepatitis_c	Binary	rs11136000	0.760901	-0.00982895	0.990219	0.0323108	105361	141129	46523	0.399598	293226	723	993	308	0.39748	2026	infection	0.967991
iqb.carpal_tunnel	Binary	rs11136000	0.764745	0.003822	1.00383	0.0127706	33409	44884	15140	0.402235	93480	5383	7556	2421	0.403581	15367	neurological	0.9705
back_hair	Continuous	rs11136000	0.765697	-0.00186681		0.00626428	26754	36482	11833	0.400618	75081						morphology	0.9705
serious_side_effects_amoxicillin	Binary	rs11136000	0.765974	0.019376	1.01956	0.0650621	10885	15011	5051	0.405742	30949	177	237	89	0.412525	503	drug_side	0.9705
aleve_stomach	Binary	rs11136000	0.766227	0.00518545	1.0052	0.0174395	11084	14972	4842	0.39899	30914	3275	4481	1453	0.401075	9213	drug_side	0.9705
eyelid	Binary	rs11136000	0.766986	0.0120769	1.01215	0.0407417	21435	28877	9538	0.40061	59873	455	632	206	0.403712	1295	morphology	0.9705
hair_loss	Binary	rs11136000	0.767591	-0.00245164	0.997551	0.00829583	24500	32655	11093	0.401777	68273	25387	34227	11290	0.400591	70941	hair	0.9705
feet_face_inward	Binary	rs11136000	0.768852	0.00669257	1.00672	0.0227692	24032	32819	10597	0.400405	67460	1558	2117	702	0.402216	4377	morphology	0.971099
iqb.flossing_frequency	Continuous	rs11136000	0.770309	0.00237215		0.00812461	24620	33741	11213	0.403649	69603						teeth	0.971864
iqb.sweaty_feet	Binary	rs11136000	0.771033	0.00307882	1.00308	0.0105787	31393	42309	14253	0.402564	87998	8828	12090	3989	0.402859	24916	skin	0.971864
haircolor_change_from_blond	Binary	rs11136000	0.775104	0.00469537	1.00471	0.0164328	15090	20412	6727	0.40098	42252	3397	4749	1531	0.403586	9685	pigmentation	0.974251
forehead_wrinkles	Continuous	rs11136000	0.775162	-0.00608805		0.0213142	8407	11561	3798	0.403034	23779						skin	0.974251
hair_image	Continuous	rs11136000	0.77614	-0.00310537		0.0109208	28634	38822	12779	0.401196	80297						pigmentation	0.974251
iqb.monogamy	Continuous	rs11136000	0.776499	-0.00122223		0.00430538	38250	51780	17195	0.401819	107260						personality	0.974251
transplant_surgery	Binary	rs11136000	0.776874	0.0232229	1.02349	0.0818811	30037	40501	13497	0.401589	84042	115	138	58	0.40836	311	surgery	0.974251
iqb.ever_surgeries	Binary	rs11136000	0.778606	-0.00315917	0.996846	0.0112368	10164	13691	4424	0.398511	28281	22039	30063	9713	0.400299	61819	surgery	0.974789
emphysema	Binary	rs11136000	0.780151	0.0156194	1.01574	0.0559337	29985	40445	13474	0.401608	83911	247	314	122	0.408492	683	respiratory	0.974789
iqb.finasteride	Binary	rs11136000	0.780495	-0.00606401	0.993954	0.0217638	38884	52435	17526	0.401888	108890	1756	2297	787	0.399897	4847	drug_usage	0.974789
rheumatoid_arthritis	Binary	rs11136000	0.781172	-0.00424702	0.995762	0.0152905	117328	156796	51685	0.399262	326020	3353	4483	1480	0.399474	9324	autoimmune	0.974789
extraversion_combined	Continuous	rs11136000	0.78133	-0.0011534		0.00415508	39058	52970	17618	0.402231	109697						personality	0.974789
iqb.seasonal_affective_disorder	Binary	rs11136000	0.785153	-0.00314994	0.996855	0.0115548	11451	15680	5207	0.403457	32354	11526	15597	5228	0.402661	32361	psychiatric	0.974789
antidepressant_side_effect_anxiety	Binary	rs11136000	0.786546	0.00475645	1.00477	0.0175634	8773	11787	3921	0.400903	24496	3415	4484	1565	0.402261	9469	drug_side	0.974789
breast_or_ovarian_cancer	Binary	rs11136000	0.787335	-0.00456049	0.99545	0.0169071	62780	84176	28003	0.400614	175058	2862	3823	1293	0.401667	7985	cancer	0.974789
chronic_back_pain	Binary	rs11136000	0.78964	0.00358948	1.0036	0.0134535	25118	33816	11259	0.401279	70200	5169	7034	2367	0.403844	14570	musculoskeletal	0.974789
iqb.shyness	Continuous	rs11136000	0.790513	-0.00166549		0.00626962	25433	34886	11578	0.403647	71928						personality	0.974789
iqb.peg_laterals_bottom_teeth	Binary	rs11136000	0.791622	0.00482816	1.00484	0.0182722	18547	25334	8376	0.402683	52275	2550	3473	1168	0.403908	7194	teeth	0.974789
migraine_efficacy_ibuprofen	Continuous	rs11136000	0.792601	0.00187514		0.00713154	17583	23728	7835	0.400826	49167						drug_efficacy	0.974789
sagging_postmenopausal	Continuous	rs11136000	0.792971	-0.0093446		0.0356039	4299	5974	1991	0.405903	12274						skin	0.974789
cavities_many	Binary	rs11136000	0.794199	0.00285014	1.00285	0.0109263	9663	13045	4353	0.401888	27074	34254	46190	15480	0.402141	95964	teeth	0.974789
iqb.whisky_yummy	Continuous	rs11136000	0.794282	0.00195129		0.00748322	27428	37465	12510	0.403634	77432						food_preference	0.974789
ppi_any_neuro_problems	Binary	rs11136000	0.79531	-0.0252752	0.975042	0.0975008	1299	1826	577	0.402485	3702	90	112	39	0.394191	242	drug_side	0.974789
skin_type	Continuous	rs11136000	0.796171	-0.00485651		0.0188012	8323	11430	3740	0.40246	23508						pigmentation	0.974789
pediatric_ibd	Binary	rs11136000	0.796412	-0.0234885	0.976785	0.091114	116903	156309	51647	0.399563	325065	87	133	34	0.395669	254	autoimmune	0.974789
iqb.sma_dx	Binary	rs11136000	0.796809	0.0300362	1.03049	0.116547	38759	52423	17598	0.402735	108833	50	81	22	0.408497	153	neurological	0.974789
sweet_v_salty	Binary	rs11136000	0.79733	-0.00200042	0.998002	0.00778974	26911	36496	11924	0.400526	75367	23141	30926	10310	0.400345	64410	food_preference	0.974789
played_rugby	Binary	rs11136000	0.797371	-0.0254414	0.974879	0.0991697	16342	22175	7273	0.400972	45801	80	104	34	0.394495	218	sports	0.974789
iqb.dot_bone_loss	Binary	rs11136000	0.797575	0.00516868	1.00518	0.0201501	15665	21081	7036	0.401455	43785	2474	3392	1134	0.404286	7000	musculoskeletal	0.974789
iqb.forward_splits	Binary	rs11136000	0.798265	0.00266706	1.00267	0.0104342	29986	40316	13365	0.400672	83718	10614	14336	4754	0.40136	29716	morphology	0.974789
flat_feet	Binary	rs11136000	0.798866	0.00426518	1.00427	0.0167371	11585	15581	5178	0.400955	32350	3462	4811	1533	0.401642	9808	morphology	0.974789
memory_loss	Binary	rs11136000	0.799932	0.00774634	1.00778	0.0305585	30120	40646	13527	0.401575	84300	824	1118	385	0.405673	2327	neurological	0.974789
breast_augmentation	Binary	rs11136000	0.800939	-0.0076936	0.992336	0.0305195	13884	18818	6340	0.403386	39046	833	1182	366	0.401932	2381	lifestyle	0.974789
handedness_right_v_not	Binary	rs11136000	0.802807	0.00443492	1.00444	0.0177584	11562	15740	5059	0.399524	32369	3066	4004	1376	0.399953	8450	laterality	0.974789
statin_effect_binary_coalesce	Binary	rs11136000	0.803213	0.00695177	1.00698	0.027902	1143	1546	492	0.397674	3182	7313	9894	3212	0.399579	20436	drug_efficacy	0.974789
freckle_combined_qt	Continuous	rs11136000	0.803254	-0.000624221		0.00250551	53613	72117	23970	0.400992	149791						pigmentation	0.974789
hemorrhoid_surgery	Binary	rs11136000	0.804001	-0.00674522	0.993277	0.0271848	29139	39222	13116	0.401672	81485	1054	1509	457	0.401159	3020	gastrointestinal	0.974789
shingles	Binary	rs11136000	0.804064	0.0027765	1.00278	0.0111908	47445	63669	21274	0.401158	132436	7059	9476	3222	0.402895	19765	infection	0.974789
iqb.retinal_detachment	Binary	rs11136000	0.804204	0.00934197	1.00939	0.0376725	26191	35683	11882	0.402998	73788	524	757	241	0.40703	1522	eyes	0.974789
student	Binary	rs11136000	0.80473	0.00596276	1.00598	0.0241158	28776	38974	13037	0.40259	80823	1718	2249	814	0.405459	4782	lifestyle	0.974789
iqb.pastries	Continuous	rs11136000	0.804769	0.00173039		0.00700045	9946	13348	4398	0.399827	27707						diet	0.974789
iqb.hothead	Continuous	rs11136000	0.806988	0.00114074		0.00466913	23085	31633	10572	0.404174	65315						personality	0.974789
iqb.chronic_sinus_infections	Binary	rs11136000	0.807095	-0.00440247	0.995607	0.0180319	35959	48374	16403	0.402934	100778	2412	3357	1071	0.401974	6843	infection	0.974789
work_hours	Continuous	rs11136000	0.807732	0.00217821		0.00895079	31567	42469	14032	0.400446	88134						lifestyle	0.974789
migraine_efficacy_amerge	Continuous	rs11136000	0.808277	-0.0276652		0.113907	108	140	45	0.392491	293						drug_efficacy	0.974789
fish_allergy_clean	Binary	rs11136000	0.8086	0.00895022	1.00899	0.0369384	39887	53414	17752	0.40034	111106	537	777	237	0.403288	1553	immune	0.974789
migraine_efficacy_dihydroergotamine	Continuous	rs11136000	0.811661	0.0236536		0.0992028	136	224	62	0.412322	422						drug_efficacy	0.974789
congenital_heart_defect	Binary	rs11136000	0.814002	0.00370561	1.00371	0.0157482	119823	160203	52845	0.399393	333086	3063	4247	1348	0.400959	8665	cardiovascular	0.974789
iqb.let_people_have_it	Continuous	rs11136000	0.814733	-0.000990946		0.00422894	22540	30968	10233	0.403461	63768						personality	0.974789
self_esteem	Continuous	rs11136000	0.814885	0.00235698		0.010067	23054	31546	10514	0.403707	65139						personality	0.974789
depression_in_hypothyroidism	Binary	rs11136000	0.814963	0.0048292	1.00484	0.0206345	4590	6096	2093	0.402301	12786	2894	3957	1321	0.403757	8176	psychiatric	0.974789
open_heart_surgery	Binary	rs11136000	0.815069	-0.0114041	0.988661	0.0487748	29913	40396	13457	0.401774	83773	333	421	153	0.400772	907	cardiovascular	0.974789
male_pattern_grade_survival	Survival	rs11136000	0.815934	-0.00278601	0.997218	0.0119696	10011	13569	4396	0.399646	27987						hair	0.974789
statin_dose_decrease_coalesce	Binary	rs11136000	0.817438	0.00942291	1.00947	0.0408111	2842	3731	1213	0.395389	7788	547	719	240	0.398074	1509	drug_efficacy	0.974789
completed_college	Binary	rs11136000	0.81912	-0.00242473	0.997578	0.010603	9943	13279	4463	0.401029	27698	21318	28724	9459	0.400346	59555	lifestyle	0.974789
undescended_testicle	Binary	rs11136000	0.819885	0.00564178	1.00566	0.0247738	32417	43498	14425	0.400421	90379	1261	1715	561	0.401046	3541	reproductive	0.974789
iqb.blood_donation_frequency	Continuous	rs11136000	0.82054	0.000870409		0.00383693	38127	51179	17307	0.402357	106665						blood	0.974789
nose_k	Binary	rs11136000	0.821291	-0.00584757	0.994169	0.0258917	23439	31981	10364	0.400622	65795	1236	1644	540	0.398246	3421	morphology	0.974789
cataract_removal	Binary	rs11136000	0.822351	0.00520203	1.00522	0.0231664	28319	38116	12711	0.401397	79154	1938	2728	912	0.408032	5578	eyes	0.974789
hemorrhoids	Binary	rs11136000	0.822972	0.00247906	1.00248	0.0110806	20623	27708	9218	0.400911	57554	9808	13326	4446	0.402792	27583	gastrointestinal	0.974789
iqb.sae_dep_anx_mentalh_meds	Binary	rs11136000	0.823349	-0.00293119	0.997073	0.013131	28930	38808	12826	0.400055	80626	5236	6880	2343	0.399959	14464	drug_side	0.974789
high_plasma_glucose	Binary	rs11136000	0.82476	-0.0018301	0.998172	0.00826527	100638	135051	44397	0.3996	280273	13307	17701	5945	0.400387	36976	metabolic	0.974789
statin_side_effect_counts_coalesce	Continuous	rs11136000	0.825005	-0.00159954		0.00723396	8482	11478	3715	0.399324	23693						drug_side	0.974789
asparagus_anosmia	Binary	rs11136000	0.825101	0.00306063	1.00307	0.0138492	11769	15782	5282	0.401212	32836	5810	8136	2603	0.403106	16551	sensation	0.974789
iqb.wisdom_teeth_for_medical	Binary	rs11136000	0.827828	-0.00245405	0.997549	0.0112836	11702	15941	5337	0.403502	32991	11704	16178	5290	0.403322	33178	teeth	0.974789
lip_height_postmenopausal	Continuous	rs11136000	0.8288	-0.00165775		0.00766608	4328	6031	1998	0.405721	12369						skin	0.974789
mumps	Binary	rs11136000	0.829716	-0.00280326	0.997201	0.0130346	18394	24827	8195	0.400819	51420	10476	14154	4804	0.403649	29437	infection	0.974789
rotator_conservative	Binary	rs11136000	0.830346	-0.005869	0.994148	0.0273962	12501	16950	5569	0.401028	35028	1133	1530	512	0.402205	3175	sports	0.974789
iqb.fruit	Continuous	rs11136000	0.830463	0.00163909		0.00765539	9837	13273	4368	0.400484	27492						diet	0.974789
ocd	Binary	rs11136000	0.830801	-0.00332982	0.996676	0.0155852	112766	150984	49689	0.399379	313648	3231	4321	1414	0.398673	8971	psychiatric	0.974789
iqb.os_trigonum	Binary	rs11136000	0.832462	-0.0120597	0.988013	0.0570302	30443	40985	13761	0.402088	85237	251	275	121	0.399536	647	morphology	0.974789
lactose_intolerant	Binary	rs11136000	0.832615	-0.00285218	0.997152	0.0134955	29103	39565	13102	0.402158	81788	4945	6599	2213	0.400705	13765	metabolic	0.974789
migraine_ICHD_without_aura	Binary	rs11136000	0.833997	-0.00300265	0.997002	0.0143284	103012	137213	45321	0.398981	285721	3796	5242	1620	0.397917	10664	neurological	0.974789
nose_bump	Binary	rs11136000	0.835102	-0.0026902	0.997313	0.0129241	18478	25186	8205	0.400972	51877	6166	8375	2692	0.399205	17237	morphology	0.974789
iqb.took_meds_pres_sleep_aid	Binary	rs11136000	0.836277	0.00137789	1.00138	0.00666733	77915	104095	34328	0.399262	216490	22042	29707	9829	0.400833	61625	sleep	0.974789
iqb.appendicitis	Binary	rs11136000	0.836917	0.00274258	1.00275	0.0133231	34279	46303	15564	0.402674	96189	4888	6631	2232	0.403425	13757	gastrointestinal	0.974789
tanning_bed_use	Continuous	rs11136000	0.840085	-0.00307698		0.0152486	8341	11501	3773	0.403282	23630						lifestyle	0.974789
centenarian_family	Binary	rs11136000	0.841251	-0.00632525	0.993695	0.0315864	110291	147440	48856	0.399808	306799	768	1006	341	0.399054	2116	longevity	0.974789
depression_meta_female_only	Binary	rs11136000	0.841457	0.00264474	1.00265	0.0132214	12415	16653	5629	0.402211	34704	6492	8879	2956	0.40353	18330	psychiatric	0.974789
is_depressed_often_feels_sad	Continuous	rs11136000	0.84164	0.00149059		0.00746051	25005	33711	11230	0.401531	69977						personality	0.974789
iqb.age_gray	Continuous	rs11136000	0.844049	0.0028447		0.0144609	24110	32886	11025	0.403816	68050						pigmentation	0.974789
updrs_fatigue	Continuous	rs11136000	0.844552	0.00353853		0.0180463	2936	3901	1296	0.399176	8135						parkinson	0.974789
iqb.movement_during_rem	Binary	rs11136000	0.84614	0.00234227	1.00235	0.0120705	13991	19060	6368	0.403308	39441	8498	11691	3846	0.403224	24041	sleep	0.974789
iqb.sae_cholesterol_meds	Binary	rs11136000	0.846206	0.00320797	1.00321	0.0165373	21340	28650	9521	0.400699	59558	3173	4219	1433	0.401416	8832	drug_side	0.974789
handedness_qtl	Continuous	rs11136000	0.847008	0.0025857		0.0134017	16138	21952	7193	0.401232	45298						laterality	0.974789
nose_o	Binary	rs11136000	0.85058	0.00397819	1.00399	0.021115	22809	31081	10077	0.40048	63976	1857	2529	816	0.399942	5204	morphology	0.974789
tanning	Continuous	rs11136000	0.850889	-0.00476964		0.0253723	14017	18926	6243	0.400806	39196						pigmentation	0.974789
migraine_efficacy_opiate	Continuous	rs11136000	0.85116	0.00329637		0.0175672	3145	4086	1407	0.399398	8644						drug_efficacy	0.974789
fibromyalgia	Binary	rs11136000	0.851927	0.00292948	1.00293	0.0156929	63187	84385	28088	0.400094	175739	3281	4487	1476	0.402369	9250	musculoskeletal	0.974789
cosmetic_surgery	Binary	rs11136000	0.852438	-0.00337952	0.996626	0.0181702	27573	37073	12385	0.401416	77038	2546	3506	1142	0.402419	7194	lifestyle	0.974789
personality_self_discipline	Continuous	rs11136000	0.853072	-0.00366037		0.0197642	24712	33314	11084	0.401404	69141						personality	0.974789
ponv_mod_severe	Binary	rs11136000	0.853233	0.00303989	1.00304	0.016432	7751	10414	3479	0.401312	21652	4848	6775	2195	0.404002	13820	drug_side	0.974789
iqb.oral_corticosteroid_ever	Binary	rs11136000	0.853353	0.00173161	1.00173	0.00936799	20049	26969	8940	0.400738	55973	16070	21632	7272	0.402188	45007	drug_usage	0.974789
bone_fracture_repair	Binary	rs11136000	0.853593	-0.00283261	0.997171	0.0153509	26385	35554	11870	0.401672	73817	3667	5031	1641	0.402021	10339	musculoskeletal	0.974789
played_downhill_skiing	Binary	rs11136000	0.85459	0.00460995	1.00462	0.0251513	14785	20077	6566	0.400804	41439	1301	1781	581	0.40172	3663	sports	0.974789
gxe_PD_all_concussion_lost_consciousness_before_PD	Binary	rs11136000	0.854706	-0.00864908	0.991388	0.047241	2106	2853	933	0.400458	5894	414	551	179	0.39729	1144	parkinson	0.974789
hypothyroidism	Binary	rs11136000	0.854796	0.00198187	1.00198	0.0108287	60792	81605	27051	0.400438	169543	7710	10367	3518	0.40294	21606	endocrine	0.974789
kidney_disease	Binary	rs11136000	0.856046	0.00422236	1.00423	0.0232703	116312	155677	51393	0.399625	323591	1396	1901	622	0.40125	3923	renal	0.974789
zyrtec_dry	Binary	rs11136000	0.856556	-0.00501348	0.994999	0.0277382	5954	7776	2589	0.396899	16326	1233	1598	529	0.395238	3363	drug_side	0.974789
aortic_aneurysm	Binary	rs11136000	0.858048	0.00649785	1.00652	0.0363218	118171	158093	52138	0.399463	328621	571	784	256	0.402235	1613	cardiovascular	0.974789
bipolar	Binary	rs11136000	0.858162	-0.0027	0.997304	0.0151084	117669	157674	51957	0.399615	327517	3425	4563	1511	0.399253	9503	psychiatric	0.974789
premature_birth	Binary	rs11136000	0.85881	0.00505845	1.00507	0.0284308	8573	11715	3875	0.402785	24177	1047	1353	493	0.404252	2894	pregnancy	0.974789
iqb.desk_clean	Continuous	rs11136000	0.858914	-0.000603139		0.00339305	47949	64363	21228	0.399951	133620						personality	0.974789
depression_meta	Binary	rs11136000	0.858941	0.00180797	1.00181	0.0101728	27972	37307	12482	0.4004	77776	10227	13907	4602	0.402126	28740	psychiatric	0.974789
klein_sexual_identity_qt	Continuous	rs11136000	0.859169	-0.00157419		0.00887204	24657	33410	11074	0.401773	69166						sexual_orientation	0.974789
iqb.brain_aneurysm	Binary	rs11136000	0.859211	0.0114263	1.01149	0.0643928	36743	50095	16588	0.402563	103471	178	245	83	0.406126	506	cardiovascular	0.974789
antidepressant_side_effect_troubled_sleep	Binary	rs11136000	0.859891	-0.00307862	0.996926	0.0174421	8759	11825	3932	0.401554	24532	3471	4519	1579	0.401139	9574	drug_side	0.974789
pd_dementia	Binary	rs11136000	0.860085	0.016076	1.01621	0.0911569	15501	21072	6858	0.400497	43441	92	117	45	0.40748	254	parkinson	0.974789
iqb.cleft_lip	Binary	rs11136000	0.860595	-0.0166369	0.983501	0.094786	39222	52986	17879	0.403063	110135	87	106	40	0.399142	233	morphology	0.974789
iqb.short_of_breath_from_stairs	Binary	rs11136000	0.860641	0.00148737	1.00149	0.00847207	45619	61043	20493	0.401199	127220	13980	18902	6309	0.402133	39206	lifestyle	0.974789
arch_height	Continuous	rs11136000	0.861128	0.00060721		0.00347098	25718	35102	11381	0.400715	72213						morphology	0.974789
fraternal_multiples	Binary	rs11136000	0.862654	-0.00467677	0.995334	0.0270372	14020	19131	6372	0.403246	39548	1102	1486	499	0.402332	3087	reproductive	0.974789
iqb.born_with_teeth	Binary	rs11136000	0.863228	0.0116285	1.0117	0.0674781	31846	42713	14409	0.402004	89008	157	231	69	0.40372	458	teeth	0.974789
coronary_bypass_surgery	Binary	rs11136000	0.863813	0.00878947	1.00883	0.0512317	29951	40420	13460	0.401641	83838	310	400	150	0.406977	860	cardiovascular	0.974789
bladder_cancer	Binary	rs11136000	0.865548	0.00742948	1.00746	0.0438689	126484	169187	55613	0.399126	351499	405	512	186	0.400725	1105	cancer	0.974789
iqb.carry_a_tune	Binary	rs11136000	0.865574	-0.00140747	0.998594	0.00831419	17432	23545	7876	0.402196	48879	28338	38180	12797	0.40203	79354	cognitive	0.974789
pcos_baldness	Binary	rs11136000	0.867281	0.00596909	1.00599	0.0357129	12311	16630	5556	0.402093	34512	598	891	258	0.40269	1748	reproductive	0.974789
male_pattern_meta_strict	Binary	rs11136000	0.870333	-0.00636517	0.993655	0.0389904	768	981	343	0.398423	2092	2518	3348	1068	0.395443	6938	hair	0.974789
migraine_efficacy_excedrin_migraine	Continuous	rs11136000	0.870731	0.00221199		0.0135928	5267	7179	2311	0.399844	14765						drug_efficacy	0.974789
gets_nervous_easily	Continuous	rs11136000	0.870795	-0.0011629		0.00714977	24744	33331	11091	0.401303	69197						personality	0.974789
juvenile_autism	Binary	rs11136000	0.870997	0.0160071	1.01614	0.0985137	116224	155615	51278	0.399501	323334	78	102	36	0.402778	216	psychiatric	0.974789
beighton_hypermobility_qtl	Continuous	rs11136000	0.871272	0.00171315		0.0105722	23577	32223	10413	0.400594	66225						morphology	0.974789
sunscreen_use_frequency	Continuous	rs11136000	0.872103	-0.00277717		0.0172506	8345	11493	3774	0.403206	23627						lifestyle	0.974789
birthweight	Continuous	rs11136000	0.872495	0.0263583		0.164235	13660	18591	6153	0.402263	38412						metabolic	0.974789
crohns	Binary	rs11136000	0.873277	-0.00384636	0.996161	0.0241173	118845	158926	52489	0.39954	330472	1315	1753	579	0.399095	3654	autoimmune	0.974789
t1d	Binary	rs11136000	0.874831	0.0046686	1.00468	0.0296326	118511	158469	52303	0.399466	329505	854	1161	382	0.401544	2398	autoimmune	0.974789
years_since_quitting	Continuous	rs11136000	0.875485	-0.0171469		0.109428	8910	12151	4076	0.403847	25146						addiction	0.974789
iqb.achilles_tendinitis	Binary	rs11136000	0.875837	-0.00257219	0.997431	0.0164633	34512	46621	15699	0.402858	96878	2983	4048	1350	0.402577	8382	sports	0.974789
iqb.dupuytrens_contracture	Binary	rs11136000	0.875859	-0.00573701	0.994279	0.0367301	35689	48638	16076	0.402329	100444	576	760	267	0.403618	1606	musculoskeletal	0.974789
education	Continuous	rs11136000	0.877093	-0.00131426		0.00849799	31301	42081	13922	0.400468	87370						lifestyle	0.974789
t2d_broad	Binary	rs11136000	0.877166	-0.00134651	0.998654	0.00871156	101066	135554	44554	0.399507	281361	11909	15891	5311	0.400365	33131	metabolic	0.974789
planesick	Continuous	rs11136000	0.878343	-0.000560947		0.00366462	25498	34354	11363	0.400758	71242						sensation	0.974789
iqb.friends_say_extroverted	Continuous	rs11136000	0.878977	-0.000697041		0.00457776	23287	32041	10699	0.404675	66057						personality	0.974789
varicocele	Binary	rs11136000	0.879608	-0.00326289	0.996742	0.021544	24853	33493	11063	0.400661	69434	1748	2312	775	0.39938	4835	reproductive	0.974789
iqb.hypertrophic_cardiomyopathy	Binary	rs11136000	0.880775	0.0060713	1.00609	0.0404677	36612	49763	16583	0.402732	103002	463	620	216	0.404927	1299	cardiovascular	0.974789
antidepressant_benzodiazepine_efficacy	Continuous	rs11136000	0.881271	0.00250576		0.0167762	2573	3559	1169	0.403849	7301						drug_efficacy	0.974789
heart_metabolic_disease_burden	Continuous	rs11136000	0.881779	0.000378843		0.00254744	106002	141671	46640	0.399152	294507						longevity	0.974789
antidepressant_side_effect_fatigue	Binary	rs11136000	0.882758	0.00364092	1.00365	0.0246868	6340	8620	2825	0.401181	17789	1524	2089	685	0.402396	4298	drug_side	0.974789
played_archery	Binary	rs11136000	0.882804	-0.0103556	0.989698	0.0702707	16138	21941	7174	0.400957	45263	156	213	66	0.396552	435	sports	0.974789
antidepressant_TCA_efficacy	Continuous	rs11136000	0.883082	0.0149975		0.101855	77	114	27	0.385321	218						drug_efficacy	0.974789
shoe_size_normalized	Continuous	rs11136000	0.883156	-0.000822806		0.00559844	23918	32689	10643	0.401301	67262						morphology	0.974789
personality_depression	Continuous	rs11136000	0.883981	-0.00177769		0.0121822	24798	33414	11122	0.401376	69365						personality	0.974828
shaves_legs	Binary	rs11136000	0.885068	0.00254272	1.00255	0.0175918	2962	3992	1374	0.404659	8334	18599	25363	8463	0.403329	52446	hair	0.975155
iqb.plantar_warts	Continuous	rs11136000	0.887684	0.00052972		0.0037506	25620	35155	11655	0.403597	72458						infection	0.975999
any_reproductive	Binary	rs11136000	0.88801	0.00112907	1.00113	0.0080175	42212	57028	18890	0.401287	118176	17231	23054	7854	0.402605	48156	reproductive	0.975999
low_testosterone	Binary	rs11136000	0.888206	0.00233478	1.00234	0.0166078	30420	40768	13439	0.399671	84666	3037	4117	1357	0.401304	8517	reproductive	0.975999
iqb.pee_middle_night	Continuous	rs11136000	0.889529	0.00121368		0.00873775	24197	33326	11051	0.404147	68599						sleep	0.976437
propionic_acid_any_serious_gi_problems_or_pain	Binary	rs11136000	0.891013	0.00252204	1.00253	0.0184051	17268	23473	7796	0.402425	48552	2552	3528	1168	0.404525	7252	drug_side	0.976437
nose_h	Binary	rs11136000	0.891184	0.00448047	1.00449	0.0327455	23951	32651	10574	0.400433	67188	722	993	319	0.400934	2034	morphology	0.976437
stretch_marks_severity	Continuous	rs11136000	0.891818	-0.000875922		0.00644032	9171	12548	4201	0.404128	25933						skin	0.976437
iqb.red_wine_headache	Binary	rs11136000	0.892562	0.00157557	1.00158	0.0116651	27431	36989	12457	0.402611	76906	7181	9715	3275	0.403178	20185	food_preference	0.976437
migraine_efficacy_relpax	Continuous	rs11136000	0.893797	0.00944897		0.070753	259	347	111	0.396792	718						drug_efficacy	0.976479
current_caffeine_tx	Continuous	rs11136000	0.894182	0.000234134		0.00176021	23320	31450	10295	0.399908	65083						drug_usage	0.976479
depression_anxiety_meds	Binary	rs11136000	0.896101	0.000696639	1.0007	0.00533457	75892	101761	33253	0.398915	211031	43447	58223	19332	0.400353	121073	psychiatric	0.977264
naproxen_any_serious_gi_problems_or_pain	Binary	rs11136000	0.897264	0.00328085	1.00329	0.0254072	13384	18121	6015	0.401799	37531	1265	1765	571	0.403638	3605	drug_side	0.977264
iqb.gallstones	Binary	rs11136000	0.897277	-0.00156467	0.998437	0.0121195	52737	71116	23751	0.401812	147676	5984	8080	2723	0.402871	16793	gastrointestinal	0.977264
iqb.sae_blood_pressure_meds	Binary	rs11136000	0.898295	-0.00262647	0.997377	0.0205503	23994	32277	10664	0.400426	66984	1929	2606	852	0.400037	5390	drug_side	0.977273
nose_f	Binary	rs11136000	0.898904	-0.0025978	0.997406	0.0204492	22664	30986	10017	0.400679	63679	1980	2622	891	0.400874	5493	morphology	0.977273
years_smoked	Continuous	rs11136000	0.899662	0.0122473		0.0971317	10566	14373	4868	0.404418	29816						addiction	0.977273
statin_side_effect_any_coalesce	Binary	rs11136000	0.900544	0.00242617	1.00243	0.0194132	5088	6819	2233	0.399045	14152	3395	4657	1479	0.399486	9537	drug_side	0.977372
iqb.ingrown_hair_bumps	Continuous	rs11136000	0.902768	0.000486184		0.0039797	24388	33458	11218	0.404654	69093						hair	0.977812
iqb.peanut_allergy_child	Binary	rs11136000	0.902977	0.00416093	1.00417	0.0341289	22241	29751	9970	0.40098	61978	670	861	309	0.401902	1840	immune	0.977812
iqb.heart_arrhythmia	Binary	rs11136000	0.903721	0.00162186	1.00162	0.0134074	24752	33328	11089	0.401235	69195	5121	7029	2300	0.402388	14455	cardiovascular	0.977812
iqb.poison_oak	Continuous	rs11136000	0.904119	-0.000430392		0.00357291	35064	47672	15860	0.402613	98640						immune	0.977812
optimist_qt	Continuous	rs11136000	0.905848	-0.00355014		0.0300152	17444	23680	7735	0.400643	48874						personality	0.978497
antihistamine_dry	Binary	rs11136000	0.906339	-0.00248509	0.997518	0.0211223	9911	13143	4371	0.398997	27435	2083	2827	902	0.3984	5816	drug_side	0.978497
antidepressant_efficacy	Continuous	rs11136000	0.909079	-0.00172811		0.0151318	3161	4330	1407	0.401439	8898						drug_efficacy	0.980597
iqb.talk_versus_listen	Binary	rs11136000	0.911683	0.000868304	1.00087	0.00782856	20029	26964	8820	0.399584	55847	32142	42712	14232	0.399479	89127	personality	0.982237
mastectomy	Binary	rs11136000	0.912191	-0.00533337	0.994681	0.0483712	14387	19554	6561	0.403387	40506	333	438	155	0.403888	926	cancer	0.982237
makes_plans_and_follows_through_with_them	Continuous	rs11136000	0.913347	0.000618565		0.00568438	24748	33335	11093	0.401302	69207						personality	0.982624
antidepressant_SNRI_efficacy	Continuous	rs11136000	0.914735	0.00221152		0.0206548	3467	4811	1601	0.405557	9884						drug_efficacy	0.982856
naproxen_gi_bleeding	Binary	rs11136000	0.916032	0.00750026	1.00753	0.0711186	14491	19686	6520	0.402069	40710	149	197	70	0.405048	418	drug_side	0.982856
iqb.dark_chocolate_sneeze	Binary	rs11136000	0.917054	0.00321688	1.00322	0.0308851	54921	73914	24691	0.401548	153601	772	1107	339	0.40239	2219	food_preference	0.982856
face_overall_width	Continuous	rs11136000	0.917494	0.000392492		0.00378885	17392	23871	7645	0.400354	48914						morphology	0.982856
iqb.heart_palpitations	Continuous	rs11136000	0.917545	-0.000893872		0.00863418	17749	24429	8210	0.405345	50405						cardiovascular	0.982856
red_hair_amount	Continuous	rs11136000	0.919439	0.000324518		0.0032086	42336	57497	19053	0.402078	118965						pigmentation	0.983963
joint_replacement	Binary	rs11136000	0.920173	0.00272283	1.00273	0.0271676	29067	39084	13071	0.401529	81229	1106	1573	504	0.405435	3183	musculoskeletal	0.983963
chronic_fatigue	Binary	rs11136000	0.922189	-0.00173444	0.998267	0.0177576	58319	77797	25839	0.399725	162065	2509	3367	1116	0.400386	6994	neurological	0.984615
iqb.skydived	Binary	rs11136000	0.923628	-0.00143587	0.998565	0.0149784	38092	51324	17300	0.402583	106764	3713	5072	1668	0.402181	10456	personality	0.984615
benadryl_drowsy	Binary	rs11136000	0.924256	0.00162838	1.00163	0.0171279	3568	4801	1575	0.399789	9947	10688	14339	4751	0.400312	29793	drug_side	0.984615
iqb.trigeminal_neuralgia	Binary	rs11136000	0.925904	0.00442095	1.00443	0.047531	27505	37654	12516	0.403515	77708	320	475	144	0.406283	939	neurological	0.984615
antidepressant_side_effect_general_malaise	Binary	rs11136000	0.928891	0.0024138	1.00242	0.0270468	6641	9074	2962	0.40151	18681	1216	1637	553	0.402672	3406	drug_side	0.984615
tree_nuts_allergy_clean	Binary	rs11136000	0.929186	-0.00227914	0.997723	0.0256474	39156	52544	17405	0.400321	109160	1207	1526	554	0.400669	3287	immune	0.984615
ave_anti_TNF_efficacy	Continuous	rs11136000	0.92941	0.00289582		0.032684	597	794	223	0.384139	1616						drug_efficacy	0.984615
eyecolor_herc2_brown	Continuous	rs11136000	0.930065	0.00157563		0.0179527	3112	4130	1337	0.39655	8590						pigmentation	0.984615
iqb.poor_circulation	Binary	rs11136000	0.930287	-0.00113266	0.998868	0.0129473	29850	40271	13437	0.401787	83597	5447	7310	2467	0.402128	15230	cardiovascular	0.984615
personality_neuroticism	Continuous	rs11136000	0.930884	-0.00329162		0.0379509	24748	33334	11093	0.401301	69206						personality	0.984615
homemaker	Binary	rs11136000	0.932059	0.00133928	1.00134	0.0157086	35925	48233	15916	0.400029	100136	3720	4938	1680	0.401335	10344	lifestyle	0.984615
corrective_eye_surgery	Binary	rs11136000	0.932292	-0.00202677	0.997975	0.0238564	28879	38902	12994	0.401671	80782	1384	1872	627	0.402524	3883	eyes	0.984615
high_cholesterol_meds	Binary	rs11136000	0.932679	0.000545907	1.00055	0.00646229	92847	124375	40690	0.398886	258064	32400	43429	14491	0.400858	90380	metabolic	0.984615
shift_worker	Binary	rs11136000	0.932729	-0.00187492	0.998127	0.0222128	29932	40249	13312	0.400471	83556	1628	2214	706	0.398637	4551	lifestyle	0.984615
iqb.contact_lenses_vision	Binary	rs11136000	0.933137	0.00153892	1.00154	0.0183423	10292	13787	4668	0.402181	28750	3002	4053	1368	0.403004	8424	eyes	0.984615
plantar_warts	Binary	rs11136000	0.933549	0.000921605	1.00092	0.011053	15500	21244	7026	0.403199	43792	10101	13833	4608	0.403773	28548	infection	0.984615
multiples	Binary	rs11136000	0.935952	-0.0019634	0.998039	0.0244332	22509	30259	10200	0.40226	62998	1324	1776	598	0.401839	3698	reproductive	0.986299
intestinal_polyps	Binary	rs11136000	0.937796	0.00273234	1.00274	0.035009	29800	40132	13381	0.401462	83321	625	854	287	0.404304	1766	gastrointestinal	0.986299
any_ponv	Binary	rs11136000	0.938268	0.00112513	1.00113	0.0145278	7893	10581	3513	0.400396	21995	7753	10626	3475	0.402123	21856	drug_side	0.986299
female_infertility	Binary	rs11136000	0.938626	-0.00102783	0.998973	0.0133492	18916	25270	8604	0.40233	52810	5681	7612	2549	0.401149	15849	reproductive	0.986299
iqb.strep_throat	Continuous	rs11136000	0.939142	-0.000378769		0.00496109	31476	42746	14248	0.402634	88510						infection	0.986299
antidepressant_NDRI_efficacy	Continuous	rs11136000	0.940298	0.0014814		0.0197793	4057	5381	1790	0.399047	11233						drug_efficacy	0.986674
cesarean_section	Binary	rs11136000	0.9423	0.00144998	1.00145	0.0200323	12546	17009	5716	0.403178	35274	2162	2958	988	0.403897	6109	reproductive	0.986944
rubella	Binary	rs11136000	0.942397	-0.0011431	0.998858	0.0158192	24203	32592	10896	0.401708	67696	4038	5535	1864	0.404958	11438	infection	0.986944
is_full_of_energy	Continuous	rs11136000	0.942955	-0.000467656		0.00653548	24928	33565	11179	0.401331	69703						personality	0.986944
played_tennis	Binary	rs11136000	0.944262	-0.00198509	0.998017	0.0283945	14742	20033	6621	0.401911	41406	990	1403	437	0.402297	2830	sports	0.987019
rosacea_all	Binary	rs11136000	0.946555	0.000678418	1.00068	0.0101203	99912	133894	44071	0.399522	278071	8170	10805	3715	0.401829	22708	skin	0.987019
breast_reduction	Binary	rs11136000	0.946628	0.00275663	1.00276	0.0411757	14274	19379	6508	0.403314	40165	449	612	209	0.405512	1270	surgery	0.987019
iqb.number_wisdom_teeth_removed	Continuous	rs11136000	0.9467	0.000524769		0.00784983	32231	43876	14594	0.402774	90747						teeth	0.987019
serious_side_effects_opium_alkaloids	Binary	rs11136000	0.947027	-0.00314856	0.996856	0.0473927	10866	14992	5046	0.405837	30906	332	503	150	0.407614	985	drug_side	0.987019
dog_allergy	Binary	rs11136000	0.949901	-0.000806864	0.999193	0.0128421	53512	71230	23302	0.39797	148148	5124	6683	2268	0.398544	14081	immune	0.987131
serious_side_effects_codeine	Binary	rs11136000	0.95163	0.00325189	1.00326	0.0536025	10870	14999	5048	0.405845	30919	259	380	121	0.409211	760	drug_side	0.987131
updrs_daytime_sleepiness	Continuous	rs11136000	0.95258	-0.000862266		0.0144993	2942	3905	1299	0.399153	8148						parkinson	0.987131
iqb.sae_adhd_add_meds	Binary	rs11136000	0.954749	0.00171577	1.00172	0.0302355	7352	9902	3332	0.402361	20601	903	1266	403	0.402799	2575	drug_side	0.987131
next_to_eye_wrinkles_postmenopausal	Continuous	rs11136000	0.956091	0.00136597		0.0248086	4393	6082	2019	0.404994	12505						skin	0.987131
iqb.drinks_per_day	Continuous	rs11136000	0.956407	-0.000786133		0.0143813	5529	7505	2499	0.402466	15537						addiction	0.987131
iqb.partnered	Binary	rs11136000	0.956596	-0.000494091	0.999506	0.00907824	13654	18430	6136	0.401648	38234	29055	38812	13080	0.401324	80984	lifestyle	0.987131
iqb.mosquito_bites_itching	Continuous	rs11136000	0.957947	0.000172222		0.00326605	39185	53014	17645	0.401952	109892						immune	0.987131
iqb.daytime_sleepiness	Continuous	rs11136000	0.958142	0.000341968		0.00651543	22775	31288	10469	0.404652	64556						sleep	0.987131
iqb.center_of_attention	Continuous	rs11136000	0.958951	-0.000234023		0.00454675	27151	36078	11961	0.398989	75246						personality	0.987131
iqb.plays_a_musical_instrument	Binary	rs11136000	0.959121	-0.000455014	0.999545	0.00887723	25112	33660	11379	0.402118	70182	15432	20895	6959	0.402128	43308	cognitive	0.987131
hyperglycemia	Binary	rs11136000	0.960003	-0.000518217	0.999482	0.0103334	109965	147160	48426	0.399298	305754	7801	10406	3475	0.40024	21697	metabolic	0.987131
foot_qtl	Continuous	rs11136000	0.960646	-0.00306859		0.0621882	11828	16078	5266	0.401091	33184						laterality	0.987131
glaucoma	Binary	rs11136000	0.961463	-0.00141909	0.998582	0.0293689	45720	61411	20484	0.401124	127661	907	1200	415	0.402458	2523	eyes	0.987131
outside_linebacker	Binary	rs11136000	0.961489	-0.00320657	0.996799	0.066414	85714	114662	37403	0.398412	237940	172	230	75	0.398323	477	sports	0.987131
iqb.dry_skin_frequency	Continuous	rs11136000	0.961502	-0.000231423		0.00479444	37367	50694	16797	0.401915	104903						skin	0.987131
iqb.childhood_ear_infections	Binary	rs11136000	0.961581	0.000374658	1.00037	0.00777784	32267	43448	14431	0.401072	90192	20314	27400	9124	0.401562	56856	infection	0.987131
juvenile_t1d	Binary	rs11136000	0.962887	-0.00485614	0.995156	0.104382	118722	158837	52393	0.399487	330175	70	92	31	0.398964	193	autoimmune	0.987131
iqb.radiation_therapy	Binary	rs11136000	0.962974	-0.00109624	0.998904	0.0236155	37203	50308	16933	0.402962	104495	1425	1918	655	0.403702	4002	cancer	0.987131
age_at_menopause	Continuous	rs11136000	0.964152	-0.000515943		0.0114791	1909	2574	834	0.398909	5319						reproductive	0.987131
iqb.heated_argments_frequency	Continuous	rs11136000	0.96504	0.000256157		0.00584433	22812	31248	10434	0.404038	64519						personality	0.987131
played_basketball	Binary	rs11136000	0.965507	-0.00121172	0.998789	0.0280211	14615	19886	6499	0.401024	41010	1051	1446	455	0.399051	2952	sports	0.987131
iqb.sugery_shoulder_dislocation	Binary	rs11136000	0.965532	0.00164997	1.00165	0.0381804	41206	55591	18643	0.402274	115491	506	721	223	0.402414	1451	musculoskeletal	0.987131
low_sperm_count	Binary	rs11136000	0.967183	-0.000958406	0.999042	0.0232942	23723	31916	10601	0.400951	66263	1467	1998	647	0.400292	4116	reproductive	0.987937
iqb.dizziness	Continuous	rs11136000	0.967922	0.00032028		0.00796424	17886	24573	8254	0.405034	50728						cardiovascular	0.987937
updrs_problems_handwriting	Continuous	rs11136000	0.969697	0.000750536		0.0197567	2929	3900	1296	0.399508	8127						parkinson	0.987995
sweet_tooth	Binary	rs11136000	0.970264	-0.000250781	0.999749	0.00672756	59217	79522	26283	0.400213	165106	23141	30926	10310	0.400345	64410	food_preference	0.987995
gastrectomy	Binary	rs11136000	0.970415	0.00317021	1.00318	0.0854699	30128	40623	13541	0.40161	84299	103	134	49	0.405594	286	gastrointestinal	0.987995
paralysis	Binary	rs11136000	0.971181	-0.00193705	0.998065	0.0536215	30873	41607	13879	0.401608	86366	250	375	108	0.403138	733	neurological	0.987995
iqb.fainted_exercise	Binary	rs11136000	0.972116	0.0009263	1.00093	0.0264983	17073	23433	7868	0.404856	48389	1123	1545	518	0.405053	3187	cardiovascular	0.988078
serious_side_effects_antibiotics	Binary	rs11136000	0.972865	0.00225454	1.00226	0.0662722	10883	15013	5054	0.405832	30952	173	228	85	0.409465	486	drug_side	0.988078
gxe_PD_all_ever_tobacco_user	Binary	rs11136000	0.975124	0.00106616	1.00107	0.0341904	1542	2088	660	0.397203	4292	1179	1531	521	0.398174	3231	parkinson	0.989498
iqb.bacterial_meningitis	Binary	rs11136000	0.975867	0.00135347	1.00135	0.0447383	37539	50345	16894	0.401482	104833	389	479	183	0.401998	1051	infection	0.989498
acid_reflux_meds	Binary	rs11136000	0.977877	0.000202563	1.0002	0.00730467	44896	60112	19987	0.40036	125039	21211	29127	9470	0.401844	59826	gastrointestinal	0.990458
teratozoospermia	Binary	rs11136000	0.978419	0.000919028	1.00092	0.0339721	24268	32747	10795	0.400656	67837	667	909	294	0.400267	1870	reproductive	0.990458
antidepressant_side_effect_sleep_difficulty	Binary	rs11136000	0.982034	-0.000389591	0.99961	0.0173011	8657	11685	3887	0.401564	24243	3570	4677	1629	0.401731	9883	drug_side	0.993304
iqb.pastry_frequency	Continuous	rs11136000	0.983413	-0.000133567		0.00642433	23936	32728	11003	0.404436	67694						diet	0.993883
sleep_meds	Binary	rs11136000	0.984414	0.00011689	1.00012	0.0059836	82497	110211	36460	0.399556	229326	28888	38946	12880	0.400835	80762	sleep	0.994081
played_walking	Binary	rs11136000	0.986509	0.000256768	1.00026	0.0151846	8954	12166	3967	0.400606	25092	5536	7565	2514	0.403234	15619	sports	0.995332
male_pattern_propensity	Continuous	rs11136000	0.987267	-9.16624e-06		0.000574332	14135	19043	6188	0.399063	39384						hair	0.995332
healthy_old	Binary	rs11136000	0.989029	0.000148438	1.00015	0.0107948	76514	102856	34309	0.401242	213819	7251	9879	3266	0.402309	20409	longevity	0.996281
widows_peak	Binary	rs11136000	0.990185	-0.000147394	0.999853	0.0119817	18247	24865	8084	0.400744	51200	7459	10258	3265	0.400057	20989	hair	0.996281
forehead_wrinkles_postmenopausal	Continuous	rs11136000	0.990933	-0.000359862		0.0316675	4467	6213	2070	0.406	12760						skin	0.996281
foot_v_hand	Binary	rs11136000	0.991437	0.000268463	1.00027	0.0250136	10216	13935	4554	0.401376	28713	1373	1833	616	0.400968	3824	laterality	0.996281
updrs_problems_getting_up	Continuous	rs11136000	0.992794	-0.000146		0.0161655	2925	3899	1293	0.39947	8119						parkinson	0.996528
drinking_frequency	Continuous	rs11136000	0.993298	-6.51218e-05		0.00775281	12555	16697	5518	0.398806	34778						addiction	0.996528
ppi_cyp2c19_neuro_problems	Binary	rs11136000	0.994292	-0.000789641	0.999211	0.110379	1130	1584	505	0.40292	3219	69	85	32	0.400538	187	drug_side	0.99653
played_backpacking	Binary	rs11136000	0.994915	0.000200317	1.0002	0.0314319	15300	20637	6790	0.400414	42738	803	1123	351	0.400747	2277	sports	0.99653
colorectal_cancer	Binary	rs11136000	0.99594	0.000164422	1.00016	0.0323141	127889	171097	56231	0.399135	355439	742	958	337	0.400589	2038	cancer	0.996748
community_standing	Continuous	rs11136000	0.998372	1.76003e-05		0.00862357	32439	43557	14400	0.400222	90463						personality	0.998372
naproxen_ulcer	Binary	rs116953792	0.000432007	-1.07498	0.341305	0.368741	38449	2264	42	0.0288063	40755	366	7	5	0.00938338	374	drug_side	0.533096
obesity	Binary	rs116953792	0.00202361	-0.121915	0.885224	0.0399843	64657	3749	66	0.0283401	68477	14474	766	11	0.0258344	15251	metabolic	0.738309
antidepressant_side_effect_sleep_too_much	Binary	rs116953792	0.00344053	-0.160328	0.851864	0.0555072	23839	1403	22	0.0286376	25264	8385	430	7	0.0251644	8822	drug_side	0.738309
statin_side_effect_any_coalesce	Binary	rs116953792	0.0038958	0.16526	1.1797	0.05708	13444	695	13	0.0254734	14152	8960	570	7	0.0306176	9537	drug_side	0.738309
elbows_together	Binary	rs116953792	0.00462399	-0.138056	0.87105	0.0480745	8740	525	13	0.0296939	9278	58635	3292	50	0.027365	61982	morphology	0.738309
ponv_one_surgery	Binary	rs116953792	0.00485476	-0.150201	0.860535	0.0537161	20544	1222	20	0.0289636	21788	10256	551	7	0.0261235	10814	drug_side	0.738309
serious_side_effects_opium_alkaloids	Binary	rs116953792	0.0050423	0.351979	1.42188	0.119883	29204	1665	35	0.0280708	30906	909	74	5	0.0395939	985	drug_side	0.738309
serious_side_effects_codeine	Binary	rs116953792	0.00572867	0.38891	1.47537	0.133649	29217	1665	35	0.028059	30919	700	58	5	0.0407895	760	drug_side	0.738309
zyrtec_fast_heart	Binary	rs116953792	0.00620823	0.364144	1.43928	0.12675	17790	978	23	0.0272471	18792	811	67	5	0.0392491	879	drug_side	0.738309
glasses_any	Binary	rs116953792	0.00647569	-0.0496606	0.951552	0.0182612	124602	7094	126	0.0278633	131829	96532	5188	87	0.0263341	101813	eyes	0.738309
iqb.nail_biting_frequency	Continuous	rs116953792	0.00717771	0.0428406		0.0159346	98553	5646	98	0.0280066	104302						personality	0.738309
iqb.bedwetting_frequency	Continuous	rs116953792	0.00717967	0.0533322		0.0198373	57103	3288	50	0.0280273	60444						neurological	0.738309
eczema	Binary	rs116953792	0.00795227	0.0596556	1.06147	0.0223255	271987	15067	229	0.0270204	287295	39836	2324	45	0.0285985	42205	immune	0.744771
appendectomy	Binary	rs116953792	0.00894639	0.0822673	1.08575	0.0312223	122102	6843	124	0.0274698	129079	20979	1289	21	0.0298578	22289	gastrointestinal	0.744771
three_plus_losses	Binary	rs116953792	0.00919318	-0.196401	0.821683	0.0777322	200039	11264	181	0.0274867	211496	3526	167	5	0.0234037	3696	reproductive	0.744771
can_be_moody	Continuous	rs116953792	0.00965668	0.054017		0.0208724	65594	3694	66	0.0275831	69357						personality	0.744771
worries_a_lot	Continuous	rs116953792	0.0128	0.0538634		0.0216375	65755	3711	66	0.0276348	69535						personality	0.84978
iqb.pastry_frequency	Continuous	rs116953792	0.0128538	-0.0472693		0.019	63912	3723	56	0.0283273	67694						diet	0.84978
iqb.run_marathon	Binary	rs116953792	0.0130841	0.111491	1.11794	0.0443063	100335	5636	88	0.0273998	106065	8801	555	15	0.0312133	9371	lifestyle	0.84978
colds_last_year	Continuous	rs116953792	0.0143303	-0.0263044		0.0107412	65077	3733	54	0.0278883	68868						infection	0.884182
iqb.side_splits	Binary	rs116953792	0.0157531	0.0769428	1.07998	0.0316507	107294	5984	95	0.0272287	113379	21640	1280	29	0.0291516	22950	morphology	0.912625
serious_side_effects_oral_antiinfectives	Binary	rs116953792	0.0169776	-0.47927	0.619235	0.216784	29239	1668	35	0.0280848	30944	616	22	5	0.0172414	638	drug_side	0.912625
ppi_cyp2c19_side_effect	Binary	rs116953792	0.01701	0.399056	1.49042	0.162884	2486	134	5	0.0263158	2622	675	54	5	0.0383562	730	drug_side	0.912625
iqb.arthritis_any	Binary	rs116953792	0.0178316	0.0758235	1.07877	0.0319699	56304	3065	55	0.0267148	59427	37300	2165	37	0.0283403	39502	musculoskeletal	0.916841
anemia	Binary	rs116953792	0.0191566	-0.102151	0.902893	0.0439934	67842	3920	71	0.0282739	71837	12750	679	9	0.0259339	13439	blood	0.945569
iqb.movement_during_rem	Binary	rs116953792	0.0215819	-0.0823308	0.920967	0.035944	37222	2184	32	0.0285004	39441	22755	1263	22	0.0271839	24041	sleep	0.952804
iqb.sae_adhd_add_meds	Binary	rs116953792	0.0218	-0.224057	0.799269	0.100555	19510	1072	18	0.0268932	20601	2464	110	5	0.0217476	2575	drug_side	0.952804
naproxen_any_serious_gi_problems	Binary	rs116953792	0.023261	-0.426729	0.652641	0.201428	38167	2247	42	0.0288091	40456	647	25	5	0.0186012	673	drug_side	0.952804
rubella	Binary	rs116953792	0.0235019	0.105489	1.11125	0.0461805	64015	3608	70	0.0276838	67696	10765	665	6	0.0295995	11438	infection	0.952804
iqb.backbend_kickover	Binary	rs116953792	0.0239282	0.102874	1.10835	0.0451675	51398	2865	42	0.0271522	54308	10617	657	10	0.0299982	11284	morphology	0.952804
ponv_mod_severe	Binary	rs116953792	0.0252518	-0.10929	0.89647	0.0490183	20418	1212	20	0.0289145	21652	13086	726	8	0.0268452	13820	drug_side	0.952804
antidepressant_side_effect_trouble_achieving_orgasm	Binary	rs116953792	0.026012	-0.163219	0.849405	0.0744478	16409	962	17	0.0286404	17388	4465	229	5	0.0248083	4696	drug_side	0.952804
t2d	Binary	rs116953792	0.026615	-0.0725248	0.930043	0.0330092	321093	17918	280	0.0272303	339305	19356	1024	20	0.0260784	20401	metabolic	0.952804
personality_neuroticism	Continuous	rs116953792	0.0278392	0.249062		0.113231	65452	3685	66	0.0275783	69206						personality	0.952804
atypical_breast_hyperplasia	Binary	rs116953792	0.0288981	0.449323	1.56725	0.194042	9091	528	8	0.0282539	9627	324	24	5	0.042735	351	cancer	0.952804
iqb.took_meds_pres_pain_med	Binary	rs116953792	0.029459	0.0367246	1.03741	0.0168714	128563	6866	115	0.026176	135551	131529	7585	120	0.0281002	139238	drug_usage	0.952804
iqb.peg_laterals_top_teeth	Binary	rs116953792	0.0301568	0.0992852	1.10438	0.0453375	47957	2729	51	0.0278988	50740	9239	593	9	0.0310436	9841	teeth	0.952804
blood_sugar_meds	Binary	rs116953792	0.0307185	-0.0874591	0.916256	0.0409234	157123	8836	153	0.0275176	166122	12774	665	12	0.0256115	13452	metabolic	0.952804
ppi_cyp2c19_neuro_problems	Binary	rs116953792	0.0316163	0.588988	1.80216	0.255674	3044	172	5	0.0276483	3219	169	18	5	0.0481283	187	drug_side	0.952804
red_hair_amount	Continuous	rs116953792	0.0319633	0.0204155		0.00951821	112439	6406	114	0.0278836	118965						pigmentation	0.952804
morning_person	Binary	rs116953792	0.0335602	0.0461933	1.04728	0.0217273	89499	4859	82	0.0265936	94445	77935	4426	72	0.0277195	82438	sleep	0.952804
personality_depression	Continuous	rs116953792	0.0338092	0.0771383		0.0363451	65601	3695	66	0.0275872	69365						personality	0.952804
iqb.perfect_pitch	Binary	rs116953792	0.0346165	0.0812848	1.08468	0.0381408	76539	4281	68	0.0273032	80892	13449	812	17	0.029626	14278	cognitive	0.952804
myopia_v_hyperopia	Binary	rs116953792	0.0356676	0.0766896	1.07971	0.03622	119168	6495	111	0.0267027	125780	15516	932	16	0.029276	16465	eyes	0.952804
iqb.ever_surgeries	Binary	rs116953792	0.0362884	-0.0698297	0.932553	0.033256	26736	1507	35	0.0278839	28281	58526	3242	49	0.0270152	61819	surgery	0.952804
omeprazole_any_problems	Binary	rs116953792	0.0400216	0.357514	1.42977	0.16969	2404	131	5	0.0266062	2537	607	48	5	0.0381098	656	drug_side	0.952804
big_toe_shorter	Binary	rs116953792	0.0405735	0.0660252	1.06825	0.0322171	37511	2062	32	0.02684	39607	30292	1798	33	0.0290135	32126	morphology	0.952804
ponv_any	Binary	rs116953792	0.0406774	-0.138686	0.870501	0.0682499	14595	873	11	0.0289101	15480	6188	334	5	0.0262029	6526	drug_side	0.952804
physical_activity_cc	Continuous	rs116953792	0.0423695	0.032611		0.016065	38526	2198	36	0.0278459	40762						lifestyle	0.952804
statin_side_effect_counts_coalesce	Continuous	rs116953792	0.0426346	0.0437135		0.0215616	22407	1266	20	0.0275609	23693						drug_side	0.952804
claritin_dry	Binary	rs116953792	0.0428236	0.123131	1.13103	0.0601924	20798	1183	23	0.0279267	22005	5547	365	8	0.0321791	5920	drug_side	0.952804
heavy_freckles	Binary	rs116953792	0.0441152	0.0713909	1.074	0.035193	111512	6262	102	0.0274271	117883	15490	943	25	0.0301677	16459	pigmentation	0.952804
iqb.sun_allergy	Binary	rs116953792	0.0444685	0.138648	1.14872	0.0677364	68951	3912	69	0.0277656	72935	3647	232	6	0.0314028	3885	immune	0.952804
optimist_qt	Continuous	rs116953792	0.0459549	-0.177091		0.0887293	46181	2644	45	0.0279722	48874						personality	0.952804
lip_height_premenopausal	Continuous	rs116953792	0.0463283	-0.0379858		0.0190637	12911	782	13	0.0294761	13708						skin	0.952804
diminished_ovarian_reserve	Binary	rs116953792	0.0473739	-0.278611	0.756834	0.14686	60220	3342	59	0.0271923	63625	1110	48	5	0.0207254	1158	reproductive	0.952804
iqb.avg_sleep	Continuous	rs116953792	0.0480978	-0.0218694		0.0110645	65994	3787	60	0.0279707	69846						sleep	0.952804
iqb.acne_as_teenager	Continuous	rs116953792	0.0492349	-0.0278979		0.0141859	63724	3681	57	0.0281269	67465						skin	0.952804
statin_effect_binary_coalesce	Binary	rs116953792	0.0507396	-0.155014	0.856403	0.0780808	2979	201	5	0.0322124	3182	19358	1060	18	0.0268154	20436	drug_efficacy	0.952804
played_snowboarding	Binary	rs116953792	0.0513975	0.301232	1.35152	0.148153	42703	2459	37	0.0280205	45202	620	45	5	0.0367316	667	sports	0.952804
PD_all_pop_con	Binary	rs116953792	0.0528623	0.0849226	1.08863	0.0433563	382494	21209	330	0.0270634	404052	9508	560	14	0.0291609	10082	parkinson	0.952804
PD_all_pop_con_no_fh	Binary	rs116953792	0.0532272	0.0848163	1.08852	0.0433698	375635	20818	329	0.0270627	396801	9508	560	14	0.0291609	10082	parkinson	0.952804
iqb.dairy_products_indigestion	Continuous	rs116953792	0.0546871	0.0380588		0.019808	60164	3454	58	0.0280325	63678						metabolic	0.952804
azoospermia	Binary	rs116953792	0.0555505	-0.27285	0.761207	0.148707	64140	3630	61	0.027657	67835	1063	47	5	0.0211712	1110	reproductive	0.952804
statin_effect_coalesce	Continuous	rs116953792	0.0570746	-0.0631709		0.0331984	22338	1260	20	0.0275214	23618						drug_efficacy	0.952804
triangular_face	Binary	rs116953792	0.0573561	-0.333716	0.716257	0.185262	64881	3684	64	0.0277725	68634	723	30	5	0.0199203	753	morphology	0.952804
liver_cysts	Binary	rs116953792	0.0574662	0.155492	1.16823	0.0799746	305909	17052	267	0.0272037	323241	2433	163	5	0.0317674	2597	gastrointestinal	0.952804
ppi_any_neuro_problems	Binary	rs116953792	0.0591833	0.472334	1.60373	0.236737	3502	197	5	0.0274176	3702	221	21	5	0.0433884	242	drug_side	0.952804
can_be_tense	Continuous	rs116953792	0.0595475	0.0364694		0.0193558	65911	3713	66	0.0275865	69693						personality	0.952804
planesick	Continuous	rs116953792	0.0595907	0.0206993		0.0109878	67397	3782	59	0.027373	71242						sensation	0.952804
ppi_any_side_effect	Binary	rs116953792	0.0603302	0.285629	1.3306	0.149434	2776	151	5	0.0264595	2929	904	66	5	0.0350154	971	drug_side	0.952804
shingles	Binary	rs116953792	0.060753	-0.0634899	0.938484	0.0340966	125162	7133	134	0.0279433	132436	18737	1009	17	0.0263877	19765	infection	0.952804
rotator_conservative	Binary	rs116953792	0.0610976	-0.159382	0.85267	0.0868162	33110	1886	30	0.0277794	35028	3024	147	5	0.0241021	3175	sports	0.952804
iqb.cilantro	Binary	rs116953792	0.0625441	-0.0592714	0.942451	0.0316899	23343	1367	25	0.0286436	24736	65667	3665	63	0.0273146	69400	food_preference	0.952804
low_testosterone	Binary	rs116953792	0.063298	0.0903459	1.09455	0.048121	80165	4420	77	0.0270133	84666	8018	491	7	0.0296501	8517	reproductive	0.952804
naproxen_any_serious_gi_problems_or_pain	Binary	rs116953792	0.0638732	-0.144352	0.865583	0.0793935	35391	2101	39	0.0290293	37531	3429	172	5	0.0246948	3605	drug_side	0.952804
antihistamine_dry	Binary	rs116953792	0.0639848	0.11257	1.11915	0.0601456	25953	1452	29	0.0275206	27435	5458	353	5	0.031207	5816	drug_side	0.952804
iqb.mononucleosis	Binary	rs116953792	0.0645907	-0.0611198	0.940711	0.0332628	81272	4715	72	0.0282306	86061	21033	1117	24	0.0262695	22176	infection	0.952804
sleep_apnea	Binary	rs116953792	0.0649838	-0.069975	0.932417	0.0382184	106766	6112	113	0.0280465	112998	14770	809	10	0.0265893	15589	sleep	0.952804
female_pattern_under45	Binary	rs116953792	0.0651354	0.2568	1.29279	0.135605	9477	513	7	0.0263579	9997	1070	68	5	0.0307287	1139	hair	0.952804
played_aerobics	Binary	rs116953792	0.0682015	0.112811	1.11942	0.0611323	34974	1996	28	0.0277312	37000	5174	318	8	0.0303636	5501	sports	0.952804
migraine_efficacy_bulbital	Continuous	rs116953792	0.0684523	-0.162685		0.0892549	2733	157	5	0.0285073	2894						drug_efficacy	0.952804
mosquito_severe	Binary	rs116953792	0.0688029	0.0571265	1.05879	0.0312665	82035	4567	89	0.0273673	86696	25083	1448	20	0.0280215	26553	immune	0.952804
gets_nervous_easily	Continuous	rs116953792	0.0690846	0.0387816		0.0213332	65444	3684	66	0.0275746	69197						personality	0.952804
pediatric_ibd	Binary	rs116953792	0.0695905	0.456	1.57775	0.234879	307575	17208	271	0.0273032	325065	235	19	5	0.0374016	254	autoimmune	0.952804
t2d_broad	Binary	rs116953792	0.0695923	-0.0478931	0.953236	0.026531	266221	14894	236	0.0273075	281361	31407	1691	31	0.0264572	33131	metabolic	0.952804
played_cross_country_skiing	Binary	rs116953792	0.0697581	-0.248754	0.779772	0.142297	42107	2431	37	0.0280987	44578	1105	53	5	0.0228843	1158	sports	0.952804
phobia	Binary	rs116953792	0.0698182	0.0968409	1.10169	0.0526583	270476	15025	234	0.0271108	285747	6061	374	5	0.0298137	6440	psychiatric	0.952804
migraine_ICHD_with_aura	Binary	rs116953792	0.0708376	-0.0715564	0.930944	0.0400071	270035	15037	227	0.0271487	285313	12182	660	12	0.0266065	12854	neurological	0.952804
iqb.sleep_needed	Continuous	rs116953792	0.0710228	-0.0188333		0.0104319	73468	4222	72	0.0280728	77766						sleep	0.952804
omeprazole_any_gi_problems	Binary	rs116953792	0.0720542	0.382373	1.46576	0.204424	2721	153	5	0.0272949	2876	344	28	5	0.0402145	373	drug_side	0.952804
student	Binary	rs116953792	0.0722738	0.126085	1.13438	0.0693757	76390	4349	80	0.0278957	80823	4495	284	5	0.030322	4782	lifestyle	0.952804
iqb.bacterial_meningitis	Binary	rs116953792	0.0726516	-0.257823	0.772732	0.14967	99084	5644	98	0.0278557	104833	1005	46	5	0.0218839	1051	infection	0.952804
minoxidil_qt	Continuous	rs116953792	0.0742036	-0.358159		0.200455	1312	64	5	0.0232558	1376						hair	0.952804
leg_jiggle	Continuous	rs116953792	0.0752597	0.026165		0.0147086	127924	7184	120	0.0274499	135237						neurological	0.952804
alcoholism	Binary	rs116953792	0.0758414	-0.110391	0.895484	0.0631343	73672	4222	69	0.027962	77968	4889	266	5	0.0267442	5160	addiction	0.952804
sunbathing_frequency	Continuous	rs116953792	0.0771088	0.050285		0.0284451	22394	1324	21	0.0287712	23741						lifestyle	0.952804
ppi_any_gi_problems	Binary	rs116953792	0.0784442	0.322302	1.3803	0.177599	3210	179	5	0.0269832	3391	513	39	5	0.0370705	553	drug_side	0.952804
mycin_drug_allergy_clean	Binary	rs116953792	0.0819661	-0.148539	0.861966	0.0872938	99622	5677	92	0.027806	105398	2747	138	5	0.024255	2886	immune	0.952804
is_helpful_and_unselfish_with_others	Continuous	rs116953792	0.083228	-0.0251742		0.0145324	66182	3726	66	0.0275674	69977						personality	0.952804
female_pattern_less_strict_60	Binary	rs116953792	0.0837364	0.183184	1.20104	0.105511	5028	276	5	0.0269354	5309	4073	249	5	0.0297041	4327	hair	0.952804
angioplasty	Binary	rs116953792	0.0838636	-0.189197	0.827623	0.112328	78110	4496	77	0.0281194	82688	1837	86	5	0.022869	1924	cardiovascular	0.952804
iqb.nose_bleeds	Binary	rs116953792	0.0858537	0.0823688	1.08586	0.0474439	98859	5565	84	0.0274285	104515	7858	480	11	0.0300635	8349	blood	0.952804
played_wrestling	Binary	rs116953792	0.0860504	-0.484489	0.616012	0.305516	42811	2475	39	0.0281633	45328	300	11	5	0.0176849	311	sports	0.952804
personality_anxiety	Continuous	rs116953792	0.0861553	0.107887		0.0628689	65452	3685	66	0.0275783	69206						personality	0.952804
ppi_cyp2c19_gi_problems	Binary	rs116953792	0.0863303	0.352729	1.42295	0.198468	2827	160	5	0.0274339	2989	386	30	5	0.0383693	417	drug_side	0.952804
heavy_caffeine_drinker	Binary	rs116953792	0.0886163	-0.0392541	0.961506	0.0230843	85891	4854	91	0.0277203	90839	55001	3103	46	0.0274721	58154	drug_usage	0.952804
iqb.contact_lenses_vision	Binary	rs116953792	0.0886991	0.0938537	1.0984	0.0547571	27247	1488	14	0.0263661	28750	7951	464	9	0.0286087	8424	eyes	0.952804
any_food_allergy	Binary	rs116953792	0.0889454	0.0606512	1.06253	0.0354	139948	7758	106	0.0269599	147815	15140	903	18	0.0292323	16061	immune	0.952804
iqb.liking_sweets	Continuous	rs116953792	0.0893727	-0.0360854		0.0212424	62244	3570	55	0.0279342	65872						food_preference	0.952804
iqb.peg_laterals_bottom_teeth	Binary	rs116953792	0.0900436	0.08888	1.09295	0.0519034	49370	2856	46	0.0281987	52275	6761	422	11	0.030859	7194	teeth	0.952804
iqb.took_meds_ibuprofen_or_naproxen	Binary	rs116953792	0.0903517	-0.0552762	0.946224	0.0327466	56932	3176	56	0.0273253	60165	24976	1365	21	0.0266861	26366	drug_usage	0.952804
eyelid	Binary	rs116953792	0.0911383	0.195639	1.21609	0.112613	56641	3175	53	0.0274015	59873	1212	81	5	0.0328185	1295	morphology	0.952804
breast_or_ovarian_cancer	Binary	rs116953792	0.0927252	-0.0875415	0.916181	0.0526821	165504	9388	157	0.0277122	175058	7581	402	5	0.0254227	7985	cancer	0.952804
iqb.heart_valve_disease	Binary	rs116953792	0.0930315	-0.225267	0.798303	0.138597	34279	2045	31	0.0289781	36356	1151	56	5	0.023198	1207	cardiovascular	0.952804
number_of_pregnancies	Continuous	rs116953792	0.0958177	-0.0353933		0.021251	98083	5490	88	0.0273295	103666						reproductive	0.952804
age_bald_onset_men	Continuous	rs116953792	0.098001	-0.0961354		0.058099	24512	1356	20	0.0269623	25890						hair	0.952804
postpartum_depression	Binary	rs116953792	0.0984567	-0.0705503	0.931881	0.0429637	45777	2589	36	0.0274885	48405	12837	693	11	0.0264013	13541	pregnancy	0.952804
statin_stop_reason_side_effects_coalesce	Binary	rs116953792	0.0993087	0.131259	1.14026	0.0796438	5829	327	5	0.0270336	6159	5201	342	5	0.0311993	5545	drug_side	0.952804
ponv_two_surgeries	Binary	rs116953792	0.100191	-0.120383	0.88658	0.0737919	14645	878	11	0.0289687	15535	4842	267	5	0.0268922	5113	drug_side	0.952804
antidepressant_anticonvulsant_efficacy	Continuous	rs116953792	0.10315	0.260586		0.159801	1538	86	5	0.0270769	1625						drug_efficacy	0.952804
eggs_allergy_clean	Binary	rs116953792	0.103495	0.147152	1.15853	0.0884527	104290	5869	93	0.0274598	110260	2005	130	5	0.0318054	2138	immune	0.952804
serious_side_effects_ssri	Binary	rs116953792	0.104321	0.210431	1.23421	0.125728	29227	1664	35	0.0280347	30928	915	66	5	0.0346232	982	drug_side	0.952804
chronic_fatigue	Binary	rs116953792	0.105347	-0.0879485	0.915808	0.0549896	153253	8674	132	0.0275764	162065	6642	345	7	0.0256649	6994	neurological	0.952804
colon_polyps	Binary	rs116953792	0.106907	0.069975	1.07248	0.0431742	67883	3835	72	0.0277128	71794	12681	779	7	0.0294423	13468	cancer	0.952804
iqb.trichotillomania	Binary	rs116953792	0.107043	0.155161	1.16785	0.0941076	98662	5607	94	0.0277637	104368	1786	116	5	0.0315126	1904	psychiatric	0.952804
any_ponv	Binary	rs116953792	0.107848	-0.0691243	0.933211	0.0429968	20740	1233	20	0.028941	21995	20670	1173	13	0.0274295	21856	drug_side	0.952804
myocarditis	Binary	rs116953792	0.108078	-0.190773	0.82632	0.122362	307785	17198	271	0.027271	325266	1453	67	5	0.0226824	1521	cardiovascular	0.952804
iqb.legally_blind	Binary	rs116953792	0.108435	-0.211077	0.809711	0.135944	104543	5956	95	0.0277863	110600	1171	52	5	0.0228571	1225	eyes	0.952804
self_rated_health	Continuous	rs116953792	0.109099	-0.0245707		0.0153348	57952	3283	54	0.027664	61291						longevity	0.952804
iqb.chocolate_frequency	Continuous	rs116953792	0.109187	0.0293027		0.0182925	35254	2023	30	0.027917	37309						diet	0.952804
dog_allergy_clean	Binary	rs116953792	0.1096	0.061985	1.06395	0.0384711	93591	5256	89	0.0274622	98943	13169	790	11	0.0290623	13971	immune	0.952804
iqb.read_in_car	Continuous	rs116953792	0.110228	-0.0218801		0.0136991	53312	2945	42	0.026901	56302						sensation	0.952804
iqb.newborn_hair_amt	Continuous	rs116953792	0.111088	0.0358727		0.022514	49700	2912	47	0.0285421	52661						hair	0.952804
iqb.whistle	Binary	rs116953792	0.111797	0.0569136	1.05856	0.0360085	17511	933	7	0.0256626	18452	95554	5436	102	0.0278954	101096	morphology	0.952804
mycin_drug_allergy	Binary	rs116953792	0.112069	-0.133232	0.875262	0.0855345	141739	7857	109	0.0269697	149708	2790	143	5	0.0247103	2934	immune	0.952804
iqb.exfoliation_glaucoma	Binary	rs116953792	0.112317	0.256527	1.29243	0.155645	71194	3942	52	0.0269059	75191	604	42	5	0.0340031	647	eyes	0.952804
updrs_sleep	Continuous	rs116953792	0.112889	-0.0914172		0.0576578	7683	455	10	0.0291483	8148						parkinson	0.952804
can_lift_left_eyebrow	Binary	rs116953792	0.114154	0.0522915	1.05368	0.033064	39121	2162	33	0.0269629	41319	27842	1623	34	0.028662	29501	morphology	0.952804
personality_altruism	Continuous	rs116953792	0.117157	-0.0734329		0.0468669	65601	3695	66	0.0275872	69365						personality	0.952804
nose_p	Binary	rs116953792	0.118237	0.344463	1.41123	0.20958	65067	3693	60	0.0277027	68825	386	20	5	0.0294118	408	morphology	0.952804
face_chin_width	Continuous	rs116953792	0.118386	-0.0243577		0.0155974	21198	1180	27	0.0275385	22407						morphology	0.952804
number_children_men	Continuous	rs116953792	0.118552	-0.0443684		0.0284245	33956	1905	34	0.0274829	35898						reproductive	0.952804
iqb.bronchitis_frequency	Continuous	rs116953792	0.118911	-0.0365696		0.0234515	86079	4856	91	0.0276734	91031						respiratory	0.952804
juvenile_obesity	Binary	rs116953792	0.120279	-0.132024	0.87632	0.0866506	66018	3824	67	0.0283082	69914	2728	132	5	0.0247818	2865	metabolic	0.952804
sulfa_drug_allergy_clean	Binary	rs116953792	0.120589	0.0775449	1.08063	0.0494929	94606	5341	83	0.0275267	100038	7682	462	9	0.029437	8153	immune	0.952804
moles	Binary	rs116953792	0.120945	0.0565549	1.05818	0.0362845	63399	3565	60	0.0274902	67029	15874	968	18	0.0297746	16860	skin	0.952804
weightbearing_exercise	Binary	rs116953792	0.121081	0.0662855	1.06853	0.0425494	37033	2084	40	0.0276324	39159	12675	761	8	0.0288976	13446	sports	0.952804
tree_nuts_allergy	Binary	rs116953792	0.122023	0.113752	1.12047	0.072354	141699	7859	109	0.0269832	149670	3141	198	5	0.0305206	3342	immune	0.952804
statin_duration_coalesce	Continuous	rs116953792	0.125141	-0.039932		0.0260381	22652	1274	20	0.0274367	23946						drug_usage	0.952804
prevacid_any_problems	Binary	rs116953792	0.125799	0.457804	1.5806	0.28832	1120	56	5	0.0238095	1176	212	17	5	0.0371179	229	drug_side	0.952804
eggs_allergy	Binary	rs116953792	0.126213	0.137467	1.14736	0.0880961	141871	7864	109	0.026968	149847	2025	131	5	0.0317277	2159	immune	0.952804
is_emotionally_stable_not_easily_upset	Continuous	rs116953792	0.126907	-0.0298966		0.0195859	65755	3711	66	0.0276348	69535						personality	0.952804
iqb.pastries	Continuous	rs116953792	0.127006	-0.0317414		0.0207995	26186	1493	25	0.027848	27707						diet	0.952804
migraine_efficacy_metoclopramide	Continuous	rs116953792	0.127192	-0.356854		0.233391	325	23	5	0.0385714	350						drug_efficacy	0.952804
female_any_pattern_clean	Binary	rs116953792	0.127993	0.0886101	1.09265	0.0580362	16726	919	14	0.0268135	17659	8754	521	6	0.0287146	9282	hair	0.952804
has_few_artistic_interests	Continuous	rs116953792	0.128128	0.0331241		0.02177	65383	3680	66	0.0275716	69132						personality	0.952804
hyperemesis_pc	Binary	rs116953792	0.129425	-0.216806	0.805086	0.148018	202638	11389	184	0.0274426	214223	958	45	5	0.0234064	1004	pregnancy	0.952804
nearsightedness	Binary	rs116953792	0.129471	-0.0278916	0.972494	0.0183894	96736	5489	95	0.0277512	102325	117206	6402	108	0.0267467	123722	eyes	0.952804
nose_a	Binary	rs116953792	0.129647	-0.18186	0.833718	0.12338	64071	3645	61	0.0277897	67782	1364	67	5	0.0240922	1432	morphology	0.952804
iqb.cynicism	Continuous	rs116953792	0.130408	0.0147861		0.0097759	87495	4987	81	0.0278135	92568						personality	0.952804
iqb.apology_prone	Continuous	rs116953792	0.131374	0.0186699		0.0123747	120502	6859	107	0.0277442	127474						personality	0.952804
acid_reflux	Binary	rs116953792	0.132307	0.0347532	1.03536	0.023034	127565	7039	122	0.0270289	134734	45704	2597	50	0.0278898	48353	gastrointestinal	0.952804
iqb.weight_description	Continuous	rs116953792	0.132568	0.0136244		0.00905844	123824	6990	116	0.0275796	130937						metabolic	0.952804
aspirin_gi_bleeding	Binary	rs116953792	0.132765	0.224468	1.25166	0.144531	50198	2935	47	0.0284788	53182	679	51	5	0.0349315	730	drug_side	0.952804
hh_income	Continuous	rs116953792	0.134627	0.081154		0.0542431	72500	4200	69	0.0282536	76774						lifestyle	0.952804
antihistamine_fast	Binary	rs116953792	0.134985	0.146435	1.1577	0.0960485	30630	1738	32	0.0278086	32401	1724	116	5	0.0325733	1842	drug_side	0.952804
lip_height	Continuous	rs116953792	0.136056	-0.0230425		0.0154576	22078	1320	21	0.029079	23421						skin	0.952804
played_lacrosse	Binary	rs116953792	0.136546	0.471965	1.60314	0.295742	43477	2499	37	0.0279595	46016	132	10	5	0.041958	143	sports	0.952804
protonix_qt	Continuous	rs116953792	0.136637	-0.0997207		0.0669824	3469	197	5	0.0273991	3668						drug_efficacy	0.952804
propionic_acid_any_serious_gi_problems	Binary	rs116953792	0.137225	-0.178098	0.836861	0.123116	51314	2985	49	0.0283635	54349	1394	63	5	0.0236301	1461	drug_side	0.952804
iqb.talk_in_sleep	Continuous	rs116953792	0.137735	0.0219245		0.0147709	67711	3886	68	0.0280611	71668						sleep	0.952804
dog_allergy	Binary	rs116953792	0.138524	0.0561277	1.05773	0.0376284	140261	7776	108	0.0269736	148148	13275	794	11	0.0289773	14081	immune	0.952804
iqb.mosquito_bites_itching	Continuous	rs116953792	0.138531	-0.0144444		0.00975122	103920	5865	100	0.027597	109892						immune	0.952804
played_water_polo	Binary	rs116953792	0.138543	-0.902259	0.405652	0.712313	43583	2512	39	0.0280704	46137	82	5	5	0.0119048	84	sports	0.952804
migraine_ICHD	Binary	rs116953792	0.13865	-0.0442976	0.956669	0.0300826	267205	14895	226	0.0271796	282340	22024	1216	21	0.027041	23262	neurological	0.952804
iqb.pneumonia_frequency	Continuous	rs116953792	0.139879	0.0208162		0.0141007	99757	5676	94	0.0277844	105533						infection	0.952804
any_autoimmune	Binary	rs116953792	0.140376	-0.0289461	0.971469	0.0196913	291332	16224	264	0.0272107	307832	57648	3122	48	0.026456	60821	autoimmune	0.952804
iqb.plays_a_musical_instrument	Binary	rs116953792	0.140895	-0.0391592	0.961598	0.0266337	66340	3773	63	0.0277802	70182	41007	2255	46	0.0270966	43308	cognitive	0.952804
age_at_first_birth	Continuous	rs116953792	0.142572	-0.176276		0.120218	36672	2125	27	0.0280625	38825						reproductive	0.952804
iqb.childhood_febrile_seizures	Binary	rs116953792	0.146117	0.14106	1.15149	0.0950736	100470	5679	70	0.0273915	106223	1766	110	5	0.031383	1880	neurological	0.952804
ibuprofen_any_serious_gi_problems_or_pain	Binary	rs116953792	0.146941	-0.0896411	0.914259	0.0624928	46820	2736	43	0.0284482	49601	5448	282	7	0.0257975	5737	drug_side	0.952804
antidepressant_side_effect_constipation	Binary	rs116953792	0.147767	-0.147116	0.863194	0.103576	18832	1089	17	0.0281623	19938	2045	102	5	0.0246626	2149	drug_side	0.952804
mosquito_combined	Binary	rs116953792	0.149006	-0.0398531	0.960931	0.0276371	57107	3214	55	0.0275275	60379	43941	2447	45	0.0273189	46436	immune	0.952804
pneumonia	Binary	rs116953792	0.149562	0.0347035	1.03531	0.0240411	92808	5205	82	0.0273663	98103	45424	2652	58	0.0287531	48136	infection	0.952804
melanoma	Binary	rs116953792	0.151013	0.0724595	1.07515	0.0499415	330469	18347	289	0.027105	349118	6825	416	9	0.029931	7250	cancer	0.952804
high_plasma_glucose	Binary	rs116953792	0.1515	-0.035764	0.964868	0.0250311	265195	14833	235	0.0273011	280273	35024	1917	33	0.0268161	36976	metabolic	0.952804
prilosec_otc	Binary	rs116953792	0.151883	0.112261	1.1188	0.0774857	16559	936	17	0.0276953	17512	3228	210	5	0.0308229	3439	drug_efficacy	0.952804
iqb.travel_preferences	Continuous	rs116953792	0.153922	0.0231553		0.01624	113937	6408	104	0.0274639	120455						personality	0.952804
tremor	Continuous	rs116953792	0.154269	-0.0607569		0.042644	7670	456	10	0.0292527	8136						parkinson	0.952804
years_smoked	Continuous	rs116953792	0.154512	-0.4116		0.289084	28175	1614	26	0.027939	29816						addiction	0.952804
iqb.wisdom_teeth_removed	Binary	rs116953792	0.156808	0.0448658	1.04589	0.0317905	24879	1359	22	0.0267136	26262	67750	3893	74	0.0281732	71720	teeth	0.952804
init_anti_TNF_efficacy	Continuous	rs116953792	0.158164	0.202732		0.143541	930	48	5	0.0245399	978						drug_efficacy	0.952804
vertex	Binary	rs116953792	0.158814	-0.114037	0.892225	0.0803803	3699	224	9	0.0307731	3932	12295	678	14	0.027181	12987	hair	0.952804
iqb.age_gray	Continuous	rs116953792	0.159804	-0.0604751		0.04302	64293	3696	55	0.0279672	68050						pigmentation	0.952804
iqb.let_people_have_it	Continuous	rs116953792	0.159993	0.01766		0.0125684	60257	3460	49	0.0278989	63768						personality	0.952804
iqb.clap_to_beat	Binary	rs116953792	0.160235	-0.0810647	0.922134	0.0571372	5600	344	5	0.0294266	5947	61863	3531	49	0.0277264	65447	cognitive	0.952804
proportion_male_offspring_fathers	Continuous	rs116953792	0.160324	0.0208257		0.0148327	17568	913	17	0.0255974	18499						reproductive	0.952804
iqb.talk_versus_listen	Binary	rs116953792	0.160367	-0.0327199	0.96781	0.0232798	52798	2990	55	0.0277564	55847	84256	4790	78	0.0277479	89127	personality	0.952804
patellar_tendinitis	Binary	rs116953792	0.160898	-0.104761	0.90054	0.0757639	38066	2216	31	0.0282539	40316	3611	181	7	0.0256646	3799	sports	0.952804
played_yoga	Binary	rs116953792	0.163556	-0.124924	0.882564	0.0911655	37386	2156	31	0.0280242	39575	2611	131	5	0.0245991	2744	sports	0.952804
updrs_constipation	Continuous	rs116953792	0.165268	-0.0654232		0.0471452	7683	455	10	0.0291483	8148						parkinson	0.952804
played_hiking	Binary	rs116953792	0.165284	-0.0827312	0.920599	0.0601673	35121	2038	30	0.0282073	37191	5931	326	5	0.0268285	6263	sports	0.952804
peanut_allergy	Binary	rs116953792	0.165344	0.131714	1.14078	0.0931024	141888	7866	109	0.0269713	149866	1842	116	5	0.0311066	1961	immune	0.952804
iqb.celiac_w_biopsy	Binary	rs116953792	0.165621	-0.251174	0.777887	0.188583	79222	4563	83	0.0281931	83871	628	29	5	0.02207	657	autoimmune	0.952804
squamous_cell_carcinoma	Binary	rs116953792	0.165926	0.0573235	1.059	0.0410733	322549	17892	285	0.0270922	340739	10813	657	12	0.0296551	11482	cancer	0.952804
iqb.congenital_heart_defect	Binary	rs116953792	0.166916	0.0755912	1.07852	0.0541107	125321	6931	134	0.0271894	132392	6005	361	5	0.0291163	6371	cardiovascular	0.952804
t1d	Binary	rs116953792	0.167973	0.117561	1.12475	0.0837547	311831	17383	278	0.0272222	329505	2251	145	5	0.0310676	2398	autoimmune	0.952804
age_spots_postmenopausal	Continuous	rs116953792	0.168082	0.051276		0.0371974	10890	644	7	0.0285071	11541						skin	0.952804
aspirin_allergy_clean	Binary	rs116953792	0.168235	0.157591	1.17069	0.111743	102967	5824	92	0.0275892	108891	1247	83	5	0.0319309	1331	immune	0.952804
hayfever_all	Binary	rs116953792	0.168765	0.0673258	1.06964	0.0485273	76786	4267	57	0.0270065	81112	8000	481	8	0.0292732	8489	immune	0.952804
gastrectomy	Binary	rs116953792	0.169195	-0.393912	0.674414	0.305491	79644	4572	78	0.0280447	84299	275	11	5	0.0192308	286	gastrointestinal	0.952804
updrs_balance_problems	Continuous	rs116953792	0.169702	-0.06685		0.048679	7655	454	10	0.0291908	8119						parkinson	0.952804
facial_stubble	Continuous	rs116953792	0.170265	0.0226385		0.0165079	53116	2968	52	0.0273621	56139						hair	0.952804
peanut_allergy_clean	Binary	rs116953792	0.170345	0.130476	1.13937	0.0933266	113110	6379	103	0.0275311	119599	1822	115	5	0.0311856	1940	immune	0.952804
iqb.red_meat	Continuous	rs116953792	0.170527	0.0199482		0.0145552	106482	6040	102	0.0277206	112629						diet	0.952804
rotator	Binary	rs116953792	0.170638	-0.0992703	0.905498	0.0732768	33036	1881	30	0.0277706	34949	4149	218	5	0.0256293	4371	sports	0.952804
coronary_bypass_surgery	Binary	rs116953792	0.171033	-0.224891	0.798603	0.169635	79205	4551	77	0.0280617	83838	823	36	5	0.022093	860	cardiovascular	0.952804
iqb.dry_skin_frequency	Continuous	rs116953792	0.171493	0.0194817		0.0142469	99161	5638	98	0.0278082	104903						skin	0.952804
freckle_combined_qt	Continuous	rs116953792	0.172006	0.0102108		0.00747607	141648	7995	140	0.0276233	149791						pigmentation	0.952804
migraine_efficacy_amerge	Continuous	rs116953792	0.172757	0.468377		0.342671	276	17	5	0.0290102	293						drug_efficacy	0.952804
photic_sneeze	Binary	rs116953792	0.17507	0.0360871	1.03675	0.0265623	76526	4228	64	0.0269494	80825	36404	2120	47	0.0287003	38573	neurological	0.952804
antidepressant_benzodiazepine_efficacy	Continuous	rs116953792	0.179083	-0.0688582		0.0512448	6928	366	7	0.0260238	7301						drug_efficacy	0.952804
iqb.blue_eyed	Binary	rs116953792	0.179781	-0.113924	0.892326	0.0851462	6367	345	5	0.0262805	6716	4560	242	5	0.0260092	4807	pigmentation	0.952804
nose_c	Binary	rs116953792	0.179812	0.0713735	1.07398	0.0527495	58988	3311	58	0.0274789	62362	6412	407	5	0.0305539	6824	morphology	0.952804
amd_or_blindness	Binary	rs116953792	0.180131	-0.107332	0.898228	0.0811551	37306	2171	31	0.0282601	39508	3304	172	5	0.0253019	3478	eyes	0.952804
omeprazole_any_neuro_problems	Binary	rs116953792	0.18032	0.402085	1.49494	0.285231	2909	167	5	0.0280935	3079	156	14	5	0.0411765	170	drug_side	0.952804
iqb.mosquito_bite_size	Continuous	rs116953792	0.180339	0.0192789		0.0143903	95824	5454	93	0.0278186	101376						immune	0.952804
rosacea_dx	Binary	rs116953792	0.181829	0.0729354	1.07566	0.0541855	52903	3003	49	0.0277098	55957	6501	410	5	0.0299436	6913	skin	0.952804
iqb.oral_corticosteroid_ever	Binary	rs116953792	0.182113	0.0373724	1.03808	0.0279944	52979	2932	56	0.0271946	55973	42534	2436	37	0.0278846	45007	drug_usage	0.952804
iqb.long_qt_syndrome	Binary	rs116953792	0.182275	0.123841	1.13184	0.0912522	59031	3419	52	0.0281831	62505	1943	125	5	0.0316272	2071	cardiovascular	0.952804
beighton_hypermobility_qtl	Continuous	rs116953792	0.182842	0.0416649		0.0312783	62594	3566	60	0.0278315	66225						morphology	0.952804
wisdom_teeth	Binary	rs116953792	0.184962	-0.0428845	0.958022	0.0322084	19822	1166	19	0.0286571	21008	100981	5603	102	0.0272154	106693	teeth	0.952804
aerobic_exercise	Binary	rs116953792	0.18505	0.0505602	1.05186	0.0382066	20446	1127	27	0.027338	21601	29223	1722	23	0.0285456	30971	lifestyle	0.952804
mpn_narrow	Binary	rs116953792	0.18546	0.20783	1.231	0.152073	227531	12606	209	0.0270943	240357	646	45	5	0.0325615	691	cancer	0.952804
fish_allergy	Binary	rs116953792	0.186737	0.139239	1.1494	0.103294	141948	7872	109	0.0269794	149932	1503	95	5	0.0309375	1600	immune	0.952804
other_food_allergy	Binary	rs116953792	0.188973	0.0678955	1.07025	0.051209	141137	7821	109	0.0269644	149070	6736	399	11	0.029457	7146	immune	0.952804
aspirin_bleeding	Binary	rs116953792	0.189956	-0.210831	0.809911	0.166141	50117	2944	47	0.0286021	53110	767	38	5	0.0236025	805	drug_side	0.952804
ovarian_cyst	Binary	rs116953792	0.191256	0.0377519	1.03847	0.0288222	69116	3853	61	0.0272148	73034	29904	1731	35	0.0284338	31671	reproductive	0.952804
iqb.tanning_bed_use	Continuous	rs116953792	0.191554	0.0408481		0.0312771	74796	4285	78	0.0280511	79162						lifestyle	0.952804
pack_years_tx	Continuous	rs116953792	0.191736	-0.0336577		0.0257816	26475	1523	24	0.0280315	28023						addiction	0.952804
hayfever_meta	Binary	rs116953792	0.192092	0.0768158	1.07984	0.0586399	17199	957	17	0.0272657	18174	7154	440	6	0.0297368	7600	immune	0.952804
iqb.seasonal_affective_disorder	Binary	rs116953792	0.193231	-0.0444387	0.956534	0.0341598	30526	1793	33	0.0287308	32354	30607	1723	30	0.0275494	32361	psychiatric	0.952804
iqb.appendicitis	Binary	rs116953792	0.195834	0.0509303	1.05225	0.0391527	90996	5094	93	0.0274477	96189	12978	764	15	0.028858	13757	gastrointestinal	0.952804
iqb.prepubertal_central_grey_streak	Binary	rs116953792	0.196406	0.219194	1.24507	0.164213	65038	3787	58	0.0283306	68885	524	35	5	0.0347594	561	hair	0.952804
iqb.malaria_meds	Binary	rs116953792	0.196894	0.0417358	1.04262	0.0322232	81754	4622	76	0.0276107	86456	21202	1231	25	0.0285199	22458	infection	0.952804
tree_nuts_allergy_clean	Binary	rs116953792	0.19854	0.0960976	1.10087	0.0737079	103235	5824	94	0.0275393	109160	3093	191	5	0.0299665	3287	immune	0.952804
hepatitis	Binary	rs116953792	0.198953	0.0577828	1.05948	0.0446092	300194	16719	263	0.0271852	317189	9170	528	7	0.0279238	9705	infection	0.952804
high_arches	Binary	rs116953792	0.199384	0.0481407	1.04932	0.0373832	51889	2863	50	0.0270337	54805	16256	991	17	0.0296861	17266	morphology	0.952804
achilles_tendinitis	Binary	rs116953792	0.200603	-0.100063	0.90478	0.0792355	38980	2251	37	0.0281695	41271	3273	176	5	0.0257971	3450	sports	0.952804
nose_l	Binary	rs116953792	0.202239	0.0993555	1.10446	0.0768331	62469	3531	60	0.027634	66065	2965	180	5	0.0292342	3147	morphology	0.952804
levodopa_response	Binary	rs116953792	0.202865	-0.270837	0.762741	0.21881	2343	150	5	0.03125	2496	495	26	5	0.024952	521	parkinson	0.952804
propionic_acid_any_serious_gi_problems_or_pain	Binary	rs116953792	0.202867	-0.0706107	0.931825	0.0559006	45818	2690	43	0.0285885	48552	6878	364	9	0.0263412	7252	drug_side	0.952804
prilosec_combined	Binary	rs116953792	0.203414	0.101834	1.1072	0.0792309	17442	984	17	0.0275985	18443	3082	197	5	0.0303354	3280	drug_efficacy	0.952804
iqb.hothead	Continuous	rs116953792	0.205605	0.0174651		0.0137982	61667	3593	53	0.0283175	65315						personality	0.952804
tongue_flip	Binary	rs116953792	0.205731	0.0419758	1.04287	0.0331501	37773	2115	38	0.0274383	39928	29619	1702	27	0.0280082	31351	morphology	0.952804
iqb.ptsd	Binary	rs116953792	0.206314	-0.0869578	0.916716	0.0695961	53045	3011	52	0.027759	56110	4288	226	5	0.0256808	4517	psychiatric	0.952804
eating_disorder	Binary	rs116953792	0.206615	0.0668273	1.06911	0.0524165	270213	15027	229	0.027122	285480	6474	381	7	0.0287817	6862	psychiatric	0.952804
fish_allergy_clean	Binary	rs116953792	0.206731	0.135727	1.14537	0.105342	105074	5931	94	0.0275385	111106	1460	91	5	0.030586	1553	immune	0.952804
breast_augmentation	Binary	rs116953792	0.206964	-0.117142	0.889459	0.0943638	36892	2120	33	0.0279933	39046	2259	120	5	0.0256303	2381	lifestyle	0.952804
female_pattern_less_strict	Binary	rs116953792	0.208804	0.0866884	1.09056	0.0685534	16863	933	14	0.0269792	17810	5124	303	5	0.0286319	5432	hair	0.952804
paralysis	Binary	rs116953792	0.209408	-0.212105	0.80888	0.174715	81607	4675	79	0.0279814	86366	699	34	5	0.0231924	733	neurological	0.952804
iqb.vitamin_use	Binary	rs116953792	0.209751	0.0285647	1.02898	0.0227745	70877	3943	58	0.0271041	74881	69506	3968	76	0.0280082	73553	drug_usage	0.952804
personality_order	Continuous	rs116953792	0.209956	0.0450936		0.0359685	65754	3711	66	0.0276352	69534						personality	0.952804
is_reserved	Continuous	rs116953792	0.2101	-0.0264881		0.0211346	66182	3726	66	0.0275674	69977						personality	0.952804
has_a_forgiving_nature	Continuous	rs116953792	0.210574	0.0235879		0.0188402	65747	3710	66	0.0276311	69526						personality	0.952804
religious_or_spiritual	Binary	rs116953792	0.212188	-0.0425213	0.95837	0.0340446	26945	1549	29	0.0281702	28525	41587	2346	34	0.0274524	43969	personality	0.952804
iqb.shin_splints	Binary	rs116953792	0.212217	0.033035	1.03359	0.0264706	56569	3109	55	0.0269449	59736	45566	2646	52	0.0284891	48267	sports	0.952804
claritin_fast_heart	Binary	rs116953792	0.213368	0.113624	1.12033	0.0899892	24397	1405	28	0.0282811	25831	2034	134	5	0.0322432	2171	drug_side	0.952804
eyecolor_herc2_green	Continuous	rs116953792	0.213561	-0.0401997		0.0323188	42125	2274	38	0.0264419	44440						pigmentation	0.952804
self_esteem	Continuous	rs116953792	0.214214	0.0369692		0.0297641	61524	3555	58	0.0281791	65139						personality	0.952804
iqb.peanut_allergy_child	Binary	rs116953792	0.214486	0.122633	1.13047	0.0970642	58604	3324	46	0.0275599	61978	1729	108	5	0.0309783	1840	immune	0.952804
breast_reduction	Binary	rs116953792	0.215951	-0.16439	0.848411	0.136178	37943	2187	33	0.0280482	40165	1214	55	5	0.0224409	1270	surgery	0.952804
iqb.alcohol_flush	Continuous	rs116953792	0.216603	0.0160227		0.0129672	34269	1950	36	0.0278858	36256						metabolic	0.952804
motionsick_combined	Continuous	rs116953792	0.216898	0.0142179		0.0115141	117648	6617	104	0.0274385	124375						sensation	0.952804
nose_f	Binary	rs116953792	0.21832	0.0723889	1.07507	0.0582595	60224	3393	57	0.0275387	63679	5164	324	5	0.0304023	5493	morphology	0.952804
iqb.red_green_colorblind	Binary	rs116953792	0.218575	-0.103486	0.901689	0.0853852	105612	6013	101	0.0278136	111732	2750	145	5	0.0253798	2897	sensation	0.952804
sinemet_response	Binary	rs116953792	0.218639	-0.277849	0.757411	0.232552	2009	127	5	0.0310893	2139	435	23	5	0.0251092	458	parkinson	0.952804
iqb.good_sense_of_direction	Binary	rs116953792	0.218812	-0.0334762	0.967078	0.0271665	35080	1984	30	0.0275516	37095	92902	5204	90	0.0274146	98202	sensation	0.952804
sulfa_drug_allergy	Binary	rs116953792	0.21895	0.0599485	1.06178	0.0483899	140975	7814	107	0.0269584	148899	7725	467	9	0.0295696	8201	immune	0.952804
freckle_sum	Continuous	rs116953792	0.220072	0.0544669		0.044414	75602	4319	82	0.0280177	80008						pigmentation	0.952804
hepatitis_b	Binary	rs116953792	0.22282	0.109274	1.11547	0.088173	277275	15407	235	0.0271015	292929	2171	131	5	0.0292969	2304	infection	0.952804
atheist_or_agnostic	Binary	rs116953792	0.22321	0.041558	1.04243	0.0340809	41504	2342	34	0.0274613	43882	26902	1545	29	0.0281465	28478	personality	0.952804
nsaid_any_serious_gi_problems_or_pain	Binary	rs116953792	0.223594	-0.0605099	0.941284	0.0500332	45376	2669	44	0.0286656	48090	8799	479	9	0.0267578	9288	drug_side	0.952804
iqb.born_with_teeth	Binary	rs116953792	0.224497	0.226693	1.25444	0.180304	84099	4819	85	0.0280271	89008	427	30	5	0.0349345	458	teeth	0.952804
cad	Binary	rs116953792	0.224781	0.0487579	1.04997	0.0399441	298639	16648	258	0.0271974	315557	12886	750	12	0.0283558	13648	cardiovascular	0.952804
diverticulitis	Binary	rs116953792	0.22891	-0.11819	0.888527	0.100009	140338	7831	135	0.0273121	148310	1988	101	5	0.0251076	2091	gastrointestinal	0.952804
optimist	Binary	rs116953792	0.228958	-0.0541448	0.947295	0.0451936	34208	1982	37	0.0283766	36230	11912	666	8	0.0270936	12587	personality	0.952804
acid_reflux_meds	Binary	rs116953792	0.229667	0.0262334	1.02658	0.0218098	118384	6551	96	0.0269653	125039	56567	3184	72	0.0278154	59826	gastrointestinal	0.952804
measles	Binary	rs116953792	0.229813	0.0520731	1.05345	0.0433687	42541	2346	44	0.027086	44934	33976	2015	31	0.0288296	36024	infection	0.952804
foot_v_hand	Binary	rs116953792	0.230165	-0.0902921	0.913664	0.0760813	27096	1588	26	0.0285615	28713	3627	194	5	0.0261506	3824	laterality	0.952804
iqb.varicose_veins_legs	Binary	rs116953792	0.232034	-0.0366531	0.96401	0.0307413	79973	4536	83	0.0277922	84597	28138	1558	20	0.0268879	29717	cardiovascular	0.952804
homemaker	Binary	rs116953792	0.232836	-0.0563995	0.945161	0.0475531	94654	5378	98	0.0278338	100136	9804	530	10	0.0265855	10344	lifestyle	0.952804
aspirin_allergy	Binary	rs116953792	0.236701	0.134597	1.14408	0.111498	141997	7871	109	0.0269675	149980	1262	83	5	0.031575	1346	immune	0.952804
iqb.vegetarian	Binary	rs116953792	0.237227	-0.0666402	0.935532	0.056911	106120	6060	104	0.0279114	112290	6296	325	6	0.0254263	6627	diet	0.952804
iqb.coffee_spilled_anger	Continuous	rs116953792	0.238109	0.0139023		0.0117843	92460	5267	89	0.0278329	97821						personality	0.952804
iqb.heated_argments_frequency	Continuous	rs116953792	0.238494	-0.0204772		0.0173717	60967	3496	54	0.0279306	64519						personality	0.952804
hypospadias	Binary	rs116953792	0.238494	-0.277816	0.757436	0.246292	46702	2737	46	0.0285844	49489	381	17	5	0.0213568	398	morphology	0.952804
updrs_pain	Continuous	rs116953792	0.23858	-0.0645528		0.0547694	7683	455	10	0.0291483	8148						parkinson	0.952804
current_caffeine_tx	Continuous	rs116953792	0.238742	-0.006129		0.00520223	61511	3503	66	0.0279272	65083						drug_usage	0.952804
fracture	Binary	rs116953792	0.23998	-0.0326129	0.967913	0.0277969	65818	3778	67	0.028078	69668	35363	2010	33	0.0277496	37408	musculoskeletal	0.952804
male_pattern_meta	Binary	rs116953792	0.240157	-0.0720937	0.930444	0.0613911	9321	552	9	0.0288403	9882	9697	523	11	0.0266347	10231	hair	0.952804
essential_tremor	Binary	rs116953792	0.240583	-0.213607	0.807666	0.188356	386673	21440	333	0.0270611	408465	619	29	5	0.0223765	648	neurological	0.952804
cardiac_ablation	Binary	rs116953792	0.240682	0.159782	1.17326	0.133024	79113	4526	77	0.0279516	83721	855	58	5	0.0328228	914	cardiovascular	0.952804
iqb.hearing_aid	Binary	rs116953792	0.241569	-0.0627419	0.939186	0.0539647	149401	8320	149	0.0272946	157878	7762	408	6	0.0256849	8176	sensation	0.952804
estrogen_bc_hrt	Binary	rs116953792	0.242734	0.0859547	1.08976	0.0730691	15399	877	9	0.0274793	16285	4096	252	5	0.0296484	4351	reproductive	0.952804
updrs	Continuous	rs116953792	0.243767	-0.682075		0.585117	7723	456	10	0.0290634	8189						parkinson	0.952804
iqb.fruit	Continuous	rs116953792	0.244053	-0.0265091		0.0227557	25990	1474	26	0.0277555	27492						diet	0.952804
urine_control	Continuous	rs116953792	0.24442	-0.0601909		0.0517062	7707	455	10	0.0290627	8172						parkinson	0.952804
urinary_incontinence_simple	Binary	rs116953792	0.245665	-0.0973116	0.907273	0.0847564	20844	1150	24	0.027205	22019	3073	167	5	0.0257716	3240	renal	0.952804
tends_to_be_disorganized	Continuous	rs116953792	0.246202	-0.0260589		0.0224716	65755	3711	66	0.0276348	69535						personality	0.952804
iqb.patellar_tendinitis	Binary	rs116953792	0.247664	-0.0750484	0.927699	0.0656306	96167	5475	94	0.0278318	101743	4561	241	5	0.0259051	4806	sports	0.952804
face_oblong_versus_square	Binary	rs116953792	0.247894	-0.0509588	0.950318	0.0442552	33295	1914	26	0.0278984	35237	12814	710	14	0.0272566	13539	morphology	0.952804
heart_metabolic_disease_70	Binary	rs116953792	0.249686	-0.0577565	0.94388	0.049867	7980	471	12	0.0292449	8464	46260	2572	41	0.027152	48877	longevity	0.952804
cosmetic_surgery	Binary	rs116953792	0.2497	-0.0640415	0.937966	0.0560772	72757	4203	73	0.0282282	77038	6830	359	5	0.0256464	7194	lifestyle	0.952804
fertility_treatment_multiples	Binary	rs116953792	0.25004	0.195823	1.21631	0.167922	2650	154	5	0.0278075	2805	780	49	5	0.0318893	831	reproductive	0.952804
iqb.se_failure	Continuous	rs116953792	0.250177	0.0131256		0.0114142	68202	3914	64	0.0279994	72182						personality	0.952804
handedness_strong_cc	Binary	rs116953792	0.250376	0.0884661	1.0925	0.0761251	30905	1762	27	0.0277727	32698	3121	197	5	0.0299789	3319	laterality	0.952804
hyperandrogenism	Binary	rs116953792	0.252535	-0.127685	0.880131	0.113794	83471	4673	77	0.0273574	88226	1636	79	5	0.0236014	1716	reproductive	0.952804
is_generally_trusting	Continuous	rs116953792	0.255074	-0.0210831		0.0185245	65755	3711	66	0.0276348	69535						personality	0.952804
technical_occupation	Binary	rs116953792	0.255742	-0.0445019	0.956474	0.0391614	25186	1495	22	0.028817	26704	25326	1391	32	0.0271973	26751	lifestyle	0.952804
tends_to_find_fault_with_others	Continuous	rs116953792	0.256519	0.0228121		0.0201047	66182	3726	66	0.0275674	69977						personality	0.952804
played_power_lifting	Binary	rs116953792	0.256577	-0.219396	0.803004	0.200078	42541	2453	36	0.0280369	45033	556	26	5	0.0223368	582	sports	0.952804
gastric_bypass_surgery	Binary	rs116953792	0.257715	-0.203744	0.815671	0.185869	79309	4558	77	0.0280663	83949	615	28	5	0.0232919	644	metabolic	0.952804
osteoarthritis_broad	Binary	rs116953792	0.257944	0.03165	1.03216	0.0279441	93676	5219	102	0.0273897	99004	40434	2353	34	0.0282688	42821	musculoskeletal	0.952804
plantar_warts	Binary	rs116953792	0.257956	0.0367813	1.03747	0.0324786	41408	2343	39	0.0276433	43792	26923	1595	29	0.0289523	28548	infection	0.952804
serious_side_effects_erythromycin	Binary	rs116953792	0.258705	-0.241734	0.785265	0.222317	29255	1669	35	0.0280855	30961	451	21	5	0.0222458	472	drug_side	0.952804
breast_cancer	Binary	rs116953792	0.258726	-0.0609491	0.940871	0.054407	165828	9396	155	0.0276715	175388	6946	376	5	0.0259421	7324	cancer	0.952804
statin_side_effect_muscle_pain_coalesce	Binary	rs116953792	0.25968	0.0705949	1.07315	0.0623439	16337	890	17	0.0267919	17244	6071	373	5	0.0293935	6447	drug_side	0.952804
iqb.curlier_in_humidity	Binary	rs116953792	0.26034	0.0318756	1.03239	0.0283244	45459	2643	25	0.0279781	48128	49978	2762	65	0.0273838	52810	hair	0.952804
earwax_non_loaded	Binary	rs116953792	0.260524	0.289949	1.33636	0.24955	1976	92	5	0.0241313	2073	276	17	5	0.0323129	294	ears	0.952804
overbite	Binary	rs116953792	0.261482	0.0414547	1.04233	0.0370049	19671	1080	18	0.026867	20769	41300	2416	38	0.0284774	43757	morphology	0.952804
iqb.vigorous_physical_activity	Continuous	rs116953792	0.262512	0.0198681		0.0177317	74041	4242	74	0.0280128	78359						lifestyle	0.952804
nose_m	Binary	rs116953792	0.263011	-0.376569	0.686212	0.35777	65204	3705	62	0.027758	68976	250	8	5	0.0155039	258	morphology	0.952804
iqb.lipoma	Binary	rs116953792	0.263447	-0.0433751	0.957552	0.0389664	82157	4712	88	0.0281058	86963	14645	798	9	0.0264043	15452	cancer	0.952804
female_pattern_grade_survival	Survival	rs116953792	0.264867	0.0658428	1.06806	0.0584564	22041	1233	18	0.0272411	23293						hair	0.952804
iqb.cluster_headaches	Binary	rs116953792	0.265616	0.0533433	1.05479	0.0475682	143763	7996	139	0.0272354	151905	7906	470	8	0.0289838	8384	neurological	0.952804
iqb.play_music_before_age_8	Binary	rs116953792	0.26562	0.0312353	1.03173	0.0280086	73424	4180	62	0.0277084	77668	32702	1852	44	0.0280363	34601	cognitive	0.952804
acl_risk_sports	Binary	rs116953792	0.265934	0.0456223	1.04668	0.0410598	18264	1040	14	0.0276426	19320	25536	1486	26	0.0284309	27049	sports	0.952804
exercise_regularily	Binary	rs116953792	0.266793	0.043158	1.0441	0.0389374	18248	1013	25	0.0275589	19286	31482	1846	25	0.0284232	33357	lifestyle	0.952804
iqb.need_braces	Binary	rs116953792	0.267455	-0.038411	0.962317	0.0346367	30363	1786	31	0.0287135	32184	31875	1793	31	0.0275231	33699	teeth	0.952804
female_male_pattern	Binary	rs116953792	0.267506	0.0898966	1.09406	0.0805346	15272	826	14	0.026502	16112	3679	219	5	0.0285897	3900	hair	0.952804
cold_sores	Binary	rs116953792	0.268512	0.0364502	1.03712	0.0328669	56742	3172	63	0.0274939	59980	22363	1350	15	0.0290796	23730	infection	0.952804
bipolar	Binary	rs116953792	0.269176	0.0490568	1.05028	0.0440794	310009	17229	265	0.0271127	327517	8964	527	12	0.0289908	9503	psychiatric	0.952804
blindness	Binary	rs116953792	0.270725	-0.276526	0.758414	0.262383	82454	4730	79	0.0280073	87268	328	15	5	0.0218659	343	eyes	0.952804
tinnitus	Binary	rs116953792	0.271581	-0.0334404	0.967113	0.0305031	96171	5475	106	0.0279454	101758	24513	1420	17	0.0280154	25951	sensation	0.952804
zyrtec_dry	Binary	rs116953792	0.274366	0.0875985	1.09155	0.0794742	15446	857	22	0.0275957	16326	3160	201	5	0.0304787	3363	drug_side	0.952804
nose_n	Binary	rs116953792	0.274885	-0.0760751	0.926747	0.0704118	61337	3499	58	0.0278531	64897	4071	214	5	0.025653	4290	morphology	0.952804
iqb.strep_throat	Continuous	rs116953792	0.276095	0.0159943		0.0146853	83607	4820	80	0.0281334	88510						infection	0.952804
nose_i	Binary	rs116953792	0.276285	-0.0825266	0.920787	0.0767019	62070	3536	59	0.027823	65669	3356	175	5	0.025884	3536	morphology	0.952804
is_considerate_and_kind_to_almost_everyone	Continuous	rs116953792	0.279344	-0.0157229		0.014534	65602	3695	66	0.0275868	69366						personality	0.952804
ave_anti_TNF_efficacy	Continuous	rs116953792	0.280527	0.107252		0.0993538	1532	84	5	0.0259901	1616						drug_efficacy	0.952804
endometriosis	Binary	rs116953792	0.281665	-0.0407642	0.960055	0.0380351	89072	4979	92	0.0274211	94149	14617	806	15	0.027076	15438	reproductive	0.952804
years_heavy_drinking	Continuous	rs116953792	0.283459	0.750477		0.699585	3289	202	6	0.0305977	3497						addiction	0.952804
iqb.plantar_fasciitis	Binary	rs116953792	0.284252	0.0321851	1.03271	0.029997	70197	3898	76	0.0273018	74176	28011	1626	25	0.0282516	29663	sports	0.952804
iqb.cut_off_freeway_anger	Continuous	rs116953792	0.284599	0.0106114		0.00991674	129495	7308	119	0.0275558	136930						personality	0.952804
iqb.anosmia	Binary	rs116953792	0.284669	0.091449	1.09576	0.0843539	101158	5684	95	0.0274648	106944	2375	145	5	0.0299247	2523	sensation	0.952804
pcos_baldness	Binary	rs116953792	0.284847	-0.118037	0.888663	0.112242	32585	1896	30	0.0283388	34512	1663	84	5	0.0245995	1748	reproductive	0.952804
male_pattern_grade_survival	Survival	rs116953792	0.285072	-0.0382121	0.962509	0.0359624	26452	1505	30	0.0279594	27987						hair	0.952804
iqb.se_satisfaction_with_self	Continuous	rs116953792	0.289436	-0.0118858		0.0112197	68297	3920	66	0.0280287	72285						personality	0.952804
iqb.drive_through_food_frequency	Continuous	rs116953792	0.289984	-0.0157984		0.0149301	77138	4380	77	0.0277836	81599						diet	0.952804
single	Binary	rs116953792	0.290279	-0.02496	0.975349	0.0236344	100539	5713	103	0.0278266	106360	48034	2693	38	0.0272727	50767	lifestyle	0.952804
soy_allergy_clean	Binary	rs116953792	0.290808	0.112687	1.11928	0.104897	104440	5892	93	0.0275209	110432	1461	90	5	0.030888	1554	immune	0.952804
serious_side_effects_dopamine_agonists	Binary	rs116953792	0.291447	-0.322998	0.723975	0.322239	29280	1670	35	0.0280781	30987	235	10	5	0.0204082	245	drug_side	0.952804
antidepressant_side_effect_nausea_vomiting	Binary	rs116953792	0.291647	0.116352	1.12339	0.108702	19420	1102	16	0.0276074	20538	1457	90	5	0.0309677	1550	drug_side	0.952804
nicotine_abuse	Binary	rs116953792	0.293278	-0.041063	0.959769	0.0392345	64890	3713	67	0.0280108	68675	13896	796	10	0.0277513	14702	addiction	0.952804
mumps	Binary	rs116953792	0.2945	0.0405788	1.04141	0.0386875	48666	2697	54	0.027277	51420	27760	1651	24	0.0288602	29437	infection	0.952804
iqb.flossing_frequency	Continuous	rs116953792	0.294811	-0.0251158		0.0239738	65747	3785	68	0.0281681	69603						teeth	0.952804
iqb.ssri	Binary	rs116953792	0.295876	-0.0559639	0.945573	0.053883	49563	2786	50	0.0275387	52400	7586	401	5	0.0255913	7991	psychiatric	0.952804
nose_concavity	Binary	rs116953792	0.296311	0.0458567	1.04692	0.043846	24056	1398	25	0.0284156	25479	16321	896	18	0.027038	17237	morphology	0.952804
cognitive_decline	Binary	rs116953792	0.296352	-0.079477	0.923599	0.0769595	88274	4999	67	0.0274963	93344	3404	175	5	0.0258092	3584	neurological	0.952804
ever_tobacco_user	Binary	rs116953792	0.298222	0.0172611	1.01741	0.0165827	180703	9918	164	0.0268522	190796	106110	6046	89	0.0277251	112252	addiction	0.952804
iqb.avoid_exercise_faint	Binary	rs116953792	0.298223	-0.0797802	0.923319	0.0775176	45027	2660	43	0.028766	47732	3285	183	5	0.0266647	3469	cardiovascular	0.952804
emphysema	Binary	rs116953792	0.298225	0.16437	1.17865	0.154303	79308	4521	77	0.0278586	83911	639	43	5	0.0329429	683	respiratory	0.952804
astigmatism	Binary	rs116953792	0.298231	0.0229396	1.0232	0.0220507	76198	4294	71	0.0275312	80566	73026	4129	79	0.0277533	77240	eyes	0.952804
vitiligo	Binary	rs116953792	0.298275	-0.171092	0.842744	0.169002	257681	14318	225	0.0271247	272234	756	36	5	0.0227273	792	autoimmune	0.952804
hair_loss	Binary	rs116953792	0.298337	-0.0257785	0.974551	0.024787	64517	3680	75	0.0280496	68273	67148	3734	54	0.0270807	70941	hair	0.952804
nose_e	Binary	rs116953792	0.298796	-0.0616712	0.940192	0.0598343	59876	3411	56	0.0278089	63348	5512	303	6	0.0270572	5821	morphology	0.952804
hemorrhoids	Binary	rs116953792	0.299249	-0.0343686	0.966215	0.0331643	54365	3120	64	0.0282194	57554	26096	1473	14	0.0272088	27583	gastrointestinal	0.952804
hiatal_hernia	Binary	rs116953792	0.300162	-0.0607858	0.941025	0.0591196	74907	4301	78	0.0281071	79291	5867	327	5	0.0265537	6195	gastrointestinal	0.952804
oval_face	Binary	rs116953792	0.301305	0.0341706	1.03476	0.0330448	35511	1986	39	0.0274936	37539	29884	1720	25	0.0279807	31631	morphology	0.952804
iqb.antiinflammatory_meds	Binary	rs116953792	0.301427	0.0311221	1.03161	0.0300515	75464	4259	67	0.0275285	79796	26413	1537	32	0.0286077	27982	drug_usage	0.952804
iqb.narcolepsy	Binary	rs116953792	0.30189	-0.155948	0.855603	0.154793	105239	5949	95	0.0275828	111288	855	43	5	0.0239421	898	sleep	0.952804
played_ultimate_frisbee	Binary	rs116953792	0.302276	-0.398737	0.671167	0.41273	43309	2501	39	0.0281249	45852	158	6	5	0.0182927	164	sports	0.952804
iqb.red_wine_sneeze	Binary	rs116953792	0.302497	0.0838372	1.08745	0.0803133	94908	5364	93	0.0276491	100370	2625	161	5	0.0295911	2788	food_preference	0.952804
lactose_intolerant_loose	Binary	rs116953792	0.302736	0.0374743	1.03819	0.0362185	87727	4973	83	0.0276937	92787	16735	906	19	0.0267271	17660	metabolic	0.952804
packs_per_day_tx	Continuous	rs116953792	0.303716	-0.0114767		0.0111586	28875	1652	26	0.027886	30554						addiction	0.952804
naproxen_kidney	Binary	rs116953792	0.306046	0.244089	1.27646	0.230051	38559	2252	42	0.0285903	40854	259	20	5	0.0358423	279	drug_side	0.952804
boatsick	Continuous	rs116953792	0.306093	0.01706		0.0166689	65948	3711	65	0.0275443	69728						sensation	0.952804
iqb.interruptions_anger	Continuous	rs116953792	0.306166	-0.0136877		0.0133759	61822	3576	58	0.0282022	65458						personality	0.952804
is_depressed_often_feels_sad	Continuous	rs116953792	0.307201	0.0227428		0.0222724	66182	3726	66	0.0275674	69977						personality	0.952804
upturned_nose	Binary	rs116953792	0.309591	-0.0351231	0.965487	0.0346047	40423	2275	37	0.0274833	42740	24828	1437	25	0.0282807	26290	morphology	0.952804
nonagenarian_parent	Binary	rs116953792	0.309655	0.046711	1.04782	0.0457691	383810	21264	345	0.0270757	405438	11378	659	7	0.0279392	12044	longevity	0.952804
can_lift_right_eyebrow	Binary	rs116953792	0.309751	-0.0344218	0.966164	0.0339352	42035	2404	39	0.0279014	44481	24954	1375	29	0.0271834	26360	morphology	0.952804
iqb.chronic_sinus_infections	Binary	rs116953792	0.31175	-0.0551459	0.946347	0.0549342	95242	5431	99	0.0279294	100778	6485	353	5	0.0265235	6843	infection	0.952804
adhd_add_meds	Binary	rs116953792	0.311756	-0.0297818	0.970657	0.029546	252567	14099	219	0.0272346	266894	24390	1315	20	0.0263362	25726	psychiatric	0.952804
any_neurological	Binary	rs116953792	0.31386	0.0233429	1.02362	0.0231155	305863	16933	263	0.0270214	323072	37776	2176	38	0.028157	39991	neurological	0.952804
iqb.lost_20lbs	Binary	rs116953792	0.314041	0.0241617	1.02446	0.0239985	64125	3535	58	0.0269574	67722	60848	3523	57	0.0282253	64432	metabolic	0.952804
ocd	Binary	rs116953792	0.315792	0.0463722	1.04746	0.0459175	296800	16579	257	0.0272497	313648	8469	495	7	0.0283692	8971	psychiatric	0.952804
sudafed_jitter	Binary	rs116953792	0.317132	0.039638	1.04043	0.0395791	28615	1594	22	0.0270914	30233	18860	1095	18	0.0283132	19974	drug_side	0.952804
gerd_broad	Binary	rs116953792	0.320001	0.0168892	1.01703	0.0169645	228869	12650	197	0.0269821	241726	87700	4935	88	0.0275606	92726	gastrointestinal	0.952804
hot_flashes_severity	Continuous	rs116953792	0.320347	-0.0375797		0.037815	14832	846	12	0.0277247	15690						reproductive	0.952804
iqb.intestinal_parasite	Binary	rs116953792	0.320469	0.036821	1.03751	0.0369133	88978	4965	85	0.0273057	94034	14847	870	13	0.0284806	15731	infection	0.952804
female_pattern_less_strict_early	Binary	rs116953792	0.320879	0.105844	1.11165	0.105969	8650	481	6	0.0269782	9137	2845	165	5	0.0280544	3013	hair	0.952804
female_hair_loss	Binary	rs116953792	0.321406	-0.0346263	0.965966	0.0349598	40207	2289	42	0.0278927	42539	25761	1418	21	0.0268382	27202	hair	0.952804
nose_bump	Binary	rs116953792	0.322101	0.0381865	1.03892	0.0384501	49016	2813	45	0.0279813	51877	16321	896	18	0.027038	17237	morphology	0.952804
hot_flashes_meds	Binary	rs116953792	0.322121	-0.0591127	0.942601	0.059829	13050	730	13	0.0274052	13793	8511	461	5	0.0261252	8977	reproductive	0.952804
colorectal_cancer	Binary	rs116953792	0.322566	-0.0985052	0.906191	0.101084	336404	18729	293	0.0271716	355439	1937	99	5	0.0252699	2038	cancer	0.952804
cup_size	Continuous	rs116953792	0.32281	-0.0337239		0.0341089	33663	1927	33	0.0279735	35625						morphology	0.952804
loss_of_sensation	Binary	rs116953792	0.323	-0.0672849	0.934929	0.0687161	77840	4458	78	0.0280057	82381	4105	229	5	0.0268681	4336	neurological	0.952804
iqb.stretch_marks	Binary	rs116953792	0.326005	0.0204803	1.02069	0.0208412	125613	6905	112	0.0268755	132635	78664	4503	78	0.0279837	83250	skin	0.952804
soy_allergy	Binary	rs116953792	0.326161	0.104078	1.10969	0.104368	141913	7867	109	0.02697	149892	1475	91	5	0.0309114	1569	immune	0.952804
age_at_menopause	Continuous	rs116953792	0.327878	0.0330987		0.0338264	5032	280	7	0.0276368	5319						reproductive	0.952804
is_ingenious_a_deep_thinker	Continuous	rs116953792	0.328265	-0.0151978		0.0155457	65920	3714	66	0.0275897	69703						personality	0.952804
hair_whorl	Binary	rs116953792	0.329866	0.0488528	1.05007	0.0499299	31068	1745	29	0.0274496	32844	8789	515	11	0.0288245	9316	morphology	0.952804
aleve_stomach	Binary	rs116953792	0.330309	0.0499096	1.05118	0.0510661	29241	1642	30	0.0275289	30914	8689	517	7	0.028818	9213	drug_side	0.952804
iqb.brown_eyed	Binary	rs116953792	0.330815	0.0868947	1.09078	0.088933	7267	394	8	0.026731	7670	3685	193	5	0.0256377	3881	pigmentation	0.952804
chronic_hives	Binary	rs116953792	0.330963	-0.0565029	0.945064	0.058616	300618	16786	263	0.0272487	317679	5613	297	5	0.025951	5915	immune	0.952804
aciphex_qt	Continuous	rs116953792	0.331167	-0.0896774		0.0922618	2013	116	5	0.0281558	2131						drug_efficacy	0.952804
ever_pregnant	Binary	rs116953792	0.331569	0.02457	1.02487	0.0253231	56615	3080	63	0.0268249	59762	108040	6191	92	0.0278815	114329	reproductive	0.952804
played_basketball	Binary	rs116953792	0.331797	0.0785466	1.08171	0.0801341	38758	2216	33	0.0278245	41010	2776	174	5	0.0301491	2952	sports	0.952804
prostate_cancer	Binary	rs116953792	0.332143	0.058155	1.05988	0.0595523	184127	10143	162	0.0269169	194441	5580	328	5	0.0285811	5913	cancer	0.952804
iqb.daytime_sleepiness	Continuous	rs116953792	0.332166	-0.0186924		0.0192752	60972	3525	57	0.0281857	64556						sleep	0.952804
angina	Binary	rs116953792	0.332337	0.0483098	1.0495	0.0494999	301986	16842	271	0.0272392	319111	7325	442	5	0.0288288	7770	cardiovascular	0.952804
warfarin_clot	Binary	rs116953792	0.333747	0.228889	1.2572	0.230301	4594	277	5	0.028633	4872	287	22	5	0.0355987	309	drug_side	0.952804
iqb.drinks_per_day	Continuous	rs116953792	0.334352	0.04036		0.0418059	14652	868	17	0.0290275	15537						addiction	0.952804
iqb.criticized_anger	Continuous	rs116953792	0.334728	0.0146494		0.0151864	59322	3441	53	0.0282333	62818						personality	0.952804
spf	Continuous	rs116953792	0.335344	0.064178		0.0666142	19311	1146	20	0.0289593	20479						pigmentation	0.952804
iqb.liposuction	Binary	rs116953792	0.335587	0.0604071	1.06227	0.0622177	100909	5665	96	0.0274538	106675	4829	278	5	0.0279789	5111	lifestyle	0.952804
eyecolor_herc2_brown	Continuous	rs116953792	0.336443	0.0528107		0.0549384	8149	433	8	0.026135	8590						pigmentation	0.952804
iqb.shampoo_type	Continuous	rs116953792	0.337284	0.00658472		0.0068623	151030	8409	139	0.0272187	159587						skin	0.952804
iqb.ivf	Binary	rs116953792	0.339473	-0.079339	0.923727	0.0840614	99081	5620	96	0.0277298	104803	2841	139	5	0.0249581	2985	reproductive	0.952804
orthostatic_hypotension	Binary	rs116953792	0.340493	-0.0582724	0.943393	0.0616782	300457	16819	265	0.0273177	317553	5068	268	5	0.0258427	5340	cardiovascular	0.952804
iqb.elbow_tendinitis	Binary	rs116953792	0.34052	0.030908	1.03139	0.0323461	79223	4495	72	0.0276823	83797	21840	1262	28	0.0284911	23130	sports	0.952804
pr_positive_breast_cancer	Binary	rs116953792	0.342338	0.137369	1.14725	0.141669	167205	9476	155	0.0276697	176845	782	50	5	0.0312125	833	cancer	0.952804
mold_allergy_clean	Binary	rs116953792	0.34247	0.02895	1.02937	0.0304413	70528	3937	60	0.0272191	74530	27195	1569	27	0.0281859	28792	immune	0.952804
chemotherapy_meds	Binary	rs116953792	0.342679	0.0385596	1.03931	0.0404211	319890	17765	276	0.0271017	337945	11285	649	12	0.0281684	11947	cancer	0.952804
played_race_walking	Binary	rs116953792	0.343045	0.252831	1.28767	0.256871	43375	2498	38	0.0280325	45914	208	16	5	0.0357143	224	sports	0.952804
nexium_qt	Continuous	rs116953792	0.343445	-0.0408017		0.0430652	7285	434	5	0.0286158	7723						drug_efficacy	0.952804
iqb.raynauds	Binary	rs116953792	0.343945	-0.0708747	0.931579	0.0756186	66523	3859	62	0.0282707	70447	3582	191	5	0.0255697	3774	cardiovascular	0.952804
dimples	Binary	rs116953792	0.345621	0.0314425	1.03194	0.0333025	41708	2329	43	0.0273934	44082	25457	1486	23	0.0284061	26968	morphology	0.952804
kidney_stones	Binary	rs116953792	0.345835	0.0340236	1.03461	0.0359457	130649	7360	132	0.027595	138151	15140	875	18	0.0284102	16033	renal	0.952804
alcohol_abuse	Binary	rs116953792	0.346733	0.038504	1.03925	0.0407475	81446	4599	74	0.0275607	86125	11358	706	14	0.0303858	12078	addiction	0.952804
aspirin_kidney	Binary	rs116953792	0.347958	0.24253	1.27447	0.249325	50656	2967	47	0.0285169	53672	225	17	5	0.035124	242	drug_side	0.952804
carsick	Continuous	rs116953792	0.348373	0.0108325		0.0115515	115383	6477	102	0.0273897	121968						sensation	0.952804
benadryl_drowsy	Binary	rs116953792	0.349576	-0.0472875	0.953813	0.0503827	9385	551	9	0.0286073	9947	28176	1586	30	0.0276249	29793	drug_side	0.952804
milk_allergy_clean	Binary	rs116953792	0.351234	0.0652707	1.06745	0.0693703	100782	5687	88	0.0275111	106565	3620	213	6	0.0293045	3839	immune	0.952804
self_employed	Binary	rs116953792	0.352893	0.0359521	1.03661	0.038569	66041	3785	67	0.0280357	69896	14888	840	17	0.0277548	15746	lifestyle	0.952804
iqb.fainted_giving_blood	Binary	rs116953792	0.354395	0.0301881	1.03065	0.0325186	73181	4163	65	0.0277293	77412	21408	1263	19	0.028669	22691	cardiovascular	0.952804
antidepressant_side_effect_trouble_becoming_aroused	Binary	rs116953792	0.354432	-0.0760445	0.926775	0.0828142	17717	1019	16	0.0280237	18752	3160	170	5	0.0264026	3333	drug_side	0.952804
iqb.own_dog	Binary	rs116953792	0.354848	-0.0239235	0.97636	0.0258658	59134	3349	55	0.0276552	62542	48231	2751	48	0.0278954	51032	lifestyle	0.952804
dental_superstar	Binary	rs116953792	0.356538	0.0478173	1.04898	0.0515736	109048	6137	104	0.0275178	115296	7553	440	5	0.028132	7998	teeth	0.952804
played_jogging	Binary	rs116953792	0.359675	0.0570428	1.0587	0.061872	34989	1992	32	0.027774	37015	4963	311	5	0.0296682	5276	sports	0.952804
ibuprofen_ulcer	Binary	rs116953792	0.360654	-0.165478	0.847489	0.185756	51673	2988	48	0.0281855	54711	595	26	5	0.024077	623	drug_side	0.952804
iqb.radiation_therapy	Binary	rs116953792	0.361504	0.0644624	1.06659	0.0700376	98783	5609	97	0.0277685	104495	3777	222	5	0.0284858	4002	cancer	0.952804
aortic_aneurysm	Binary	rs116953792	0.361886	-0.102215	0.902835	0.113865	310957	17378	274	0.0272756	328621	1533	79	5	0.0251085	1613	cardiovascular	0.952804
iqb.daily_vegetable_servings	Continuous	rs116953792	0.363934	0.0121362		0.0133673	59721	3529	54	0.0287265	63307						diet	0.952804
tylenol_qt	Continuous	rs116953792	0.364385	0.0136284		0.015025	62098	3483	52	0.0273262	65636						drug_efficacy	0.952804
current_tobacco_user	Binary	rs116953792	0.366694	0.0286661	1.02908	0.031634	272671	15075	237	0.0269964	288000	18407	1075	17	0.0284374	19499	addiction	0.952804
shellfish_allergy_clean	Binary	rs116953792	0.366909	0.0623748	1.06436	0.068517	101955	5747	90	0.0274928	107799	3720	218	6	0.0291582	3944	immune	0.952804
amd	Binary	rs116953792	0.368053	-0.0734709	0.929163	0.0824483	74892	4205	62	0.0273437	79161	3037	159	5	0.0254847	3198	eyes	0.952804
lip_height_postmenopausal	Continuous	rs116953792	0.36971	-0.0199355		0.0222234	11656	702	11	0.0292667	12369						skin	0.952804
lactose_intolerant	Binary	rs116953792	0.369974	0.036563	1.03724	0.040616	77285	4415	84	0.0280189	81788	13046	704	15	0.0266618	13765	metabolic	0.952804
is_inventive	Continuous	rs116953792	0.371131	-0.0148828		0.0166407	65602	3695	66	0.0275868	69366						personality	0.952804
ibuprofen_any_serious_gi_problems	Binary	rs116953792	0.372509	-0.118791	0.887993	0.135641	51183	2963	47	0.0282047	54195	1086	51	5	0.025	1140	drug_side	0.952804
played_golf	Binary	rs116953792	0.375322	0.0685997	1.07101	0.0767689	39219	2246	32	0.0278333	41500	3125	198	5	0.0306675	3326	sports	0.952804
asthenospermia	Binary	rs116953792	0.376182	-0.0744334	0.928269	0.0849763	5	5	5		5	5	5	5		5	reproductive	0.952804
hemiplegic_migraine	Binary	rs116953792	0.376604	-0.124173	0.883227	0.142801	24102	1344	26	0.0274026	25474	1007	53	5	0.0259189	1061	neurological	0.952804
haircolor_rough	Continuous	rs116953792	0.381895	0.00955463		0.0109269	109861	6284	110	0.027973	116261						pigmentation	0.952804
allegra_qt	Continuous	rs116953792	0.38251	0.0288062		0.0329853	15490	844	17	0.0268485	16351						drug_efficacy	0.952804
heart_metabolic_disease_burden	Continuous	rs116953792	0.382715	-0.00666691		0.00763761	278634	15607	255	0.0273637	294507						longevity	0.952804
iqb.sugery_shoulder_dislocation	Binary	rs116953792	0.383076	-0.103174	0.90197	0.120195	109220	6163	103	0.0275748	115491	1381	68	5	0.0248105	1451	musculoskeletal	0.952804
mastectomy	Binary	rs116953792	0.383106	0.122567	1.13039	0.138128	38282	2188	34	0.0278491	40506	869	57	5	0.0307775	926	cancer	0.952804
nose_size	Continuous	rs116953792	0.38311	0.0103061		0.0118165	65453	3714	62	0.0277196	69234						morphology	0.952804
nearsighted_before_age_10	Binary	rs116953792	0.385094	0.0297065	1.03015	0.0341317	55993	3119	47	0.0271556	59160	21152	1181	24	0.0274858	22358	eyes	0.952804
thyroid_cancer	Binary	rs116953792	0.385372	0.0903439	1.09455	0.102646	334482	18611	293	0.0271615	353399	1606	97	5	0.0290493	1704	cancer	0.952804
nonagenarian	Binary	rs116953792	0.385856	0.0491682	1.0504	0.0562791	389665	21608	346	0.0270882	411638	5637	323	5	0.0277498	5964	longevity	0.952804
rhinitis_eczema	Binary	rs116953792	0.385997	-0.0293099	0.971115	0.0337589	23137	1304	30	0.0278697	24471	46338	2620	50	0.0277506	49013	immune	0.952804
can_be_somewhat_careless	Continuous	rs116953792	0.387558	-0.0177789		0.020576	66173	3725	66	0.0275642	69967						personality	0.952804
aspirin_liver	Binary	rs116953792	0.387562	0.222287	1.24893	0.248883	50651	2968	47	0.0285283	53668	227	17	5	0.0348361	244	drug_side	0.952804
blood_in_stool	Binary	rs116953792	0.388126	0.0468256	1.04794	0.0539268	74277	4253	68	0.0279206	78603	6285	367	10	0.0290453	6662	blood	0.952804
zodiac	Continuous	rs116953792	0.388401	-0.0553315		0.0641504	50485	2894	49	0.0280003	53432						misc	0.952804
intestinal_polyps	Binary	rs116953792	0.389473	-0.091549	0.912517	0.107818	78746	4495	75	0.0278758	83321	1676	88	5	0.0260476	1766	gastrointestinal	0.952804
iqb.vegan	Binary	rs116953792	0.389895	-0.0716997	0.93081	0.084314	156065	8720	143	0.0273028	164936	2816	143	5	0.0248227	2961	diet	0.952804
liposuction	Binary	rs116953792	0.390288	-0.0754417	0.927334	0.0887713	77148	4426	76	0.0280343	81655	2551	133	5	0.0255026	2686	lifestyle	0.952804
iqb.fresh_cucumbers_yummy	Binary	rs116953792	0.390502	-0.024821	0.975484	0.0288319	24953	1456	27	0.0285595	26436	129838	7116	125	0.0268677	137087	food_preference	0.952804
iqb.used_zicam	Binary	rs116953792	0.391523	-0.0232457	0.977022	0.0271612	70848	4026	65	0.0277292	74943	36523	2020	43	0.0272897	38588	drug_usage	0.952804
elbow_tendinitis	Binary	rs116953792	0.392778	0.0476942	1.04885	0.0555619	35467	2015	28	0.027606	37512	6755	404	11	0.0297071	7171	sports	0.952804
played_soccer	Binary	rs116953792	0.393174	-0.0779667	0.924995	0.0922245	39688	2306	33	0.02822	42030	2471	128	5	0.0257494	2602	sports	0.952804
perseveres_until_the_task_is_finished	Continuous	rs116953792	0.393991	0.0142486		0.0167157	65602	3695	66	0.0275868	69366						personality	0.952804
iqb.autism_fh	Binary	rs116953792	0.394907	0.0497468	1.051	0.0580757	94634	5277	83	0.0272166	100000	5361	310	8	0.0287022	5679	psychiatric	0.952804
antidepressant_side_effect_headaches	Binary	rs116953792	0.39562	-0.0829435	0.920403	0.098657	18745	1075	18	0.0280018	19838	2131	116	5	0.0262456	2248	drug_side	0.952804
lumpectomy	Binary	rs116953792	0.396407	0.0709559	1.07353	0.0829432	36423	2081	30	0.0277807	38536	2669	159	5	0.029827	2833	cancer	0.952804
migraine_efficacy_frova	Continuous	rs116953792	0.396808	-0.303376		0.357507	285	15	5	0.025	300						drug_efficacy	0.952804
iqb.gluten_intolerance	Binary	rs116953792	0.397336	-0.0602031	0.941573	0.0716033	27058	1531	33	0.0278981	28623	4297	229	5	0.0261589	4530	autoimmune	0.952804
iqb.trouble_walking	Binary	rs116953792	0.397355	-0.0296474	0.970788	0.0351248	86490	4936	89	0.0279408	91520	18609	1038	18	0.0273074	19665	longevity	0.952804
proportion_male_offspring_mothers	Continuous	rs116953792	0.39786	-0.0124979		0.0147821	17346	948	10	0.0264423	18305						reproductive	0.952804
played_downhill_skiing	Binary	rs116953792	0.398845	0.0623568	1.06434	0.07333	39170	2234	32	0.0277295	41439	3454	205	5	0.0290745	3663	sports	0.952804
tends_to_be_lazy	Continuous	rs116953792	0.399558	-0.0174316		0.0206924	65755	3711	66	0.0276348	69535						personality	0.952804
yellow_jackets_allergy_clean	Binary	rs116953792	0.399663	-0.0597953	0.941957	0.0716177	99979	5656	96	0.0276551	105739	3787	201	5	0.0261774	3992	immune	0.952804
iqb.exercise_frequency	Continuous	rs116953792	0.401388	0.017915		0.021349	55605	3206	57	0.0281987	58873						lifestyle	0.952804
basilar_migraine	Binary	rs116953792	0.401944	0.0832933	1.08686	0.0985027	22634	1263	23	0.027362	23922	1937	123	5	0.0312651	2063	neurological	0.952804
juvenile_autism	Binary	rs116953792	0.403369	-0.270264	0.763178	0.337826	305943	17112	266	0.0272856	323334	207	9	5	0.0208333	216	psychiatric	0.952804
iqb.foot_odor	Binary	rs116953792	0.403575	0.0335706	1.03414	0.0400408	88978	4975	86	0.0273663	94045	12383	724	14	0.0286564	13121	skin	0.952804
nexium_any_problems	Binary	rs116953792	0.404999	0.239266	1.27032	0.282149	1049	57	5	0.0257685	1106	244	18	5	0.0343511	262	drug_side	0.952804
non_hodgkins_lymphoma	Binary	rs116953792	0.406668	0.110415	1.11674	0.130847	333070	18538	293	0.0271724	351914	975	59	5	0.0294686	1035	cancer	0.952804
naproxen_gi_bleeding	Binary	rs116953792	0.407459	-0.182592	0.833108	0.226861	38415	2252	42	0.0286914	40710	398	20	5	0.0239234	418	drug_side	0.952804
pd_family_history	Binary	rs116953792	0.4084	-0.0332436	0.967303	0.0403602	75099	4235	83	0.0277082	79421	13363	733	5	0.0263456	14101	parkinson	0.952804
retinal_tears	Binary	rs116953792	0.409235	-0.0750405	0.927706	0.0919157	79787	4581	77	0.028036	84450	2379	124	5	0.0255489	2505	eyes	0.952804
years_moderate_drinking	Continuous	rs116953792	0.410025	0.223157		0.270869	49536	2837	49	0.027994	52426						addiction	0.952804
psoriasis	Binary	rs116953792	0.411067	-0.0258491	0.974482	0.0315577	299834	16678	269	0.0271733	316792	19943	1079	12	0.0262195	21035	autoimmune	0.952804
migraine_efficacy_maxalt	Continuous	rs116953792	0.411934	0.0949151		0.115649	1460	92	7	0.0339962	1560						drug_efficacy	0.952804
cataract_removal	Binary	rs116953792	0.41428	0.0556893	1.05727	0.0678841	74801	4273	75	0.027941	79154	5265	308	5	0.0285048	5578	eyes	0.952804
osteoarthritis	Binary	rs116953792	0.414921	0.0368584	1.03755	0.0450814	68292	3855	71	0.0276732	72223	11679	702	8	0.0289773	12389	musculoskeletal	0.952804
hyperglycemia	Binary	rs116953792	0.415243	-0.0253862	0.974933	0.0312613	289301	16190	253	0.0273039	305754	20545	1132	19	0.0269635	21697	metabolic	0.952804
zyrtec_qt	Continuous	rs116953792	0.417345	0.0216446		0.0266871	21452	1194	27	0.0275217	22675						drug_efficacy	0.952804
transplant_surgery	Binary	rs116953792	0.418827	0.185237	1.2035	0.222769	79411	4548	78	0.0279877	84042	290	21	5	0.0337621	311	surgery	0.952804
jak2_v617f_cc	Binary	rs116953792	0.419842	-0.173903	0.840378	0.221617	227131	12590	209	0.0271079	239941	464	21	5	0.0216495	485	cancer	0.952804
empathy_qt	Continuous	rs116953792	0.42187	-0.200687		0.249863	46904	2634	47	0.0275083	49586						personality	0.952804
aspirin_ulcer	Binary	rs116953792	0.423745	-0.145797	0.864333	0.186384	50292	2954	47	0.0285966	53295	586	30	5	0.0243506	616	drug_side	0.952804
age_gray_survival	Survival	rs116953792	0.42494	0.0147847	1.01489	0.0184877	64108	3683	55	0.027953	67852						pigmentation	0.952804
iqb.self_rated_attractiveness	Continuous	rs116953792	0.425112	0.0108011		0.0135422	68305	3945	66	0.0281888	72318						personality	0.952804
any_cvd	Binary	rs116953792	0.426458	0.0139728	1.01407	0.01756	226725	12523	206	0.0270094	239464	101481	5798	88	0.0278205	107372	cardiovascular	0.952804
honeybee_allergy_clean	Binary	rs116953792	0.426476	0.0562605	1.05787	0.0701737	101616	5716	98	0.0275156	107438	3519	212	5	0.0291912	3734	immune	0.952804
any_skin_cancer	Binary	rs116953792	0.426659	0.0204007	1.02061	0.0256119	291470	16122	253	0.0270071	307856	33039	1916	37	0.0284351	34994	cancer	0.952804
depression_meta	Binary	rs116953792	0.426857	-0.0241047	0.976184	0.030386	73543	4144	83	0.0277099	77776	27188	1527	25	0.0274356	28740	psychiatric	0.952804
milk_allergy	Binary	rs116953792	0.427267	0.0550715	1.05662	0.0688213	141604	7850	109	0.0269719	149566	3651	215	6	0.029313	3872	immune	0.952804
eyecolor	Continuous	rs116953792	0.427451	-0.0207903		0.0261987	108570	6183	109	0.0278639	114868						pigmentation	0.952804
teratozoospermia	Binary	rs116953792	0.428347	-0.084062	0.919374	0.107495	64151	3619	63	0.0276046	67837	1781	87	5	0.0243316	1870	reproductive	0.952804
rheumatic_fever	Binary	rs116953792	0.428358	0.101521	1.10685	0.126302	78798	4487	79	0.0278597	83369	990	67	5	0.0316935	1057	infection	0.952804
pessimist	Binary	rs116953792	0.429068	0.0353724	1.03601	0.04462	34186	1952	30	0.0278146	36172	11947	689	16	0.0284935	12652	personality	0.952804
patellar_tendinitis_conservative	Binary	rs116953792	0.42977	-0.100132	0.904718	0.128718	38251	2228	31	0.0282646	40513	1191	56	5	0.0255795	1251	sports	0.952804
male_pattern_propensity	Continuous	rs116953792	0.430012	-0.00135137		0.00171237	37252	2096	35	0.0274992	39384						hair	0.952804
aspirin_qt	Continuous	rs116953792	0.430089	0.0115904		0.0146892	53147	3004	42	0.0274767	56196						drug_efficacy	0.952804
depression_in_hypothyroidism	Binary	rs116953792	0.430354	0.0489288	1.05015	0.0619598	12108	671	7	0.0267871	12786	7712	460	5	0.0286204	8176	psychiatric	0.952804
PD_all_lrrk2y	Binary	rs116953792	0.4306	0.47326	1.60522	0.587008	774	13	5	0.00825921	787	202	5	5	0.0120773	207	parkinson	0.952804
played_tennis	Binary	rs116953792	0.434809	-0.0677361	0.934507	0.0875289	39107	2263	33	0.028126	41406	2690	135	5	0.0256184	2830	sports	0.952804
bladder_infection	Binary	rs116953792	0.435164	-0.0296602	0.970775	0.0380356	56214	3205	61	0.0279674	59483	23991	1384	17	0.0279222	25394	infection	0.952804
serious_side_effects_antibiotics	Binary	rs116953792	0.435672	0.147246	1.15864	0.184825	29247	1668	35	0.0280775	30952	455	31	5	0.031893	486	drug_side	0.952804
played_walking	Binary	rs116953792	0.436347	-0.0351868	0.965425	0.0452597	23707	1360	22	0.0279804	25092	14768	840	11	0.0275946	15619	sports	0.952804
lumbar_spine_surgery	Binary	rs116953792	0.436566	-0.0620968	0.939792	0.0805052	76692	4403	77	0.02807	81177	3046	167	5	0.0262912	3214	musculoskeletal	0.952804
antidepressant_side_effect_sleep_difficulty	Binary	rs116953792	0.437128	0.0398725	1.04068	0.0511878	22940	1286	17	0.0272244	24243	9324	546	12	0.0288403	9883	drug_side	0.952804
iqb.uti_frequency	Continuous	rs116953792	0.43774	0.013691		0.0176426	91209	5243	87	0.028056	96543						infection	0.952804
iqb.number_wisdom_teeth_grew_in	Continuous	rs116953792	0.439068	-0.0227163		0.0293578	62161	3583	62	0.0281661	65810						teeth	0.952804
wheat_allergy_clean	Binary	rs116953792	0.439742	0.0597017	1.06152	0.0766075	102095	5740	90	0.0274265	107932	2908	171	6	0.0296596	3085	immune	0.952804
varicocele	Binary	rs116953792	0.440385	-0.0513251	0.94997	0.0670018	65715	3647	68	0.0272433	69434	4596	235	5	0.0251293	4835	reproductive	0.952804
iqb.age_started_reading	Continuous	rs116953792	0.440592	-0.0176033		0.0228259	51250	2932	49	0.0279361	54234						cognitive	0.952804
iqb.math_class	Continuous	rs116953792	0.442101	-0.0181656		0.023633	108743	6146	101	0.0276024	114996						cognitive	0.952804
serious_side_effects_morphine	Binary	rs116953792	0.445792	0.149245	1.16096	0.19153	29257	1668	35	0.0280685	30962	407	29	5	0.0332569	436	drug_side	0.952804
current_heavy_drinking_cc	Binary	rs116953792	0.445807	0.0715396	1.07416	0.0929037	47602	2719	44	0.0278666	50369	1894	119	5	0.0314824	2017	addiction	0.952804
codeine_qt	Continuous	rs116953792	0.446098	0.012235		0.0160576	40108	2274	30	0.0275158	42413						drug_efficacy	0.952804
serious_side_effects_fluoroquinolones	Binary	rs116953792	0.447058	-0.143936	0.865943	0.19352	29256	1668	35	0.0280694	30961	566	28	5	0.023569	594	drug_side	0.952804
middle_linebacker	Binary	rs116953792	0.44767	-0.13997	0.869384	0.188491	225221	12413	199	0.0269328	237845	544	29	5	0.0253054	573	sports	0.952804
iqb.sweaty_palms	Binary	rs116953792	0.448061	0.0335051	1.03407	0.0439918	99050	5519	94	0.0272637	104668	10250	598	10	0.0284583	10858	skin	0.952804
bmi	Continuous	rs116953792	0.448713	-0.0304227		0.0401587	325915	18123	297	0.0271785	344351						metabolic	0.952804
wasp_allergy	Binary	rs116953792	0.450161	0.0506479	1.05195	0.0665833	141619	7853	109	0.0269787	149584	3861	230	6	0.0295338	4098	immune	0.952804
iqb.punctuality	Continuous	rs116953792	0.451151	0.00758239		0.0100629	70338	4030	66	0.0279577	74438						personality	0.952804
iqb.heart_arrhythmia	Binary	rs116953792	0.451343	0.0297977	1.03025	0.0394495	65387	3746	61	0.0279504	69195	13633	812	9	0.0287118	14455	cardiovascular	0.952804
haircolor_change_from_blond	Binary	rs116953792	0.453085	0.0356622	1.03631	0.0473717	39882	2329	37	0.0284392	42252	9123	548	14	0.0297367	9685	pigmentation	0.952804
face_overall_width	Continuous	rs116953792	0.453304	-0.00841573		0.0112221	46237	2633	41	0.0277545	48914						morphology	0.952804
iqb.teeth_grinding	Binary	rs116953792	0.453487	-0.0197913	0.980403	0.0264069	53409	3088	53	0.0282405	56553	48462	2720	46	0.0274459	51231	teeth	0.952804
joint_replacement	Binary	rs116953792	0.453687	-0.0611882	0.940646	0.0822931	76745	4402	77	0.0280459	81229	3014	167	5	0.0268615	3183	musculoskeletal	0.952804
wasp_allergy_clean	Binary	rs116953792	0.45685	0.0506887	1.052	0.0676341	100015	5639	95	0.0275605	105757	3797	224	6	0.0293022	4027	immune	0.952804
iqb.sleep_meds	Binary	rs116953792	0.458078	0.022584	1.02284	0.0303796	84927	4795	78	0.0275668	89806	24934	1415	32	0.0280315	26382	sleep	0.952804
iqb.braces	Binary	rs116953792	0.458231	0.0229461	1.02321	0.0309166	49008	2794	47	0.0278501	51855	33650	1906	36	0.0277871	35592	morphology	0.952804
migraine_diagnosis_broad	Binary	rs116953792	0.458354	-0.0136128	0.986479	0.0183771	263379	14644	222	0.0271128	278259	70943	3934	76	0.0272571	74955	neurological	0.952804
weeds_allergy	Binary	rs116953792	0.459457	-0.0193683	0.980818	0.0262298	137792	7668	105	0.0270601	145568	32469	1824	33	0.0275302	34328	immune	0.952804
iqb.cilantro_tastes_soapy	Binary	rs116953792	0.460512	0.0327346	1.03328	0.0441895	67947	3750	59	0.0269524	71760	10424	578	16	0.027682	11020	food_preference	0.952804
severe_asthma	Binary	rs116953792	0.463009	0.063325	1.06537	0.0854597	192487	10773	171	0.0273188	203443	2218	140	5	0.0305085	2360	immune	0.952804
bone_fracture_repair	Binary	rs116953792	0.463644	-0.0333229	0.967226	0.0456423	69740	4004	69	0.0280574	73817	9772	556	10	0.0278584	10339	musculoskeletal	0.952804
skin_darkening	Binary	rs116953792	0.463748	0.0456228	1.04668	0.0618752	82247	4602	82	0.0274125	86935	4646	282	5	0.0290061	4930	skin	0.952804
alzheimers	Binary	rs116953792	0.466226	0.120688	1.12827	0.162825	148771	8300	122	0.0271768	157198	604	41	5	0.0317829	645	neurological	0.952804
COPD_guess_smokers_only	Binary	rs116953792	0.466955	0.0713725	1.07398	0.0974191	11295	631	10	0.0272704	11936	2159	132	5	0.0292321	2292	respiratory	0.952804
played_backpacking	Binary	rs116953792	0.466986	-0.0677576	0.934487	0.0940186	40367	2333	35	0.0281151	42738	2153	123	5	0.0274484	2277	sports	0.952804
iqb.organizer	Binary	rs116953792	0.467476	0.0181827	1.01835	0.0250471	43492	2441	44	0.0275029	45979	84583	4844	78	0.0279314	89511	personality	0.952804
migraine_efficacy_opiate	Continuous	rs116953792	0.467866	-0.0374821		0.0516291	8161	470	12	0.028578	8644						drug_efficacy	0.952804
earwax_cc	Binary	rs116953792	0.468043	0.144423	1.15537	0.195496	4444	240	6	0.0268657	4692	450	28	5	0.0313152	479	ears	0.952804
salty_tooth	Binary	rs116953792	0.470403	0.0136956	1.01379	0.018962	140977	7814	126	0.0270822	148925	76018	4317	72	0.0277401	80412	food_preference	0.952804
warfarin_bleeding	Binary	rs116953792	0.470423	0.136655	1.14643	0.186486	4190	255	5	0.0289024	4446	483	35	5	0.0337838	518	drug_side	0.952804
blood_pressure_meds	Binary	rs116953792	0.471249	0.0134809	1.01357	0.0187006	236159	13048	204	0.0269756	249422	88832	5063	83	0.0278203	93984	cardiovascular	0.952804
positive_tb_test	Binary	rs116953792	0.472346	0.0490205	1.05024	0.0677538	75389	4300	76	0.027907	79770	3965	238	5	0.0285442	4204	infection	0.952804
iqb.social_support	Continuous	rs116953792	0.475459	-0.00560549		0.00785492	109896	6195	109	0.0275947	116206						personality	0.952804
blood_clots	Binary	rs116953792	0.476513	-0.0319243	0.96858	0.0450456	303714	16944	269	0.0272367	320940	9320	528	5	0.0272026	9852	blood	0.952804
any_infectious	Binary	rs116953792	0.477137	0.0197517	1.01995	0.02784	29219	1563	27	0.0262423	30810	162144	9122	161	0.0275453	171437	infection	0.952804
iqb.moderate_physical_activity	Continuous	rs116953792	0.477695	0.0143131		0.0201588	66513	3830	68	0.0281632	70413						lifestyle	0.952804
very_wrinkled	Binary	rs116953792	0.478807	-0.077293	0.925619	0.110019	19754	1182	20	0.0291563	20958	1797	104	5	0.0278654	1902	skin	0.952804
schizophrenia	Binary	rs116953792	0.478943	0.109366	1.11557	0.151886	306956	17130	266	0.0272266	324365	685	43	5	0.0308642	729	psychiatric	0.952804
played_fencing	Binary	rs116953792	0.479688	0.249802	1.28377	0.340318	43288	2491	39	0.0280348	45821	126	9	5	0.0333333	135	sports	0.952804
fraternal_twin	Binary	rs116953792	0.480549	0.0792345	1.08246	0.110981	94838	5371	89	0.0276626	100303	1329	79	5	0.0301205	1411	reproductive	0.952804
back_hair	Continuous	rs116953792	0.480581	-0.0131286		0.0186122	70997	4011	68	0.0276187	75081						morphology	0.952804
played_martial_arts	Binary	rs116953792	0.480903	-0.0876215	0.916108	0.125921	40414	2345	35	0.0282166	42796	1259	63	5	0.0253021	1325	sports	0.952804
sweet_v_salty	Binary	rs116953792	0.481002	-0.0164374	0.983697	0.0233311	71253	4039	71	0.0277391	75367	60983	3370	55	0.0270153	64410	food_preference	0.952804
starts_quarrels_with_others	Continuous	rs116953792	0.481113	0.0118513		0.0168219	65920	3714	66	0.0275897	69703						personality	0.952804
is_sometimes_rude_to_others	Continuous	rs116953792	0.482724	-0.014115		0.0201088	65453	3685	66	0.0275779	69207						personality	0.952804
personality_agreeableness	Continuous	rs116953792	0.483536	-0.0664766		0.0948811	65391	3681	66	0.0275753	69141						personality	0.952804
hemorrhoid_surgery	Binary	rs116953792	0.484218	-0.0579695	0.943679	0.0835414	76986	4418	76	0.0280437	81485	2865	153	5	0.0259934	3020	gastrointestinal	0.952804
scarlet_fever	Binary	rs116953792	0.487444	0.0358802	1.03653	0.0514223	111756	6321	110	0.0276722	118194	6937	401	9	0.028515	7348	infection	0.952804
updrs_problems_getting_up	Continuous	rs116953792	0.48774	-0.0324905		0.0468204	7655	454	10	0.0291908	8119						parkinson	0.952804
ring_finger_degree_longer	Continuous	rs116953792	0.489899	-0.0082338		0.0119249	70114	3959	67	0.0276032	74145						morphology	0.952804
drinking_frequency	Continuous	rs116953792	0.491272	0.0156749		0.0227735	32843	1895	38	0.0283385	34778						addiction	0.952804
sunburns	Binary	rs116953792	0.49216	-0.0218617	0.978376	0.0318545	50548	2833	52	0.027483	53437	27780	1633	27	0.0286515	29441	pigmentation	0.952804
panic	Binary	rs116953792	0.493473	0.0179508	1.01811	0.0261572	260904	14467	220	0.0270455	275605	29043	1670	25	0.0279784	30738	psychiatric	0.952804
serious_side_effects_beta_lactamase_penicillins	Binary	rs116953792	0.493807	0.0626142	1.06462	0.0907843	29144	1663	35	0.0280948	30844	2205	133	5	0.0296882	2341	drug_side	0.952804
square_face	Binary	rs116953792	0.494016	-0.0289073	0.971506	0.042385	53395	3020	52	0.0276622	56471	12117	682	14	0.0277062	12814	morphology	0.952804
bladder_cancer	Binary	rs116953792	0.494339	-0.0946109	0.909727	0.140468	332665	18530	291	0.0271874	351499	1054	49	5	0.0239819	1105	cancer	0.952804
iqb.dysplastic_mole	Binary	rs116953792	0.494402	0.0330478	1.0336	0.0481939	51133	2940	38	0.0278686	54115	8787	513	11	0.0287295	9311	cancer	0.952804
iqb.yogurt_frequency	Continuous	rs116953792	0.494692	-0.0131679		0.0192833	72267	4158	68	0.0280679	76495						diet	0.952804
any_freckles	Binary	rs116953792	0.495727	0.0181989	1.01837	0.0266767	109336	6126	101	0.027379	115570	32335	1871	39	0.0284567	34246	pigmentation	0.952804
basal_cell_carcinoma	Binary	rs116953792	0.496093	0.0213206	1.02155	0.0312455	313152	17352	273	0.0270545	330789	20342	1194	21	0.0286682	21558	cancer	0.952804
played_running	Binary	rs116953792	0.497014	-0.0455829	0.95544	0.0674599	36128	2070	35	0.0279863	38235	4655	264	5	0.0268347	4920	sports	0.952804
nose_k	Binary	rs116953792	0.497134	0.054862	1.05639	0.0801816	62183	3549	58	0.0278538	65795	3255	162	5	0.0248465	3421	morphology	0.952804
stretch_marks_any	Binary	rs116953792	0.497371	0.0138061	1.0139	0.0203404	122400	6731	112	0.0269067	129248	89568	5139	85	0.0280034	94797	skin	0.952804
dyslexia	Binary	rs116953792	0.498617	-0.0406629	0.960153	0.0604545	138152	7791	136	0.0275981	146087	5133	277	7	0.0268599	5418	neurological	0.952804
eyecolor_simple	Continuous	rs116953792	0.498672	-0.00914368		0.0135145	108570	6183	109	0.0278639	114868						pigmentation	0.952804
personality_openness	Continuous	rs116953792	0.500329	-0.0665768		0.0987822	65391	3681	66	0.0275753	69141						personality	0.952804
tanning_bed_use	Continuous	rs116953792	0.500936	-0.029912		0.0444439	22286	1321	21	0.0288429	23630						lifestyle	0.952804
multiple_sclerosis	Binary	rs116953792	0.501634	0.0669939	1.06929	0.0986838	311084	17337	274	0.0272061	328708	1730	103	5	0.0291553	1835	autoimmune	0.952804
iqb.chronic_constipation	Binary	rs116953792	0.503635	-0.0334294	0.967123	0.0502007	93857	5363	95	0.0279565	99320	7963	441	5	0.0268165	8409	gastrointestinal	0.952804
gender_difference	Binary	rs116953792	0.503931	0.142518	1.15317	0.209051	7446	421	10	0.0279929	7879	364	25	5	0.0321337	389	misc	0.952804
warfarin_dosage	Continuous	rs116953792	0.505315	-0.159085		0.238753	1360	96	5	0.0336307	1457						blood	0.952804
iqb.thumb_position	Continuous	rs116953792	0.5081	-0.00572599		0.00865211	71283	4143	74	0.0284172	75503						laterality	0.952804
iqb.heart_palpitations	Continuous	rs116953792	0.508442	0.0168182		0.0254332	47562	2801	40	0.0285796	50405						cardiovascular	0.952804
alopecia_areata	Binary	rs116953792	0.510138	0.105681	1.11147	0.157904	71055	4039	66	0.0277475	75163	673	42	5	0.0293706	715	autoimmune	0.952804
iqb.dandruff_frequency	Continuous	rs116953792	0.51056	0.0103225		0.0156884	94260	5401	85	0.0279259	99750						skin	0.952804
personality_ideas	Continuous	rs116953792	0.510906	-0.0347393		0.0528409	65452	3685	66	0.0275783	69206						personality	0.952804
biopsy_non_breast	Binary	rs116953792	0.511056	-0.0247693	0.975535	0.0377724	63119	3622	64	0.0280668	66808	16106	899	16	0.0273486	17023	cancer	0.952804
shellfish_allergy	Binary	rs116953792	0.511495	0.044938	1.04596	0.0680058	141623	7856	109	0.0269875	149591	3773	220	6	0.0290073	3999	immune	0.952804
migraine_efficacy_ibuprofen	Continuous	rs116953792	0.511496	0.013966		0.021273	46506	2611	47	0.02751	49167						drug_efficacy	0.952804
iqb.desk_clean	Continuous	rs116953792	0.512867	-0.00662899		0.0101302	126347	7152	114	0.0276171	133620						personality	0.952804
very_religious	Binary	rs116953792	0.514516	0.0548609	1.05639	0.0835098	66229	3747	60	0.0276072	70040	2392	151	5	0.0304519	2545	personality	0.952804
eye_image	Continuous	rs116953792	0.514773	-0.0197806		0.030365	76151	4345	83	0.0279912	80584						pigmentation	0.952804
iqb.third_nipple	Binary	rs116953792	0.515114	-0.0642065	0.937811	0.0996051	73325	4235	76	0.0282536	77640	1893	104	5	0.0265265	1998	morphology	0.952804
round_face	Binary	rs116953792	0.515212	-0.0270025	0.973359	0.0416032	52672	3011	49	0.0278924	55736	12816	709	14	0.0272177	13540	morphology	0.952804
any_asthma_eczema_rhinitis	Binary	rs116953792	0.515364	0.0131755	1.01326	0.0202614	75382	4221	53	0.0271605	79658	105843	5980	112	0.0277125	111939	immune	0.952804
gout	Binary	rs116953792	0.515633	0.0326793	1.03322	0.0500597	147528	8203	143	0.0272303	155882	7717	443	8	0.0280975	8168	metabolic	0.952804
morning_sickness_pregnancy_qtl	Continuous	rs116953792	0.51616	-0.014049		0.0216378	40999	2382	31	0.0281489	43413						pregnancy	0.952804
anxiety	Binary	rs116953792	0.517824	-0.012663	0.987417	0.0196027	242615	13587	211	0.0273173	256424	60262	3358	56	0.0272473	63679	psychiatric	0.952804
adhd	Binary	rs116953792	0.518209	-0.0185174	0.981653	0.0287265	283405	15896	251	0.0273709	299565	24379	1345	19	0.0268617	25743	psychiatric	0.952804
high_blood_pressure	Binary	rs116953792	0.52041	0.012027	1.0121	0.0187011	225286	12506	201	0.0271184	238001	83942	4815	78	0.0279788	88839	cardiovascular	0.952804
mohs_surgery	Binary	rs116953792	0.522784	-0.0437639	0.95718	0.0688441	74865	4285	73	0.0279654	79228	4311	239	5	0.0273326	4555	cancer	0.952804
codeine_euphoria	Binary	rs116953792	0.526294	-0.0325603	0.967964	0.0515206	32964	1889	22	0.0277133	34876	9045	496	10	0.0270129	9551	drug_side	0.952804
nose_g	Binary	rs116953792	0.526414	0.0306516	1.03113	0.0482154	56920	3213	53	0.0275729	60191	8460	495	9	0.0286145	8964	morphology	0.952804
early_onset_heart_attack	Binary	rs116953792	0.526572	0.0624167	1.06441	0.0976318	310623	17310	275	0.0272084	328220	1739	106	5	0.029778	1847	cardiovascular	0.952804
any_asthma_eczema	Binary	rs116953792	0.528488	-0.0257531	0.974576	0.0408693	22544	1269	30	0.0278698	23843	19943	1113	18	0.0272611	21074	immune	0.952804
other_plant_allergy	Binary	rs116953792	0.530514	-0.0328517	0.967682	0.0526175	141172	7814	108	0.0269293	149097	6924	385	5	0.027003	7314	immune	0.952804
thickened_skin	Binary	rs116953792	0.531114	0.0607878	1.06267	0.0961763	82552	4577	79	0.0271477	87213	1836	114	5	0.0292308	1950	skin	0.952804
weight	Continuous	rs116953792	0.531361	-0.173658		0.27744	328526	18257	297	0.0271566	347096						metabolic	0.952804
codeine_vomiting	Binary	rs116953792	0.531453	0.0439368	1.04492	0.0699782	18628	1062	10	0.0274619	19701	4735	281	5	0.0289783	5021	drug_side	0.952804
heart_failure	Binary	rs116953792	0.531738	-0.0526447	0.948717	0.0848368	307184	17158	272	0.0272662	324626	2621	146	5	0.0267341	2768	cardiovascular	0.952804
next_to_eye_wrinkles_postmenopausal	Continuous	rs116953792	0.531955	-0.0447459		0.0715887	11775	719	11	0.0296281	12505						skin	0.952804
iqb.ankle_sprain	Binary	rs116953792	0.533323	0.0181476	1.01831	0.0291643	30697	1697	28	0.0270341	32425	69294	3990	62	0.0280452	73349	musculoskeletal	0.952804
antidepressant_SNRI_efficacy	Continuous	rs116953792	0.534375	-0.0396535		0.063817	9376	503	5	0.025951	9884						drug_efficacy	0.952804
yellow_jackets_allergy	Binary	rs116953792	0.534824	-0.0431381	0.957779	0.0699433	141639	7852	109	0.0269719	149603	3858	210	5	0.0267682	4073	immune	0.952804
bleeding_tendency	Binary	rs116953792	0.535151	0.0664117	1.06867	0.106055	79765	4552	79	0.0279042	84401	1467	95	5	0.0304097	1562	blood	0.952804
codeine_constipation	Binary	rs116953792	0.535657	-0.0301377	0.970312	0.0487762	31873	1828	24	0.0278132	33726	10142	558	8	0.0268024	10708	drug_side	0.952804
iqb.carpal_tunnel	Binary	rs116953792	0.535819	-0.0238192	0.976462	0.0385689	88378	5011	85	0.0277136	93480	14549	803	14	0.0270402	15367	neurological	0.952804
female_pattern	Binary	rs116953792	0.536703	0.0584061	1.06015	0.0940123	15334	839	14	0.0267807	16187	2540	144	5	0.0275503	2686	hair	0.952804
has_an_assertive_personality	Continuous	rs116953792	0.538279	0.0127965		0.0207932	65594	3694	66	0.0275831	69357						personality	0.952804
premature_birth	Binary	rs116953792	0.538569	-0.0523223	0.949023	0.0856295	22832	1324	20	0.0282098	24177	2740	151	5	0.0271251	2894	pregnancy	0.952804
number_children_women	Continuous	rs116953792	0.539122	-0.0131054		0.0213392	56761	3189	46	0.0273435	59999						reproductive	0.952804
osteoporosis_broad	Binary	rs116953792	0.539914	0.0332461	1.0338	0.0540661	93245	5339	92	0.0279855	98683	7688	443	6	0.0279587	8137	musculoskeletal	0.952804
arthroscopic_surgery	Binary	rs116953792	0.540844	-0.028006	0.972383	0.04594	69754	4006	73	0.0281175	73838	9799	564	5	0.0276813	10368	surgery	0.952804
ibuprofen_gi_bleeding	Binary	rs116953792	0.542373	-0.104829	0.900478	0.174881	51629	2982	49	0.0281742	54662	641	32	5	0.0252226	674	drug_side	0.952804
aleve_qt	Continuous	rs116953792	0.542393	-0.0111488		0.0183007	40923	2333	40	0.0278663	43297						drug_efficacy	0.952804
iqb.supertaster	Binary	rs116953792	0.543119	-0.041218	0.95962	0.068146	47862	2802	45	0.0285156	50712	4221	237	5	0.027236	4461	food_preference	0.952804
played_dance	Binary	rs116953792	0.543411	0.0483084	1.04949	0.0790266	38831	2237	31	0.0279691	41100	2973	173	6	0.0293464	3153	sports	0.952804
updrs_fatigue	Continuous	rs116953792	0.543586	-0.0317643		0.0522933	7670	455	10	0.0291948	8135						parkinson	0.952804
uterine_fibroids	Binary	rs116953792	0.544263	-0.0242317	0.97606	0.0400324	46084	2588	46	0.0275052	48722	16039	862	14	0.026308	16915	reproductive	0.952804
iqb.tongue_curl	Binary	rs116953792	0.545685	0.0232819	1.02356	0.0386129	15189	841	18	0.0273243	16049	56731	3329	53	0.0285712	60115	morphology	0.952804
iqb.cry_cutting_onions	Continuous	rs116953792	0.545718	0.0114489		0.0189491	63436	3643	61	0.0280384	67144						eyes	0.952804
iqb.congenital_deafness	Binary	rs116953792	0.546217	0.0674461	1.06977	0.110616	153518	8506	145	0.0271199	162177	1351	83	5	0.0296167	1435	sensation	0.952804
iqb.cheated_on_partner	Binary	rs116953792	0.546275	-0.0176114	0.982543	0.0292185	64547	3715	57	0.028023	68323	30465	1714	32	0.0275993	32212	personality	0.952804
can_be_cold_and_aloof	Continuous	rs116953792	0.547569	0.0127416		0.0211862	65594	3694	66	0.0275831	69357						personality	0.952804
mosquito_bit_more	Binary	rs116953792	0.548033	-0.0331996	0.967345	0.0552977	14126	786	14	0.0272679	14927	10973	611	11	0.0272962	11596	immune	0.952804
gender_difference_female	Binary	rs116953792	0.548534	0.173103	1.18899	0.281895	3312	188	5	0.027968	3504	194	14	5	0.0336538	208	misc	0.952804
LASIK	Binary	rs116953792	0.550682	0.0268677	1.02723	0.0448732	81328	4596	79	0.0276386	86007	9442	555	9	0.0286328	10007	eyes	0.952804
handedness_qtl	Continuous	rs116953792	0.552075	0.0235427		0.0395903	42798	2454	42	0.028017	45298						laterality	0.952804
bunionectomy	Binary	rs116953792	0.552131	-0.058102	0.943554	0.0985103	77660	4452	78	0.0280326	82194	1993	113	5	0.0268281	2107	musculoskeletal	0.952804
thyroid_nodules	Binary	rs116953792	0.556594	-0.0424791	0.95841	0.0726602	77126	4431	77	0.0280827	81639	3777	210	5	0.0265797	3988	endocrine	0.952804
protonix_any_problems	Binary	rs116953792	0.556885	0.224519	1.25172	0.375455	600	36	5	0.0283019	636	129	10	5	0.0359712	139	drug_side	0.952804
iqb.pee_middle_night	Continuous	rs116953792	0.557489	-0.0151226		0.025781	64785	3748	62	0.0282236	68599						sleep	0.952804
work_hours	Continuous	rs116953792	0.55781	-0.0154946		0.0264369	83240	4809	81	0.0282027	88134						lifestyle	0.952804
sunscreen_use_frequency	Continuous	rs116953792	0.55912	-0.029416		0.0503563	22287	1317	21	0.0287619	23627						lifestyle	0.952804
iqb.mercury_fish_frequency	Continuous	rs116953792	0.561094	0.00717462		0.0123441	99623	5718	90	0.0279709	105437						diet	0.952804
hair_curl	Continuous	rs116953792	0.562209	0.0087806		0.0151503	83013	4720	73	0.0277088	87812						hair	0.952804
mpn_or_v617f	Binary	rs116953792	0.562844	0.0734823	1.07625	0.125564	227063	12586	209	0.0271077	239869	1106	66	5	0.028157	1172	cancer	0.952804
personality_aesthetics	Continuous	rs116953792	0.56401	-0.0256303		0.0444277	65392	3681	66	0.0275749	69142						personality	0.952804
mean_refractive_error	Continuous	rs116953792	0.56422	0.0902521		0.156522	7152	384	11	0.0268981	7547						eyes	0.952804
iqb.gap_between_teeth	Binary	rs116953792	0.564965	0.0253529	1.02568	0.043941	54238	3127	43	0.0279839	57410	10726	622	13	0.0285186	11362	morphology	0.952804
female_infertility	Binary	rs116953792	0.565099	0.0232525	1.02352	0.0403463	49979	2794	35	0.0271171	52810	15000	832	16	0.027259	15849	reproductive	0.952804
age_first_menses	Continuous	rs116953792	0.565846	0.00631624		0.0110004	89105	5009	81	0.0274484	94201						reproductive	0.952804
iqb.ganglion_cyst_wrist	Binary	rs116953792	0.566333	-0.023158	0.977108	0.0404886	87868	5002	74	0.0277049	92949	12854	701	17	0.0270778	13572	musculoskeletal	0.952804
current_birth_control	Binary	rs116953792	0.566483	0.0240431	1.02433	0.0418773	81038	4549	81	0.0274957	85672	15171	870	12	0.0278453	16055	reproductive	0.952804
skin_type	Continuous	rs116953792	0.569016	-0.0311497		0.0546957	22166	1319	21	0.0289501	23508						pigmentation	0.952804
iqb.religious	Continuous	rs116953792	0.569115	0.0125553		0.0220517	68637	3897	62	0.0276944	72600						personality	0.952804
antidepressant_side_effect_fatigue	Binary	rs116953792	0.570059	-0.0418604	0.959004	0.0740007	16811	961	17	0.0279667	17789	4067	229	5	0.0271056	4298	drug_side	0.952804
heart_face	Binary	rs116953792	0.570101	0.0273681	1.02775	0.0480399	56896	3220	52	0.0276227	60172	8626	489	13	0.0282099	9129	morphology	0.952804
asthma_severity	Continuous	rs116953792	0.570566	0.00938978		0.0165536	10200	599	10	0.0286335	10809						immune	0.952804
iqb.alzheimers_fh	Binary	rs116953792	0.574247	0.0179843	1.01815	0.031975	58420	3291	52	0.0274841	61768	24192	1395	23	0.0281335	25610	neurological	0.952804
ibuprofen_kidney	Binary	rs116953792	0.575127	0.110647	1.117	0.194171	51851	2986	50	0.0281123	54889	421	28	5	0.0311804	449	drug_side	0.952804
er_positive_breast_cancer	Binary	rs116953792	0.575211	0.0451588	1.04619	0.0800505	166732	9446	155	0.0276636	176342	2720	165	5	0.0289328	2886	cancer	0.952804
iqb.sae_blood_thinners	Binary	rs116953792	0.575433	-0.0670316	0.935166	0.120774	20312	1146	15	0.0273832	21473	1397	76	5	0.0257977	1473	drug_side	0.952804
iqb.sma_dx	Binary	rs116953792	0.575582	-0.207202	0.812855	0.382672	102927	5796	104	0.0275851	108833	146	7	5	0.0228758	153	neurological	0.952804
iqb.lactose_intolerance_symptoms	Continuous	rs116953792	0.575596	0.00883695		0.0157849	32868	1875	35	0.0279631	34778						metabolic	0.952804
systemizing_qt	Continuous	rs116953792	0.576185	0.212861		0.38081	50648	2842	46	0.0274021	53536						personality	0.952804
celiac	Binary	rs116953792	0.57714	-0.0367949	0.963874	0.066361	304136	16974	265	0.027233	321387	4212	234	5	0.0267536	4448	autoimmune	0.952804
iqb.center_of_attention	Continuous	rs116953792	0.57736	0.00760129		0.0136408	71141	4049	52	0.0275976	75246						personality	0.952804
chronic_back_pain	Binary	rs116953792	0.577485	-0.0223911	0.977858	0.0402789	66335	3792	68	0.0279792	70200	13779	780	11	0.0275223	14570	musculoskeletal	0.952804
iqb.light_physical_activity	Continuous	rs116953792	0.577764	-0.0117404		0.0210909	65774	3808	60	0.0282014	69645						lifestyle	0.952804
joints_dislocated	Continuous	rs116953792	0.578806	0.00414452		0.00746584	67087	3807	63	0.027714	70962						morphology	0.952804
honeybee_allergy	Binary	rs116953792	0.579698	0.0388041	1.03957	0.0696716	141680	7852	109	0.0269645	149644	3583	214	5	0.0289474	3801	immune	0.952804
eyecolor_herc2_blue	Continuous	rs116953792	0.580107	-0.00995737		0.0179986	61460	3658	65	0.0290567	65186						pigmentation	0.952804
antihistamine_efficacy	Binary	rs116953792	0.581748	0.0294234	1.02986	0.053298	23369	1375	18	0.0284912	24762	7913	469	11	0.0292506	8395	drug_efficacy	0.952804
fibromyalgia	Binary	rs116953792	0.583551	-0.0257881	0.974542	0.0472003	166191	9380	157	0.0275824	175739	8751	492	7	0.0273514	9250	musculoskeletal	0.952804
low_arches	Binary	rs116953792	0.584083	0.0219648	1.02221	0.0400408	54115	3072	52	0.0277433	57243	14058	773	16	0.0271099	14848	morphology	0.952804
mitral_valve_prolapse	Binary	rs116953792	0.584851	0.0281712	1.02857	0.0513621	205571	11453	186	0.0272202	217219	6999	401	6	0.0278828	7406	cardiovascular	0.952804
preeclampsia_all	Binary	rs116953792	0.585064	-0.0400815	0.960711	0.0737903	37883	2187	31	0.0280417	40102	3533	206	5	0.0278075	3740	pregnancy	0.952804
iqb.forgiveness_comes_easily	Continuous	rs116953792	0.586008	-0.00562729		0.0103323	120538	6841	112	0.0277078	127496						personality	0.952804
iqb.tmj	Binary	rs116953792	0.58695	0.0232002	1.02347	0.0426141	58754	3386	61	0.0281989	62203	11952	702	11	0.0285827	12665	musculoskeletal	0.952804
iqb.blood_donation_frequency	Continuous	rs116953792	0.588209	0.00619905		0.0114493	100824	5737	98	0.0278129	106665						blood	0.952804
grasses_allergy	Binary	rs116953792	0.589115	-0.0141589	0.985941	0.0262493	137881	7652	103	0.0269782	145639	32389	1814	32	0.0274281	34238	immune	0.952804
stopped_smoking	Binary	rs116953792	0.590562	-0.0187522	0.981423	0.0347953	18375	1074	17	0.0284599	19466	83733	4741	70	0.0275626	88551	addiction	0.952804
iqb.retinal_detachment	Binary	rs116953792	0.590715	0.0598321	1.06166	0.11029	69770	3949	65	0.0276415	73788	1435	86	5	0.0289093	1522	eyes	0.952804
iqb.contact_lenses_cosmetic	Binary	rs116953792	0.591523	-0.0883546	0.915436	0.16684	34436	1896	24	0.0267356	36357	750	38	5	0.0241117	788	lifestyle	0.952804
iqb.daily_fruit_servings	Continuous	rs116953792	0.593412	0.00678015		0.0126993	60019	3495	56	0.0283703	63573						diet	0.952804
iqb.poor_circulation	Binary	rs116953792	0.593806	-0.0208693	0.979347	0.0392134	79089	4437	68	0.0273524	83597	14419	801	8	0.0268256	15230	cardiovascular	0.952804
iqb.car_accidents	Continuous	rs116953792	0.593995	0.0132589		0.0248733	63441	3668	54	0.0281107	67168						personality	0.952804
myringotomy	Binary	rs116953792	0.594691	-0.0373785	0.963311	0.0706178	76057	4364	72	0.0280024	80498	3736	210	5	0.0278411	3951	infection	0.952804
any_psychiatric	Binary	rs116953792	0.595003	0.00856969	1.00861	0.0161139	214087	11826	186	0.0269749	226111	105909	5992	98	0.0276252	112003	psychiatric	0.952804
iqb.maternal_depression	Binary	rs116953792	0.595251	0.017996	1.01816	0.0338276	69796	3890	64	0.0272407	73754	20414	1172	20	0.0280478	21607	psychiatric	0.952804
hernia	Binary	rs116953792	0.595478	0.0264593	1.02681	0.0496944	72470	4129	74	0.0278912	76678	8457	499	5	0.0282924	8960	gastrointestinal	0.952804
chin_dimple	Binary	rs116953792	0.595857	0.0217078	1.02195	0.0410148	13153	741	11	0.0274362	13907	56527	3211	56	0.0277871	59797	morphology	0.952804
earlobes	Binary	rs116953792	0.596065	-0.0210985	0.979123	0.0397422	14959	857	18	0.0281988	15834	42184	2360	36	0.0272768	44584	morphology	0.952804
personality_conscientiousness	Continuous	rs116953792	0.598347	0.0537441		0.102024	65391	3681	66	0.0275753	69141						personality	0.952804
iqb.ganglion_cyst_foot	Binary	rs116953792	0.599688	-0.0430225	0.95789	0.0824911	97799	5551	93	0.0277302	103448	2811	149	5	0.0264845	2964	musculoskeletal	0.952804
sagging_postmenopausal	Continuous	rs116953792	0.599934	-0.0544951		0.103897	11572	692	10	0.0290044	12274						skin	0.952804
updrs_problems_handwriting	Continuous	rs116953792	0.600988	-0.0299523		0.0572701	7663	454	10	0.0291621	8127						parkinson	0.952804
iqb.number_wisdom_teeth_removed	Continuous	rs116953792	0.601072	0.0121896		0.0233133	85764	4896	83	0.027892	90747						teeth	0.952804
cavities_many	Binary	rs116953792	0.601187	0.0170909	1.01724	0.0327328	25634	1416	23	0.0270011	27074	90723	5148	87	0.0277309	95964	teeth	0.952804
aspirin_stomach	Binary	rs116953792	0.601968	-0.023305	0.976964	0.0447621	38519	2193	28	0.0276019	40742	12114	685	8	0.0273678	12808	drug_side	0.952804
antidepressant_side_effect_anxiety	Binary	rs116953792	0.60224	-0.0274147	0.972958	0.0526983	23160	1317	19	0.0276576	24496	8958	501	10	0.0275108	9469	drug_side	0.952804
any_immune	Binary	rs116953792	0.602306	0.00772734	1.00776	0.0148255	212076	11712	174	0.0269242	223970	135243	7573	143	0.0274869	142966	immune	0.952804
mold_allergy	Binary	rs116953792	0.604643	0.0145501	1.01466	0.0280635	138410	7668	105	0.0269457	146186	27389	1581	27	0.0281926	28998	immune	0.952804
haircolor	Continuous	rs116953792	0.606597	0.0084016		0.0163158	108653	6220	108	0.0279872	114987						pigmentation	0.952804
statin_stop_reason_efficacy_coalesce	Binary	rs116953792	0.607634	0.0573068	1.05898	0.110941	9451	571	5	0.0288749	10026	1577	99	5	0.0301133	1677	drug_efficacy	0.952804
migraine_efficacy_zomig	Continuous	rs116953792	0.607848	-0.0881707		0.171769	953	53	5	0.0282738	1008						drug_efficacy	0.952804
high_cholesterol_dx	Binary	rs116953792	0.608844	0.011053	1.01111	0.0215969	97204	5488	107	0.0277337	102804	81684	4609	70	0.0274944	86370	metabolic	0.952804
played_volleyball	Binary	rs116953792	0.609178	-0.0637495	0.93824	0.12588	41215	2384	38	0.0281871	43640	1160	65	5	0.0273246	1226	sports	0.952804
shoe_size	Continuous	rs116953792	0.610797	0.0113917		0.0223833	69353	3906	67	0.0275482	73331						morphology	0.952804
high_cholesterol_meds	Binary	rs116953792	0.611393	-0.00991315	0.990136	0.0195197	244207	13636	209	0.0272309	258064	85611	4688	78	0.0267989	90380	metabolic	0.952804
left_handed	Binary	rs116953792	0.612084	0.0230834	1.02335	0.0453929	73234	4168	68	0.0277785	77474	9532	551	8	0.0280943	10092	laterality	0.952804
bipolar_meta	Binary	rs116953792	0.61225	0.0359329	1.03659	0.0705366	76168	4299	83	0.0277157	80556	3560	211	5	0.0290066	3775	psychiatric	0.952804
multiples	Binary	rs116953792	0.612715	0.0366766	1.03736	0.0720885	59594	3356	46	0.0273668	62998	3489	206	5	0.0286641	3698	reproductive	0.952804
played_racquet_sports	Binary	rs116953792	0.613557	-0.0649562	0.937109	0.12983	41546	2399	38	0.0281359	43986	1160	62	5	0.0261652	1223	sports	0.952804
ppis_efficacy_all	Continuous	rs116953792	0.613878	0.0522369		0.10352	2542	143	5	0.0269918	2686						drug_efficacy	0.952804
healthy_old	Binary	rs116953792	0.613933	-0.0164714	0.983664	0.0327159	202312	11315	181	0.0273072	213819	19332	1056	21	0.0268999	20409	longevity	0.952804
iqb.own_cat	Binary	rs116953792	0.618845	0.0130621	1.01315	0.0262451	65880	3729	58	0.0275956	69671	41372	2418	44	0.0285851	43835	lifestyle	0.952804
hot_flashes	Binary	rs116953792	0.619224	0.0292528	1.02968	0.0590021	7253	380	7	0.0257853	7640	21748	1208	18	0.0270741	22975	reproductive	0.952804
severe_acne	Binary	rs116953792	0.61943	-0.0148209	0.985288	0.0298961	241821	13443	211	0.0271357	255484	22538	1242	23	0.0270554	23803	skin	0.952804
brain_surgery	Binary	rs116953792	0.619835	0.0659732	1.0682	0.131678	79122	4530	76	0.0279596	83733	966	59	5	0.0297271	1026	surgery	0.952804
nose_o	Binary	rs116953792	0.619924	0.031442	1.03194	0.0631348	60476	3434	61	0.0277938	63976	4922	281	5	0.0271906	5204	morphology	0.952804
does_things_efficiently	Continuous	rs116953792	0.620223	0.00758297		0.0153025	65444	3684	66	0.0275746	69197						personality	0.952804
iqb.trigeminal_neuralgia	Binary	rs116953792	0.620719	0.0687352	1.07115	0.137495	73460	4174	70	0.0277592	77708	883	56	5	0.029819	939	neurological	0.952804
iqb.cry_easily	Binary	rs116953792	0.621043	-0.00974019	0.990307	0.0197079	128192	7144	124	0.0272848	135467	81259	4515	70	0.0271131	85849	personality	0.952804
[truncated: 14,045 more rows]
