# Supplementary material for: The association of clinical phenotypes to known AD/FTD genetic risk loci and their inter-relationship
Source: PLoS One. 2020 Nov 5;15(11):e0241552. doi: 10.1371/journal.pone.0241552 (PMC7644002; doi:10.1371/journal.pone.0241552)
Supplement: S5 Table — (XLSX) [file pone.0241552.s005.xlsx]

## Sheet: ST 5
Table S5 Detailed PheWAS results for immune-related traits in the 23andMe cohort
pheno	type	assay.name	Gene	p	effect	OR or HR	stderr	AA.0	AB.0	BB.0	dose.b.0	im.num.0	AA.1	AB.1	BB.1	dose.b.1	im.num.1	TAG	FDR
any_allergy	Binary	rs11136000	CLU	0.00938923	0.0166848	1.01682	0.00642249	50379	66805	21811	0.397234	139090	29206	39552	13167	0.402112	81955	immune	0.426562
any_animal_allergy	Binary	rs11136000	CLU	0.124416	0.0143926	1.0145	0.00936431	52846	70288	22967	0.397745	146202	10366	13879	4683	0.401773	28940	immune	0.742392
any_asthma	Binary	rs11136000	CLU	0.187735	0.0102692	1.01032	0.00779398	70467	93706	30830	0.398368	195148	15120	20462	6799	0.401831	42409	immune	0.811876
any_asthma_eczema	Binary	rs11136000	CLU	0.38967	-0.0117825	0.988287	0.0136975	8484	11468	3874	0.403257	23843	7535	10172	3350	0.400627	21074	immune	0.899661
any_asthma_eczema_rhinitis	Binary	rs11136000	CLU	0.00474359	0.0190886	1.01927	0.0067604	28974	38184	12427	0.396042	79658	39995	53910	17959	0.401505	111939	immune	0.372776
any_asthma_rhinitis	Binary	rs11136000	CLU	0.690517	-0.00477604	0.995235	0.0119962	17560	23564	7909	0.401587	49060	7535	10172	3350	0.400627	21074	immune	0.954877
any_drug_allergy	Binary	rs11136000	CLU	0.0160849	0.0244941	1.0248	0.0101711	52983	70518	23036	0.397818	146638	8660	11717	4013	0.404736	24398	immune	0.441085
any_food_allergy	Binary	rs11136000	CLU	0.0238376	0.027323	1.0277	0.0120832	53402	71073	23237	0.397893	147815	5733	7640	2684	0.405057	16061	immune	0.516063
any_immune	Binary	rs11136000	CLU	0.0048334	0.0139177	1.01402	0.00493855	81043	107615	35171	0.397529	223970	50935	69080	22867	0.401779	142966	immune	0.372776
any_plant_allergy	Binary	rs11136000	CLU	0.0512431	0.0149234	1.01504	0.00765348	51996	68963	22529	0.397319	143588	17273	23446	7737	0.401601	48469	immune	0.631167
aspirin_allergy	Binary	rs11136000	CLU	0.0533869	0.0762413	1.07922	0.0393824	54176	72128	23571	0.397898	149980	474	621	251	0.417162	1346	immune	0.631167
aspirin_allergy_clean	Binary	rs11136000	CLU	0.0908149	0.0672929	1.06961	0.0397159	39119	52462	17250	0.399528	108891	467	616	248	0.417731	1331	immune	0.727698
asthma_severity	Continuous	rs11136000	CLU	0.67587	0.00236083		0.00564634	3819	5247	1741	0.403859	10809						immune	0.954877
cat_allergy	Binary	rs11136000	CLU	0.121445	0.0149899	1.0151	0.0096756	52947	70476	23014	0.397796	146538	9570	12797	4336	0.401996	26714	immune	0.738239
cat_allergy_clean	Binary	rs11136000	CLU	0.300146	0.0105725	1.01063	0.0102022	31771	42522	13974	0.399187	88315	9521	12728	4322	0.402168	26582	immune	0.857361
cat_allergy_meta	Binary	rs11136000	CLU	0.244715	0.0117605	1.01183	0.0101077	34325	45828	15087	0.399003	95289	9521	12728	4322	0.402168	26582	immune	0.812175
chicken_allergy	Binary	rs11136000	CLU	0.140705	0.0996217	1.10475	0.067441	54229	72181	23593	0.397882	150108	151	222	81	0.422907	454	immune	0.749524
chicken_allergy_clean	Binary	rs11136000	CLU	0.224325	0.082689	1.0862	0.0678949	40439	54186	18003	0.400398	112684	150	218	80	0.421875	448	immune	0.811876
chronic_hives	Binary	rs11136000	CLU	0.187324	0.0250563	1.02537	0.0189887	114316	152789	50365	0.39928	317679	2087	2844	978	0.40616	5915	immune	0.811876
current_asthma	Binary	rs11136000	CLU	0.168771	0.0195063	1.0197	0.0141667	72769	96702	31841	0.398347	201461	3899	5373	1786	0.404458	11060	immune	0.801014
dog_allergy	Binary	rs11136000	CLU	0.949901	-0.000806864	0.999193	0.0128421	53512	71230	23302	0.39797	148148	5124	6683	2268	0.398544	14081	immune	0.987131
dog_allergy_clean	Binary	rs11136000	CLU	0.426771	-0.0104594	0.989595	0.0131644	35476	47646	15769	0.40036	98943	5085	6629	2251	0.398532	13971	immune	0.899661
dust_mites_allergy	Binary	rs11136000	CLU	0.0534407	0.0175071	1.01766	0.0090616	52729	70097	22916	0.39772	145843	11303	15109	5143	0.402393	31571	immune	0.631167
dust_mites_allergy_clean	Binary	rs11136000	CLU	0.403047	0.00827756	1.00831	0.00989815	25989	34835	11472	0.3996	72334	11233	15015	5109	0.40235	31373	immune	0.899661
dust_mites_allergy_meta	Binary	rs11136000	CLU	0.314635	0.00981022	1.00986	0.00975488	28754	38479	12664	0.399308	79937	11233	15015	5109	0.40235	31373	immune	0.863296
eczema	Binary	rs11136000	CLU	0.198993	0.0097267	1.00977	0.00757078	103429	138205	45479	0.399082	287295	15022	20398	6751	0.401935	42205	immune	0.811876
eggs_allergy	Binary	rs11136000	CLU	0.0768306	0.0554328	1.057	0.0312781	54143	72056	23543	0.397824	149847	750	1039	370	0.411996	2159	immune	0.694048
eggs_allergy_clean	Binary	rs11136000	CLU	0.113238	0.0499069	1.05117	0.0314667	39606	53019	17579	0.400063	110260	740	1028	370	0.413471	2138	immune	0.738239
fish_allergy	Binary	rs11136000	CLU	0.640084	0.0170185	1.01716	0.0363747	54152	72101	23574	0.397956	149932	556	798	244	0.402378	1600	immune	0.945945
fish_allergy_clean	Binary	rs11136000	CLU	0.8086	0.00895022	1.00899	0.0369384	39887	53414	17752	0.40034	111106	537	777	237	0.403288	1553	immune	0.974789
grasses_allergy	Binary	rs11136000	CLU	0.0215688	0.0200786	1.02028	0.00873457	52684	69977	22877	0.397597	145639	12136	16586	5505	0.403132	34238	immune	0.516063
grasses_allergy_clean	Binary	rs11136000	CLU	0.134333	0.0142064	1.01431	0.00948688	26998	35893	11916	0.399194	74853	12057	16463	5479	0.403262	34010	immune	0.749524
hayfever_all	Binary	rs11136000	CLU	0.553264	0.00983348	1.00988	0.0165817	29524	38765	12752	0.396522	81112	3048	4093	1348	0.39987	8489	immune	0.927886
hayfever_meta	Binary	rs11136000	CLU	0.305126	-0.0206199	0.979591	0.0201129	6505	8739	2927	0.401546	18174	2736	3671	1193	0.398487	7600	immune	0.859783
honeybee_allergy	Binary	rs11136000	CLU	0.45833	0.0176519	1.01781	0.0237897	54089	71932	23519	0.397787	149644	1351	1837	613	0.40292	3801	immune	0.899661
honeybee_allergy_clean	Binary	rs11136000	CLU	0.735377	0.00814323	1.00818	0.0240877	38571	51720	17089	0.399972	107438	1326	1805	603	0.403187	3734	immune	0.963301
insect_allergy	Binary	rs11136000	CLU	0.0956483	0.0280186	1.02841	0.0168015	53910	71655	23431	0.397719	149100	2789	3771	1299	0.405204	7861	immune	0.72858
iqb.allergic_to_jewelry	Binary	rs11136000	CLU	0.354605	-0.0118141	0.988255	0.0127636	19327	25962	8811	0.40281	54113	8052	10789	3605	0.40094	22453	immune	0.8849
iqb.mosquito_bite_size	Continuous	rs11136000	CLU	0.661625	0.0021169		0.00483673	36133	48901	16301	0.402146	101376						immune	0.952727
iqb.mosquito_bites_itching	Continuous	rs11136000	CLU	0.957947	0.000172222		0.00326605	39185	53014	17645	0.401952	109892						immune	0.987131
iqb.peanut_allergy_child	Binary	rs11136000	CLU	0.902977	0.00416093	1.00417	0.0341289	22241	29751	9970	0.40098	61978	670	861	309	0.401902	1840	immune	0.977812
iqb.poison_oak	Continuous	rs11136000	CLU	0.904119	-0.000430392		0.00357291	35064	47672	15860	0.402613	98640						immune	0.977812
iqb.sun_allergy	Binary	rs11136000	CLU	0.317966	0.0239269	1.02422	0.0239443	25872	35278	11758	0.403207	72935	1346	1888	649	0.41025	3885	immune	0.868075
iqb.took_meds_asthma_or_lung	Binary	rs11136000	CLU	0.319298	0.00738317	1.00741	0.00741239	83128	110991	36641	0.399274	230929	16446	22251	7403	0.40192	46131	immune	0.869789
juvenile_asthma	Binary	rs11136000	CLU	0.623635	0.0127339	1.01282	0.0259421	10593	14162	4611	0.398148	29370	1298	1715	584	0.400751	3597	immune	0.937352
latex_allergy	Binary	rs11136000	CLU	0.118312	0.0299534	1.03041	0.0191618	53939	71755	23467	0.397855	149266	2095	2999	956	0.405868	6051	immune	0.738239
latex_allergy_clean	Binary	rs11136000	CLU	0.296789	0.0202069	1.02041	0.0193564	43061	57525	19031	0.399554	119690	2056	2950	945	0.406654	5952	immune	0.852078
metal_allergy	Binary	rs11136000	CLU	0.704692	0.00672662	1.00675	0.0177461	23884	31855	10449	0.398509	66248	2933	3953	1311	0.401061	8201	immune	0.958082
milk_allergy	Binary	rs11136000	CLU	0.00763392	0.0628523	1.06487	0.0235187	54054	71902	23505	0.397803	149566	1343	1854	675	0.41374	3872	immune	0.426562
milk_allergy_clean	Binary	rs11136000	CLU	0.0266869	0.0526217	1.05403	0.0237119	38292	51268	16949	0.399807	106565	1328	1842	669	0.41417	3839	immune	0.539862
mold_allergy	Binary	rs11136000	CLU	0.0551194	0.0180893	1.01825	0.00942807	52881	70270	22934	0.397501	146186	10364	13898	4722	0.40267	28998	immune	0.641673
mold_allergy_clean	Binary	rs11136000	CLU	0.365175	0.0092639	1.00931	0.0102289	26789	35932	11764	0.399141	74530	10290	13792	4696	0.402808	28792	immune	0.886675
mosquito_bit_more	Binary	rs11136000	CLU	0.471101	0.0133369	1.01343	0.0185051	5267	7216	2440	0.40528	14927	4011	5687	1893	0.408636	11596	immune	0.900707
mosquito_combined	Binary	rs11136000	CLU	0.663975	0.0040104	1.00402	0.00923126	21629	28991	9731	0.401427	60379	16507	22457	7452	0.402458	46436	immune	0.952727
mosquito_severe	Binary	rs11136000	CLU	0.509667	0.00693544	1.00696	0.0105174	30870	41970	13820	0.401627	86696	9478	12705	4360	0.40359	26553	immune	0.91919
mycin_drug_allergy	Binary	rs11136000	CLU	0.132244	0.0406918	1.04153	0.0269998	54088	71985	23530	0.39787	149708	1017	1437	480	0.408487	2934	immune	0.749524
mycin_drug_allergy_clean	Binary	rs11136000	CLU	0.21217	0.0341534	1.03474	0.0273488	37902	50730	16706	0.399391	105398	997	1411	478	0.410083	2886	immune	0.811876
no_allergies	Binary	rs11136000	CLU	0.0583905	-0.00976955	0.990278	0.00516167	60423	81393	26964	0.40088	168887	54238	72199	23600	0.397899	150142	immune	0.664498
oats_allergy	Binary	rs11136000	CLU	0.00936954	0.133066	1.14233	0.0510404	54210	72144	23584	0.397871	150043	258	386	148	0.430556	792	immune	0.426562
oats_allergy_clean	Binary	rs11136000	CLU	0.0127899	0.128021	1.13658	0.0512636	40107	53722	17797	0.400068	111681	254	383	148	0.432484	785	immune	0.426562
other_animal_allergy	Binary	rs11136000	CLU	0.380887	0.0182786	1.01845	0.0208475	54001	71845	23487	0.397832	149438	1808	2372	836	0.40311	5019	immune	0.897008
other_food_allergy	Binary	rs11136000	CLU	0.40018	0.0148207	1.01493	0.0176089	53846	71692	23428	0.397903	149070	2590	3362	1191	0.402072	7146	immune	0.899661
other_plant_allergy	Binary	rs11136000	CLU	0.137117	0.025828	1.02616	0.017361	53882	71695	23419	0.397772	149097	2582	3539	1187	0.404557	7314	immune	0.749524
peanut_allergy	Binary	rs11136000	CLU	0.0434733	0.0663304	1.06858	0.0327891	54145	72069	23547	0.397844	149866	658	979	324	0.414839	1961	immune	0.596068
peanut_allergy_broad	Binary	rs11136000	CLU	0.0410865	0.0628079	1.06482	0.0306928	65920	87773	28840	0.398429	182647	746	1122	363	0.414164	2232	immune	0.584433
peanut_allergy_clean	Binary	rs11136000	CLU	0.133706	0.0495261	1.05077	0.0329788	42930	57492	19111	0.400366	119599	653	970	317	0.413402	1940	immune	0.749524
penicillin_allergy	Binary	rs11136000	CLU	0.0488056	0.0231735	1.02344	0.011755	53336	71062	23201	0.397916	147701	6133	8305	2833	0.404464	17278	immune	0.625588
penicillin_allergy_clean	Binary	rs11136000	CLU	0.228276	0.0144912	1.0146	0.0120239	37983	50907	16733	0.399406	105686	6080	8225	2799	0.404087	17111	immune	0.811876
poison_oak	Continuous	rs11136000	CLU	0.556465	-0.00289174		0.00491705	15678	21654	7130	0.403873	44478						immune	0.927886
pollen_allergy	Binary	rs11136000	CLU	0.0446351	0.0155244	1.01565	0.00772914	52055	69042	22559	0.397338	143756	16807	22822	7539	0.401755	47180	immune	0.598692
pollen_allergy_clean	Binary	rs11136000	CLU	0.475688	0.0063555	1.00638	0.00891035	22057	29361	9749	0.39939	61210	16731	22684	7504	0.401671	46931	immune	0.903076
pollen_allergy_meta	Binary	rs11136000	CLU	0.457241	0.00645725	1.00648	0.00868579	24951	33177	11033	0.39938	69206	16731	22684	7504	0.401671	46931	immune	0.899661
red_ants_allergy	Binary	rs11136000	CLU	0.473314	0.0187955	1.01897	0.0261953	54097	71976	23526	0.397824	149703	1121	1496	514	0.403066	3133	immune	0.901341
red_ants_allergy_clean	Binary	rs11136000	CLU	0.571318	0.0150456	1.01516	0.0265654	38207	51331	16945	0.400162	106539	1089	1464	508	0.405096	3063	immune	0.927886
rhinitis	Binary	rs11136000	CLU	0.040239	0.0132288	1.01332	0.00644816	55636	73959	24118	0.397478	153816	27428	36960	12327	0.401577	76752	immune	0.584433
rhinitis_eczema	Binary	rs11136000	CLU	0.376243	-0.0100659	0.989985	0.0113748	8704	11774	3976	0.403329	24471	17542	23546	7896	0.401539	49013	immune	0.894598
seasonal_allergies_broad	Binary	rs11136000	CLU	0.0340168	0.0149723	1.01508	0.00706154	51464	68290	22298	0.39734	142151	21687	29436	9737	0.401824	60880	immune	0.584433
severe_asthma	Binary	rs11136000	CLU	0.470109	0.021615	1.02185	0.0299029	73446	97650	32198	0.398551	203443	818	1169	373	0.40572	2360	immune	0.900707
shellfish_allergy	Binary	rs11136000	CLU	0.304078	0.0238709	1.02416	0.0232103	54042	71947	23498	0.397837	149591	1424	1917	658	0.404226	3999	immune	0.859783
shellfish_allergy_clean	Binary	rs11136000	CLU	0.726739	0.00819849	1.00823	0.0234542	38670	51858	17217	0.400445	107799	1407	1888	649	0.403905	3944	immune	0.963301
soy_allergy	Binary	rs11136000	CLU	0.458823	0.0272338	1.02761	0.0367324	54153	72086	23548	0.397838	149892	561	745	263	0.405035	1569	immune	0.899661
soy_allergy_clean	Binary	rs11136000	CLU	0.686245	0.0149282	1.01504	0.0369369	39612	53138	17627	0.40041	110432	554	739	261	0.405727	1554	immune	0.954877
sulfa_drug_allergy	Binary	rs11136000	CLU	0.012217	0.0416275	1.04251	0.0165945	53818	71580	23397	0.397775	148899	2865	3961	1373	0.409013	8201	immune	0.426562
sulfa_drug_allergy_clean	Binary	rs11136000	CLU	0.0763662	0.0300309	1.03049	0.0169339	36035	48118	15826	0.398934	100038	2845	3941	1365	0.409214	8153	immune	0.694048
tree_nuts_allergy	Binary	rs11136000	CLU	0.673334	0.010691	1.01075	0.0253511	54067	71968	23530	0.397914	149670	1223	1555	564	0.401406	3342	immune	0.954877
tree_nuts_allergy_clean	Binary	rs11136000	CLU	0.929186	-0.00227914	0.997723	0.0256474	39156	52544	17405	0.400321	109160	1207	1526	554	0.400669	3287	immune	0.984615
trees_allergy	Binary	rs11136000	CLU	0.0417809	0.0181048	1.01827	0.00889054	52673	70007	22878	0.397652	145662	11709	15946	5295	0.402671	32960	immune	0.584433
trees_allergy_clean	Binary	rs11136000	CLU	0.279318	0.0104222	1.01048	0.00963244	27034	36098	11930	0.39939	75109	11614	15803	5258	0.402739	32685	immune	0.837301
wasp_allergy	Binary	rs11136000	CLU	0.343168	0.0217667	1.02201	0.0229475	54054	71929	23497	0.397789	149584	1448	1989	660	0.403832	4098	immune	0.8849
wasp_allergy_clean	Binary	rs11136000	CLU	0.455624	0.0173434	1.01749	0.0232345	37979	50905	16815	0.399886	105757	1418	1953	655	0.405241	4027	immune	0.899661
weeds_allergy	Binary	rs11136000	CLU	0.0112355	0.0221656	1.02241	0.00873924	52673	69916	22877	0.397584	145568	12155	16622	5542	0.403654	34328	immune	0.426562
weeds_allergy_clean	Binary	rs11136000	CLU	0.130488	0.0145029	1.01461	0.00958929	25366	33864	11191	0.399355	70466	12051	16456	5498	0.403647	34014	immune	0.748939
wheat_allergy	Binary	rs11136000	CLU	0.127039	0.0399636	1.04077	0.0261599	54086	71964	23533	0.397873	149688	1098	1500	526	0.408451	3124	immune	0.742529
wheat_allergy_clean	Binary	rs11136000	CLU	0.30597	0.0270552	1.02742	0.0264081	38720	51951	17205	0.400279	107932	1084	1480	521	0.408752	3085	immune	0.859783
yellow_jackets_allergy	Binary	rs11136000	CLU	0.074587	0.0410175	1.04187	0.0229777	54075	71924	23500	0.397742	149603	1414	1991	667	0.408276	4073	immune	0.694048
yellow_jackets_allergy_clean	Binary	rs11136000	CLU	0.0896333	0.03959	1.04038	0.0232992	37991	50900	16791	0.399699	105739	1376	1955	660	0.410298	3992	immune	0.727698
any_allergy	Binary	rs3764650	ABCA7	0.920964	-0.00107858	0.998922	0.0108703	1253	23166	114655	0.907704	139090	688	13693	67564	0.908054	81955	immune	0.994948
any_animal_allergy	Binary	rs3764650	ABCA7	0.420258	0.012814	1.0129	0.0159169	1319	24355	120511	0.907675	146202	250	4756	23932	0.909185	28940	immune	0.899876
any_asthma	Binary	rs3764650	ABCA7	0.20653	0.0166491	1.01679	0.0131991	1720	32635	160767	0.907558	195148	368	7070	34967	0.907959	42409	immune	0.890378
any_asthma_eczema	Binary	rs3764650	ABCA7	0.96877	-0.000908254	0.999092	0.0231988	191	4020	19631	0.907684	23843	192	3525	17352	0.907233	21074	immune	0.994948
any_asthma_eczema_rhinitis	Binary	rs3764650	ABCA7	0.982665	0.000249044	1.00025	0.0114619	713	13199	65739	0.908193	79658	913	18805	92214	0.907841	111939	immune	0.995749
any_asthma_rhinitis	Binary	rs3764650	ABCA7	0.433072	0.0159068	1.01603	0.0203075	401	8240	40417	0.907844	49060	192	3525	17352	0.907233	21074	immune	0.899876
any_drug_allergy	Binary	rs3764650	ABCA7	0.616803	-0.00860388	0.991433	0.0171812	1337	24413	120872	0.90763	146638	211	4098	20086	0.907358	24398	immune	0.961028
any_food_allergy	Binary	rs3764650	ABCA7	0.106412	0.0334028	1.03397	0.0207633	1336	24637	121825	0.907614	147815	130	2598	13333	0.911027	16061	immune	0.890378
any_immune	Binary	rs3764650	ABCA7	0.501441	-0.00560352	0.994412	0.00833447	2032	37313	184599	0.907618	223970	1219	24085	117645	0.907229	142966	immune	0.928707
any_plant_allergy	Binary	rs3764650	ABCA7	0.915061	0.00138495	1.00139	0.0129863	1287	23928	118357	0.907705	143588	395	8063	40008	0.908668	48469	immune	0.994948
aspirin_allergy	Binary	rs3764650	ABCA7	0.506519	-0.0440606	0.956896	0.065946	1357	25002	123604	0.907591	149980	18	220	1107	0.904833	1346	immune	0.93101
aspirin_allergy_clean	Binary	rs3764650	ABCA7	0.490932	-0.0461284	0.954919	0.0665653	909	18168	89807	0.908223	108891	18	218	1094	0.904511	1331	immune	0.924414
asthma_severity	Continuous	rs3764650	ABCA7	0.522242	-0.00617824		0.00965479	85	1787	8937	0.909474	10809						immune	0.93338
cat_allergy	Binary	rs3764650	ABCA7	0.343006	0.0155822	1.0157	0.0164564	1323	24419	120779	0.907641	146538	229	4386	22097	0.909329	26714	immune	0.890378
cat_allergy_clean	Binary	rs3764650	ABCA7	0.271805	0.0191009	1.01928	0.0174051	732	14734	72841	0.908286	88315	229	4368	21984	0.909221	26582	immune	0.890378
cat_allergy_meta	Binary	rs3764650	ABCA7	0.272825	0.0188854	1.01906	0.0172462	794	15908	78577	0.908185	95289	229	4368	21984	0.909221	26582	immune	0.890378
chicken_allergy	Binary	rs3764650	ABCA7	0.00529603	-0.297417	0.742734	0.10274	1357	25021	123713	0.907606	150108	9	90	355	0.881057	454	immune	0.665232
chicken_allergy_clean	Binary	rs3764650	ABCA7	0.0039049	-0.311034	0.732689	0.103715	924	18731	93020	0.90868	112684	9	89	350	0.88058	448	immune	0.665232
chronic_hives	Binary	rs3764650	ABCA7	0.403479	-0.0266394	0.973712	0.0317782	2836	53088	261717	0.907506	317679	61	1001	4853	0.905072	5915	immune	0.890866
current_asthma	Binary	rs3764650	ABCA7	0.451192	0.0181593	1.01833	0.0241547	1778	33724	165933	0.907464	201461	88	1833	9139	0.909177	11060	immune	0.909832
dog_allergy	Binary	rs3764650	ABCA7	0.1599	0.0307506	1.03123	0.021955	1340	24702	122089	0.907575	148148	118	2283	11680	0.910553	14081	immune	0.890378
dog_allergy_clean	Binary	rs3764650	ABCA7	0.102209	0.0367702	1.03745	0.0225826	829	16561	81544	0.907923	98943	117	2267	11587	0.910493	13971	immune	0.890378
dust_mites_allergy	Binary	rs3764650	ABCA7	0.38777	0.0132629	1.01335	0.0153736	1318	24306	120202	0.907623	145843	263	5254	26051	0.908452	31571	immune	0.890866
dust_mites_allergy_clean	Binary	rs3764650	ABCA7	0.337693	0.0161617	1.01629	0.016871	585	12050	59695	0.908613	72334	260	5223	25887	0.908464	31373	immune	0.890378
dust_mites_allergy_meta	Binary	rs3764650	ABCA7	0.333729	0.016049	1.01618	0.0166178	653	13331	65947	0.90844	79937	260	5223	25887	0.908464	31373	immune	0.890378
eczema	Binary	rs3764650	ABCA7	0.320655	0.0127233	1.0128	0.0128272	2569	47943	236747	0.907608	287295	337	7082	34784	0.908111	42205	immune	0.890378
eggs_allergy	Binary	rs3764650	ABCA7	0.106271	0.0885347	1.09257	0.055468	1354	24975	123501	0.907619	149847	18	325	1816	0.916396	2159	immune	0.890378
eggs_allergy_clean	Binary	rs3764650	ABCA7	0.128326	0.084191	1.08784	0.0559786	911	18360	90980	0.908472	110260	18	322	1798	0.916277	2138	immune	0.890378
fish_allergy	Binary	rs3764650	ABCA7	0.0757853	0.113071	1.11971	0.064659	1357	24981	123577	0.907631	149932	13	238	1349	0.9175	1600	immune	0.842514
fish_allergy_clean	Binary	rs3764650	ABCA7	0.136089	0.0963648	1.10116	0.065487	917	18488	91692	0.908539	111106	13	234	1306	0.916291	1553	immune	0.890378
grasses_allergy	Binary	rs3764650	ABCA7	0.35952	0.0135979	1.01369	0.014857	1316	24298	120008	0.907535	145639	271	5671	28293	0.90926	34238	immune	0.890866
grasses_allergy_clean	Binary	rs3764650	ABCA7	0.298457	0.0167916	1.01693	0.0161633	648	12483	61716	0.907952	74853	270	5645	28092	0.909063	34010	immune	0.890378
hayfever_all	Binary	rs3764650	ABCA7	0.339467	0.0270946	1.02746	0.028448	702	13439	66964	0.908495	81112	68	1383	7038	0.910531	8489	immune	0.890378
hayfever_meta	Binary	rs3764650	ABCA7	0.474807	-0.0245802	0.975719	0.0343517	137	2951	15084	0.911265	18174	66	1258	6276	0.908553	7600	immune	0.922994
honeybee_allergy	Binary	rs3764650	ABCA7	0.680679	-0.0165331	0.983603	0.0400897	1352	24956	123319	0.90757	149644	30	648	3123	0.906867	3801	immune	0.976643
honeybee_allergy_clean	Binary	rs3764650	ABCA7	0.621767	-0.0201092	0.980092	0.0406588	904	17882	88643	0.908358	107438	29	639	3066	0.906668	3734	immune	0.965107
insect_allergy	Binary	rs3764650	ABCA7	0.312776	-0.0285933	0.971812	0.028231	1348	24861	122874	0.907578	149100	66	1345	6448	0.906031	7861	immune	0.890378
iqb.allergic_to_jewelry	Binary	rs3764650	ABCA7	0.868425	0.00362378	1.00363	0.0218771	438	9022	44646	0.908531	54113	193	3663	18593	0.909818	22453	immune	0.994948
iqb.mosquito_bite_size	Continuous	rs3764650	ABCA7	0.488474	-0.00568382		0.00820483	859	16951	83553	0.90791	101376						immune	0.924126
iqb.mosquito_bites_itching	Continuous	rs3764650	ABCA7	0.259842	0.00623239		0.0055312	938	18427	90513	0.907611	109892						immune	0.890378
iqb.peanut_allergy_child	Binary	rs3764650	ABCA7	0.733894	0.0199686	1.02017	0.0588914	530	10101	51342	0.909953	61978	14	297	1528	0.911637	1840	immune	0.989136
iqb.poison_oak	Continuous	rs3764650	ABCA7	0.945604	-0.000413093		0.00605456	842	16485	81301	0.907891	98640						immune	0.994948
iqb.sun_allergy	Binary	rs3764650	ABCA7	0.843402	-0.00806285	0.99197	0.0407773	586	12223	60119	0.908163	72935	30	655	3199	0.907956	3885	immune	0.994948
iqb.took_meds_asthma_or_lung	Binary	rs3764650	ABCA7	0.145933	0.0182534	1.01842	0.0125739	2073	38592	190241	0.907456	230929	417	7598	38116	0.908608	46131	immune	0.890378
juvenile_asthma	Binary	rs3764650	ABCA7	0.158446	0.0623827	1.06437	0.044518	269	4875	24218	0.907823	29370	24	588	2985	0.911593	3597	immune	0.890378
latex_allergy	Binary	rs3764650	ABCA7	0.127618	0.0504146	1.05171	0.0332933	1348	24845	123056	0.907735	149266	36	979	5036	0.913155	6051	immune	0.890378
latex_allergy_clean	Binary	rs3764650	ABCA7	0.158396	0.0472431	1.04838	0.0336822	997	19947	98736	0.908335	119690	36	965	4951	0.912886	5952	immune	0.890378
metal_allergy	Binary	rs3764650	ABCA7	0.922363	-0.0029485	0.997056	0.0302467	532	11045	54666	0.908602	66248	60	1372	6769	0.909035	8201	immune	0.994948
milk_allergy	Binary	rs3764650	ABCA7	0.140849	0.0599017	1.06173	0.0409928	1353	24934	123262	0.907589	149566	34	605	3233	0.913094	3872	immune	0.890378
milk_allergy_clean	Binary	rs3764650	ABCA7	0.199358	0.0527639	1.05418	0.0413854	883	17737	87936	0.908485	106565	34	602	3203	0.912738	3839	immune	0.890378
mold_allergy	Binary	rs3764650	ABCA7	0.163589	0.0223536	1.02261	0.0160766	1317	24375	120477	0.90761	146186	228	4782	23985	0.909674	28998	immune	0.890378
mold_allergy_clean	Binary	rs3764650	ABCA7	0.170451	0.0238859	1.02417	0.0174486	639	12395	61492	0.908267	74530	228	4750	23811	0.909584	28792	immune	0.890378
mosquito_bit_more	Binary	rs3764650	ABCA7	0.539915	0.0192904	1.01948	0.0314815	117	2552	12257	0.906673	14927	93	1920	9583	0.909193	11596	immune	0.940451
mosquito_combined	Binary	rs3764650	ABCA7	0.130042	0.0237007	1.02398	0.0156614	545	10296	49531	0.905701	60379	367	7682	38382	0.909371	46436	immune	0.890378
mosquito_severe	Binary	rs3764650	ABCA7	0.926567	-0.0016352	0.998366	0.0177404	738	14472	71475	0.908012	86696	227	4528	21795	0.906177	26553	immune	0.994948
mycin_drug_allergy	Binary	rs3764650	ABCA7	0.341196	0.0442799	1.04527	0.04679	1355	24938	123398	0.90765	149708	22	471	2441	0.912236	2934	immune	0.890378
mycin_drug_allergy_clean	Binary	rs3764650	ABCA7	0.247426	0.0547141	1.05624	0.0476331	881	17612	86898	0.908085	105398	21	462	2403	0.912682	2886	immune	0.890378
no_allergies	Binary	rs3764650	ABCA7	0.853876	0.00160568	1.00161	0.00871837	1457	28306	139105	0.907561	168887	1357	25025	123743	0.907614	150142	immune	0.994948
oats_allergy	Binary	rs3764650	ABCA7	0.307403	-0.0876324	0.916098	0.0848643	1357	25008	123661	0.907609	150043	9	137	646	0.902146	792	immune	0.890378
oats_allergy_clean	Binary	rs3764650	ABCA7	0.271113	-0.0952241	0.909169	0.085462	922	18546	92204	0.908706	111681	9	136	640	0.901911	785	immune	0.890378
other_animal_allergy	Binary	rs3764650	ABCA7	0.512783	0.0232975	1.02357	0.0356978	1353	24911	123157	0.907587	149438	47	806	4166	0.910341	5019	immune	0.933296
other_food_allergy	Binary	rs3764650	ABCA7	0.95522	-0.00167813	0.998323	0.0298788	1347	24851	122855	0.9076	149070	64	1181	5901	0.90841	7146	immune	0.994948
other_plant_allergy	Binary	rs3764650	ABCA7	0.399319	-0.0246494	0.975652	0.0291588	1343	24850	122887	0.907647	149097	65	1244	6005	0.906071	7314	immune	0.890866
peanut_allergy	Binary	rs3764650	ABCA7	0.210094	0.0715881	1.07421	0.0576696	1356	24976	123517	0.907614	149866	16	302	1643	0.914839	1961	immune	0.890378
peanut_allergy_broad	Binary	rs3764650	ABCA7	0.244116	0.0621119	1.06408	0.0537713	1634	30394	150600	0.90784	182647	19	346	1867	0.913978	2232	immune	0.890378
peanut_allergy_clean	Binary	rs3764650	ABCA7	0.274657	0.0628223	1.06484	0.057987	992	19911	98686	0.908457	119599	16	301	1623	0.914175	1940	immune	0.890378
penicillin_allergy	Binary	rs3764650	ABCA7	0.782413	0.00551005	1.00553	0.0199625	1343	24602	121740	0.907614	147701	146	2864	14266	0.908659	17278	immune	0.994948
penicillin_allergy_clean	Binary	rs3764650	ABCA7	0.887217	0.00290556	1.00291	0.0204923	871	17632	87177	0.908336	105686	144	2838	14127	0.908645	17111	immune	0.994948
poison_oak	Continuous	rs3764650	ABCA7	0.246238	-0.00968677		0.00835391	358	7408	36708	0.908666	44478						immune	0.890378
pollen_allergy	Binary	rs3764650	ABCA7	0.600951	0.00686801	1.00689	0.0131372	1291	23951	118498	0.907705	143756	377	7823	38977	0.909098	47180	immune	0.955636
pollen_allergy_clean	Binary	rs3764650	ABCA7	0.344174	0.0143453	1.01445	0.0151689	515	10274	50415	0.907653	61210	374	7792	38762	0.90901	46931	immune	0.890378
pollen_allergy_meta	Binary	rs3764650	ABCA7	0.415641	0.0120368	1.01211	0.0147917	585	11604	57009	0.9077	69206	374	7792	38762	0.90901	46931	immune	0.89825
red_ants_allergy	Binary	rs3764650	ABCA7	0.0882293	-0.0743346	0.928361	0.0431975	1352	24953	123381	0.907617	149703	28	555	2548	0.902427	3133	immune	0.85783
red_ants_allergy_clean	Binary	rs3764650	ABCA7	0.0700763	-0.0802885	0.92285	0.0438901	892	17728	87911	0.908421	106539	27	546	2489	0.902025	3063	immune	0.828277
rhinitis	Binary	rs3764650	ABCA7	0.830743	0.00233862	1.00234	0.0109421	1378	25592	126830	0.907841	153816	622	12779	63348	0.908644	76752	immune	0.994948
rhinitis_eczema	Binary	rs3764650	ABCA7	0.250012	-0.0222779	0.977968	0.0193856	196	4112	20162	0.907969	24471	402	8217	40392	0.90797	49013	immune	0.890378
seasonal_allergies_broad	Binary	rs3764650	ABCA7	0.674477	0.00502648	1.00504	0.0119706	1276	23699	117160	0.907655	142151	505	10121	50246	0.90857	60880	immune	0.976643
severe_asthma	Binary	rs3764650	ABCA7	0.979295	0.00132287	1.00132	0.0509764	1794	34045	167578	0.907498	203443	22	386	1952	0.908898	2360	immune	0.995749
shellfish_allergy	Binary	rs3764650	ABCA7	0.163067	0.0557662	1.05735	0.0402701	1351	24935	123288	0.907614	149591	24	649	3326	0.912853	3999	immune	0.890378
shellfish_allergy_clean	Binary	rs3764650	ABCA7	0.182288	0.0541073	1.0556	0.0408446	899	17949	88943	0.908401	107799	24	639	3281	0.912906	3944	immune	0.890378
soy_allergy	Binary	rs3764650	ABCA7	0.601757	-0.0323326	0.968185	0.0616931	1354	24984	123537	0.907616	149892	5	285	1279	0.905991	1569	immune	0.955687
soy_allergy_clean	Binary	rs3764650	ABCA7	0.467909	-0.0453089	0.955702	0.062054	917	18322	91184	0.908733	110432	5	284	1265	0.905405	1554	immune	0.920893
sulfa_drug_allergy	Binary	rs3764650	ABCA7	0.372052	-0.0249622	0.975347	0.0278851	1347	24800	122735	0.907665	148899	75	1396	6730	0.905743	8201	immune	0.890866
sulfa_drug_allergy_clean	Binary	rs3764650	ABCA7	0.417931	-0.0231452	0.977121	0.028505	835	16669	82527	0.908333	100038	75	1391	6687	0.905495	8153	immune	0.899876
tree_nuts_allergy	Binary	rs3764650	ABCA7	0.217102	0.0539232	1.0554	0.0439973	1353	24963	123337	0.907556	149670	23	535	2784	0.913076	3342	immune	0.890378
tree_nuts_allergy_clean	Binary	rs3764650	ABCA7	0.260942	0.0498979	1.05116	0.0446684	897	18175	90079	0.908526	109160	23	525	2739	0.913143	3287	immune	0.890378
trees_allergy	Binary	rs3764650	ABCA7	0.89893	-0.0019159	0.998086	0.0150818	1308	24261	120077	0.907732	145662	270	5495	27194	0.908447	32960	immune	0.994948
trees_allergy_clean	Binary	rs3764650	ABCA7	0.966144	0.000694829	1.0007	0.0163709	639	12529	61934	0.908078	75109	266	5463	26955	0.908288	32685	immune	0.994948
wasp_allergy	Binary	rs3764650	ABCA7	0.37507	-0.0342796	0.966301	0.0384792	1351	24943	123273	0.907583	149584	39	691	3366	0.906128	4098	immune	0.890866
wasp_allergy_clean	Binary	rs3764650	ABCA7	0.312008	-0.0396928	0.961085	0.03907	876	17599	87274	0.908505	105757	37	684	3305	0.905862	4027	immune	0.890378
weeds_allergy	Binary	rs3764650	ABCA7	0.116299	0.0234077	1.02368	0.0149335	1315	24273	119963	0.907582	145568	276	5605	28445	0.910316	34328	immune	0.890378
weeds_allergy_clean	Binary	rs3764650	ABCA7	0.0277679	0.0360096	1.03667	0.0163922	599	11869	57992	0.907274	70466	274	5549	28189	0.91037	34014	immune	0.722567
wheat_allergy	Binary	rs3764650	ABCA7	0.508026	-0.0293515	0.971075	0.0441771	1353	24946	123372	0.907624	149688	25	532	2567	0.90685	3124	immune	0.93101
wheat_allergy_clean	Binary	rs3764650	ABCA7	0.325172	-0.0441427	0.956817	0.0446209	884	17942	89097	0.908685	107932	25	529	2531	0.906159	3085	immune	0.890378
yellow_jackets_allergy	Binary	rs3764650	ABCA7	0.258338	-0.0435769	0.957359	0.038342	1349	24944	123293	0.907605	149603	40	698	3334	0.90447	4073	immune	0.890378
yellow_jackets_allergy_clean	Binary	rs3764650	ABCA7	0.194836	-0.0507923	0.950476	0.0389378	877	17603	87250	0.90846	105739	39	689	3264	0.903933	3992	immune	0.890378
any_allergy	Binary	rs3818361	CR1	0.144527	-0.0116423	0.988425	0.00797662	5191	43342	90540	0.80685	139090	3024	25579	53335	0.807007	81955	immune	0.848372
any_animal_allergy	Binary	rs3818361	CR1	0.578604	-0.0064675	0.993553	0.0116393	5474	45607	95103	0.806562	146202	1056	9033	18843	0.807393	28940	immune	0.925462
any_asthma	Binary	rs3818361	CR1	0.0711016	-0.0174836	0.982668	0.0096765	7332	60965	126820	0.806196	195148	1544	13346	27513	0.806217	42409	immune	0.848372
any_asthma_eczema	Binary	rs3818361	CR1	0.946799	-0.00113616	0.998864	0.0170269	891	7504	15438	0.805186	23843	756	6636	13678	0.806645	21074	immune	0.987526
any_asthma_eczema_rhinitis	Binary	rs3818361	CR1	0.424961	-0.00669418	0.993328	0.00839129	3029	24905	51722	0.805646	79658	4042	35232	72638	0.806473	111939	immune	0.91048
any_asthma_rhinitis	Binary	rs3818361	CR1	0.334416	-0.0144443	0.98566	0.0149559	1768	15302	31976	0.807956	49060	756	6636	13678	0.806645	21074	immune	0.894605
any_drug_allergy	Binary	rs3818361	CR1	0.0870648	-0.0216064	0.978625	0.0126092	5477	45736	95406	0.806676	146638	910	7658	15827	0.805739	24398	immune	0.848372
any_food_allergy	Binary	rs3818361	CR1	0.417082	-0.0121871	0.987887	0.0150037	5512	46139	96145	0.806615	147815	601	5026	10430	0.806066	16061	immune	0.91048
any_immune	Binary	rs3818361	CR1	0.170977	-0.00838299	0.991652	0.00612203	8476	69808	145641	0.806274	223970	5282	44728	92923	0.806581	142966	immune	0.848372
any_plant_allergy	Binary	rs3818361	CR1	0.0815783	-0.0165558	0.983581	0.00949856	5356	44734	93481	0.806904	143588	1785	15170	31497	0.806613	48469	immune	0.848372
aspirin_allergy	Binary	rs3818361	CR1	0.5767	-0.0273835	0.972988	0.0489226	5608	46821	97532	0.806493	149980	52	421	872	0.804833	1346	immune	0.925462
aspirin_allergy_clean	Binary	rs3818361	CR1	0.550201	-0.0295548	0.970878	0.0493222	4006	33884	70982	0.807591	108891	52	418	860	0.803759	1331	immune	0.925462
asthma_severity	Continuous	rs3818361	CR1	0.629964	0.00340506		0.00706751	371	3424	7011	0.807237	10809						immune	0.942058
cat_allergy	Binary	rs3818361	CR1	0.571469	-0.00680761	0.993216	0.0120243	5481	45726	95313	0.806552	146538	982	8329	17396	0.807298	26714	immune	0.925462
cat_allergy_clean	Binary	rs3818361	CR1	0.991714	-0.000131812	0.999868	0.012692	3285	27559	57454	0.80674	88315	979	8283	17313	0.807319	26582	immune	0.996787
cat_allergy_meta	Binary	rs3818361	CR1	0.860196	0.00221445	1.00222	0.0125747	3562	29780	61930	0.806323	95289	979	8283	17313	0.807319	26582	immune	0.976624
chicken_allergy	Binary	rs3818361	CR1	0.456102	-0.0621926	0.939702	0.0829363	5608	46850	97631	0.806561	150108	22	139	293	0.798458	454	immune	0.91048
chicken_allergy_clean	Binary	rs3818361	CR1	0.454717	-0.0627868	0.939144	0.0834722	4153	35184	73322	0.806984	112684	22	138	288	0.796875	448	immune	0.91048
chronic_hives	Binary	rs3818361	CR1	0.619414	0.0117638	1.01183	0.0237118	11965	99200	206448	0.806163	317679	190	1880	3844	0.808928	5915	immune	0.938764
current_asthma	Binary	rs3818361	CR1	0.54105	-0.010795	0.989263	0.0176443	7555	62985	130890	0.806149	201461	375	3512	7170	0.807271	11060	immune	0.925462
dog_allergy	Binary	rs3818361	CR1	0.712608	0.00588868	1.00591	0.0159941	5534	46225	96371	0.806612	148148	509	4352	9216	0.809263	14081	immune	0.964493
dog_allergy_clean	Binary	rs3818361	CR1	0.360024	0.0150182	1.01513	0.016426	3684	30901	64338	0.806572	98943	504	4319	9144	0.8093	13971	immune	0.910389
dust_mites_allergy	Binary	rs3818361	CR1	0.451962	-0.00848374	0.991552	0.0112734	5444	45474	94907	0.806748	145843	1135	9898	20532	0.807255	31571	immune	0.91048
dust_mites_allergy_clean	Binary	rs3818361	CR1	0.83568	-0.00255567	0.997448	0.0123199	2699	22510	47110	0.807049	72334	1131	9836	20400	0.807154	31373	immune	0.973827
dust_mites_allergy_meta	Binary	rs3818361	CR1	0.970814	0.000443977	1.00044	0.0121349	3007	24928	51987	0.806424	79937	1131	9836	20400	0.807154	31373	immune	0.994189
eczema	Binary	rs3818361	CR1	0.425943	-0.00747525	0.992553	0.00938368	10757	89666	186820	0.80647	287295	1574	13220	27396	0.80602	42205	immune	0.91048
eggs_allergy	Binary	rs3818361	CR1	0.992726	0.000355292	1.00036	0.0389705	5600	46771	97457	0.806542	149847	78	677	1404	0.807087	2159	immune	0.996787
eggs_allergy_clean	Binary	rs3818361	CR1	0.923179	0.0037843	1.00379	0.0392584	4066	34389	71780	0.807135	110260	78	672	1388	0.806361	2138	immune	0.981616
fish_allergy	Binary	rs3818361	CR1	0.849768	-0.00855136	0.991485	0.0451048	5597	46787	97529	0.806618	149932	63	493	1043	0.806442	1600	immune	0.975161
fish_allergy_clean	Binary	rs3818361	CR1	0.910339	-0.00516495	0.994848	0.0458423	4086	34685	72311	0.807093	111106	63	478	1011	0.805412	1553	immune	0.981616
grasses_allergy	Binary	rs3818361	CR1	0.0868478	-0.0185855	0.981586	0.0108422	5435	45375	94812	0.80688	145639	1246	10762	22218	0.806375	34238	immune	0.848372
grasses_allergy_clean	Binary	rs3818361	CR1	0.280394	-0.012745	0.987336	0.0118017	2774	23379	48689	0.806746	74853	1238	10696	22064	0.806283	34010	immune	0.869362
hayfever_all	Binary	rs3818361	CR1	0.880598	-0.00310331	0.996902	0.0206545	3055	25393	52660	0.805796	81112	299	2658	5532	0.808222	8489	immune	0.977648
hayfever_meta	Binary	rs3818361	CR1	0.600951	0.0129892	1.01307	0.0248472	737	5643	11790	0.804155	18174	271	2370	4957	0.808371	7600	immune	0.933972
honeybee_allergy	Binary	rs3818361	CR1	0.392371	-0.0252578	0.975058	0.0294592	5590	46701	97334	0.80658	149644	122	1235	2444	0.805446	3801	immune	0.91048
honeybee_allergy_clean	Binary	rs3818361	CR1	0.468931	-0.0216333	0.978599	0.0298107	4033	33439	69943	0.806801	107438	119	1220	2395	0.804767	3734	immune	0.91048
insect_allergy	Binary	rs3818361	CR1	0.814828	-0.00491001	0.995102	0.0209556	5574	46518	96989	0.806595	149100	267	2473	5121	0.808739	7861	immune	0.969726
iqb.allergic_to_jewelry	Binary	rs3818361	CR1	0.557895	0.00932293	1.00937	0.0159134	1984	16791	35322	0.808132	54113	849	6879	14715	0.808916	22453	immune	0.925462
iqb.mosquito_bite_size	Continuous	rs3818361	CR1	0.611993	-0.00305471		0.00602232	3723	31458	66169	0.808071	101376						immune	0.938764
iqb.mosquito_bites_itching	Continuous	rs3818361	CR1	0.492125	-0.00278679		0.00405686	4087	34193	71587	0.80719	109892						immune	0.925462
iqb.peanut_allergy_child	Binary	rs3818361	CR1	0.914111	-0.00457309	0.995437	0.0423819	2333	19183	40450	0.807564	61978	67	577	1196	0.806793	1840	immune	0.981616
iqb.poison_oak	Continuous	rs3818361	CR1	0.57549	0.00248592		0.00443925	3662	30590	64361	0.807764	98640						immune	0.925462
iqb.sun_allergy	Binary	rs3818361	CR1	0.38268	0.026168	1.02651	0.0300464	2700	22578	47639	0.808152	72935	147	1168	2570	0.81184	3885	immune	0.91048
iqb.took_meds_asthma_or_lung	Binary	rs3818361	CR1	0.710675	-0.00342127	0.996585	0.00922086	8696	72182	150007	0.80602	230929	1708	14283	30129	0.80812	46131	immune	0.964493
juvenile_asthma	Binary	rs3818361	CR1	0.934774	0.00263675	1.00264	0.0322248	1116	9153	19097	0.806153	29370	135	1102	2360	0.809286	3597	immune	0.982548
latex_allergy	Binary	rs3818361	CR1	0.455339	-0.0177778	0.982379	0.0237756	5575	46597	97075	0.806539	149266	208	1920	3921	0.80691	6051	immune	0.91048
latex_allergy_clean	Binary	rs3818361	CR1	0.84156	-0.00481708	0.995195	0.0240868	4462	37365	77839	0.806591	119690	204	1889	3857	0.806975	5952	immune	0.974403
metal_allergy	Binary	rs3818361	CR1	0.0669229	-0.0400243	0.960766	0.021791	2441	20696	43102	0.806926	66248	321	2628	5251	0.80061	8201	immune	0.848372
milk_allergy	Binary	rs3818361	CR1	0.39287	-0.0249893	0.97532	0.0291778	5584	46672	97291	0.806616	149566	141	1228	2501	0.80491	3872	immune	0.91048
milk_allergy_clean	Binary	rs3818361	CR1	0.543145	-0.0179864	0.982174	0.0295305	3903	33267	69372	0.807245	106565	141	1215	2481	0.804926	3839	immune	0.925462
mold_allergy	Binary	rs3818361	CR1	0.386692	-0.0101638	0.989888	0.0117337	5451	45597	95120	0.806733	146186	1034	9084	18873	0.807664	28998	immune	0.91048
mold_allergy_clean	Binary	rs3818361	CR1	0.774715	-0.0036489	0.996358	0.012747	2750	23293	48472	0.806797	74530	1030	9020	18735	0.807539	28792	immune	0.964493
mosquito_bit_more	Binary	rs3818361	CR1	0.148857	-0.0330564	0.967484	0.0228914	553	4654	9716	0.807009	14927	445	3670	7479	0.803347	11596	immune	0.848372
mosquito_combined	Binary	rs3818361	CR1	0.941141	0.000846918	1.00085	0.0114705	2265	18806	39296	0.806716	60379	1730	14435	30262	0.807278	46436	immune	0.985882
mosquito_severe	Binary	rs3818361	CR1	0.238092	0.0154381	1.01556	0.0130951	3292	26910	56472	0.806782	86696	917	8309	17320	0.808954	26553	immune	0.866315
mycin_drug_allergy	Binary	rs3818361	CR1	0.242608	-0.0390653	0.961688	0.0333074	5593	46717	97379	0.806589	149708	115	925	1894	0.80317	2934	immune	0.866315
mycin_drug_allergy_clean	Binary	rs3818361	CR1	0.274444	-0.0371033	0.963577	0.033834	3858	32836	68685	0.80759	105398	114	911	1861	0.802668	2886	immune	0.866315
no_allergies	Binary	rs3818361	CR1	0.0234296	0.0144978	1.0146	0.0063976	6331	52901	109615	0.805851	168887	5611	46865	97647	0.806535	150142	immune	0.792323
oats_allergy	Binary	rs3818361	CR1	0.373685	-0.0563797	0.94518	0.0630225	5599	46840	97585	0.806571	150043	33	251	507	0.799621	792	immune	0.91048
oats_allergy_clean	Binary	rs3818361	CR1	0.486751	-0.0444252	0.956547	0.0636001	4118	34860	72679	0.807016	111681	32	249	503	0.800383	785	immune	0.925456
other_animal_allergy	Binary	rs3818361	CR1	0.1011	-0.0421987	0.958679	0.0256377	5583	46630	97206	0.806598	149438	189	1609	3219	0.801973	5019	immune	0.848372
other_food_allergy	Binary	rs3818361	CR1	0.904641	0.00262431	1.00263	0.0219107	5571	46540	96940	0.806502	149070	250	2241	4652	0.808134	7146	immune	0.981616
other_plant_allergy	Binary	rs3818361	CR1	0.82258	0.00485854	1.00487	0.0216776	5573	46539	96966	0.806527	149097	263	2252	4797	0.810038	7314	immune	0.969726
peanut_allergy	Binary	rs3818361	CR1	0.302226	-0.041858	0.959006	0.0404094	5591	46787	97469	0.806573	149866	76	629	1254	0.800664	1961	immune	0.884534
peanut_allergy_broad	Binary	rs3818361	CR1	0.885813	-0.00549131	0.994524	0.0382178	6838	57019	118765	0.806444	182647	84	697	1448	0.805967	2232	immune	0.977648
peanut_allergy_clean	Binary	rs3818361	CR1	0.304889	-0.041838	0.959025	0.0406148	4440	37219	77918	0.807241	119599	75	625	1238	0.800052	1940	immune	0.885255
penicillin_allergy	Binary	rs3818361	CR1	0.120159	-0.0226424	0.977612	0.0145444	5523	46076	96083	0.806605	147701	668	5392	11215	0.805268	17278	immune	0.848372
penicillin_allergy_clean	Binary	rs3818361	CR1	0.348742	-0.0139847	0.986113	0.0149099	3882	32954	68832	0.807331	105686	661	5339	11108	0.805325	17111	immune	0.900101
poison_oak	Continuous	rs3818361	CR1	0.98331	0.000128151		0.00612594	1602	13622	29244	0.810808	44478						immune	0.995897
pollen_allergy	Binary	rs3818361	CR1	0.0673593	-0.017562	0.982591	0.00959232	5359	44792	93588	0.806907	143756	1736	14785	30643	0.806452	47180	immune	0.848372
pollen_allergy_clean	Binary	rs3818361	CR1	0.316224	-0.0110991	0.988962	0.0110727	2284	19095	39822	0.806678	61210	1722	14710	30483	0.806522	46931	immune	0.892128
pollen_allergy_meta	Binary	rs3818361	CR1	0.585122	-0.00588938	0.994128	0.0107868	2608	21646	44943	0.805902	69206	1722	14710	30483	0.806522	46931	immune	0.925462
red_ants_allergy	Binary	rs3818361	CR1	0.989339	0.000437017	1.00044	0.0327068	5593	46730	97361	0.806539	149703	115	958	2060	0.810405	3133	immune	0.996787
red_ants_allergy_clean	Binary	rs3818361	CR1	0.912538	0.003644	1.00365	0.0331876	3962	33258	69297	0.806688	106539	113	943	2007	0.809174	3063	immune	0.981616
rhinitis	Binary	rs3818361	CR1	0.245619	-0.00929935	0.990744	0.008007	5810	47948	100038	0.806341	153816	2780	24049	49904	0.807065	76752	immune	0.866315
rhinitis_eczema	Binary	rs3818361	CR1	0.408566	0.0117105	1.01178	0.0141649	912	7712	15837	0.805077	24471	1762	15303	31934	0.807884	49013	immune	0.91048
seasonal_allergies_broad	Binary	rs3818361	CR1	0.0649745	-0.0161874	0.983943	0.00876616	5299	44306	92529	0.806858	142151	2231	19081	39550	0.806587	60880	immune	0.848372
severe_asthma	Binary	rs3818361	CR1	0.561854	-0.0216117	0.97862	0.0371739	7633	63645	132134	0.806032	203443	76	764	1520	0.805932	2360	immune	0.925462
shellfish_allergy	Binary	rs3818361	CR1	0.617069	-0.0144277	0.985676	0.0288152	5578	46685	97309	0.806645	149591	152	1242	2605	0.806702	3999	immune	0.938764
shellfish_allergy_clean	Binary	rs3818361	CR1	0.81229	-0.00692979	0.993094	0.0291625	3977	33651	70146	0.80698	107799	152	1224	2568	0.806288	3944	immune	0.969726
soy_allergy	Binary	rs3818361	CR1	0.790384	-0.0121229	0.98795	0.0455522	5600	46794	97479	0.806523	149892	60	487	1021	0.806441	1569	immune	0.969726
soy_allergy_clean	Binary	rs3818361	CR1	0.797865	-0.0117588	0.98831	0.0458587	4068	34456	71884	0.807115	110432	60	484	1009	0.805538	1554	immune	0.969726
sulfa_drug_allergy	Binary	rs3818361	CR1	0.0727008	-0.0369898	0.963686	0.0205457	5556	46467	96857	0.806626	148899	296	2616	5289	0.804414	8201	immune	0.848372
sulfa_drug_allergy_clean	Binary	rs3818361	CR1	0.158014	-0.0297482	0.97069	0.0210224	3691	31116	65212	0.807547	100038	293	2599	5261	0.804673	8153	immune	0.848372
tree_nuts_allergy	Binary	rs3818361	CR1	0.666824	0.013589	1.01368	0.0316063	5586	46727	97338	0.806553	149670	115	1045	2180	0.809132	3342	immune	0.948567
tree_nuts_allergy_clean	Binary	rs3818361	CR1	0.639426	0.0149487	1.01506	0.0319521	4040	34072	71025	0.806885	109160	114	1032	2139	0.808219	3287	immune	0.942058
trees_allergy	Binary	rs3818361	CR1	0.28413	-0.0118402	0.98823	0.0110463	5439	45406	94800	0.806777	145662	1195	10318	21437	0.807162	32960	immune	0.871986
trees_allergy_clean	Binary	rs3818361	CR1	0.526508	-0.00759221	0.992437	0.011984	2783	23408	48906	0.807089	75109	1184	10233	21258	0.807177	32685	immune	0.925462
wasp_allergy	Binary	rs3818361	CR1	0.605656	0.0148196	1.01493	0.0287454	5591	46685	97289	0.806549	149584	129	1286	2683	0.811615	4098	immune	0.937175
wasp_allergy_clean	Binary	rs3818361	CR1	0.473624	0.0208389	1.02106	0.0291374	3956	32973	68806	0.806663	105757	125	1271	2631	0.81115	4027	immune	0.911781
weeds_allergy	Binary	rs3818361	CR1	0.0362865	-0.0227289	0.977527	0.0108411	5430	45381	94740	0.8068	145568	1274	10776	22266	0.805863	34328	immune	0.848372
weeds_allergy_clean	Binary	rs3818361	CR1	0.118231	-0.0186167	0.981556	0.0119093	2612	21988	45855	0.806884	70466	1262	10689	22051	0.805703	34014	immune	0.848372
wheat_allergy	Binary	rs3818361	CR1	0.0105929	-0.0821397	0.921143	0.0318934	5587	46731	97351	0.806556	149688	121	1032	1970	0.796029	3124	immune	0.584713
wheat_allergy_clean	Binary	rs3818361	CR1	0.0167508	-0.0777222	0.925221	0.0322627	3971	33657	70282	0.807251	107932	121	1018	1945	0.79572	3085	immune	0.792323
yellow_jackets_allergy	Binary	rs3818361	CR1	0.596845	-0.015147	0.984967	0.0285951	5590	46683	97311	0.806587	149603	136	1297	2640	0.80739	4073	immune	0.929933
yellow_jackets_allergy_clean	Binary	rs3818361	CR1	0.784364	-0.00794663	0.992085	0.0290192	3958	32970	68788	0.806623	105739	133	1276	2583	0.806864	3992	immune	0.969726
any_allergy	Binary	rs3851179	PICALM	0.37524	-0.00577832	0.994238	0.00651708	55271	64819	18827	0.368828	139090	32696	38055	11129	0.368301	81955	immune	0.944783
any_animal_allergy	Binary	rs3851179	PICALM	0.897801	-0.001222	0.998779	0.00951453	58038	68221	19769	0.368967	146202	11452	13558	3906	0.369519	28940	immune	0.978178
any_asthma	Binary	rs3851179	PICALM	0.311085	0.00802072	1.00805	0.00791649	77748	90812	26332	0.368091	195148	16650	20011	5701	0.370769	42409	immune	0.929959
any_asthma_eczema	Binary	rs3851179	PICALM	0.142151	0.0204989	1.02071	0.0139651	9506	11135	3168	0.366899	23843	8229	9969	2850	0.372221	21074	immune	0.919622
any_asthma_eczema_rhinitis	Binary	rs3851179	PICALM	0.88759	-0.000970957	0.99903	0.0068689	31670	37101	10773	0.368645	79658	44329	52407	15086	0.369243	111939	immune	0.978178
any_asthma_rhinitis	Binary	rs3851179	PICALM	0.245014	0.0141594	1.01426	0.0121769	19575	22754	6686	0.36852	49060	8229	9969	2850	0.372221	21074	immune	0.928941
any_drug_allergy	Binary	rs3851179	PICALM	0.355453	-0.00956084	0.990485	0.0103494	58223	68396	19843	0.368976	146638	9772	11298	3306	0.36737	24398	immune	0.942832
any_food_allergy	Binary	rs3851179	PICALM	0.0376929	-0.0255985	0.974726	0.0123289	58707	68931	19999	0.368908	147815	6485	7448	2111	0.363687	16061	immune	0.83564
any_immune	Binary	rs3851179	PICALM	0.443569	-0.00384316	0.996164	0.00501619	88995	104563	30160	0.368506	223970	56875	66627	19297	0.368423	142966	immune	0.944783
any_plant_allergy	Binary	rs3851179	PICALM	0.952248	0.000464593	1.00046	0.00775816	57033	66928	19452	0.368976	143588	19266	22499	6662	0.369866	48469	immune	0.989481
aspirin_allergy	Binary	rs3851179	PICALM	0.544972	-0.0244265	0.975869	0.0403966	59547	69970	20285	0.368954	149980	543	626	177	0.364042	1346	immune	0.947782
aspirin_allergy_clean	Binary	rs3851179	PICALM	0.506458	-0.0270231	0.973339	0.0407199	43382	50664	14721	0.368246	108891	537	621	173	0.363261	1331	immune	0.944783
asthma_severity	Continuous	rs3851179	PICALM	0.139062	0.00845188		0.00571304	4330	4994	1468	0.367402	10809						immune	0.919622
cat_allergy	Binary	rs3851179	PICALM	0.933292	-0.000822663	0.999178	0.00982848	58174	68382	19808	0.368936	146538	10581	12489	3620	0.369595	26714	immune	0.986018
cat_allergy_clean	Binary	rs3851179	PICALM	0.727356	0.00361658	1.00362	0.0103724	35149	41174	11893	0.368187	88315	10540	12413	3605	0.369437	26582	immune	0.956752
cat_allergy_meta	Binary	rs3851179	PICALM	0.769177	0.0030165	1.00302	0.0102787	37901	44435	12850	0.36841	95289	10540	12413	3605	0.369437	26582	immune	0.970493
chicken_allergy	Binary	rs3851179	PICALM	0.362158	-0.0632794	0.938681	0.0696469	59603	70027	20299	0.368925	150108	185	216	53	0.354626	454	immune	0.942832
chicken_allergy_clean	Binary	rs3851179	PICALM	0.383606	-0.0607915	0.941019	0.0699696	44909	52325	15328	0.368601	112684	182	214	52	0.354911	448	immune	0.944783
chronic_hives	Binary	rs3851179	PICALM	0.397634	0.016342	1.01648	0.0193073	126407	148006	42890	0.368396	317679	2305	2800	800	0.372566	5915	immune	0.944783
current_asthma	Binary	rs3851179	PICALM	0.672876	-0.00608675	0.993932	0.01442	80196	93821	27181	0.368252	201461	4427	5115	1502	0.367575	11060	immune	0.954958
dog_allergy	Binary	rs3851179	PICALM	0.311963	-0.0131893	0.986897	0.0130504	58811	69136	20026	0.368946	148148	5625	6568	1877	0.366809	14081	immune	0.929959
dog_allergy_clean	Binary	rs3851179	PICALM	0.370127	-0.0119974	0.988074	0.0133916	39324	46126	13384	0.36877	98943	5585	6512	1863	0.366691	13971	immune	0.944783
dust_mites_allergy	Binary	rs3851179	PICALM	0.946671	-0.00061603	0.999384	0.0092101	57925	67994	19748	0.368958	145843	12497	14764	4279	0.369721	31571	immune	0.989481
dust_mites_allergy_clean	Binary	rs3851179	PICALM	0.970023	0.000377821	1.00038	0.0100538	28803	33589	9864	0.368945	72334	12416	14680	4246	0.369664	31373	immune	0.98952
dust_mites_allergy_meta	Binary	rs3851179	PICALM	0.964845	0.000436799	1.00044	0.0099105	31809	37156	10890	0.369019	79937	12416	14680	4246	0.369664	31373	immune	0.98952
eczema	Binary	rs3851179	PICALM	0.307159	-0.00785821	0.992173	0.00769673	114374	133712	38878	0.368457	287295	16747	19864	5545	0.367136	42205	immune	0.929959
eggs_allergy	Binary	rs3851179	PICALM	0.0585168	-0.0607398	0.941068	0.0321946	59497	69918	20253	0.368896	149847	888	1006	262	0.354824	2159	immune	0.83564
eggs_allergy_clean	Binary	rs3851179	PICALM	0.0705544	-0.058324	0.943344	0.0323382	43914	51223	15004	0.368759	110260	879	995	261	0.355269	2138	immune	0.83564
fish_allergy	Binary	rs3851179	PICALM	0.934879	-0.00302272	0.996982	0.0369963	59539	69948	20266	0.368874	149932	640	740	219	0.368355	1600	immune	0.986018
fish_allergy_clean	Binary	rs3851179	PICALM	0.897839	-0.00481919	0.995192	0.0375424	44257	51624	15104	0.368662	111106	623	716	213	0.367912	1553	immune	0.978178
grasses_allergy	Binary	rs3851179	PICALM	0.68923	0.00354169	1.00355	0.00885563	57858	67867	19737	0.368966	145639	13571	15916	4720	0.370626	34238	immune	0.954958
grasses_allergy_clean	Binary	rs3851179	PICALM	0.54383	0.00585815	1.00588	0.00964961	29723	35019	10020	0.368229	74853	13488	15811	4680	0.370391	34010	immune	0.947782
hayfever_all	Binary	rs3851179	PICALM	0.558856	0.00984802	1.0099	0.0168418	32233	37859	10904	0.368333	81112	3336	3984	1165	0.372068	8489	immune	0.947961
hayfever_meta	Binary	rs3851179	PICALM	0.477095	0.0145613	1.01467	0.0204758	7261	8510	2392	0.365964	18174	2985	3578	1030	0.371263	7600	immune	0.944783
honeybee_allergy	Binary	rs3851179	PICALM	0.423838	-0.0193686	0.980818	0.0242369	59415	69821	20229	0.368912	149644	1514	1792	492	0.365456	3801	immune	0.944783
honeybee_allergy_clean	Binary	rs3851179	PICALM	0.376453	-0.0216881	0.978545	0.0245434	42718	50051	14553	0.368783	107438	1493	1753	485	0.364916	3734	immune	0.944783
insect_allergy	Binary	rs3851179	PICALM	0.276981	-0.0186194	0.981553	0.0171396	59201	69549	20172	0.368962	149100	3128	3707	1018	0.365656	7861	immune	0.928941
iqb.allergic_to_jewelry	Binary	rs3851179	PICALM	0.247516	0.0150563	1.01517	0.0130183	21620	25258	7201	0.366686	54113	8941	10452	3040	0.368475	22453	immune	0.928941
iqb.mosquito_bite_size	Continuous	rs3851179	PICALM	0.68252	0.00201027		0.00491474	40650	47018	13617	0.36655	101376						immune	0.954958
iqb.mosquito_bites_itching	Continuous	rs3851179	PICALM	0.254536	-0.00378155		0.00331887	44029	51024	14745	0.366646	109892						immune	0.928941
iqb.peanut_allergy_child	Binary	rs3851179	PICALM	0.491519	0.0238398	1.02413	0.0346228	24778	28773	8375	0.36756	61978	722	861	255	0.37296	1840	immune	0.944783
iqb.poison_oak	Continuous	rs3851179	PICALM	0.919556	0.000366818		0.00363209	39641	45753	13163	0.365672	98640						immune	0.983303
iqb.sun_allergy	Binary	rs3851179	PICALM	0.861757	-0.00425809	0.995751	0.0244563	29268	33914	9701	0.365764	72935	1589	1766	526	0.363051	3885	immune	0.977173
iqb.took_meds_asthma_or_lung	Binary	rs3851179	PICALM	0.468359	0.00546033	1.00548	0.00752874	91908	107556	31157	0.368288	230929	18189	21622	6266	0.370619	46131	immune	0.944783
juvenile_asthma	Binary	rs3851179	PICALM	0.192404	0.0341883	1.03478	0.026201	11760	13669	3929	0.366629	29370	1382	1724	490	0.375973	3597	immune	0.919622
latex_allergy	Binary	rs3851179	PICALM	0.131479	-0.0294571	0.970973	0.0195529	59278	69629	20181	0.368879	149266	2443	2821	784	0.362847	6051	immune	0.906398
latex_allergy_clean	Binary	rs3851179	PICALM	0.124018	-0.030351	0.970105	0.0197557	47596	55750	16213	0.368755	119690	2401	2777	771	0.363002	5952	immune	0.886856
metal_allergy	Binary	rs3851179	PICALM	0.0217699	-0.0413134	0.959528	0.018029	26333	30757	9055	0.369393	66248	3321	3821	1053	0.361623	8201	immune	0.811237
milk_allergy	Binary	rs3851179	PICALM	0.210608	-0.0301116	0.970337	0.0240833	59404	69755	20228	0.368877	149566	1565	1802	504	0.362955	3872	immune	0.919622
milk_allergy_clean	Binary	rs3851179	PICALM	0.197576	-0.0312091	0.969273	0.0242527	42449	49507	14488	0.368659	106565	1552	1789	497	0.362559	3839	immune	0.919622
mold_allergy	Binary	rs3851179	PICALM	0.444021	0.00732926	1.00736	0.00957342	58029	68197	19785	0.369037	146186	11427	13562	3985	0.371575	28998	immune	0.944783
mold_allergy_clean	Binary	rs3851179	PICALM	0.322727	0.0102588	1.01031	0.0103724	29719	34597	10130	0.368435	74530	11346	13468	3954	0.371524	28792	immune	0.939259
mosquito_bit_more	Binary	rs3851179	PICALM	0.905329	-0.00224718	0.997755	0.0188949	5905	7007	2006	0.369319	14927	4570	5497	1521	0.368441	11596	immune	0.978178
mosquito_combined	Binary	rs3851179	PICALM	0.617618	-0.00468985	0.995321	0.00939442	24133	28022	8178	0.367776	60379	18524	21713	6158	0.366731	46436	immune	0.954958
mosquito_severe	Binary	rs3851179	PICALM	0.0058857	0.0294485	1.02989	0.0106869	34832	40232	11557	0.36565	86696	10412	12501	3618	0.371961	26553	immune	0.564618
mycin_drug_allergy	Binary	rs3851179	PICALM	0.531899	-0.0172199	0.982928	0.0275664	59434	69843	20252	0.368982	149708	1174	1374	386	0.365712	2934	immune	0.947782
mycin_drug_allergy_clean	Binary	rs3851179	PICALM	0.674029	-0.0117283	0.98834	0.0278963	42007	49034	14238	0.368117	105398	1149	1356	381	0.366944	2886	immune	0.954958
no_allergies	Binary	rs3851179	PICALM	0.327329	0.00513393	1.00515	0.00524128	67146	78801	22737	0.368366	168887	59623	70037	20303	0.368901	150142	immune	0.939861
oats_allergy	Binary	rs3851179	PICALM	0.0682028	0.0947871	1.09942	0.0517916	59589	69986	20289	0.368881	150043	292	380	120	0.391414	792	immune	0.83564
oats_allergy_clean	Binary	rs3851179	PICALM	0.092478	0.0877209	1.09168	0.0519658	44496	51875	15188	0.368643	111681	291	376	118	0.389809	785	immune	0.83564
other_animal_allergy	Binary	rs3851179	PICALM	0.716899	-0.00769	0.992339	0.0212131	59341	69730	20188	0.368842	149438	1992	2354	671	0.368348	5019	immune	0.956176
other_food_allergy	Binary	rs3851179	PICALM	0.611097	-0.00910495	0.990936	0.0179115	59216	69511	20164	0.368857	149070	2840	3352	949	0.367596	7146	immune	0.954958
other_plant_allergy	Binary	rs3851179	PICALM	0.265713	-0.0196742	0.980518	0.0176907	59211	69545	20163	0.368895	149097	2924	3427	956	0.365335	7314	immune	0.928941
peanut_allergy	Binary	rs3851179	PICALM	0.226836	-0.0405616	0.96025	0.0336219	59524	69908	20255	0.36883	149866	801	907	253	0.360275	1961	immune	0.925603
peanut_allergy_broad	Binary	rs3851179	PICALM	0.648484	-0.0142893	0.985812	0.0313639	72604	85129	24712	0.368749	182647	902	1024	305	0.366203	2232	immune	0.954958
peanut_allergy_clean	Binary	rs3851179	PICALM	0.204535	-0.042808	0.958095	0.0338047	47516	55672	16269	0.369212	119599	793	898	249	0.359794	1940	immune	0.919622
penicillin_allergy	Binary	rs3851179	PICALM	0.265034	-0.0133308	0.986758	0.0119658	58669	68885	19970	0.368838	147701	6956	7968	2334	0.366091	17278	immune	0.928941
penicillin_allergy_clean	Binary	rs3851179	PICALM	0.250887	-0.0140378	0.98606	0.0122313	42020	49226	14319	0.368796	105686	6890	7887	2314	0.366128	17111	immune	0.928941
poison_oak	Continuous	rs3851179	PICALM	0.592534	0.00266647		0.00498247	17861	20629	5963	0.366173	44478						immune	0.947961
pollen_allergy	Binary	rs3851179	PICALM	0.970161	-0.000293182	0.999707	0.00783774	57107	67002	19472	0.368942	143756	18750	21929	6461	0.369654	47180	immune	0.98952
pollen_allergy_clean	Binary	rs3851179	PICALM	0.98043	0.000221998	1.00022	0.00905034	24298	28590	8240	0.368653	61210	18654	21815	6422	0.36957	46931	immune	0.990386
pollen_allergy_meta	Binary	rs3851179	PICALM	0.956305	-0.000483505	0.999517	0.00882449	27458	32331	9331	0.368873	69206	18654	21815	6422	0.36957	46931	immune	0.989481
red_ants_allergy	Binary	rs3851179	PICALM	0.584874	-0.0145606	0.985545	0.02667	59462	69810	20252	0.368884	149703	1244	1475	409	0.366528	3133	immune	0.947961
red_ants_allergy_clean	Binary	rs3851179	PICALM	0.415031	-0.0220504	0.978191	0.027078	42410	49599	14416	0.36848	106539	1225	1435	398	0.364781	3063	immune	0.944783
rhinitis	Binary	rs3851179	PICALM	0.572066	-0.00369762	0.996309	0.00654468	61140	71638	20847	0.368859	153816	30521	35764	10396	0.368775	76752	immune	0.947961
rhinitis_eczema	Binary	rs3851179	PICALM	0.486823	0.00805445	1.00809	0.0115843	9759	11438	3238	0.366564	24471	19549	22756	6664	0.368437	49013	immune	0.944783
seasonal_allergies_broad	Binary	rs3851179	PICALM	0.980227	0.00017746	1.00018	0.00716029	56461	66266	19250	0.368954	142151	24168	28328	8336	0.369871	60880	immune	0.990386
severe_asthma	Binary	rs3851179	PICALM	0.467605	-0.0221614	0.978082	0.030536	80982	94746	27446	0.368251	203443	971	1058	330	0.364137	2360	immune	0.944783
shellfish_allergy	Binary	rs3851179	PICALM	0.49854	-0.0159912	0.984136	0.0236437	59405	69786	20221	0.368873	149591	1617	1833	544	0.365674	3999	immune	0.944783
shellfish_allergy_clean	Binary	rs3851179	PICALM	0.487037	-0.0165813	0.983555	0.023873	42938	50100	14645	0.368628	107799	1593	1813	533	0.365448	3944	immune	0.944783
soy_allergy	Binary	rs3851179	PICALM	0.739909	-0.0124147	0.987662	0.0374162	59531	69921	20261	0.368849	149892	634	718	216	0.366709	1569	immune	0.964147
soy_allergy_clean	Binary	rs3851179	PICALM	0.71634	-0.0136402	0.986452	0.0375601	43993	51309	15009	0.368626	110432	629	710	214	0.366388	1554	immune	0.956176
sulfa_drug_allergy	Binary	rs3851179	PICALM	0.717519	-0.00611435	0.993904	0.0169044	59125	69450	20147	0.368957	148899	3256	3834	1108	0.368992	8201	immune	0.956176
sulfa_drug_allergy_clean	Binary	rs3851179	PICALM	0.639366	-0.00808412	0.991948	0.0172569	39862	46557	13502	0.368096	100038	3242	3807	1101	0.36865	8153	immune	0.954958
tree_nuts_allergy	Binary	rs3851179	PICALM	0.31275	-0.0260378	0.974298	0.025822	59423	69823	20245	0.368962	149670	1355	1540	445	0.363772	3342	immune	0.929959
tree_nuts_allergy_clean	Binary	rs3851179	PICALM	0.374609	-0.0231354	0.97713	0.026082	43479	50718	14843	0.36869	109160	1335	1510	440	0.363775	3287	immune	0.944783
trees_allergy	Binary	rs3851179	PICALM	0.324024	-0.00890793	0.991132	0.00903454	57853	67919	19714	0.368926	145662	13149	15354	4431	0.367644	32960	immune	0.939861
trees_allergy_clean	Binary	rs3851179	PICALM	0.355105	-0.0090629	0.990978	0.00980209	29796	35091	10123	0.368864	75109	13039	15228	4392	0.367617	32685	immune	0.942832
wasp_allergy	Binary	rs3851179	PICALM	0.0118172	-0.0590391	0.94267	0.0235118	59404	69775	20227	0.368891	149584	1676	1921	498	0.356166	4098	immune	0.647818
wasp_allergy_clean	Binary	rs3851179	PICALM	0.0129748	-0.0590048	0.942702	0.02381	42045	49260	14336	0.368853	105757	1647	1886	491	0.356362	4027	immune	0.667119
weeds_allergy	Binary	rs3851179	PICALM	0.261646	-0.00996871	0.990081	0.00888308	57808	67867	19717	0.369006	145568	13707	15971	4625	0.367621	34328	immune	0.928941
weeds_allergy_clean	Binary	rs3851179	PICALM	0.399156	-0.00822979	0.991804	0.00976224	27954	32951	9470	0.368675	70466	13577	15829	4583	0.367692	34014	immune	0.944783
wheat_allergy	Binary	rs3851179	PICALM	0.858892	-0.00473742	0.995274	0.0266521	59456	69806	20248	0.368878	149688	1263	1420	438	0.367831	3124	immune	0.977173
wheat_allergy_clean	Binary	rs3851179	PICALM	0.777329	-0.00759545	0.992433	0.0268662	42957	50186	14670	0.368815	107932	1249	1401	432	0.367456	3085	immune	0.971858
yellow_jackets_allergy	Binary	rs3851179	PICALM	0.0870046	-0.040178	0.960618	0.0235168	59406	69788	20230	0.36891	149603	1655	1892	522	0.360777	4073	immune	0.83564
yellow_jackets_allergy_clean	Binary	rs3851179	PICALM	0.0669036	-0.0436455	0.957293	0.0238637	42050	49258	14318	0.368726	105739	1628	1849	511	0.359955	3992	immune	0.83564
any_allergy	Binary	rs3865444	CD33	0.384949	-0.00591814	0.994099	0.00681113	13261	59259	66567	0.691628	139090	7878	35289	38787	0.688575	81955	immune	0.931493
any_animal_allergy	Binary	rs3865444	CD33	0.366433	0.00897764	1.00902	0.00994377	13941	62260	69998	0.691715	146202	2757	12296	13887	0.692294	28940	immune	0.930971
any_asthma	Binary	rs3865444	CD33	0.0590254	0.0156453	1.01577	0.00829186	18764	83677	92704	0.689449	195148	4007	18016	20386	0.693108	42409	immune	0.727146
any_asthma_eczema	Binary	rs3865444	CD33	0.394312	-0.0124047	0.987672	0.0145619	2231	10132	11480	0.693956	23843	2035	8942	10097	0.691278	21074	immune	0.932815
any_asthma_eczema_rhinitis	Binary	rs3865444	CD33	0.810682	0.00171684	1.00172	0.00716695	7617	34100	37939	0.690331	79658	10773	47763	53403	0.690416	111939	immune	0.962393
any_asthma_rhinitis	Binary	rs3865444	CD33	0.668648	0.00543271	1.00545	0.0126948	4853	21005	23202	0.687006	49060	2035	8942	10097	0.691278	21074	immune	0.9524
any_drug_allergy	Binary	rs3865444	CD33	0.685923	0.00437177	1.00438	0.0108126	13983	62494	70158	0.691547	146638	2322	10485	11590	0.689941	24398	immune	0.9529
any_food_allergy	Binary	rs3865444	CD33	0.559198	0.00750211	1.00753	0.0128501	14065	62990	70757	0.691771	147815	1581	6763	7717	0.691022	16061	immune	0.951779
any_immune	Binary	rs3865444	CD33	0.10098	0.00859934	1.00864	0.00524374	21324	95880	106763	0.69074	223970	13605	61031	68329	0.69139	142966	immune	0.761412
any_plant_allergy	Binary	rs3865444	CD33	0.711915	-0.00299471	0.99701	0.00810874	13682	61171	68732	0.691698	143588	4665	20889	22915	0.688265	48469	immune	0.958103
aspirin_allergy	Binary	rs3865444	CD33	0.953935	-0.00243184	0.997571	0.0420916	14299	63911	71767	0.691589	149980	142	553	651	0.689079	1346	immune	0.992278
aspirin_allergy_clean	Binary	rs3865444	CD33	0.83293	0.00896278	1.009	0.0425083	10476	46938	51475	0.688261	108891	139	547	645	0.690083	1331	immune	0.962393
asthma_severity	Continuous	rs3865444	CD33	0.912084	-0.000663694		0.00601099	1008	4633	5168	0.692432	10809						immune	0.989915
cat_allergy	Binary	rs3865444	CD33	0.411419	0.00843752	1.00847	0.0102758	13966	62405	70164	0.691756	146538	2544	11351	12819	0.692315	26714	immune	0.934576
cat_allergy_clean	Binary	rs3865444	CD33	0.0786902	0.0190818	1.01926	0.010859	8544	38182	41586	0.687075	88315	2530	11293	12759	0.692405	26582	immune	0.727146
cat_allergy_meta	Binary	rs3865444	CD33	0.0731297	0.0192813	1.01947	0.0107667	9190	41223	44873	0.687242	95289	2530	11293	12759	0.692405	26582	immune	0.727146
chicken_allergy	Binary	rs3865444	CD33	0.0169961	0.17608	1.19253	0.0746981	14318	63953	71834	0.691586	150108	36	178	240	0.72467	454	immune	0.537773
chicken_allergy_clean	Binary	rs3865444	CD33	0.00671924	0.201874	1.22369	0.0755634	10920	48383	53378	0.688399	112684	33	177	238	0.728795	448	immune	0.366089
chronic_hives	Binary	rs3865444	CD33	0.625229	0.00988909	1.00994	0.0202574	30414	136064	151197	0.690105	317679	567	2510	2838	0.69197	5915	immune	0.951779
current_asthma	Binary	rs3865444	CD33	0.0466395	0.0300171	1.03047	0.0151125	19367	86392	95699	0.689449	201461	1023	4730	5307	0.693671	11060	immune	0.727146
dog_allergy	Binary	rs3865444	CD33	0.634288	-0.00646567	0.993555	0.0135874	14139	63094	70912	0.691613	148148	1370	6021	6690	0.688907	14081	immune	0.951779
dog_allergy_clean	Binary	rs3865444	CD33	0.978188	0.000382063	1.00038	0.0139744	9578	42621	46741	0.687806	98943	1359	5969	6643	0.689106	13971	immune	0.995005
dust_mites_allergy	Binary	rs3865444	CD33	0.122581	0.0148978	1.01501	0.00965436	13920	62114	69806	0.6916	145843	2952	13386	15233	0.694498	31571	immune	0.761412
dust_mites_allergy_clean	Binary	rs3865444	CD33	0.0261758	0.0234369	1.02371	0.0105462	7024	31256	34051	0.686829	72334	2941	13298	15134	0.694323	31373	immune	0.609866
dust_mites_allergy_meta	Binary	rs3865444	CD33	0.0227698	0.0236741	1.02396	0.0104024	7731	34571	37632	0.687036	79937	2941	13298	15134	0.694323	31373	immune	0.594289
eczema	Binary	rs3865444	CD33	0.00400466	0.0231909	1.02346	0.00806704	27559	123049	136683	0.689919	287295	3929	17875	20401	0.695143	42205	immune	0.366089
eggs_allergy	Binary	rs3865444	CD33	0.425946	0.0265892	1.02695	0.0334508	14291	63848	71705	0.691579	149847	224	873	1062	0.694071	2159	immune	0.934576
eggs_allergy_clean	Binary	rs3865444	CD33	0.369108	0.0302367	1.0307	0.0337273	10655	47382	52220	0.688491	110260	222	863	1053	0.694341	2138	immune	0.930971
fish_allergy	Binary	rs3865444	CD33	0.581831	0.0213355	1.02156	0.0387898	14289	63883	71757	0.691651	149932	166	645	789	0.694688	1600	immune	0.951779
fish_allergy_clean	Binary	rs3865444	CD33	0.433299	0.030873	1.03135	0.0394761	10759	47730	52614	0.688361	111106	160	624	769	0.696072	1553	immune	0.934576
grasses_allergy	Binary	rs3865444	CD33	0.332611	-0.00896734	0.991073	0.00925238	13871	62010	69755	0.691862	145639	3307	14776	16155	0.687628	34238	immune	0.924014
grasses_allergy_clean	Binary	rs3865444	CD33	0.778772	-0.00283031	0.997174	0.0100745	7198	32242	35410	0.688457	74853	3283	14680	16047	0.687651	34010	immune	0.962393
hayfever_all	Binary	rs3865444	CD33	0.0647184	0.0327101	1.03325	0.0177374	7761	34758	38591	0.690051	81112	765	3626	4098	0.696313	8489	immune	0.727146
hayfever_meta	Binary	rs3865444	CD33	0.0848084	0.0369535	1.03764	0.0214621	1754	7901	8518	0.6861	18174	696	3236	3668	0.695526	7600	immune	0.731843
honeybee_allergy	Binary	rs3865444	CD33	0.900175	0.00316785	1.00317	0.0252585	14276	63742	71623	0.691615	149644	365	1631	1805	0.689424	3801	immune	0.987188
honeybee_allergy_clean	Binary	rs3865444	CD33	0.781594	0.00709156	1.00712	0.025589	10415	46277	50743	0.687686	107438	359	1608	1767	0.688538	3734	immune	0.962393
insect_allergy	Binary	rs3865444	CD33	0.569022	0.010182	1.01023	0.017889	14220	63508	71369	0.69165	149100	742	3374	3745	0.691006	7861	immune	0.951779
iqb.allergic_to_jewelry	Binary	rs3865444	CD33	0.410586	0.0111776	1.01124	0.0135859	5201	23204	25707	0.689477	54113	2155	9626	10672	0.689663	22453	immune	0.934576
iqb.mosquito_bite_size	Continuous	rs3865444	CD33	0.0345318	-0.0108666		0.0051407	9673	43631	48070	0.689383	101376						immune	0.693073
iqb.mosquito_bites_itching	Continuous	rs3865444	CD33	0.362594	0.00316346		0.00347466	10415	47300	52176	0.690011	109892						immune	0.930971
iqb.peanut_allergy_child	Binary	rs3865444	CD33	0.859079	-0.00643572	0.993585	0.0362345	6006	26693	29277	0.687742	61978	196	761	883	0.686685	1840	immune	0.975256
iqb.poison_oak	Continuous	rs3865444	CD33	0.816721	-0.000880566		0.0037994	9361	42494	46783	0.689694	98640						immune	0.962393
iqb.sun_allergy	Binary	rs3865444	CD33	0.921588	0.00250721	1.00251	0.0254742	7058	31511	34365	0.687203	72935	384	1671	1830	0.6861	3885	immune	0.990627
iqb.took_meds_asthma_or_lung	Binary	rs3865444	CD33	0.0760954	0.0139726	1.01407	0.00788177	22184	98763	109978	0.690092	230929	4379	19624	22128	0.692376	46131	immune	0.727146
juvenile_asthma	Binary	rs3865444	CD33	0.291416	0.0291714	1.0296	0.0276883	2846	12656	13868	0.68764	29370	317	1548	1732	0.696692	3597	immune	0.898713
latex_allergy	Binary	rs3865444	CD33	0.975992	-0.000612258	0.999388	0.020344	14217	63595	71451	0.691722	149266	593	2592	2866	0.68782	6051	immune	0.993708
latex_allergy_clean	Binary	rs3865444	CD33	0.714795	0.00751433	1.00754	0.0205711	11585	51434	56668	0.688337	119690	582	2550	2820	0.688004	5952	immune	0.959739
metal_allergy	Binary	rs3865444	CD33	0.772764	0.00543114	1.00545	0.0188124	6443	28485	31317	0.687742	66248	792	3555	3854	0.686685	8201	immune	0.962393
milk_allergy	Binary	rs3865444	CD33	0.0261936	0.0561007	1.0577	0.0253196	14258	63728	71577	0.691622	149566	361	1594	1917	0.70093	3872	immune	0.609866
milk_allergy_clean	Binary	rs3865444	CD33	0.0143918	0.0623342	1.06432	0.0255658	10310	45752	50500	0.688576	106565	358	1574	1907	0.701745	3839	immune	0.537773
mold_allergy	Binary	rs3865444	CD33	0.918878	0.00102008	1.00102	0.010016	13943	62223	70017	0.691794	146186	2763	12425	13810	0.690479	28998	immune	0.989915
mold_allergy_clean	Binary	rs3865444	CD33	0.185167	0.0143922	1.0145	0.010866	7280	32096	35151	0.686986	74530	2737	12336	13719	0.690713	28792	immune	0.820649
mosquito_bit_more	Binary	rs3865444	CD33	0.574936	-0.0110259	0.989035	0.0196598	1408	6452	7067	0.689556	14927	1120	5071	5405	0.684762	11596	immune	0.951779
mosquito_combined	Binary	rs3865444	CD33	0.956064	0.00054142	1.00054	0.00982733	5680	25995	28703	0.690657	60379	4445	20050	21941	0.688388	46436	immune	0.992278
mosquito_severe	Binary	rs3865444	CD33	0.949162	0.000714496	1.00071	0.0112063	8281	37330	41083	0.689183	86696	2499	11398	12656	0.691259	26553	immune	0.992278
mycin_drug_allergy	Binary	rs3865444	CD33	0.00727184	0.0779105	1.08103	0.0291675	14271	63812	71622	0.691547	149708	257	1219	1458	0.704669	2934	immune	0.373894
mycin_drug_allergy_clean	Binary	rs3865444	CD33	0.00271949	0.0882903	1.09231	0.0296107	10161	45490	49745	0.687787	105398	252	1199	1435	0.704955	2886	immune	0.350105
no_allergies	Binary	rs3865444	CD33	0.488963	0.0037887	1.0038	0.00547539	16193	72410	80283	0.689743	168887	14317	63975	71847	0.691589	150142	immune	0.94869
oats_allergy	Binary	rs3865444	CD33	0.366456	0.0496276	1.05088	0.0551203	14306	63938	71796	0.691582	150043	76	327	389	0.697601	792	immune	0.930971
oats_allergy_clean	Binary	rs3865444	CD33	0.267049	0.0613654	1.06329	0.0555052	10808	47953	52917	0.688529	111681	73	326	386	0.699363	785	immune	0.867208
other_animal_allergy	Binary	rs3865444	CD33	0.954634	0.00125774	1.00126	0.0221095	14252	63665	71518	0.691608	149438	495	2133	2391	0.688882	5019	immune	0.992278
other_food_allergy	Binary	rs3865444	CD33	0.962781	-0.000871174	0.999129	0.018668	14209	63512	71346	0.691649	149070	732	2985	3429	0.688707	7146	immune	0.992278
other_plant_allergy	Binary	rs3865444	CD33	0.833733	-0.00386792	0.99614	0.0184221	14203	63532	71359	0.691678	149097	700	3159	3455	0.688337	7314	immune	0.96242
peanut_allergy	Binary	rs3865444	CD33	0.679885	0.0144141	1.01452	0.0349632	14288	63862	71713	0.691592	149866	195	820	946	0.691484	1961	immune	0.9524
peanut_allergy_broad	Binary	rs3865444	CD33	0.82758	0.00712229	1.00715	0.0327138	17470	78015	87159	0.690778	182647	215	954	1063	0.689964	2232	immune	0.962393
peanut_allergy_clean	Binary	rs3865444	CD33	0.632749	0.0168344	1.01698	0.0352645	11545	51362	56689	0.688735	119599	192	810	938	0.692268	1940	immune	0.951779
penicillin_allergy	Binary	rs3865444	CD33	0.715588	0.00455278	1.00456	0.0124979	14077	62960	70661	0.691553	147701	1636	7443	8198	0.689906	17278	immune	0.959739
penicillin_allergy_clean	Binary	rs3865444	CD33	0.407762	0.0105809	1.01064	0.0127872	10214	45511	49960	0.68804	105686	1622	7375	8113	0.689684	17111	immune	0.934576
poison_oak	Continuous	rs3865444	CD33	0.570345	-0.002955		0.00520661	4271	19297	20909	0.68704	44478						immune	0.951779
pollen_allergy	Binary	rs3865444	CD33	0.696638	-0.00319266	0.996812	0.00818838	13704	61230	68819	0.6917	143756	4547	20326	22307	0.688215	47180	immune	0.954475
pollen_allergy_clean	Binary	rs3865444	CD33	0.592371	0.0050605	1.00507	0.00945216	5908	26315	28985	0.688513	61210	4518	20218	22195	0.68833	46931	immune	0.951779
pollen_allergy_meta	Binary	rs3865444	CD33	0.583233	0.00506023	1.00507	0.00922329	6641	29811	32752	0.688652	69206	4518	20218	22195	0.68833	46931	immune	0.951779
red_ants_allergy	Binary	rs3865444	CD33	0.44298	0.0213955	1.02163	0.0279239	14273	63788	71639	0.691603	149703	294	1338	1501	0.692627	3133	immune	0.934576
red_ants_allergy_clean	Binary	rs3865444	CD33	0.181976	0.0377942	1.03852	0.0283794	10349	45892	50295	0.687477	106539	284	1307	1472	0.693928	3063	immune	0.818332
rhinitis	Binary	rs3865444	CD33	0.894685	0.000905105	1.00091	0.00683739	14672	65603	73538	0.691356	153816	7396	32884	36472	0.689415	76752	immune	0.98669
rhinitis_eczema	Binary	rs3865444	CD33	0.12032	-0.0187743	0.981401	0.0120905	2280	10409	11782	0.694148	24471	4857	20965	23191	0.687032	49013	immune	0.761412
seasonal_allergies_broad	Binary	rs3865444	CD33	0.573185	-0.00421833	0.995791	0.00748695	13563	60526	68059	0.691688	142151	5819	26265	28796	0.688707	60880	immune	0.951779
severe_asthma	Binary	rs3865444	CD33	0.33028	0.030978	1.03146	0.0318769	19558	87222	96660	0.689496	203443	218	1019	1123	0.691737	2360	immune	0.924014
shellfish_allergy	Binary	rs3865444	CD33	0.508411	0.0163397	1.01647	0.0247318	14258	63717	71613	0.69171	149591	389	1676	1934	0.693173	3999	immune	0.951779
shellfish_allergy_clean	Binary	rs3865444	CD33	0.322279	0.0247273	1.02504	0.0250184	10445	46305	51046	0.688323	107799	380	1656	1908	0.693712	3944	immune	0.920583
soy_allergy	Binary	rs3865444	CD33	0.340667	0.0373458	1.03805	0.0392848	14289	63872	71728	0.691605	149892	139	674	756	0.696622	1569	immune	0.924014
soy_allergy_clean	Binary	rs3865444	CD33	0.363891	0.035826	1.03648	0.0395422	10678	47425	52326	0.688574	110432	138	669	747	0.695946	1554	immune	0.930971
sulfa_drug_allergy	Binary	rs3865444	CD33	0.667918	-0.00757259	0.992456	0.0176442	14199	63437	71260	0.691614	148899	801	3521	3879	0.68766	8201	immune	0.9524
sulfa_drug_allergy_clean	Binary	rs3865444	CD33	0.9915	-0.000192214	0.999808	0.0180416	9627	43104	47305	0.688322	100038	793	3499	3861	0.688152	8153	immune	0.996367
tree_nuts_allergy	Binary	rs3865444	CD33	0.953414	0.00156852	1.00157	0.0268512	14264	63776	71627	0.691635	149670	347	1385	1610	0.688959	3342	immune	0.992278
tree_nuts_allergy_clean	Binary	rs3865444	CD33	0.994466	-0.000188673	0.999811	0.0272005	10542	46902	51713	0.688586	109160	341	1365	1581	0.688622	3287	immune	0.9977
trees_allergy	Binary	rs3865444	CD33	0.7653	-0.00281384	0.99719	0.0094247	13873	62073	69713	0.691681	145662	3172	14212	15576	0.688167	32960	immune	0.961691
trees_allergy_clean	Binary	rs3865444	CD33	0.744783	0.0033265	1.00333	0.0102197	7263	32287	35557	0.688358	75109	3144	14096	15445	0.688175	32685	immune	0.959739
wasp_allergy	Binary	rs3865444	CD33	0.485375	-0.0169456	0.983197	0.0242651	14262	63723	71596	0.691649	149584	423	1741	1934	0.684358	4098	immune	0.94869
wasp_allergy_clean	Binary	rs3865444	CD33	0.704065	-0.0093487	0.990695	0.0245994	10248	45531	49975	0.687827	105757	413	1716	1898	0.68438	4027	immune	0.956846
weeds_allergy	Binary	rs3865444	CD33	0.900078	-0.0011638	0.998837	0.00926826	13882	61976	69707	0.691753	145568	3311	14759	16258	0.688578	34328	immune	0.987188
weeds_allergy_clean	Binary	rs3865444	CD33	0.446402	0.00775268	1.00778	0.0101835	6783	30366	33314	0.688262	70466	3279	14619	16116	0.688702	34014	immune	0.934576
wheat_allergy	Binary	rs3865444	CD33	0.242063	-0.0324118	0.968108	0.0276556	14255	63783	71647	0.691709	149688	315	1365	1444	0.680698	3124	immune	0.843481
wheat_allergy_clean	Binary	rs3865444	CD33	0.355996	-0.0258104	0.97452	0.0279229	10459	46294	51176	0.688629	107932	307	1353	1425	0.681199	3085	immune	0.930971
yellow_jackets_allergy	Binary	rs3865444	CD33	0.445173	-0.0186202	0.981552	0.0243625	14268	63730	71602	0.691624	149603	410	1745	1918	0.685122	4073	immune	0.934576
yellow_jackets_allergy_clean	Binary	rs3865444	CD33	0.57439	-0.0138897	0.986206	0.0247133	10256	45553	49927	0.687595	105739	403	1715	1874	0.684243	3992	immune	0.951779
any_allergy	Binary	rs9349407	CD2AP	0.539042	-0.00436741	0.995642	0.00710941	9685	54198	75138	0.735407	139090	5900	31883	44070	0.733162	81955	immune	0.947428
any_animal_allergy	Binary	rs9349407	CD2AP	0.86015	0.00182907	1.00183	0.0103826	10204	56894	79029	0.735497	146202	2073	11193	15642	0.734693	28940	immune	0.986657
any_asthma	Binary	rs9349407	CD2AP	0.995028	-5.37726e-05	0.999946	0.00862971	13807	75574	105616	0.735411	195148	2939	16649	22795	0.734245	42409	immune	0.998636
any_asthma_eczema	Binary	rs9349407	CD2AP	0.168111	-0.0209552	0.979263	0.0152026	1661	9182	12989	0.737664	23843	1485	8299	11282	0.732531	21074	immune	0.91387
any_asthma_eczema_rhinitis	Binary	rs9349407	CD2AP	0.967154	-0.000308171	0.999692	0.00748397	5611	30976	43012	0.734934	79658	7936	43648	60272	0.733944	111939	immune	0.99645
any_asthma_rhinitis	Binary	rs9349407	CD2AP	0.899974	-0.00166918	0.998332	0.013279	3514	19197	26307	0.732496	49060	1485	8299	11282	0.732531	21074	immune	0.996025
any_drug_allergy	Binary	rs9349407	CD2AP	0.493819	0.00772598	1.00776	0.0112957	10229	57071	79264	0.735511	146638	1748	9415	13205	0.735083	24398	immune	0.93365
any_food_allergy	Binary	rs9349407	CD2AP	0.66495	-0.0058075	0.994209	0.0134048	10318	57535	79887	0.735444	147815	1153	6262	8628	0.732968	16061	immune	0.979175
any_immune	Binary	rs9349407	CD2AP	0.219923	-0.00670455	0.993318	0.00546477	15647	86945	121272	0.735913	223970	10242	55613	76979	0.733617	142966	immune	0.928309
any_plant_allergy	Binary	rs9349407	CD2AP	0.2045	-0.0107332	0.989324	0.00845572	10024	55886	77602	0.735444	143588	3534	18951	25936	0.731325	48469	immune	0.928309
aspirin_allergy	Binary	rs9349407	CD2AP	0.419786	-0.0352545	0.96536	0.0435841	10471	58334	81098	0.735576	149980	100	535	709	0.726562	1346	immune	0.928309
aspirin_allergy_clean	Binary	rs9349407	CD2AP	0.393544	-0.0374468	0.963246	0.0437648	7839	42306	58647	0.73351	108891	99	528	702	0.726862	1331	immune	0.928309
asthma_severity	Continuous	rs9349407	CD2AP	0.366634	-0.00561319		0.0062173	788	4221	5790	0.731596	10809						immune	0.928309
cat_allergy	Binary	rs9349407	CD2AP	0.387711	0.00927619	1.00932	0.0107444	10221	57043	79199	0.735479	146538	1897	10287	14502	0.736173	26714	immune	0.928309
cat_allergy_clean	Binary	rs9349407	CD2AP	0.144118	0.0165028	1.01664	0.0113062	6365	34348	47525	0.733233	88315	1887	10234	14433	0.736236	26582	immune	0.884699
cat_allergy_meta	Binary	rs9349407	CD2AP	0.213092	0.0139425	1.01404	0.0112046	6852	36953	51385	0.733916	95289	1887	10234	14433	0.736236	26582	immune	0.928309
chicken_allergy	Binary	rs9349407	CD2AP	0.827842	0.016418	1.01655	0.0755913	10476	58398	81157	0.735555	150108	31	177	246	0.736784	454	immune	0.979175
chicken_allergy_clean	Binary	rs9349407	CD2AP	0.673175	0.0320648	1.03258	0.0762096	8115	43773	60693	0.733512	112684	31	171	246	0.739955	448	immune	0.979175
chronic_hives	Binary	rs9349407	CD2AP	0.272604	0.0232324	1.0235	0.0212132	22359	123550	171571	0.734994	317679	411	2264	3237	0.739005	5915	immune	0.928309
current_asthma	Binary	rs9349407	CD2AP	0.377268	-0.0138117	0.986283	0.0156282	14263	78001	109040	0.735408	201461	804	4343	5903	0.730724	11060	immune	0.928309
dog_allergy	Binary	rs9349407	CD2AP	0.923734	-0.0013616	0.998639	0.0142219	10349	57605	80118	0.735591	148148	990	5494	7582	0.734324	14081	immune	0.99645
dog_allergy_clean	Binary	rs9349407	CD2AP	0.884843	0.00210974	1.00211	0.0145685	7112	38343	53399	0.734118	98943	978	5457	7521	0.734415	13971	immune	0.991641
dust_mites_allergy	Binary	rs9349407	CD2AP	0.505131	0.00670879	1.00673	0.0100699	10183	56730	78855	0.735552	145843	2199	12288	17050	0.735454	31571	immune	0.93453
dust_mites_allergy_clean	Binary	rs9349407	CD2AP	0.173831	0.014917	1.01503	0.0109733	5230	28224	38824	0.732394	72334	2185	12211	16943	0.735457	31373	immune	0.928309
dust_mites_allergy_meta	Binary	rs9349407	CD2AP	0.263118	0.0120986	1.01217	0.0108158	5764	31079	43009	0.733213	79937	2185	12211	16943	0.735457	31373	immune	0.928309
eczema	Binary	rs9349407	CD2AP	0.678979	0.00347514	1.00348	0.00839831	20221	111739	155156	0.734983	287295	2954	16401	22821	0.735525	42205	immune	0.979175
eggs_allergy	Binary	rs9349407	CD2AP	0.312554	-0.0349593	0.965645	0.0345286	10463	58290	81017	0.735541	149847	173	833	1152	0.72683	2159	immune	0.928309
eggs_allergy_clean	Binary	rs9349407	CD2AP	0.311396	-0.0352511	0.965363	0.0347335	7915	42832	59411	0.733737	110260	172	821	1144	0.727422	2138	immune	0.928309
fish_allergy	Binary	rs9349407	CD2AP	0.977544	0.0011382	1.00114	0.0404367	10468	58311	81076	0.735588	149932	107	631	861	0.735772	1600	immune	0.997545
fish_allergy_clean	Binary	rs9349407	CD2AP	0.944776	0.00284229	1.00285	0.0410419	8006	43171	59827	0.73342	111106	104	610	838	0.736469	1553	immune	0.99645
grasses_allergy	Binary	rs9349407	CD2AP	0.10699	-0.0155577	0.984563	0.00964501	10161	56633	78769	0.735664	145639	2528	13366	18304	0.730657	34238	immune	0.83815
grasses_allergy_clean	Binary	rs9349407	CD2AP	0.134062	-0.0156872	0.984435	0.0104656	5348	28962	40485	0.734889	74853	2508	13274	18188	0.730792	34010	immune	0.879962
hayfever_all	Binary	rs9349407	CD2AP	0.223469	0.0224599	1.02271	0.0184756	5681	31587	43785	0.735056	81112	565	3320	4591	0.737494	8489	immune	0.928309
hayfever_meta	Binary	rs9349407	CD2AP	0.841806	0.00443443	1.00444	0.0222213	1312	7041	9799	0.733776	18174	531	2991	4067	0.732969	7600	immune	0.982487
honeybee_allergy	Binary	rs9349407	CD2AP	0.418925	0.0213698	1.0216	0.0264802	10458	58214	80896	0.735471	149644	274	1446	2076	0.737355	3801	immune	0.928309
honeybee_allergy_clean	Binary	rs9349407	CD2AP	0.300999	0.0276333	1.02802	0.0267717	7753	41675	57918	0.73366	107438	265	1418	2046	0.738804	3734	immune	0.928309
insect_allergy	Binary	rs9349407	CD2AP	0.756823	-0.0057634	0.994253	0.018605	10407	58013	80604	0.735522	149100	590	3033	4229	0.731724	7861	immune	0.979175
iqb.allergic_to_jewelry	Binary	rs9349407	CD2AP	0.995399	-8.17915e-05	0.999918	0.0141837	3829	21062	29161	0.73433	54113	1584	8774	12068	0.733747	22453	immune	0.998636
iqb.mosquito_bite_size	Continuous	rs9349407	CD2AP	0.344632	-0.00506457		0.00535901	7176	39434	54697	0.73454	101376						immune	0.928309
iqb.mosquito_bites_itching	Continuous	rs9349407	CD2AP	0.737967	0.00120885		0.00361338	7834	42670	59266	0.734272	109892						immune	0.979175
iqb.peanut_allergy_child	Binary	rs9349407	CD2AP	0.00470886	0.109053	1.11522	0.0389193	4382	24196	33345	0.733863	61978	114	672	1050	0.754902	1840	immune	0.594004
iqb.poison_oak	Continuous	rs9349407	CD2AP	0.872379	-0.000635669		0.00395716	6970	38334	53278	0.73487	98640						immune	0.988882
iqb.sun_allergy	Binary	rs9349407	CD2AP	0.49098	0.0183849	1.01855	0.0267265	5188	28464	39219	0.733502	72935	271	1498	2113	0.737249	3885	immune	0.93365
iqb.took_meds_asthma_or_lung	Binary	rs9349407	CD2AP	0.386644	0.00711918	1.00714	0.00822638	16229	89800	124788	0.735162	230929	3209	18022	24889	0.735039	46131	immune	0.928309
juvenile_asthma	Binary	rs9349407	CD2AP	0.439447	0.0221751	1.02242	0.0287203	2099	11306	15846	0.734983	29370	247	1385	1953	0.737936	3597	immune	0.93365
latex_allergy	Binary	rs9349407	CD2AP	0.920535	0.00211821	1.00212	0.0212361	10405	58102	80684	0.735534	149266	429	2378	3241	0.732474	6051	immune	0.99645
latex_allergy_clean	Binary	rs9349407	CD2AP	0.933731	-0.00177897	0.998223	0.0213912	8656	46432	64496	0.733476	119690	423	2333	3193	0.732812	5952	immune	0.99645
metal_allergy	Binary	rs9349407	CD2AP	0.373817	-0.0173827	0.982768	0.0195289	4781	25761	35673	0.73327	66248	613	3187	4400	0.730915	8201	immune	0.928309
milk_allergy	Binary	rs9349407	CD2AP	0.351241	-0.0243049	0.975988	0.0260281	10442	58182	80867	0.735549	149566	294	1510	2063	0.72873	3872	immune	0.928309
milk_allergy_clean	Binary	rs9349407	CD2AP	0.369874	-0.0235431	0.976732	0.0262111	7679	41397	57393	0.733467	106565	290	1498	2046	0.729004	3839	immune	0.928309
mold_allergy	Binary	rs9349407	CD2AP	0.159348	0.0147332	1.01484	0.0104769	10221	56882	79008	0.735393	146186	2024	11253	15695	0.735935	28998	immune	0.902853
mold_allergy_clean	Binary	rs9349407	CD2AP	0.102581	0.018478	1.01865	0.0113259	5397	28995	40072	0.732831	74530	2013	11181	15573	0.735687	28792	immune	0.83815
mosquito_bit_more	Binary	rs9349407	CD2AP	0.866181	0.00343575	1.00344	0.0203895	1102	5789	8001	0.731634	14927	832	4560	6188	0.731261	11596	immune	0.986657
mosquito_combined	Binary	rs9349407	CD2AP	0.594111	-0.00544664	0.994568	0.0102205	4243	23468	32599	0.735085	60379	3363	18020	25007	0.733283	46436	immune	0.972824
mosquito_severe	Binary	rs9349407	CD2AP	0.632766	-0.00555955	0.994456	0.0116325	6225	33556	46835	0.734426	86696	1895	10306	14313	0.734178	26553	immune	0.977872
mycin_drug_allergy	Binary	rs9349407	CD2AP	0.0849697	-0.0512191	0.95007	0.0296279	10461	58247	80925	0.735456	149708	237	1151	1542	0.722696	2934	immune	0.83815
mycin_drug_allergy_clean	Binary	rs9349407	CD2AP	0.0470879	-0.0597233	0.942025	0.0299558	7530	40980	56792	0.733908	105398	235	1129	1518	0.722588	2886	immune	0.803651
no_allergies	Binary	rs9349407	CD2AP	0.8631	0.000985141	1.00099	0.00571332	12060	65582	91111	0.734221	168887	10482	58405	81179	0.735553	150142	immune	0.986657
oats_allergy	Binary	rs9349407	CD2AP	0.988846	-0.000797193	0.999203	0.0570158	10475	58376	81116	0.735522	150043	59	306	427	0.732323	792	immune	0.998636
oats_allergy_clean	Binary	rs9349407	CD2AP	0.851258	-0.0107153	0.989342	0.057097	8045	43356	60177	0.733612	111681	59	304	422	0.73121	785	immune	0.982892
other_animal_allergy	Binary	rs9349407	CD2AP	0.53186	-0.014418	0.985685	0.0230381	10436	58119	80807	0.735572	149438	366	1966	2684	0.731061	5019	immune	0.943696
other_food_allergy	Binary	rs9349407	CD2AP	0.449045	0.0148213	1.01493	0.019599	10408	58005	80581	0.735489	149070	495	2768	3881	0.736982	7146	immune	0.93365
other_plant_allergy	Binary	rs9349407	CD2AP	0.352104	-0.0178542	0.982304	0.0191641	10416	57993	80612	0.735524	149097	539	2873	3897	0.729717	7314	immune	0.928309
peanut_allergy	Binary	rs9349407	CD2AP	0.647662	-0.0166621	0.983476	0.0364131	10456	58309	81025	0.73556	149866	135	779	1046	0.732398	1961	immune	0.977872
peanut_allergy_broad	Binary	rs9349407	CD2AP	0.620306	-0.016919	0.983223	0.0341072	12747	71102	98691	0.735411	182647	154	887	1191	0.732303	2232	immune	0.977872
peanut_allergy_clean	Binary	rs9349407	CD2AP	0.675089	-0.0153513	0.984766	0.0365807	8623	46459	64410	0.733434	119599	134	771	1034	0.732078	1940	immune	0.979175
penicillin_allergy	Binary	rs9349407	CD2AP	0.542853	0.00794104	1.00797	0.0130562	10313	57483	79829	0.735448	147701	1228	6686	9344	0.735137	17278	immune	0.947428
penicillin_allergy_clean	Binary	rs9349407	CD2AP	0.517846	0.00860711	1.00864	0.0133162	7615	41097	56892	0.73331	105686	1216	6612	9263	0.735416	17111	immune	0.937161
poison_oak	Continuous	rs9349407	CD2AP	0.100578	0.00891823		0.00543102	3147	17453	23843	0.732838	44478						immune	0.83815
pollen_allergy	Binary	rs9349407	CD2AP	0.292952	-0.00898722	0.991053	0.00854279	10043	55955	77683	0.735383	143756	3425	18450	25257	0.731605	47180	immune	0.928309
pollen_allergy_clean	Binary	rs9349407	CD2AP	0.198885	-0.0126424	0.987437	0.00983931	4371	23628	33160	0.735362	61210	3403	18346	25134	0.731758	46931	immune	0.928309
pollen_allergy_meta	Binary	rs9349407	CD2AP	0.0807229	-0.0167611	0.983379	0.00959473	4919	26613	37598	0.736359	69206	3403	18346	25134	0.731758	46931	immune	0.83815
red_ants_allergy	Binary	rs9349407	CD2AP	0.0673903	-0.0526457	0.948716	0.0286777	10449	58232	80947	0.735578	149703	240	1262	1626	0.721547	3133	immune	0.803651
red_ants_allergy_clean	Binary	rs9349407	CD2AP	0.0638704	-0.0539996	0.947433	0.029031	7647	41306	57496	0.734145	106539	230	1238	1590	0.722368	3063	immune	0.803651
rhinitis	Binary	rs9349407	CD2AP	0.994662	4.77565e-05	1.00005	0.00713851	10808	59819	83102	0.735135	153816	5447	29999	41237	0.733363	76752	immune	0.998636
rhinitis_eczema	Binary	rs9349407	CD2AP	0.243067	-0.0147587	0.98535	0.0126478	1706	9446	13307	0.737152	24471	3497	19173	26302	0.732837	49013	immune	0.928309
seasonal_allergies_broad	Binary	rs9349407	CD2AP	0.355054	-0.00722255	0.992803	0.00780792	9927	55384	76768	0.735225	142151	4404	23763	32626	0.732116	60880	immune	0.928309
severe_asthma	Binary	rs9349407	CD2AP	0.870497	0.00539798	1.00541	0.0331219	14396	78797	110090	0.735371	203443	170	918	1271	0.733362	2360	immune	0.988219
shellfish_allergy	Binary	rs9349407	CD2AP	0.68419	-0.0104559	0.989599	0.0256864	10446	58185	80884	0.735555	149591	289	1567	2141	0.731674	3999	immune	0.979175
shellfish_allergy_clean	Binary	rs9349407	CD2AP	0.748339	-0.00831922	0.991715	0.0259147	7777	41849	58073	0.733503	107799	283	1544	2115	0.732369	3944	immune	0.979175
soy_allergy	Binary	rs9349407	CD2AP	0.0269713	-0.0888971	0.91494	0.0399394	10458	58314	81044	0.735576	149892	129	633	806	0.71588	1569	immune	0.780855
soy_allergy_clean	Binary	rs9349407	CD2AP	0.0161354	-0.0970835	0.90748	0.0400783	7937	42866	59527	0.733799	110432	128	630	795	0.714746	1554	immune	0.780855
sulfa_drug_allergy	Binary	rs9349407	CD2AP	0.357727	0.0169894	1.01713	0.0184931	10391	57937	80497	0.735532	148899	589	3142	4458	0.736232	8201	immune	0.928309
sulfa_drug_allergy_clean	Binary	rs9349407	CD2AP	0.415247	0.0153111	1.01543	0.0188115	7198	38955	53795	0.733106	100038	588	3126	4427	0.735782	8153	immune	0.928309
tree_nuts_allergy	Binary	rs9349407	CD2AP	0.0522715	-0.054148	0.947292	0.0277913	10441	58229	80924	0.735581	149670	264	1306	1766	0.72512	3342	immune	0.803651
tree_nuts_allergy_clean	Binary	rs9349407	CD2AP	0.0587859	-0.0533066	0.948089	0.0281016	7825	42403	58835	0.733856	109160	262	1279	1740	0.725236	3287	immune	0.803651
trees_allergy	Binary	rs9349407	CD2AP	0.963832	-0.000446649	0.999553	0.00984965	10173	56701	78712	0.73539	145662	2336	12904	17694	0.733163	32960	immune	0.99645
trees_allergy_clean	Binary	rs9349407	CD2AP	0.833172	-0.00224194	0.997761	0.010643	5418	29010	40612	0.734502	75109	2316	12787	17556	0.73332	32685	immune	0.979175
wasp_allergy	Binary	rs9349407	CD2AP	0.643914	0.0117701	1.01184	0.0254855	10442	58203	80864	0.735511	149584	309	1549	2235	0.73528	4098	immune	0.977872
wasp_allergy_clean	Binary	rs9349407	CD2AP	0.676899	0.0107203	1.01078	0.0257466	7602	41058	57006	0.733774	105757	304	1519	2199	0.735579	4027	immune	0.979175
weeds_allergy	Binary	rs9349407	CD2AP	0.137678	-0.0143472	0.985755	0.00965836	10165	56635	78693	0.735503	145568	2501	13485	18305	0.730439	34328	immune	0.883091
weeds_allergy_clean	Binary	rs9349407	CD2AP	0.0947572	-0.0176751	0.98248	0.0105739	5052	27188	38169	0.735176	70466	2479	13348	18150	0.730612	34014	immune	0.83815
wheat_allergy	Binary	rs9349407	CD2AP	0.720624	-0.0103669	0.989687	0.0289665	10449	58226	80938	0.735571	149688	227	1231	1664	0.730141	3124	immune	0.979175
wheat_allergy_clean	Binary	rs9349407	CD2AP	0.757501	-0.00902375	0.991017	0.0292063	7763	41896	58172	0.733741	107932	225	1208	1650	0.731106	3085	immune	0.979175
yellow_jackets_allergy	Binary	rs9349407	CD2AP	0.746902	0.00823947	1.00827	0.0255461	10449	58209	80870	0.735478	149603	305	1551	2213	0.734456	4073	immune	0.979175
yellow_jackets_allergy_clean	Binary	rs9349407	CD2AP	0.777131	0.00730999	1.00734	0.0258384	7600	41024	57024	0.733909	105739	296	1521	2171	0.73508	3992	immune	0.979175
Type: Type of the phenotype [Binary, continuous or Survival]; p-value: The association test P value; effect: The effect size, ln(OR) for binary traits, ln(HR) for survival traits, defined per copy of the B allele; stderr: The standard error of the effect size; AA.0, AB.0, BB.0: Counts of AA, AB, BB genotypes in controls, converted from dosage; dose.b.0: Average imputed dosage of the B allele in c…
