# Supplementary material for: The association of clinical phenotypes to known AD/FTD genetic risk loci and their inter-relationship
Source: PLoS One. 2020 Nov 5;15(11):e0241552. doi: 10.1371/journal.pone.0241552 (PMC7644002; doi:10.1371/journal.pone.0241552)
Supplement: S6 Table — (XLSX) [file pone.0241552.s006.xlsx]

## Sheet: 19_1046520_T_G-rs3764650
Study ID	Trait	Trait Category	P-value	Beta	Odds Ratio	N Cases	N Overall
NEALEUKB_20003_1140925978	Treatment/medication code: mycophenolate	Treatment/medication	2.27599e-06	0.971341	2.64149	144	337159
NEALEUKB_20002_1436	Non-cancer illness code, self-reported: headaches (not migraine)	Non-cancer illness	0.000277589	0.169606	1.18484	2815	337159
NEALEUKB_K56	Diagnoses - main ICD10: K56 Paralytic ileus and intestinal obstruction without hernia	ICD10 codes	0.000659083	0.248243	1.28177	1148	337199
NEALEUKB_20003_1140870390	Treatment/medication code: ferrous sulphate	Treatment/medication	0.00154862	-0.193682	0.82392	1630	337159
NEALEUKB_20003_1140910640	Treatment/medication code: luteine	Treatment/medication	0.00162139	-0.479296	0.619219	263	337159
NEALEUKB_20002_1386	Non-cancer illness code, self-reported: allergy or anaphylactic reaction to drug	Non-cancer illness	0.00196958	0.138877	1.14898	3043	337159
NEALEUKB_F41	Diagnoses - main ICD10: F41 Other anxiety disorders	ICD10 codes	0.00219666	0.445036	1.56055	288	337199
NEALEUKB_2010	Suffer from 'nerves'	Mental health	0.00227629	-0.0322035	0.96831	69352	325248
NEALEUKB_20003_1140868170	Treatment/medication code: prochlorperazine	Treatment/medication	0.00252619	0.33794	1.40206	486	337159
NEALEUKB_M95	Diagnoses - main ICD10: M95 Other acquired deformities of musculoskeletal system and connective tissue	ICD10 codes	0.0027858	0.574051	1.77544	165	337199
NEALEUKB_5364	Average weekly intake of other alcoholic drinks	Alcohol	0.00302357	-0.00479038			79291
NEALEUKB_20003_1140862572	Treatment/medication code: budesonide	Treatment/medication	0.00363204	-0.266754	0.765861	724	337159
NEALEUKB_Z51	Diagnoses - main ICD10: Z51 Other medical care	ICD10 codes	0.00508244	0.526791	1.69349	172	337199
NEALEUKB_1697	Comparative height size at age 10	Early life	0.00522115	0.00806775			332021
NEALEUKB_K41	Diagnoses - main ICD10: K41 Femoral hernia	ICD10 codes	0.00600088	0.375312	1.45544	326	337199
NEALEUKB_H66	Diagnoses - main ICD10: H66 Suppurative and unspecified otitis media	ICD10 codes	0.00618607	-0.360938	0.697022	350	337199
NEALEUKB_A41	Diagnoses - main ICD10: A41 Other septicaemia	ICD10 codes	0.00631671	-0.34419	0.708795	383	337199
NEALEUKB_2664_1	Reason for reducing amount of alcohol drunk: Illness or ill health	Alcohol	0.00699745	-0.0729137	0.929681	8847	124798
NEALEUKB_20002_1276	Non-cancer illness code, self-reported: diabetic eye disease	Non-cancer illness	0.00716063	-0.263304	0.768509	635	337159
NEALEUKB_20002_1382	Non-cancer illness code, self-reported: sjogren's syndrome/sicca syndrome	Non-cancer illness	0.00732286	0.381133	1.46394	301	337159
NEALEUKB_1180	Morning/evening person (chronotype)	Exercise and Work	0.00803935	0.0110164			301143
NEALEUKB_G50	Diagnoses - main ICD10: G50 Disorders of trigeminal nerve	ICD10 codes	0.00829698	0.517839	1.6784	158	337199
NEALEUKB_G40	Diagnoses - main ICD10: G40 Epilepsy	ICD10 codes	0.00846202	-0.266559	0.766011	594	337199
NEALEUKB_20003_1140929012	Treatment/medication code: pantoprazole	Treatment/medication	0.00850196	-0.265736	0.766642	597	337159
NEALEUKB_20110_10	Illnesses of mother: Alzheimer's disease/dementia	Family illnesses	0.0094637	0.0401709	1.04099	26757	308780
NEALEUKB_K43	Diagnoses - main ICD10: K43 Ventral hernia	ICD10 codes	0.0100866	0.162203	1.1761	1536	337199
NEALEUKB_20003_1141168584	Treatment/medication code: rabeprazole sodium	Treatment/medication	0.010347	0.252454	1.28718	628	337159
NEALEUKB_20003_1141173348	Treatment/medication code: hydroxocobalamin	Treatment/medication	0.0109373	-0.375044	0.687259	280	337159
NEALEUKB_20003_1141200384	Treatment/medication code: vesicare 5mg tablet	Treatment/medication	0.0110382	-0.348212	0.705949	324	337159
NEALEUKB_J90	Diagnoses - main ICD10: J90 Pleural effusion, not elsewhere classified	ICD10 codes	0.011247	-0.27939	0.756245	501	337199
NEALEUKB_20002_1427	Non-cancer illness code, self-reported: polycystic kidney	Non-cancer illness	0.0116056	0.411304	1.50878	229	337159
NEALEUKB_20002_1663	Non-cancer illness code, self-reported: abnormal smear (cervix)	Non-cancer illness	0.0120635	-0.288253	0.749572	461	337159
NEALEUKB_1970	Nervous feelings	Mental health	0.0122218	-0.0252441	0.975072	77767	328725
NEALEUKB_20002_1331	Non-cancer illness code, self-reported: pernicious anaemia	Non-cancer illness	0.0131659	-0.191594	0.825642	1020	337159
NEALEUKB_D33	Diagnoses - main ICD10: D33 Benign neoplasm of brain and other parts of central nervous system	ICD10 codes	0.0147624	0.436191	1.5468	190	337199
NEALEUKB_G57	Diagnoses - main ICD10: G57 Mononeuropathies of lower limb	ICD10 codes	0.0147839	-0.222735	0.800327	729	337199
NEALEUKB_20127	Neuroticism score	Physical	0.0152296	-0.0366825			274108
NEALEUKB_20111_1	Illnesses of siblings: Heart disease	Family illnesses	0.0153032	-0.0376755	0.963025	26382	259921
NEALEUKB_5610_2	Which eye(s) affected by presbyopia: Left eye	Illnesses	0.0154184	0.154135	1.16665	1573	29144
NEALEUKB_S83	Diagnoses - main ICD10: S83 Dislocation, sprain and strain of joints and ligaments of knee	ICD10 codes	0.0155766	-0.299038	0.741532	398	337199
NEALEUKB_20002_1513	Non-cancer illness code, self-reported: inguinal hernia	Non-cancer illness	0.0168909	-0.156768	0.854902	1412	337159
NEALEUKB_50	Standing height	Physical	0.0173725	0.00715255			336474
NEALEUKB_20002_1487	Non-cancer illness code, self-reported: svt / supraventricular tachycardia	Non-cancer illness	0.0177416	0.451063	1.56998	168	337159
NEALEUKB_1628	Alcohol intake versus 10 years previously	Alcohol	0.018559	0.00757233			313248
NEALEUKB_20003_1140883664	Treatment/medication code: pizotifen	Treatment/medication	0.0187268	0.2531	1.28801	525	337159
NEALEUKB_H90	Diagnoses - main ICD10: H90 Conductive and sensorineural hearing loss	ICD10 codes	0.0195412	-0.444236	0.641314	168	337199
NEALEUKB_R29	Diagnoses - main ICD10: R29 Other symptoms and signs involving the nervous and musculoskeletal systems	ICD10 codes	0.0203186	-0.274767	0.759749	434	337199
NEALEUKB_20002_1463	Non-cancer illness code, self-reported: ulcerative colitis	Non-cancer illness	0.021162	0.134483	1.14395	1795	337159
NEALEUKB_20121	Cascot confidence score	Physical	0.0216618	0.0575889			9825
NEALEUKB_B37	Diagnoses - main ICD10: B37 Candidiasis	ICD10 codes	0.0221936	0.455921	1.57763	153	337199
NEALEUKB_20003_1140861276	Treatment/medication code: lacidipine	Treatment/medication	0.0240813	-0.291227	0.747346	365	337159
NEALEUKB_2956	General pain for 3+ months	Illnesses	0.0243505	0.207392	1.23047	4216	5052
NEALEUKB_4548	Health satisfaction	Mental health	0.0244189	-0.0144208			110964
NEALEUKB_6138_2	Qualifications: A levels/AS levels or equivalent	Early life	0.024542	0.0214677	1.0217	91710	334070
NEALEUKB_C71	Diagnoses - main ICD10: C71 Malignant neoplasm of brain	ICD10 codes	0.0247909	-0.440332	0.643823	158	337199
NEALEUKB_2744	Birth weight of first child	Physical	0.0254912	0.0173174			145558
NEALEUKB_6148_1	Eye problems/disorders: Diabetes related eye disease	Illnesses	0.0255386	-0.121341	0.885732	2072	108817
NEALEUKB_20003_1140865016	Treatment/medication code: zolpidem	Treatment/medication	0.0256823	-0.36198	0.696296	231	337159
NEALEUKB_20002_1405	Non-cancer illness code, self-reported: other renal/kidney problem	Non-cancer illness	0.0266962	0.146566	1.15785	1395	337159
NEALEUKB_3859_2	Reason former drinker stopped drinking alcohol: Doctor's advice	Alcohol	0.0269168	-0.216846	0.805054	653	11101
NEALEUKB_20003_1140871732	Treatment/medication code: buprenorphine	Treatment/medication	0.0271555	-0.364837	0.69431	223	337159
NEALEUKB_22134	Doctor diagnosed bronchiectasis	Illnesses	0.027221	-0.200119	0.818633	747	83529
NEALEUKB_399	Number of incorrect matches in round	Physical	0.02862	-0.0090393			336881
NEALEUKB_20003_1140910832	Treatment/medication code: sodium warfarin	Treatment/medication	0.0294118	0.318702	1.37534	284	337159
NEALEUKB_20118_8	Home area population density - urban or rural: England/Wales - Hamlet and Isolated Dwelling - less sparse	Environment	0.0295368	0.0621617	1.06413	7610	333997
NEALEUKB_4620	Number of depression episodes	Mental health	0.029803	-0.0228051			42378
NEALEUKB_20003_1141156836	Treatment/medication code: candesartan cilexetil	Treatment/medication	0.0305645	-0.0887566	0.915068	3647	337159
NEALEUKB_N97	Diagnoses - main ICD10: N97 Female infertility	ICD10 codes	0.0310626	-0.219989	0.802528	584	337199
NEALEUKB_40001_C719	Underlying (primary) cause of death: ICD10: C71.9 Brain, unspecified	Primary cause of death	0.0319284	-0.358904	0.698442	222	7637
NEALEUKB_20003_1140881474	Treatment/medication code: normacol granules	Treatment/medication	0.0336889	-0.426145	0.653021	151	337159
NEALEUKB_20001_1060	Cancer code, self-reported: non-melanoma skin cancer	Cancer code self-reported	0.0341429	0.232098	1.26124	507	337159
NEALEUKB_20002_1666	Non-cancer illness code, self-reported: benign breast lump	Non-cancer illness	0.0351624	-0.16843	0.84499	951	337159
NEALEUKB_J47	Diagnoses - main ICD10: J47 Bronchiectasis	ICD10 codes	0.0354442	0.346552	1.41418	224	337199
NEALEUKB_2877_2	Type of tobacco previously smoked: Hand-rolled cigarettes	Smoking	0.0361279	-0.072403	0.930156	5377	82755
NEALEUKB_20003_1140862236	Treatment/medication code: atrovent 20micrograms inhaler	Treatment/medication	0.0362129	0.282676	1.32668	334	337159
NEALEUKB_20003_1140916356	Treatment/medication code: losartan	Treatment/medication	0.0362587	0.0936853	1.09821	3064	337159
NEALEUKB_20001_1001	Cancer code, self-reported: lung cancer	Cancer code self-reported	0.0365896	0.373941	1.45345	190	337159
NEALEUKB_20003_1140864196	Treatment/medication code: climagest 1mg tablet	Treatment/medication	0.0372695	0.392676	1.48094	171	337159
NEALEUKB_20002_1485	Non-cancer illness code, self-reported: irregular heart beat	Non-cancer illness	0.0378279	-0.225319	0.798261	517	337159
NEALEUKB_20002_1441	Non-cancer illness code, self-reported: malaria	Non-cancer illness	0.0380439	-0.263504	0.768355	377	337159
NEALEUKB_G35	Diagnoses - main ICD10: G35 Multiple sclerosis	ICD10 codes	0.0382664	0.238304	1.26909	460	337199
NEALEUKB_20003_1141164060	Treatment/medication code: pramipexole	Treatment/medication	0.0382919	-0.407699	0.665179	157	337159
NEALEUKB_K65	Diagnoses - main ICD10: K65 Peritonitis	ICD10 codes	0.0401666	0.390386	1.47755	168	337199
NEALEUKB_G44	Diagnoses - main ICD10: G44 Other headache syndromes	ICD10 codes	0.0416382	-0.345839	0.707626	211	337199
NEALEUKB_20003_1140862574	Treatment/medication code: pulmicort ls 50micrograms inhaler	Treatment/medication	0.0437885	0.2196	1.24558	513	337159
NEALEUKB_20015	Sitting height	Physical	0.0439853	0.00658839			336172
NEALEUKB_2365	Ever had prostate specific antigen (PSA) test	Illnesses	0.0441515	0.0277234	1.02811	46523	147970
NEALEUKB_4642	Ever manic/hyper for 2 days	Mental health	0.044818	0.0654534	1.06764	5987	108734
NEALEUKB_20002_1627	Non-cancer illness code, self-reported: fracture jaw	Non-cancer illness	0.0455199	-0.405281	0.666789	148	337159
NEALEUKB_20001_1032	Cancer code, self-reported: brain cancer / primary malignant brain tumour	Cancer code self-reported	0.0456279	-0.395887	0.673083	155	337159
NEALEUKB_23128	Trunk fat mass	Physical	0.0456994	0.00851197			331093
NEALEUKB_20002_1664	Non-cancer illness code, self-reported: dysmenorrhoea / dysmenorrhea	Non-cancer illness	0.0457028	-0.327685	0.72059	226	337159
NEALEUKB_L82	Diagnoses - main ICD10: L82 Seborrhoeic keratosis	ICD10 codes	0.0464787	-0.13629	0.87259	1302	337199
NEALEUKB_20002_1651	Non-cancer illness code, self-reported: fracture lower leg / ankle	Non-cancer illness	0.0469604	0.13408	1.14348	1339	337159
NEALEUKB_904	Number of days/week of vigorous physical activity 10+ minutes	Exercise and Work	0.0472113	0.0166667			321533
NEALEUKB_R17	Diagnoses - main ICD10: R17 Unspecified jaundice	ICD10 codes	0.0475284	0.334821	1.39769	213	337199
NEALEUKB_20003_1141168554	Treatment/medication code: migraleve tablet	Treatment/medication	0.0483716	-0.230043	0.794499	448	337159
NEALEUKB_20002_1542	Non-cancer illness code, self-reported: fibromyalgia	Non-cancer illness	0.0494009	-0.219603	0.802838	487	337159
NEALEUKB_20003_1140868460	Treatment/medication code: progynova 1mg tablet	Treatment/medication	0.049497	0.407829	1.50355	141	337159
NEALEUKB_I83	Diagnoses - main ICD10: I83 Varicose veins of lower extremities	ICD10 codes	0.0496568	-0.0585549	0.943126	6958	337199
NEALEUKB_20002_1349	Non-cancer illness code, self-reported: ovarian cyst or cysts	Non-cancer illness	0.0535117	-0.090777	0.913221	2752	337159
NEALEUKB_20002_1385	Non-cancer illness code, self-reported: allergy or anaphylactic reaction to food	Non-cancer illness	0.0536804	-0.123726	0.883622	1484	337159
NEALEUKB_J93	Diagnoses - main ICD10: J93 Pneumothorax	ICD10 codes	0.054325	0.32743	1.3874	210	337199
NEALEUKB_20003_2038460076	Treatment/medication code: phenytoin	Treatment/medication	0.0548871	-0.266777	0.765844	315	337159
NEALEUKB_1239	Current tobacco smoking	Smoking	0.056317	0.0043933			337030
NEALEUKB_2714	Age when periods started (menarche)	Physical	0.0566158	0.00822289			176008
NEALEUKB_D70	Diagnoses - main ICD10: D70 Agranulocytosis	ICD10 codes	0.0575543	-0.188028	0.828591	621	337199
NEALEUKB_Z45	Diagnoses - main ICD10: Z45 Adjustment and management of implanted device	ICD10 codes	0.0576307	-0.153513	0.857689	932	337199
NEALEUKB_20002_1533	Non-cancer illness code, self-reported: disc degeneration	Non-cancer illness	0.0582886	-0.188864	0.827899	612	337159
NEALEUKB_20003_1140925800	Treatment/medication code: movicol oral powder	Treatment/medication	0.0583307	-0.145605	0.8645	1030	337159
NEALEUKB_20002_1439	Non-cancer illness code, self-reported: hiv/aids	Non-cancer illness	0.0592155	0.297743	1.34682	244	337159
NEALEUKB_20002_1286	Non-cancer illness code, self-reported: depression	Non-cancer illness	0.0607803	-0.0342991	0.966282	19195	337159
NEALEUKB_K61	Diagnoses - main ICD10: K61 Abscess of anal and rectal regions	ICD10 codes	0.060978	-0.161951	0.850483	815	337199
NEALEUKB_O48	Diagnoses - main ICD10: O48 Prolonged pregnancy	ICD10 codes	0.0612592	-0.229297	0.795093	405	337199
NEALEUKB_40001_C189	Underlying (primary) cause of death: ICD10: C18.9 Colon, unspecified	Primary cause of death	0.0615769	0.325992	1.3854	204	7637
NEALEUKB_23100	Whole body fat mass	Physical	0.0622172	0.0076977			330762
NEALEUKB_S81	Diagnoses - main ICD10: S81 Open wound of lower leg	ICD10 codes	0.0625943	0.340356	1.40545	182	337199
NEALEUKB_4080	Systolic blood pressure, automated reading	Physical	0.0627409	-0.00796917			317754
NEALEUKB_20003_99999	Treatment/medication code: Free-text entry, unable to be coded	Treatment/medication	0.0637775	-0.043552	0.957383	11362	337159
NEALEUKB_20003_1140860728	Treatment/medication code: quinapril	Treatment/medication	0.0643322	0.386891	1.4724	139	337159
NEALEUKB_H81	Diagnoses - main ICD10: H81 Disorders of vestibular function	ICD10 codes	0.0645913	0.321453	1.37913	201	337199
NEALEUKB_21002	Weight	Physical	0.0657273	0.00680465			336227
NEALEUKB_20003_1140888570	Treatment/medication code: flecainide	Treatment/medication	0.0665716	-0.191269	0.82591	560	337159
NEALEUKB_20003_1140911638	Treatment/medication code: kelp+garlic product	Treatment/medication	0.0667219	-0.334219	0.715897	183	337159
NEALEUKB_20110_101	Illnesses of mother: None of the above (group 2)	Family illnesses	0.0669583	0.020103	1.02031	241462	308780
NEALEUKB_1920	Mood swings	Mental health	0.0676546	-0.0157492	0.984374	148601	329428
NEALEUKB_20001_1061	Cancer code, self-reported: basal cell carcinoma	Cancer code self-reported	0.0679505	-0.080471	0.922682	3156	337159
NEALEUKB_20003_1140861924	Treatment/medication code: bezafibrate	Treatment/medication	0.0689367	0.255181	1.29069	309	337159
NEALEUKB_I42	Diagnoses - main ICD10: I42 Cardiomyopathy	ICD10 codes	0.0694239	-0.265221	0.767036	285	337199
NEALEUKB_20003_1140878036	Treatment/medication code: diclofenac sodium+misoprostol	Treatment/medication	0.0715374	-0.291762	0.746946	232	337159
NEALEUKB_767	Length of working week for main job	Exercise and Work	0.0718868	-0.00948128			188166
NEALEUKB_D24	Diagnoses - main ICD10: D24 Benign neoplasm of breast	ICD10 codes	0.0746298	-0.15042	0.860346	854	337199
NEALEUKB_N02	Diagnoses - main ICD10: N02 Recurrent and persistent haematuria	ICD10 codes	0.0748817	0.239273	1.27033	337	337199
NEALEUKB_20003_1140882728	Treatment/medication code: otomize ear spray	Treatment/medication	0.0749251	-0.339823	0.711897	167	337159
NEALEUKB_20001_1019	Cancer code, self-reported: small intestine/small bowel cancer	Cancer code self-reported	0.0753232	0.35111	1.42064	156	337159
NEALEUKB_20002_1327	Non-cancer illness code, self-reported: low platelets/platelet disorder	Non-cancer illness	0.0767032	-0.263255	0.768546	275	337159
NEALEUKB_C20	Diagnoses - main ICD10: C20 Malignant neoplasm of rectum	ICD10 codes	0.0769311	-0.165555	0.847423	695	337199
NEALEUKB_20002_1364	Non-cancer illness code, self-reported: breast disease (not cancer)	Non-cancer illness	0.0775353	0.305444	1.35723	203	337159
NEALEUKB_20003_2038460150	Treatment/medication code: paracetamol	Treatment/medication	0.0783531	0.0191741	1.01936	62050	337159
NEALEUKB_20003_1140860904	Treatment/medication code: trandolapril	Treatment/medication	0.078398	-0.313227	0.731084	192	337159
NEALEUKB_I80	Diagnoses - main ICD10: I80 Phlebitis and thrombophlebitis	ICD10 codes	0.0784792	-0.108257	0.897397	1613	337199
NEALEUKB_1835	Mother still alive	Early life	0.0787085	-0.0153743	0.984743	130993	331902
NEALEUKB_20003_1141174520	Treatment/medication code: symbicort 100/6 turbohaler	Treatment/medication	0.0787707	0.0951064	1.09978	2089	337159
NEALEUKB_I65	Diagnoses - main ICD10: I65 Occlusion and stenosis of precerebral arteries, not resulting in cerebral infarction	ICD10 codes	0.0808523	-0.255907	0.774214	283	337199
NEALEUKB_D64	Diagnoses - main ICD10: D64 Other anaemias	ICD10 codes	0.0809617	-0.0887295	0.915093	2367	337199
NEALEUKB_I49	Diagnoses - main ICD10: I49 Other cardiac arrhythmias	ICD10 codes	0.0839394	-0.193798	0.823825	484	337199
NEALEUKB_20003_1140882498	Treatment/medication code: penicillin	Treatment/medication	0.0839552	0.301344	1.35167	200	337159
NEALEUKB_5529	Surgery on leg arteries (other than for varicose veins)	Illnesses	0.0843661	-0.145237	0.864817	896	24003
NEALEUKB_23112	Leg fat mass (right)	Physical	0.08474	0.00583109			331293
NEALEUKB_M53	Diagnoses - main ICD10: M53 Other dorsopathies, not elsewhere classified	ICD10 codes	0.0849333	0.263981	1.3021	259	337199
NEALEUKB_1787	Maternal smoking around birth	Early life	0.0851697	0.017001	1.01715	88601	289727
NEALEUKB_23116	Leg fat mass (left)	Physical	0.0851706	0.00575648			331275
NEALEUKB_6145_2	Illness, injury, bereavement, stress in last 2 years: Serious illness, injury or assault of a close relative	Illnesses	0.085713	-0.0228677	0.977392	38516	335219
NEALEUKB_K70	Diagnoses - main ICD10: K70 Alcoholic liver disease	ICD10 codes	0.085759	-0.280551	0.755367	228	337199
NEALEUKB_N61	Diagnoses - main ICD10: N61 Inflammatory disorders of breast	ICD10 codes	0.0863933	0.264747	1.3031	255	337199
NEALEUKB_20003_1140910548	Treatment/medication code: iron sulphate	Treatment/medication	0.0867543	-0.350717	0.704183	145	337159
NEALEUKB_20002_1156	Non-cancer illness code, self-reported: infective/viral hepatitis	Non-cancer illness	0.0869621	0.161976	1.17583	680	337159
NEALEUKB_23127	Trunk fat percentage	Physical	0.0870731	0.00665379			331113
NEALEUKB_2754	Age at first live birth	Physical	0.0870887	-0.0117208			123846
NEALEUKB_1608	Average weekly fortified wine intake	Alcohol	0.0876612	0.00408318			241381
NEALEUKB_20002_1278	Non-cancer illness code, self-reported: cataract	Non-cancer illness	0.0889291	-0.0615768	0.940281	4702	337159
NEALEUKB_L57	Diagnoses - main ICD10: L57 Skin changes due to chronic exposure to nonionising radiation	ICD10 codes	0.0893866	0.156337	1.16922	719	337199
NEALEUKB_6142_6	Current employment status: Doing unpaid or voluntary work	Exercise and Work	0.0894877	0.0382402	1.03898	12407	336252
NEALEUKB_20003_1140871680	Treatment/medication code: tylex capsule	Treatment/medication	0.0905209	-0.329961	0.718952	160	337159
NEALEUKB_N72	Diagnoses - main ICD10: N72 Inflammatory disease of cervix uteri	ICD10 codes	0.0906516	-0.247959	0.780392	283	337199
NEALEUKB_20003_1140866738	Treatment/medication code: atenolol	Treatment/medication	0.0929962	0.0367492	1.03743	13184	337159
NEALEUKB_20003_1197	Treatment/medication code: evening primrose oil product	Treatment/medication	0.0931782	0.151386	1.16345	748	337159
NEALEUKB_C92	Diagnoses - main ICD10: C92 Myeloid leukaemia	ICD10 codes	0.0935904	-0.299971	0.74084	190	337199
NEALEUKB_2000	Worry too long after embarrassment	Mental health	0.0941756	-0.0143479	0.985755	154615	323766
NEALEUKB_23115	Leg fat percentage (left)	Physical	0.094377	0.00442544			331278
NEALEUKB_S22	Diagnoses - main ICD10: S22 Fracture of rib(s), sternum and thoracic spine	ICD10 codes	0.0954087	-0.171704	0.842228	574	337199
NEALEUKB_N43	Diagnoses - main ICD10: N43 Hydrocele and spermatocele	ICD10 codes	0.0955813	-0.169852	0.84379	585	337199
NEALEUKB_20003_1141146198	Treatment/medication code: xalatan 0.005% eye drops	Treatment/medication	0.0956429	0.1329	1.14214	958	337159
NEALEUKB_20003_1140860750	Treatment/medication code: captopril	Treatment/medication	0.0959125	-0.334105	0.715979	151	337159
NEALEUKB_20002_1408	Non-cancer illness code, self-reported: alcohol dependency	Non-cancer illness	0.0959653	-0.188362	0.828315	475	337159
NEALEUKB_20001_1023	Cancer code, self-reported: rectal cancer	Cancer code self-reported	0.0967525	-0.2575	0.772981	253	337159
NEALEUKB_1777	Part of a multiple birth	Early life	0.0973339	-0.0480901	0.953048	7382	332317
NEALEUKB_K58	Diagnoses - main ICD10: K58 Irritable bowel syndrome	ICD10 codes	0.0973578	0.137133	1.14698	890	337199
NEALEUKB_5843_1	Which eye(s) affected by myopia (short sight): Right eye	Illnesses	0.0979792	0.108117	1.11418	1462	26943
NEALEUKB_40001_I251	Underlying (primary) cause of death: ICD10: I25.1 Atherosclerotic heart disease	Primary cause of death	0.0982278	-0.233616	0.791666	312	7637
NEALEUKB_20003_1140926732	Treatment/medication code: meloxicam	Treatment/medication	0.0991348	0.131451	1.14048	959	337159
NEALEUKB_20002_1548	Non-cancer illness code, self-reported: acne/acne vulgaris	Non-cancer illness	0.0995803	-0.295404	0.74423	189	337159
NEALEUKB_6143_3	Transport type for commuting to job workplace: Public transport	Exercise and Work	0.0999339	-0.0238989	0.976384	35908	177550
NEALEUKB_20002_1312	Non-cancer illness code, self-reported: prolapsed disc/slipped disc	Non-cancer illness	0.100121	0.0544074	1.05591	5644	337159
NEALEUKB_20002_1267	Non-cancer illness code, self-reported: spinal injury	Non-cancer illness	0.101729	0.176201	1.19268	525	337159
NEALEUKB_23121	Arm fat-free mass (right)	Physical	0.101945	0.00431175			331221
NEALEUKB_K51	Diagnoses - main ICD10: K51 Ulcerative colitis	ICD10 codes	0.103077	0.101358	1.10667	1579	337199
NEALEUKB_20003_1140909708	Treatment/medication code: furosemide	Treatment/medication	0.103278	-0.0800015	0.923115	2539	337159
NEALEUKB_20002_1281	Non-cancer illness code, self-reported: retinal detachment	Non-cancer illness	0.103869	0.118934	1.1263	1140	337159
NEALEUKB_K04	Diagnoses - main ICD10: K04 Diseases of pulp and periapical tissues	ICD10 codes	0.104072	-0.114587	0.891734	1227	337199
NEALEUKB_20003_1140882618	Treatment/medication code: diprosalic ointment	Treatment/medication	0.105911	-0.333387	0.716493	143	337159
NEALEUKB_20002_1625	Non-cancer illness code, self-reported: cellulitis	Non-cancer illness	0.107173	-0.273489	0.760721	211	337159
NEALEUKB_20003_1141192736	Treatment/medication code: ezetimibe	Treatment/medication	0.107255	-0.0891028	0.914752	1997	337159
NEALEUKB_D10	Diagnoses - main ICD10: D10 Benign neoplasm of mouth and pharynx	ICD10 codes	0.107602	0.245163	1.27783	262	337199
NEALEUKB_D22	Diagnoses - main ICD10: D22 Melanocytic naevi	ICD10 codes	0.109258	-0.0777521	0.925194	2596	337199
NEALEUKB_20003_1140881472	Treatment/medication code: lacri-lube eye ointment	Treatment/medication	0.109484	0.181144	1.19859	475	337159
NEALEUKB_2296	Falls in the last year	Illnesses	0.110909	-0.0038292			336617
NEALEUKB_M18	Diagnoses - main ICD10: M18 Arthrosis of first carpometacarpal joint	ICD10 codes	0.110974	-0.181724	0.833831	468	337199
NEALEUKB_1950	Sensitivity / hurt feelings	Mental health	0.111872	-0.013503	0.986588	182340	327832
NEALEUKB_4106	Heel bone mineral density (BMD) T-score, automated (left)	Physical	0.112156	0.0114914			106254
NEALEUKB_20002_1614	Non-cancer illness code, self-reported: stress	Non-cancer illness	0.11333	0.196267	1.21685	396	337159
NEALEUKB_20003_1140873966	Treatment/medication code: trimethoprim	Treatment/medication	0.114121	0.210102	1.2338	344	337159
NEALEUKB_20003_1140923738	Treatment/medication code: femseven 50 patch	Treatment/medication	0.114253	-0.327911	0.720427	141	337159
NEALEUKB_136	Number of operations, self-reported	Illnesses	0.114689	-0.00523019			337159
NEALEUKB_O42	Diagnoses - main ICD10: O42 Premature rupture of membranes	ICD10 codes	0.114879	0.163389	1.17749	566	337199
NEALEUKB_20003_1140873474	Treatment/medication code: lymecycline	Treatment/medication	0.114951	0.307289	1.35973	160	337159
NEALEUKB_20003_1140879802	Treatment/medication code: amlodipine	Treatment/medication	0.115156	-0.0338001	0.966765	13693	337159
NEALEUKB_23122	Arm predicted mass (right)	Physical	0.115156	0.00413869			331216
NEALEUKB_5386	Number of unenthusiastic/disinterested episodes	Mental health	0.115788	-0.0201582			27707
NEALEUKB_6155_2	Vitamin and mineral supplements: Vitamin B	Treatment/medication	0.11592	0.034013	1.0346	13498	335591
NEALEUKB_20003_1141180226	Treatment/medication code: amoxicillin	Treatment/medication	0.117901	0.232546	1.26181	275	337159
NEALEUKB_20118_11	Home area population density - urban or rural: Scotland - Large Urban Area	Environment	0.119667	-0.0266254	0.973726	18867	333997
NEALEUKB_20002_1261	Non-cancer illness code, self-reported: multiple sclerosis	Non-cancer illness	0.120133	0.109512	1.11573	1228	337159
NEALEUKB_R55	Diagnoses - main ICD10: R55 Syncope and collapse	ICD10 codes	0.120554	-0.0695153	0.932846	3057	337199
NEALEUKB_20003_1140909578	Treatment/medication code: losec 10mg capsule	Treatment/medication	0.121425	0.244027	1.27638	245	337159
NEALEUKB_6151_3	Fractured bone site(s): Hip	Illnesses	0.121631	0.153002	1.16533	623	335546
NEALEUKB_C34	Diagnoses - main ICD10: C34 Malignant neoplasm of bronchus and lung	ICD10 codes	0.122788	-0.154917	0.856486	604	337199
NEALEUKB_23099	Body fat percentage	Physical	0.123893	0.0049911			331117
NEALEUKB_4609	Longest period of depression	Mental health	0.124123	0.0173452			46884
NEALEUKB_20003_1140865670	Treatment/medication code: salazopyrin 500mg tablet	Treatment/medication	0.124868	-0.257505	0.772978	216	337159
NEALEUKB_R79	Diagnoses - main ICD10: R79 Other abnormal findings of blood chemistry	ICD10 codes	0.124929	0.0984183	1.10342	1478	337199
NEALEUKB_6158_4	Why reduced smoking: Financial reasons	Smoking	0.125268	-0.0818521	0.921408	2823	10503
NEALEUKB_20002_1087	Non-cancer illness code, self-reported: leg claudication/ intermittent claudication	Non-cancer illness	0.126089	-0.235291	0.790341	257	337159
NEALEUKB_2664_3	Reason for reducing amount of alcohol drunk: Health precaution	Alcohol	0.127113	0.0225721	1.02283	40728	124798
NEALEUKB_189	Townsend deprivation index at recruitment	Environment	0.127743	-0.00626424			336798
NEALEUKB_L72	Diagnoses - main ICD10: L72 Follicular cysts of skin and subcutaneous tissue	ICD10 codes	0.129203	-0.0532032	0.948187	5016	337199
NEALEUKB_20002_1563	Non-cancer illness code, self-reported: urticaria	Non-cancer illness	0.129222	-0.258792	0.771984	209	337159
NEALEUKB_N80	Diagnoses - main ICD10: N80 Endometriosis	ICD10 codes	0.131532	0.106118	1.11195	1228	337199
NEALEUKB_23105	Basal metabolic rate	Physical	0.131854	0.00422747			331307
NEALEUKB_20003_1140861998	Treatment/medication code: ventolin 100micrograms inhaler	Treatment/medication	0.133224	-0.0381092	0.962608	9712	337159
NEALEUKB_2936	Likelihood of resuming smoking	Smoking	0.133621	0.00500073			80926
NEALEUKB_20002_1274	Non-cancer illness code, self-reported: eye infection	Non-cancer illness	0.133676	0.204871	1.22737	326	337159
NEALEUKB_20001_1052	Cancer code, self-reported: hodgkins lymphoma / hodgkins disease	Cancer code self-reported	0.134112	0.203093	1.22519	331	337159
NEALEUKB_20003_1141180140	Treatment/medication code: etoricoxib	Treatment/medication	0.134496	-0.214905	0.806618	295	337159
NEALEUKB_20003_1141171336	Treatment/medication code: eprosartan	Treatment/medication	0.134542	-0.256486	0.773766	207	337159
NEALEUKB_C80	Diagnoses - main ICD10: C80 Malignant neoplasm without specification of site	ICD10 codes	0.134985	-0.266704	0.7659	191	337199
NEALEUKB_20003_1140888758	Treatment/medication code: penicillin v	Treatment/medication	0.135234	0.285037	1.32981	167	337159
NEALEUKB_C25	Diagnoses - main ICD10: C25 Malignant neoplasm of pancreas	ICD10 codes	0.135242	0.302764	1.3536	148	337199
NEALEUKB_20003_1140862144	Treatment/medication code: salmeterol	Treatment/medication	0.137076	0.121068	1.1287	919	337159
NEALEUKB_46	Hand grip strength (left)	Physical	0.138365	-0.00452126			335821
NEALEUKB_4079	Diastolic blood pressure, automated reading	Physical	0.139388	-0.00633236			317756
NEALEUKB_20002_1142	Non-cancer illness code, self-reported: gastric/stomach ulcers	Non-cancer illness	0.140111	0.0756103	1.07854	2328	337159
NEALEUKB_20016	Fluid intelligence score	Physical	0.140252	0.0230752			108818
NEALEUKB_20002_1139	Non-cancer illness code, self-reported: oesophagitis/barretts oesophagus	Non-cancer illness	0.140511	-0.111245	0.894719	1070	337159
NEALEUKB_2844	Had other major operations	Illnesses	0.140574	-0.0182525	0.981913	120566	179567
NEALEUKB_20002_1330	Non-cancer illness code, self-reported: iron deficiency anaemia	Non-cancer illness	0.140583	-0.084947	0.918561	1836	337159
NEALEUKB_20003_1140870306	Treatment/medication code: iron+folic acid	Treatment/medication	0.140923	-0.284358	0.752497	163	337159
NEALEUKB_20003_1140871336	Treatment/medication code: indomethacin	Treatment/medication	0.14113	-0.244083	0.783423	221	337159
NEALEUKB_23111	Leg fat percentage (right)	Physical	0.141378	0.00394078			331296
NEALEUKB_20003_1140873608	Treatment/medication code: erythromycin	Treatment/medication	0.14173	-0.225161	0.798388	259	337159
NEALEUKB_6157_100	Why stopped smoking: None of the above	Smoking	0.141881	-0.0315825	0.968911	16472	82082
NEALEUKB_20111_2	Illnesses of siblings: Stroke	Family illnesses	0.142043	-0.0386232	0.962113	8481	259921
NEALEUKB_20111_11	Illnesses of siblings: Parkinson's disease	Family illnesses	0.14219	-0.0967217	0.907809	1345	259921
NEALEUKB_20003_1140869034	Treatment/medication code: ortho-gynest 500micrograms pessary	Treatment/medication	0.143258	-0.218016	0.804112	274	337159
NEALEUKB_20003_1140860806	Treatment/medication code: ramipril	Treatment/medication	0.143366	0.0293011	1.02973	15787	337159
NEALEUKB_20001_1068	Cancer code, self-reported: sarcoma/fibrosarcoma	Cancer code self-reported	0.14451	-0.267455	0.765325	181	337159
NEALEUKB_4598	Ever depressed for a whole week	Mental health	0.14462	-0.0215617	0.978669	58468	109229
NEALEUKB_6162_100	Types of transport used (excluding work): None of the above	Exercise and Work	0.145277	0.133758	1.14312	722	335650
NEALEUKB_20002_1637	Non-cancer illness code, self-reported: fracture wrist / colles fracture	Non-cancer illness	0.145579	-0.130196	0.877924	761	337159
NEALEUKB_23120	Arm fat mass (right)	Physical	0.14582	0.00602951			331226
NEALEUKB_3414	Hip pain for 3+ months	Illnesses	0.146117	0.0447483	1.04576	29165	37315
NEALEUKB_20003_1140875486	Treatment/medication code: colchicine	Treatment/medication	0.146275	-0.274715	0.759789	170	337159
NEALEUKB_6154_3	Medication for pain relief, constipation, heartburn: Paracetamol	Treatment/medication	0.146495	0.0148897	1.015	72882	333581
NEALEUKB_6151_1	Fractured bone site(s): Ankle	Illnesses	0.14697	0.0525268	1.05393	4693	335546
NEALEUKB_20003_1140867818	Treatment/medication code: nortriptyline	Treatment/medication	0.147724	-0.248715	0.779802	206	337159
NEALEUKB_O62	Diagnoses - main ICD10: O62 Abnormalities of forces of labour	ICD10 codes	0.149311	-0.284624	0.752297	156	337199
NEALEUKB_1588	Average weekly beer plus cider intake	Alcohol	0.149746	0.00503			241447
NEALEUKB_Z48	Diagnoses - main ICD10: Z48 Other surgical follow-up care	ICD10 codes	0.150233	0.156866	1.16984	512	337199
NEALEUKB_20116_2	Smoking status: Current	Smoking	0.150847	0.0202294	1.02044	33928	336024
NEALEUKB_20002_1289	Non-cancer illness code, self-reported: schizophrenia	Non-cancer illness	0.150953	-0.192943	0.824529	337	337159
NEALEUKB_20003_1140866026	Treatment/medication code: creon e/c granules in capsule	Treatment/medication	0.152002	0.25694	1.29297	189	337159
NEALEUKB_6016	Chest pain felt outside physical activity	Exercise and Work	0.152241	-0.00550438			50451
NEALEUKB_20002_1136	Non-cancer illness code, self-reported: liver/biliary/pancreas problem	Non-cancer illness	0.152559	-0.145688	0.864427	587	337159
NEALEUKB_20003_1140870862	Treatment/medication code: calcichew forte 2.5g chewable tablet	Treatment/medication	0.152642	-0.19655	0.82156	322	337159
NEALEUKB_6164_4	Types of physical activity in last 4 weeks: Light DIY (eg: pruning, watering the lawn)	Exercise and Work	0.152968	0.0121276	1.0122	175376	335599
NEALEUKB_23114	Leg predicted mass (right)	Physical	0.153464	0.00394932			331285
NEALEUKB_4195	Pulse wave reflection index	Physical	0.153653	-0.0100618			110153
NEALEUKB_20003_1140926940	Treatment/medication code: flomax mr 400micrograms m/r capsule	Treatment/medication	0.153734	0.296135	1.34465	141	337159
NEALEUKB_N81	Diagnoses - main ICD10: N81 Female genital prolapse	ICD10 codes	0.154337	0.0505138	1.05181	4840	337199
NEALEUKB_Z85	Diagnoses - main ICD10: Z85 Personal history of malignant neoplasm	ICD10 codes	0.154585	0.274938	1.31645	163	337199
NEALEUKB_20003_1140865010	Treatment/medication code: viscotears liquid eye gel	Treatment/medication	0.155262	0.12621	1.13452	772	337159
NEALEUKB_T39	Diagnoses - main ICD10: T39 Poisoning by nonopioid analgesics, antipyretics and antirheumatics	ICD10 codes	0.155431	-0.119498	0.887366	861	337199
NEALEUKB_D11	Diagnoses - main ICD10: D11 Benign neoplasm of major salivary glands	ICD10 codes	0.15588	0.224043	1.25112	244	337199
NEALEUKB_I31	Diagnoses - main ICD10: I31 Other diseases of pericardium	ICD10 codes	0.156055	-0.22078	0.801893	251	337199
NEALEUKB_L73	Diagnoses - main ICD10: L73 Other follicular disorders	ICD10 codes	0.156152	0.260646	1.29777	180	337199
NEALEUKB_20107_6	Illnesses of father: Chronic bronchitis/emphysema	Family illnesses	0.156629	-0.0194763	0.980712	33805	292053
NEALEUKB_20003_1140868482	Treatment/medication code: tibolone	Treatment/medication	0.15798	-0.143932	0.865947	585	337159
NEALEUKB_22127	Doctor diagnosed asthma	Illnesses	0.158734	-0.0361263	0.964518	10589	83529
NEALEUKB_20003_1140867726	Treatment/medication code: lofepramine	Treatment/medication	0.159619	-0.217616	0.804435	254	337159
NEALEUKB_S30	Diagnoses - main ICD10: S30 Superficial injury of abdomen, lower back and pelvis	ICD10 codes	0.159873	0.287808	1.3335	145	337199
NEALEUKB_1021	Duration of light DIY	Exercise and Work	0.160382	-0.01257			168725
NEALEUKB_1200	Sleeplessness / insomnia	Exercise and Work	0.161853	-0.0042428			336965
NEALEUKB_20107_11	Illnesses of father: Parkinson's disease	Family illnesses	0.161882	-0.0395797	0.961193	7541	292053
NEALEUKB_20002_1677	Non-cancer illness code, self-reported: scarlet fever / scarlatina	Non-cancer illness	0.161908	-0.17039	0.843336	410	337159
NEALEUKB_20002_1224	Non-cancer illness code, self-reported: thyroid problem (not cancer)	Non-cancer illness	0.16202	0.115837	1.12281	887	337159
NEALEUKB_20003_1141180392	Treatment/medication code: cefalexin	Treatment/medication	0.162408	0.253256	1.28821	185	337159
NEALEUKB_K11	Diagnoses - main ICD10: K11 Diseases of salivary glands	ICD10 codes	0.162627	0.147163	1.15854	548	337199
NEALEUKB_20002_1353	Non-cancer illness code, self-reported: vaginal prolapse/uterine prolapse	Non-cancer illness	0.16326	0.0795024	1.08275	1870	337159
NEALEUKB_20110_5	Illnesses of mother: Breast cancer	Family illnesses	0.16347	-0.0219682	0.978271	25865	308780
NEALEUKB_20002_1266	Non-cancer illness code, self-reported: head injury	Non-cancer illness	0.164236	0.102684	1.10814	1118	337159
NEALEUKB_20003_1140879854	Treatment/medication code: sotalol	Treatment/medication	0.164621	0.14754	1.15898	540	337159
NEALEUKB_20002_1161	Non-cancer illness code, self-reported: gall bladder disease	Non-cancer illness	0.164817	-0.25183	0.777377	185	337159
NEALEUKB_M77	Diagnoses - main ICD10: M77 Other enthesopathies	ICD10 codes	0.166747	-0.129995	0.8781	689	337199
NEALEUKB_F20	Diagnoses - main ICD10: F20 Schizophrenia	ICD10 codes	0.167561	0.260995	1.29822	170	337199
NEALEUKB_6157_3	Why stopped smoking: Health precaution	Smoking	0.167714	0.0246075	1.02491	51560	82082
NEALEUKB_K31	Diagnoses - main ICD10: K31 Other diseases of stomach and duodenum	ICD10 codes	0.167845	-0.0976735	0.906945	1216	337199
NEALEUKB_6164_100	Types of physical activity in last 4 weeks: None of the above	Exercise and Work	0.167898	-0.0250148	0.975295	19551	335599
NEALEUKB_I64	Diagnoses - main ICD10: I64 Stroke, not specified as haemorrhage or infarction	ICD10 codes	0.168028	-0.146344	0.863861	540	337199
NEALEUKB_6149_100	Mouth/teeth dental problems: None of the above	Illnesses	0.168143	0.0119895	1.01206	204310	336138
NEALEUKB_23113	Leg fat-free mass (right)	Physical	0.168465	0.00383528			331285
NEALEUKB_20003_1141164828	Treatment/medication code: adcal-d3 1.5g/10micrograms chewable tablet	Treatment/medication	0.168581	-0.0715143	0.930983	2261	337159
NEALEUKB_20003_1140882800	Treatment/medication code: eumovate cream	Treatment/medication	0.169391	-0.176927	0.837841	367	337159
NEALEUKB_K09	Diagnoses - main ICD10: K09 Cysts of oral region, not elsewhere classified	ICD10 codes	0.169447	-0.236649	0.789269	205	337199
NEALEUKB_R52	Diagnoses - main ICD10: R52 Pain, not elsewhere classified	ICD10 codes	0.169722	-0.233109	0.792067	211	337199
NEALEUKB_20003_1140865580	Treatment/medication code: asacol 400mg e/c tablet	Treatment/medication	0.169807	0.158075	1.17125	459	337159
NEALEUKB_J98	Diagnoses - main ICD10: J98 Other respiratory disorders	ICD10 codes	0.170148	0.187098	1.20575	327	337199
NEALEUKB_20003_1140911642	Treatment/medication code: tacrolimus	Treatment/medication	0.17063	0.270496	1.31061	156	337159
NEALEUKB_20003_1140861090	Treatment/medication code: adalat 5mg capsule	Treatment/medication	0.171295	0.119749	1.12721	795	337159
NEALEUKB_20002_1466	Non-cancer illness code, self-reported: gout	Non-cancer illness	0.171469	-0.0486659	0.952499	4807	337159
NEALEUKB_L85	Diagnoses - main ICD10: L85 Other epidermal thickening	ICD10 codes	0.172333	0.224371	1.25153	225	337199
NEALEUKB_23101	Whole body fat-free mass	Physical	0.172728	0.00364808			331291
NEALEUKB_20003_1140861128	Treatment/medication code: tildiem 60mg m/r tablet	Treatment/medication	0.173063	0.132359	1.14152	645	337159
NEALEUKB_23102	Whole body water mass	Physical	0.174486	0.00363872			331315
NEALEUKB_N93	Diagnoses - main ICD10: N93 Other abnormal uterine and vaginal bleeding	ICD10 codes	0.174642	-0.0741155	0.928564	2040	337199
NEALEUKB_20110_4	Illnesses of mother: Bowel cancer	Family illnesses	0.175068	-0.0265695	0.97378	16072	308780
NEALEUKB_L03	Diagnoses - main ICD10: L03 Cellulitis	ICD10 codes	0.175786	0.0635698	1.06563	2777	337199
NEALEUKB_C56	Diagnoses - main ICD10: C56 Malignant neoplasm of ovary	ICD10 codes	0.176355	0.158919	1.17224	440	337199
NEALEUKB_20003_1140865716	Treatment/medication code: senna	Treatment/medication	0.176957	0.132309	1.14146	634	337159
NEALEUKB_6145_4	Illness, injury, bereavement, stress in last 2 years: Death of a spouse or partner	Illnesses	0.176993	0.0462641	1.04735	5249	335219
NEALEUKB_20002_1453	Non-cancer illness code, self-reported: psoriasis	Non-cancer illness	0.177169	-0.0537708	0.947649	3871	337159
NEALEUKB_23125	Arm fat-free mass (left)	Physical	0.178369	0.00362001			331159
NEALEUKB_O03	Diagnoses - main ICD10: O03 Spontaneous abortion	ICD10 codes	0.178532	-0.103511	0.901666	1027	337199
NEALEUKB_30510	Creatinine (enzymatic) in urine	Physical	0.17931	-0.00538176			327525
NEALEUKB_N31	Diagnoses - main ICD10: N31 Neuromuscular dysfunction of bladder, not elsewhere classified	ICD10 codes	0.17977	0.117032	1.12416	800	337199
NEALEUKB_23130	Trunk predicted mass	Physical	0.179884	0.00356269			330995
NEALEUKB_20003_1140916790	Treatment/medication code: evorel 25 patch	Treatment/medication	0.179921	-0.145835	0.8643	514	337159
NEALEUKB_D41	Diagnoses - main ICD10: D41 Neoplasm of uncertain or unknown behaviour of urinary organs	ICD10 codes	0.179928	-0.179088	0.836032	341	337199
NEALEUKB_K21	Diagnoses - main ICD10: K21 Gastro-oesophageal reflux disease	ICD10 codes	0.180797	-0.0390801	0.961674	7282	337199
NEALEUKB_20003_1141162764	Treatment/medication code: tolterodine l-tartrate	Treatment/medication	0.181902	0.126973	1.13539	673	337159
NEALEUKB_1980	Worrier / anxious feelings	Mental health	0.182723	-0.0113984	0.988666	186559	328717
NEALEUKB_4581	Financial situation satisfaction	Mental health	0.182733	-0.00926976			110814
NEALEUKB_20003_1141192740	Treatment/medication code: ezetrol 10mg tablet	Treatment/medication	0.182958	-0.131861	0.876462	621	337159
NEALEUKB_20003_1140884308	Treatment/medication code: hydroxychloroquine	Treatment/medication	0.183821	0.151529	1.16361	468	337159
NEALEUKB_20002_1193	Non-cancer illness code, self-reported: renal failure requiring dialysis	Non-cancer illness	0.184343	0.262074	1.29962	156	337159
NEALEUKB_2473	Other serious medical condition/disability diagnosed by doctor	Illnesses	0.184563	0.014064	1.01416	67968	331274
NEALEUKB_20003_1140864184	Treatment/medication code: dovonex 50micrograms/g cream	Treatment/medication	0.184813	-0.232974	0.792174	197	337159
NEALEUKB_23118	Leg predicted mass (left)	Physical	0.185845	0.00366071			331253
NEALEUKB_D32	Diagnoses - main ICD10: D32 Benign neoplasm of meninges	ICD10 codes	0.186826	-0.210553	0.810136	239	337199
NEALEUKB_O32	Diagnoses - main ICD10: O32 Maternal care for known or suspected malpresentation of foetus	ICD10 codes	0.18758	-0.134563	0.874097	583	337199
NEALEUKB_E66	Diagnoses - main ICD10: E66 Obesity	ICD10 codes	0.187802	0.22048	1.24668	217	337199
NEALEUKB_23124	Arm fat mass (left)	Physical	0.187975	0.0054594			331164
NEALEUKB_20003_1141162824	Treatment/medication code: detrusitol 1mg tablet	Treatment/medication	0.188028	0.141597	1.15211	526	337159
NEALEUKB_991	Frequency of strenuous sports in last 4 weeks	Exercise and Work	0.188135	-0.0199959			34321
NEALEUKB_G56	Diagnoses - main ICD10: G56 Mononeuropathies of upper limb	ICD10 codes	0.188238	-0.0426134	0.958282	5886	337199
NEALEUKB_M10	Diagnoses - main ICD10: M10 Gout	ICD10 codes	0.188379	-0.241027	0.78582	181	337199
NEALEUKB_20003_1140878226	Treatment/medication code: diprobase cream	Treatment/medication	0.188764	-0.137517	0.871519	556	337159
NEALEUKB_971	Frequency of walking for pleasure in last 4 weeks	Exercise and Work	0.18911	0.00982767			240924
NEALEUKB_777	Frequency of travelling from home to job workplace	Exercise and Work	0.189627	-0.00635474			190557
NEALEUKB_20003_1140888502	Treatment/medication code: amiodarone	Treatment/medication	0.189795	0.185749	1.20412	303	337159
NEALEUKB_20003_1141192414	Treatment/medication code: crestor 10mg tablet	Treatment/medication	0.189943	-0.220442	0.802164	215	337159
NEALEUKB_23129	Trunk fat-free mass	Physical	0.190312	0.00349043			331030
NEALEUKB_20002_1251	Non-cancer illness code, self-reported: spinal cord disorder	Non-cancer illness	0.190505	-0.178012	0.836932	329	337159
NEALEUKB_20003_1140874852	Treatment/medication code: thyroxine sodium	Treatment/medication	0.191031	0.105338	1.11109	938	337159
NEALEUKB_20002_1351	Non-cancer illness code, self-reported: uterine fibroids	Non-cancer illness	0.191317	0.0448472	1.04587	5168	337159
NEALEUKB_20003_1140888386	Treatment/medication code: iron product	Treatment/medication	0.192268	0.105074	1.11079	938	337159
NEALEUKB_I47	Diagnoses - main ICD10: I47 Paroxysmal tachycardia	ICD10 codes	0.192279	-0.0950713	0.909308	1147	337199
NEALEUKB_23117	Leg fat-free mass (left)	Physical	0.193136	0.00362556			331258
NEALEUKB_R11	Diagnoses - main ICD10: R11 Nausea and vomiting	ICD10 codes	0.193934	-0.0868435	0.916821	1365	337199
NEALEUKB_2764	Age at last live birth	Physical	0.194121	-0.00892924			123676
NEALEUKB_K81	Diagnoses - main ICD10: K81 Cholecystitis	ICD10 codes	0.194264	-0.0885757	0.915234	1310	337199
NEALEUKB_1598	Average weekly spirits intake	Alcohol	0.195683	0.00575951			240658
NEALEUKB_20001_1003	Cancer code, self-reported: skin cancer	Cancer code self-reported	0.196184	0.098665	1.1037	1046	337159
NEALEUKB_L81	Diagnoses - main ICD10: L81 Other disorders of pigmentation	ICD10 codes	0.197109	0.177837	1.19463	320	337199
NEALEUKB_20002_1414	Non-cancer illness code, self-reported: throat or larynx disorder	Non-cancer illness	0.197605	0.182853	1.20064	302	337159
NEALEUKB_K55	Diagnoses - main ICD10: K55 Vascular disorders of intestine	ICD10 codes	0.198628	-0.222488	0.800525	203	337199
NEALEUKB_20003_1141192410	Treatment/medication code: rosuvastatin	Treatment/medication	0.19866	0.0695272	1.072	2089	337159
NEALEUKB_20001_1035	Cancer code, self-reported: bladder cancer	Cancer code self-reported	0.198865	-0.112142	0.893918	799	337159
NEALEUKB_20003_1140911736	Treatment/medication code: ginseng product	Treatment/medication	0.199862	-0.140321	0.869079	508	337159
NEALEUKB_20003_1140852948	Treatment/medication code: calcium+vitamin d 500units tablet	Treatment/medication	0.200477	0.0823683	1.08586	1471	337159
NEALEUKB_20003_1140909788	Treatment/medication code: sodium cromoglicate	Treatment/medication	0.201112	-0.188416	0.82827	280	337159
NEALEUKB_6154_2	Medication for pain relief, constipation, heartburn: Ibuprofen (e.g. Nurofen)	Treatment/medication	0.201221	0.0153055	1.01542	49411	333581
NEALEUKB_5843_2	Which eye(s) affected by myopia (short sight): Left eye	Illnesses	0.201268	0.0858706	1.08967	1377	26943
NEALEUKB_20002_1554	Non-cancer illness code, self-reported: cervical intra-epithelial neoplasia (cin) / precancerous cells cervix	Non-cancer illness	0.202212	0.198059	1.21903	252	337159
NEALEUKB_48	Waist circumference	Physical	0.202769	0.00477361			336639
NEALEUKB_20003_1140881882	Treatment/medication code: timoptol 0.25% eye drops	Treatment/medication	0.203511	0.217427	1.24287	208	337159
NEALEUKB_20003_1205	Treatment/medication code: saw palmetto product	Treatment/medication	0.203529	-0.158514	0.853411	391	337159
NEALEUKB_6155_5	Vitamin and mineral supplements: Vitamin E	Treatment/medication	0.203881	0.0326239	1.03316	9479	335591
NEALEUKB_20003_1140879866	Treatment/medication code: timolol	Treatment/medication	0.20395	-0.193925	0.82372	261	337159
NEALEUKB_20002_1135	Non-cancer illness code, self-reported: stomach disorder	Non-cancer illness	0.205703	-0.116539	0.889995	718	337159
NEALEUKB_20003_1141195044	Treatment/medication code: hydroxycarbamide	Treatment/medication	0.206091	-0.259808	0.7712	144	337159
NEALEUKB_20022	Birth weight	Physical	0.206836	0.00694667			193063
NEALEUKB_20002_1508	Non-cancer illness code, self-reported: jaundice (unknown cause)	Non-cancer illness	0.209924	-0.187143	0.829325	273	337159
NEALEUKB_20003_1141153006	Treatment/medication code: aprovel 75mg tablet	Treatment/medication	0.210413	-0.184589	0.831446	280	337159
NEALEUKB_20002_1082	Non-cancer illness code, self-reported: transient ischaemic attack (tia)	Non-cancer illness	0.212847	-0.0860309	0.917566	1279	337159
NEALEUKB_20002_1073	Non-cancer illness code, self-reported: gestational hypertension/pre-eclampsia	Non-cancer illness	0.212901	0.0825665	1.08607	1384	337159
NEALEUKB_1568	Average weekly red wine intake	Alcohol	0.213524	0.0052274			241008
NEALEUKB_20002_1221	Non-cancer illness code, self-reported: gestational diabetes	Non-cancer illness	0.213582	0.230513	1.25925	177	337159
NEALEUKB_6177_3	Medication for cholesterol, blood pressure or diabetes: Insulin	Treatment/medication	0.215661	-0.0668345	0.93535	2116	154702
NEALEUKB_4407	Average monthly red wine intake	Alcohol	0.216563	0.0161583			24396
NEALEUKB_23123	Arm fat percentage (left)	Physical	0.21772	0.00394756			331198
NEALEUKB_20003_1141188146	Treatment/medication code: simvador 10mg tablet	Treatment/medication	0.21798	-0.137819	0.871256	486	337159
NEALEUKB_20002_1451	Non-cancer illness code, self-reported: hereditary/genetic haematological disorder	Non-cancer illness	0.218316	0.178283	1.19516	290	337159
NEALEUKB_O64	Diagnoses - main ICD10: O64 Obstructed labour due to malposition and malpresentation of foetus	ICD10 codes	0.218431	0.22129	1.24769	188	337199
NEALEUKB_5463	Leg pain in calf/calves	Illnesses	0.219242	-0.0420182	0.958852	7800	23716
NEALEUKB_20001_1062	Cancer code, self-reported: squamous cell carcinoma	Cancer code self-reported	0.219806	0.150587	1.16252	404	337159
NEALEUKB_L29	Diagnoses - main ICD10: L29 Pruritus	ICD10 codes	0.220206	-0.220484	0.80213	188	337199
NEALEUKB_20002_1538	Non-cancer illness code, self-reported: arthritis (nos)	Non-cancer illness	0.220223	0.0594941	1.0613	2599	337159
NEALEUKB_L90	Diagnoses - main ICD10: L90 Atrophic disorders of skin	ICD10 codes	0.22058	0.0879352	1.09192	1183	337199
NEALEUKB_20003_1140882694	Treatment/medication code: betnovate cream	Treatment/medication	0.221431	-0.0884613	0.915339	1165	337159
NEALEUKB_I84	Diagnoses - main ICD10: I84 Haemorrhoids	ICD10 codes	0.221475	0.0337024	1.03428	8190	337199
NEALEUKB_20003_1140888098	Treatment/medication code: fluticasone	Treatment/medication	0.223354	-0.0780689	0.924901	1485	337159
NEALEUKB_20003_1141192916	Treatment/medication code: rino clenil 50micrograms nasal spray	Treatment/medication	0.224682	-0.117248	0.889365	653	337159
NEALEUKB_Z36	Diagnoses - main ICD10: Z36 Antenatal screening	ICD10 codes	0.224685	-0.111645	0.894362	719	337199
NEALEUKB_3616	Chest pain due to walking ceases when standing still	Illnesses	0.225246	-0.0559166	0.945618	15234	18695
NEALEUKB_6159_7	Pain type(s) experienced in last month: Knee pain	Illnesses	0.227297	0.0125344	1.01261	71561	336650
NEALEUKB_20003_1140879620	Treatment/medication code: clomipramine	Treatment/medication	0.227702	-0.196575	0.82154	229	337159
NEALEUKB_6155_4	Vitamin and mineral supplements: Vitamin D	Treatment/medication	0.228567	0.0269932	1.02736	12510	335591
NEALEUKB_H65	Diagnoses - main ICD10: H65 Nonsuppurative otitis media	ICD10 codes	0.229813	-0.123559	0.883769	575	337199
NEALEUKB_20003_1141150624	Treatment/medication code: zomig 2.5mg tablet	Treatment/medication	0.229984	0.166515	1.18118	316	337159
NEALEUKB_D18	Diagnoses - main ICD10: D18 Haemangioma and lymphangioma, any site	ICD10 codes	0.230631	0.11629	1.12332	647	337199
NEALEUKB_2395_4	Hair/balding pattern: Pattern 4	Physical	0.230645	-0.0194023	0.980785	28389	154988
NEALEUKB_M47	Diagnoses - main ICD10: M47 Spondylosis	ICD10 codes	0.230889	-0.0845369	0.918938	1225	337199
NEALEUKB_20018	Prospective memory result	Physical	0.231595	-0.00449107			111099
NEALEUKB_M48	Diagnoses - main ICD10: M48 Other spondylopathies	ICD10 codes	0.23256	0.094292	1.09888	977	337199
NEALEUKB_20107_8	Illnesses of father: High blood pressure	Family illnesses	0.232731	-0.0127805	0.987301	66341	292053
NEALEUKB_20003_1140868172	Treatment/medication code: stemetil 5mg tablet	Treatment/medication	0.23466	0.20468	1.22713	205	337159
NEALEUKB_20003_1141153032	Treatment/medication code: zanidip 10mg tablet	Treatment/medication	0.235543	-0.234934	0.790623	155	337159
NEALEUKB_1558	Alcohol intake frequency.	Alcohol	0.23665	0.00732426			336965
NEALEUKB_20003_1140911680	Treatment/medication code: starflower oil	Treatment/medication	0.236862	0.12426	1.13231	551	337159
NEALEUKB_20003_1141152732	Treatment/medication code: mirtazapine	Treatment/medication	0.237273	-0.0969769	0.907577	905	337159
NEALEUKB_6152_9	Blood clot, DVT, bronchitis, emphysema, asthma, rhinitis, eczema, allergy diagnosed by doctor: Hayfever, allergic rhinitis or eczema	Illnesses	0.237355	-0.0118859	0.988184	77891	336782
NEALEUKB_3456	Number of cigarettes currently smoked daily (current cigarette smokers)	Smoking	0.237878	0.0135442			23205
NEALEUKB_G45	Diagnoses - main ICD10: G45 Transient cerebral ischaemic attacks and related syndromes	ICD10 codes	0.238266	-0.0867343	0.916921	1127	337199
NEALEUKB_20003_1140888556	Treatment/medication code: fosinopril	Treatment/medication	0.239461	-0.225132	0.798411	166	337159
NEALEUKB_6152_100	Blood clot, DVT, bronchitis, emphysema, asthma, rhinitis, eczema, allergy diagnosed by doctor: None of the above	Illnesses	0.240142	0.0106721	1.01073	228530	336782
NEALEUKB_N47	Diagnoses - main ICD10: N47 Redundant prepuce, phimosis and paraphimosis	ICD10 codes	0.240179	-0.0898901	0.914032	1037	337199
NEALEUKB_20002_1415	Non-cancer illness code, self-reported: ear/vestibular disorder	Non-cancer illness	0.24046	0.0538535	1.05533	2912	337159
NEALEUKB_6159_2	Pain type(s) experienced in last month: Facial pain	Illnesses	0.240855	0.0372683	1.03797	6118	336650
NEALEUKB_20003_1140909790	Treatment/medication code: chlorphenamine	Treatment/medication	0.241937	0.203529	1.22572	201	337159
NEALEUKB_20001_99999	Cancer code, self-reported: unclassifiable	Cancer code self-reported	0.242298	-0.149321	0.861293	373	337159
NEALEUKB_20002_1571	Non-cancer illness code, self-reported: chickenpox	Non-cancer illness	0.242737	0.0790729	1.08228	1331	337159
NEALEUKB_C15	Diagnoses - main ICD10: C15 Malignant neoplasm of oesophagus	ICD10 codes	0.243144	0.175807	1.19221	268	337199
NEALEUKB_20003_1140862438	Treatment/medication code: uniphyllin continus 200mg m/r tablet	Treatment/medication	0.243297	-0.22674	0.797128	161	337159
NEALEUKB_2794	Age started oral contraceptive pill	Treatment/medication	0.244433	0.00751669			144113
NEALEUKB_23126	Arm predicted mass (left)	Physical	0.245068	0.00311515			331146
NEALEUKB_20003_1141195232	Treatment/medication code: budesonide+formoterol	Treatment/medication	0.245826	-0.18552	0.830672	238	337159
NEALEUKB_20002_1469	Non-cancer illness code, self-reported: post-traumatic stress disorder	Non-cancer illness	0.246772	-0.189994	0.826964	226	337159
NEALEUKB_S80	Diagnoses - main ICD10: S80 Superficial injury of lower leg	ICD10 codes	0.247254	-0.239422	0.787083	142	337199
NEALEUKB_20002_1638	Non-cancer illness code, self-reported: fracture hand	Non-cancer illness	0.247397	-0.218103	0.804043	171	337159
NEALEUKB_S61	Diagnoses - main ICD10: S61 Open wound of wrist and hand	ICD10 codes	0.247645	0.0813823	1.08479	1230	337199
NEALEUKB_T17	Diagnoses - main ICD10: T17 Foreign body in respiratory tract	ICD10 codes	0.248147	0.231742	1.26079	151	337199
NEALEUKB_20002_1465	Non-cancer illness code, self-reported: osteoarthritis	Non-cancer illness	0.248188	0.0176513	1.01781	28257	337159
NEALEUKB_6145_6	Illness, injury, bereavement, stress in last 2 years: Financial difficulties	Illnesses	0.248605	-0.0156154	0.984506	37284	335219
NEALEUKB_H02	Diagnoses - main ICD10: H02 Other disorders of eyelid	ICD10 codes	0.248775	-0.0530763	0.948308	2894	337199
NEALEUKB_20002_1311	Non-cancer illness code, self-reported: spine arthritis/spondylitis	Non-cancer illness	0.249561	0.0525932	1.054	2937	337159
NEALEUKB_5610_1	Which eye(s) affected by presbyopia: Right eye	Illnesses	0.251136	-0.0726995	0.92988	1587	29144
NEALEUKB_K80	Diagnoses - main ICD10: K80 Cholelithiasis	ICD10 codes	0.251343	-0.0341271	0.966449	6986	337199
NEALEUKB_D21	Diagnoses - main ICD10: D21 Other benign neoplasms of connective and other soft tissue	ICD10 codes	0.251438	-0.172776	0.841326	268	337199
NEALEUKB_30530	Sodium in urine	Physical	0.251592	-0.00472391			326831
NEALEUKB_20001_1065	Cancer code, self-reported: thyroid cancer	Cancer code self-reported	0.252511	-0.158489	0.853432	317	337159
NEALEUKB_6148_2	Eye problems/disorders: Glaucoma	Illnesses	0.253109	0.0415458	1.04242	4758	108817
NEALEUKB_3571	Back pain for 3+ months	Illnesses	0.253191	-0.0207414	0.979472	57893	84489
NEALEUKB_6147_7	Reason for glasses/contact lenses: Other eye condition	Illnesses	0.253522	-0.082965	0.920383	1155	335700
NEALEUKB_4526	Happiness	Mental health	0.254431	-0.00589941			110935
NEALEUKB_1210	Snoring	Exercise and Work	0.255255	-0.0101177	0.989933	117812	314449
NEALEUKB_R05	Diagnoses - main ICD10: R05 Cough	ICD10 codes	0.255588	-0.116574	0.889964	579	337199
NEALEUKB_3476	Difficulty not smoking for 1 day	Smoking	0.256615	0.0163973			23332
NEALEUKB_20111_10	Illnesses of siblings: Alzheimer's disease/dementia	Family illnesses	0.256801	-0.0707377	0.931706	1468	259921
NEALEUKB_20001_1041	Cancer code, self-reported: cervical cancer	Cancer code self-reported	0.256981	-0.0761631	0.926665	1347	337159
NEALEUKB_5674	Severity of manic/irritable episodes	Mental health	0.257413	0.0449035	1.04593	14032	19335
NEALEUKB_20002_1599	Non-cancer illness code, self-reported: constipation	Non-cancer illness	0.259211	0.172215	1.18793	261	337159
NEALEUKB_I73	Diagnoses - main ICD10: I73 Other peripheral vascular diseases	ICD10 codes	0.259621	-0.121821	0.885307	521	337199
NEALEUKB_20002_1123	Non-cancer illness code, self-reported: sleep apnoea	Non-cancer illness	0.260029	0.0852051	1.08894	1064	337159
NEALEUKB_3859_3	Reason former drinker stopped drinking alcohol: Health precaution	Alcohol	0.260398	-0.0649201	0.937142	2246	11101
NEALEUKB_A09	Diagnoses - main ICD10: A09 Diarrhoea and gastro-enteritis of presumed infectious origin	ICD10 codes	0.261081	-0.158714	0.85324	305	337199
NEALEUKB_20003_1140927730	Treatment/medication code: epaderm ointment	Treatment/medication	0.261409	-0.194375	0.823349	203	337159
NEALEUKB_6147_1	Reason for glasses/contact lenses: For short-sightedness, i.e. only or mainly for distance viewing such as driving, cinema etc (called 'myopia')	Illnesses	0.261812	0.0175339	1.01769	26943	335700
NEALEUKB_20107_12	Illnesses of father: Severe depression	Family illnesses	0.263748	-0.0260544	0.974282	11053	292053
NEALEUKB_20002_1086	Non-cancer illness code, self-reported: subarachnoid haemorrhage	Non-cancer illness	0.263907	0.155252	1.16795	315	337159
NEALEUKB_20003_1140868518	Treatment/medication code: nuvelle tablet	Treatment/medication	0.264921	-0.232291	0.792716	140	337159
NEALEUKB_20003_1141176732	Treatment/medication code: carbomers	Treatment/medication	0.265736	-0.173229	0.840945	251	337159
NEALEUKB_20003_1141157294	Treatment/medication code: hydrocortisone product	Treatment/medication	0.266427	0.181105	1.19854	229	337159
NEALEUKB_I21	Diagnoses - main ICD10: I21 Acute myocardial infarction	ICD10 codes	0.266999	0.0437881	1.04476	3927	337199
NEALEUKB_K05	Diagnoses - main ICD10: K05 Gingivitis and periodontal diseases	ICD10 codes	0.267319	0.154395	1.16695	314	337199
NEALEUKB_I24	Diagnoses - main ICD10: I24 Other acute ischaemic heart diseases	ICD10 codes	0.268614	-0.160737	0.851516	288	337199
NEALEUKB_E10	Diagnoses - main ICD10: E10 Insulin-dependent diabetes mellitus	ICD10 codes	0.269012	0.131332	1.14035	431	337199
NEALEUKB_S68	Diagnoses - main ICD10: S68 Traumatic amputation of wrist and hand	ICD10 codes	0.271784	0.170025	1.18533	254	337199
NEALEUKB_K26	Diagnoses - main ICD10: K26 Duodenal ulcer	ICD10 codes	0.272072	0.0881261	1.09213	946	337199
NEALEUKB_20003_1140879774	Treatment/medication code: alfuzosin	Treatment/medication	0.272613	0.0987361	1.10378	750	337159
NEALEUKB_20003_1140909482	Treatment/medication code: opticrom allergy eye drops	Treatment/medication	0.272875	0.187934	1.20675	207	337159
NEALEUKB_20003_1141166006	Treatment/medication code: telmisartan	Treatment/medication	0.273232	-0.11568	0.89076	546	337159
NEALEUKB_C82	Diagnoses - main ICD10: C82 Follicular [nodular] non-Hodgkin's lymphoma	ICD10 codes	0.274688	-0.190472	0.826569	200	337199
NEALEUKB_6156_11	Manic/hyper symptoms: I was more active than usual	Mental health	0.274723	0.0416599	1.04254	5569	22133
NEALEUKB_20002_1679	Non-cancer illness code, self-reported: undescended testicle	Non-cancer illness	0.274761	0.225938	1.2535	142	337159
NEALEUKB_R21	Diagnoses - main ICD10: R21 Rash and other nonspecific skin eruption	ICD10 codes	0.275005	0.179868	1.19706	224	337199
NEALEUKB_20003_1141145896	Treatment/medication code: letrozole	Treatment/medication	0.275273	0.186502	1.20503	208	337159
NEALEUKB_4462	Average monthly intake of other alcoholic drinks	Alcohol	0.275461	0.0100574			24505
NEALEUKB_L92	Diagnoses - main ICD10: L92 Granulomatous disorders of skin and subcutaneous tissue	ICD10 codes	0.275743	-0.176469	0.838225	232	337199
NEALEUKB_Z04	Diagnoses - main ICD10: Z04 Examination and observation for other reasons	ICD10 codes	0.275848	0.139733	1.14997	370	337199
NEALEUKB_20003_1140861166	Treatment/medication code: dilzem sr 60mg long acting m/r capsule	Treatment/medication	0.276208	-0.218495	0.803728	151	337159
NEALEUKB_20003_1140871542	Treatment/medication code: mefenamic acid	Treatment/medication	0.27685	-0.141118	0.868387	361	337159
NEALEUKB_20002_1080	Non-cancer illness code, self-reported: pericardial problem	Non-cancer illness	0.277355	-0.198003	0.820367	183	337159
NEALEUKB_E14	Diagnoses - main ICD10: E14 Unspecified diabetes mellitus	ICD10 codes	0.277469	0.185691	1.20405	208	337199
NEALEUKB_Z41	Diagnoses - main ICD10: Z41 Procedures for purposes other than remedying health state	ICD10 codes	0.27762	0.128503	1.13712	434	337199
NEALEUKB_20002_1117	Non-cancer illness code, self-reported: other respiratory problems	Non-cancer illness	0.277722	0.110823	1.1172	584	337159
NEALEUKB_20002_1504	Non-cancer illness code, self-reported: anal fissure	Non-cancer illness	0.278832	0.206642	1.22954	167	337159
NEALEUKB_20003_1141177532	Treatment/medication code: nexium 20mg tablet	Treatment/medication	0.280158	-0.110264	0.895598	584	337159
NEALEUKB_20003_1140874790	Treatment/medication code: betamethasone	Treatment/medication	0.280206	-0.115611	0.890822	531	337159
NEALEUKB_6152_5	Blood clot, DVT, bronchitis, emphysema, asthma, rhinitis, eczema, allergy diagnosed by doctor: Blood clot in the leg (DVT)	Illnesses	0.280525	-0.0323437	0.968174	6905	336782
NEALEUKB_20002_1197	Non-cancer illness code, self-reported: kidney stone/ureter stone/bladder stone	Non-cancer illness	0.283762	0.0510667	1.05239	2694	337159
NEALEUKB_20002_1512	Non-cancer illness code, self-reported: umbilical hernia	Non-cancer illness	0.285278	0.151141	1.16316	304	337159
NEALEUKB_R26	Diagnoses - main ICD10: R26 Abnormalities of gait and mobility	ICD10 codes	0.285427	0.202019	1.22387	170	337199
NEALEUKB_20002_1374	Non-cancer illness code, self-reported: allergy/hypersensitivity/anaphylaxis	Non-cancer illness	0.286028	0.0533706	1.05482	2445	337159
NEALEUKB_6147_5	Reason for glasses/contact lenses: For a 'squint' or 'turn' in an eye since childhood (called 'strabismus')	Illnesses	0.286209	-0.0696218	0.932746	1432	335700
NEALEUKB_6179_5	Mineral and other dietary supplements: Iron	Treatment/medication	0.286334	-0.0269719	0.973389	9754	336314
NEALEUKB_I20	Diagnoses - main ICD10: I20 Angina pectoris	ICD10 codes	0.286717	0.0379945	1.03873	4837	337199
NEALEUKB_20003_1195	Treatment/medication code: vitamin c product	Treatment/medication	0.286812	-0.0883276	0.915461	886	337159
NEALEUKB_20003_1140872200	Treatment/medication code: epilim 100mg crushable tablet	Treatment/medication	0.287174	-0.109995	0.895839	570	337159
NEALEUKB_20003_1140867876	Treatment/medication code: prozac 20mg capsule	Treatment/medication	0.287421	0.12624	1.13455	432	337159
NEALEUKB_6157_4	Why stopped smoking: Financial reasons	Smoking	0.287647	-0.0212042	0.979019	20359	82082
NEALEUKB_20002_1440	Non-cancer illness code, self-reported: tuberculosis (tb)	Non-cancer illness	0.288234	0.0655642	1.06776	1602	337159
NEALEUKB_3647	Duration of other exercises	Exercise and Work	0.288548	0.00824594			161301
NEALEUKB_20003_1140869278	Treatment/medication code: noriday tablet	Treatment/medication	0.289107	0.160549	1.17416	265	337159
NEALEUKB_E21	Diagnoses - main ICD10: E21 Hyperparathyroidism and other disorders of parathyroid gland	ICD10 codes	0.29034	0.198232	1.21925	173	337199
NEALEUKB_D69	Diagnoses - main ICD10: D69 Purpura and other haemorrhagic conditions	ICD10 codes	0.291285	0.159577	1.17301	266	337199
NEALEUKB_20003_1140865800	Treatment/medication code: lactulose product	Treatment/medication	0.292152	0.0873057	1.09123	887	337159
NEALEUKB_20002_1246	Non-cancer illness code, self-reported: encephalitis	Non-cancer illness	0.292494	-0.181748	0.833812	204	337159
NEALEUKB_N85	Diagnoses - main ICD10: N85 Other noninflammatory disorders of uterus, except cervix	ICD10 codes	0.293236	0.0807104	1.08406	1031	337199
NEALEUKB_20002_1196	Non-cancer illness code, self-reported: urinary tract infection/kidney infection	Non-cancer illness	0.294616	-0.0653235	0.936764	1571	337159
NEALEUKB_20003_1141171932	Treatment/medication code: levetiracetam	Treatment/medication	0.29468	-0.210277	0.810359	151	337159
NEALEUKB_49	Hip circumference	Physical	0.294871	0.00438955			336601
NEALEUKB_20002_1573	Non-cancer illness code, self-reported: shingles	Non-cancer illness	0.295501	0.151765	1.16389	289	337159
NEALEUKB_20003_1140873394	Treatment/medication code: doxycycline	Treatment/medication	0.295579	0.148201	1.15975	303	337159
NEALEUKB_20003_1140909368	Treatment/medication code: carvedilol	Treatment/medication	0.295684	-0.172282	0.841742	224	337159
NEALEUKB_1618	Alcohol usually taken with meals	Alcohol	0.296053	0.0129646	1.01305	116941	172454
NEALEUKB_20002_1460	Non-cancer illness code, self-reported: rectal or colon adenoma/polyps	Non-cancer illness	0.296465	-0.081634	0.921609	997	337159
NEALEUKB_O46	Diagnoses - main ICD10: O46 Antepartum haemorrhage, not elsewhere classified	ICD10 codes	0.296915	-0.130724	0.87746	387	337199
NEALEUKB_S63	Diagnoses - main ICD10: S63 Dislocation, sprain and strain of joints and ligaments at wrist and hand level	ICD10 codes	0.297471	0.153013	1.16534	282	337199
NEALEUKB_1190	Nap during day	Exercise and Work	0.298142	-0.00260962			337074
NEALEUKB_2774	Ever had stillbirth, spontaneous miscarriage or termination	Illnesses	0.298281	0.0130739	1.01316	56172	178474
NEALEUKB_20003_1140873548	Treatment/medication code: oxytetracycline	Treatment/medication	0.298281	0.081607	1.08503	990	337159
NEALEUKB_20003_1140874686	Treatment/medication code: glucophage 500mg tablet	Treatment/medication	0.298518	0.148782	1.16042	297	337159
NEALEUKB_20002_1125	Non-cancer illness code, self-reported: pleurisy	Non-cancer illness	0.298588	0.0768691	1.0799	1115	337159
NEALEUKB_N28	Diagnoses - main ICD10: N28 Other disorders of kidney and ureter, not elsewhere classified	ICD10 codes	0.300181	-0.153526	0.857678	277	337199
NEALEUKB_20002_1225	Non-cancer illness code, self-reported: hyperthyroidism/thyrotoxicosis	Non-cancer illness	0.301613	0.05059	1.05189	2547	337159
NEALEUKB_20002_1531	Non-cancer illness code, self-reported: post-natal depression	Non-cancer illness	0.302798	-0.156655	0.854999	263	337159
NEALEUKB_20002_1633	Non-cancer illness code, self-reported: fracture upper arm / humerus / elbow	Non-cancer illness	0.304108	0.0958447	1.10059	700	337159
NEALEUKB_1990	Tense / 'highly strung'	Mental health	0.304947	-0.0117093	0.988359	56012	327232
NEALEUKB_6138_4	Qualifications: CSEs or equivalent	Early life	0.305226	-0.0128774	0.987205	44362	334070
NEALEUKB_N32	Diagnoses - main ICD10: N32 Other disorders of bladder	ICD10 codes	0.307342	-0.0481454	0.952995	2749	337199
NEALEUKB_20003_1141169520	Treatment/medication code: cosopt 2%/0.5% eye drops	Treatment/medication	0.308787	-0.142566	0.867131	310	337159
NEALEUKB_20003_1140861088	Treatment/medication code: nifedipine	Treatment/medication	0.30969	-0.0921592	0.91196	740	337159
NEALEUKB_20003_1140870570	Treatment/medication code: vitamin b12 preparation	Treatment/medication	0.310663	0.0779848	1.08111	1030	337159
NEALEUKB_N13	Diagnoses - main ICD10: N13 Obstructive and reflux uropathy	ICD10 codes	0.311161	0.0898384	1.094	774	337199
NEALEUKB_I22	Diagnoses - main ICD10: I22 Subsequent myocardial infarction	ICD10 codes	0.311187	-0.120989	0.886044	426	337199
NEALEUKB_20003_1141150620	Treatment/medication code: zolmitriptan	Treatment/medication	0.311492	0.138872	1.14898	323	337159
NEALEUKB_2100	Seen a psychiatrist for nerves, anxiety, tension or depression	Mental health	0.313655	-0.0135206	0.98657	38008	335888
NEALEUKB_20003_1141157126	Treatment/medication code: montelukast product	Treatment/medication	0.313771	0.099903	1.10506	619	337159
NEALEUKB_5855_2	Which eye(s) affected by astigmatism: Left eye	Illnesses	0.313876	-0.0705568	0.931875	1450	8863
NEALEUKB_20002_1514	Non-cancer illness code, self-reported: cystitis	Non-cancer illness	0.314529	-0.150088	0.860632	273	337159
NEALEUKB_L91	Diagnoses - main ICD10: L91 Hypertrophic disorders of skin	ICD10 codes	0.315088	-0.113475	0.892727	477	337199
NEALEUKB_1687	Comparative body size at age 10	Early life	0.315307	0.0029073			331693
NEALEUKB_2227	Other eye problems	Illnesses	0.315505	0.0122161	1.01229	47823	336428
NEALEUKB_K62	Diagnoses - main ICD10: K62 Other diseases of anus and rectum	ICD10 codes	0.315705	0.0252828	1.02561	9853	337199
NEALEUKB_6154_100	Medication for pain relief, constipation, heartburn: None of the above	Treatment/medication	0.316208	-0.00859153	0.991445	184936	333581
NEALEUKB_5496	Leg pain when walking ever disappears while walking	Illnesses	0.317647	-0.0461057	0.954941	4483	12832
NEALEUKB_5959	Previously smoked cigarettes on most/all days	Smoking	0.31877	-0.121906	0.885232	1256	1880
NEALEUKB_20002_1113	Non-cancer illness code, self-reported: emphysema/chronic bronchitis	Non-cancer illness	0.318826	0.0365808	1.03726	4573	337159
NEALEUKB_20002_1452	Non-cancer illness code, self-reported: eczema/dermatitis	Non-cancer illness	0.320128	-0.0265941	0.973756	8718	337159
NEALEUKB_D25	Diagnoses - main ICD10: D25 Leiomyoma of uterus	ICD10 codes	0.320871	-0.0371287	0.963552	4351	337199
NEALEUKB_6138_100	Qualifications: None of the above	Early life	0.320903	0.011193	1.01126	57567	334070
NEALEUKB_6159_100	Pain type(s) experienced in last month: None of the above	Illnesses	0.320998	-0.00858699	0.99145	136199	336650
NEALEUKB_20002_1653	Non-cancer illness code, self-reported: fracture fibula	Non-cancer illness	0.321168	-0.133082	0.875393	338	337159
NEALEUKB_R07	Diagnoses - main ICD10: R07 Pain in throat and chest	ICD10 codes	0.321266	0.0194718	1.01966	16552	337199
NEALEUKB_20002_1094	Non-cancer illness code, self-reported: deep venous thrombosis (dvt)	Non-cancer illness	0.321701	-0.0299973	0.970448	6767	337159
NEALEUKB_20003_1141171496	Treatment/medication code: trospium	Treatment/medication	0.321855	-0.192517	0.824881	161	337159
NEALEUKB_20116_1	Smoking status: Previous	Smoking	0.322452	-0.00878384	0.991255	118419	336024
NEALEUKB_20002_1291	Non-cancer illness code, self-reported: mania/bipolar disorder/manic depression	Non-cancer illness	0.322754	0.0812746	1.08467	902	337159
NEALEUKB_R50	Diagnoses - main ICD10: R50 Fever of unknown origin	ICD10 codes	0.323091	0.101849	1.10722	573	337199
NEALEUKB_20003_1140926606	Treatment/medication code: salbutamol 100micrograms spacehaler	Treatment/medication	0.324037	-0.053331	0.948066	2091	337159
NEALEUKB_20001_1045	Cancer code, self-reported: testicular cancer	Cancer code self-reported	0.324145	-0.0980794	0.906577	614	337159
NEALEUKB_Z11	Diagnoses - main ICD10: Z11 Special screening examination for infectious and parasitic diseases	ICD10 codes	0.324433	-0.170553	0.843199	203	337199
NEALEUKB_5441_2	Which eye(s) are affected by cataract: Left eye	Illnesses	0.324459	-0.102813	0.902295	699	3882
NEALEUKB_20003_1141151284	Treatment/medication code: naratriptan	Treatment/medication	0.324543	-0.151826	0.859138	256	337159
NEALEUKB_A08	Diagnoses - main ICD10: A08 Viral and other specified intestinal infections	ICD10 codes	0.324796	-0.138827	0.870378	306	337199
NEALEUKB_924	Usual walking pace	Exercise and Work	0.325496	0.00254182			335349
NEALEUKB_E87	Diagnoses - main ICD10: E87 Other disorders of fluid, electrolyte and acid-base balance	ICD10 codes	0.326388	-0.139977	0.869378	299	337199
NEALEUKB_R00	Diagnoses - main ICD10: R00 Abnormalities of heart beat	ICD10 codes	0.327929	0.0616146	1.06355	1539	337199
NEALEUKB_R53	Diagnoses - main ICD10: R53 Malaise and fatigue	ICD10 codes	0.328141	-0.110454	0.895427	477	337199
NEALEUKB_O82	Diagnoses - main ICD10: O82 Single delivery by Caesarean section	ICD10 codes	0.328169	0.148648	1.16026	263	337199
NEALEUKB_20003_1140871462	Treatment/medication code: naproxen	Treatment/medication	0.328483	0.051727	1.05309	2183	337159
NEALEUKB_20003_1141172918	Treatment/medication code: celluvisc 1% single-use eye drops	Treatment/medication	0.328485	0.153324	1.1657	247	337159
NEALEUKB_C61	Diagnoses - main ICD10: C61 Malignant neoplasm of prostate	ICD10 codes	0.328759	0.0504701	1.05177	2273	337199
NEALEUKB_H72	Diagnoses - main ICD10: H72 Perforation of tympanic membrane	ICD10 codes	0.329558	0.109334	1.11554	484	337199
NEALEUKB_T43	Diagnoses - main ICD10: T43 Poisoning by psychotropic drugs, not elsewhere classified	ICD10 codes	0.329778	-0.107412	0.898155	501	337199
NEALEUKB_20002_1467	Non-cancer illness code, self-reported: other joint disorder	Non-cancer illness	0.329788	-0.0524888	0.948865	2108	337159
NEALEUKB_L30	Diagnoses - main ICD10: L30 Other dermatitis	ICD10 codes	0.331191	-0.163046	0.849552	216	337199
NEALEUKB_20002_1494	Non-cancer illness code, self-reported: varicose veins	Non-cancer illness	0.331455	-0.0688564	0.933461	1213	337159
NEALEUKB_20003_1140884444	Treatment/medication code: codeine	Treatment/medication	0.331517	0.0572199	1.05889	1759	337159
NEALEUKB_20003_1140879404	Treatment/medication code: docusate sodium	Treatment/medication	0.331566	-0.145724	0.864396	270	337159
NEALEUKB_20161	Pack years of smoking PREVIEW ONLY	Smoking	0.332726	0.00736434			101726
NEALEUKB_6152_7	Blood clot, DVT, bronchitis, emphysema, asthma, rhinitis, eczema, allergy diagnosed by doctor: Blood clot in the lung	Illnesses	0.334007	0.04529	1.04633	2788	336782
NEALEUKB_6159_8	Pain type(s) experienced in last month: Pain all over the body	Illnesses	0.334849	0.033539	1.03411	5099	336650
NEALEUKB_20003_1140881856	Treatment/medication code: salbutamol	Treatment/medication	0.336078	0.0378481	1.03857	3972	337159
NEALEUKB_2247_1	Hearing difficulty/problems: Yes	Illnesses	0.336304	-0.00941035	0.990634	84839	323978
NEALEUKB_20003_1140909936	Treatment/medication code: indometacin	Treatment/medication	0.338004	-0.155111	0.85632	232	337159
NEALEUKB_20002_1421	Non-cancer illness code, self-reported: meniere's disease	Non-cancer illness	0.338051	-0.0762529	0.926582	962	337159
NEALEUKB_1220	Daytime dozing / sleeping (narcolepsy)	Exercise and Work	0.338113	0.00200447			336082
NEALEUKB_H25	Diagnoses - main ICD10: H25 Senile cataract	ICD10 codes	0.338433	0.0460117	1.04709	2651	337199
NEALEUKB_20003_1140911732	Treatment/medication code: garlic product	Treatment/medication	0.338918	-0.0349986	0.965607	4599	337159
NEALEUKB_20003_1141156644	Treatment/medication code: elleste duet conti tablet	Treatment/medication	0.339406	0.0892849	1.09339	696	337159
NEALEUKB_20003_1141146428	Treatment/medication code: fexofenadine	Treatment/medication	0.339558	-0.0718187	0.9307	1078	337159
NEALEUKB_T84	Diagnoses - main ICD10: T84 Complications of internal orthopaedic prosthetic devices, implants and grafts	ICD10 codes	0.340289	-0.0520418	0.949289	2053	337199
NEALEUKB_20002_1275	Non-cancer illness code, self-reported: retinal problem	Non-cancer illness	0.340439	0.0974166	1.10232	583	337159
NEALEUKB_20003_1140865414	Treatment/medication code: peppermint oil product	Treatment/medication	0.341478	0.182048	1.19967	166	337159
NEALEUKB_20002_1093	Non-cancer illness code, self-reported: pulmonary embolism +/- dvt	Non-cancer illness	0.341522	0.0444905	1.0455	2801	337159
NEALEUKB_20003_1140866116	Treatment/medication code: frusemide	Treatment/medication	0.341819	0.098235	1.10322	570	337159
NEALEUKB_T82	Diagnoses - main ICD10: T82 Complications of cardiac and vascular prosthetic devices, implants and grafts	ICD10 codes	0.342121	-0.091086	0.912939	662	337199
NEALEUKB_3159	Smoked cigarette or pipe within last hour	Smoking	0.343825	0.0399104	1.04072	3869	30270
NEALEUKB_6138_1	Qualifications: College or University degree	Early life	0.343903	0.00865399	1.00869	106305	334070
NEALEUKB_C85	Diagnoses - main ICD10: C85 Other and unspecified types of non-Hodgkin's lymphoma	ICD10 codes	0.343987	0.1001	1.10528	544	337199
NEALEUKB_R15	Diagnoses - main ICD10: R15 Faecal incontinence	ICD10 codes	0.344901	-0.0985356	0.906163	559	337199
NEALEUKB_20003_1140888762	Treatment/medication code: ismn - isosorbide mononitrate	Treatment/medication	0.345514	0.170095	1.18542	187	337159
NEALEUKB_G95	Diagnoses - main ICD10: G95 Other diseases of spinal cord	ICD10 codes	0.346213	-0.180279	0.835037	166	337199
NEALEUKB_6143_2	Transport type for commuting to job workplace: Walk	Exercise and Work	0.346967	-0.0150535	0.985059	27862	177550
NEALEUKB_6145_1	Illness, injury, bereavement, stress in last 2 years: Serious illness, injury or assault to yourself	Illnesses	0.347046	0.013854	1.01395	30762	335219
NEALEUKB_Z43	Diagnoses - main ICD10: Z43 Attention to artificial openings	ICD10 codes	0.347086	0.079461	1.0827	853	337199
NEALEUKB_20162	Pack years adult smoking as proportion of life span exposed to smoking PREVIEW ONLY	Smoking	0.347662	0.00716422			101726
NEALEUKB_20003_1141167334	Treatment/medication code: colofac-100 tablet	Treatment/medication	0.347814	0.111538	1.118	431	337159
NEALEUKB_981	Duration walking for pleasure	Exercise and Work	0.347986	-0.00695185			240788
NEALEUKB_20001_1039	Cancer code, self-reported: ovarian cancer	Cancer code self-reported	0.348048	0.096153	1.10093	579	337159
NEALEUKB_N73	Diagnoses - main ICD10: N73 Other female pelvic inflammatory diseases	ICD10 codes	0.348792	0.103204	1.10872	501	337199
NEALEUKB_N21	Diagnoses - main ICD10: N21 Calculus of lower urinary tract	ICD10 codes	0.350225	0.138647	1.14872	276	337199
NEALEUKB_6158_2	Why reduced smoking: Doctor's advice	Smoking	0.350281	-0.0633531	0.938612	1489	10503
NEALEUKB_20002_1454	Non-cancer illness code, self-reported: blistering/desquamating skin disorder	Non-cancer illness	0.351131	-0.100395	0.90448	525	337159
NEALEUKB_20003_1140882394	Treatment/medication code: paracetamol + codeine	Treatment/medication	0.352005	-0.137912	0.871176	277	337159
NEALEUKB_1080	Time spent using computer	Exercise and Work	0.353095	0.00347463			261987
NEALEUKB_20118_12	Home area population density - urban or rural: Scotland - Other Urban Area	Environment	0.353606	-0.0376156	0.963083	3626	333997
NEALEUKB_2887	Number of cigarettes previously smoked daily	Smoking	0.35367	0.00701815			78291
NEALEUKB_K85	Diagnoses - main ICD10: K85 Acute pancreatitis	ICD10 codes	0.354226	-0.0803912	0.922755	809	337199
NEALEUKB_Q21	Diagnoses - main ICD10: Q21 Congenital malformations of cardiac septa	ICD10 codes	0.355003	-0.15008	0.860639	231	337199
NEALEUKB_20002_1201	Non-cancer illness code, self-reported: bladder problem (not cancer)	Non-cancer illness	0.355386	0.0510089	1.05233	2006	337159
NEALEUKB_20002_1255	Non-cancer illness code, self-reported: peripheral neuropathy	Non-cancer illness	0.356352	0.103856	1.10944	480	337159
NEALEUKB_20003_1140865396	Treatment/medication code: buscopan 10mg tablet	Treatment/medication	0.356429	-0.128554	0.879366	313	337159
NEALEUKB_3859_1	Reason former drinker stopped drinking alcohol: Illness or ill health	Alcohol	0.357267	0.0486345	1.04984	2905	11101
NEALEUKB_6148_4	Eye problems/disorders: Cataract	Illnesses	0.358488	-0.0231399	0.977126	10475	108817
NEALEUKB_2926	Number of unsuccessful stop-smoking attempts	Smoking	0.358514	0.00651244			75135
NEALEUKB_20002_1545	Non-cancer illness code, self-reported: neck problem/injury	Non-cancer illness	0.358561	0.131614	1.14067	296	337159
NEALEUKB_20002_1619	Non-cancer illness code, self-reported: tendonitis / tendinitis / tenosynovitis	Non-cancer illness	0.358705	-0.162919	0.84966	193	337159
NEALEUKB_C64	Diagnoses - main ICD10: C64 Malignant neoplasm of kidney, except renal pelvis	ICD10 codes	0.358997	0.112842	1.11946	402	337199
NEALEUKB_L08	Diagnoses - main ICD10: L08 Other local infections of skin and subcutaneous tissue	ICD10 codes	0.359473	-0.124233	0.883174	331	337199
NEALEUKB_6143_4	Transport type for commuting to job workplace: Cycle	Exercise and Work	0.359815	0.0200717	1.02027	13527	177550
NEALEUKB_B07	Diagnoses - main ICD10: B07 Viral warts	ICD10 codes	0.360011	-0.12991	0.878174	302	337199
NEALEUKB_20002_1526	Non-cancer illness code, self-reported: polio / poliomyelitis	Non-cancer illness	0.360357	0.146213	1.15744	238	337159
NEALEUKB_K42	Diagnoses - main ICD10: K42 Umbilical hernia	ICD10 codes	0.360677	0.0558499	1.05744	1633	337199
NEALEUKB_K76	Diagnoses - main ICD10: K76 Other diseases of liver	ICD10 codes	0.360899	0.119438	1.12686	356	337199
NEALEUKB_C78	Diagnoses - main ICD10: C78 Secondary malignant neoplasm of respiratory and digestive organs	ICD10 codes	0.362385	0.0961728	1.10095	546	337199
NEALEUKB_M05	Diagnoses - main ICD10: M05 Seropositive rheumatoid arthritis	ICD10 codes	0.362628	-0.158343	0.853557	201	337199
NEALEUKB_20003_1141199858	Treatment/medication code: cardioplen xl 5mg m/r tablet	Treatment/medication	0.364039	0.161114	1.17482	193	337159
NEALEUKB_K40	Diagnoses - main ICD10: K40 Inguinal hernia	ICD10 codes	0.365766	0.0237564	1.02404	8815	337199
NEALEUKB_23108	Impedance of leg (left)	Physical	0.365784	0.00348901			331296
NEALEUKB_20003_1141181700	Treatment/medication code: estradiol product	Treatment/medication	0.366576	-0.0931635	0.911045	571	337159
NEALEUKB_20003_1140883568	Treatment/medication code: oxybutynin	Treatment/medication	0.366942	-0.0800307	0.923088	774	337159
NEALEUKB_20003_1140909806	Treatment/medication code: dosulepin	Treatment/medication	0.366983	-0.063848	0.938148	1217	337159
NEALEUKB_20111_4	Illnesses of siblings: Bowel cancer	Family illnesses	0.36828	-0.0281205	0.972271	6101	259921
NEALEUKB_20002_1561	Non-cancer illness code, self-reported: raynaud's phenomenon/disease	Non-cancer illness	0.368605	-0.11938	0.887471	345	337159
NEALEUKB_K20	Diagnoses - main ICD10: K20 Oesophagitis	ICD10 codes	0.368951	-0.0383407	0.962385	3369	337199
NEALEUKB_K01	Diagnoses - main ICD10: K01 Embedded and impacted teeth	ICD10 codes	0.369158	-0.0657965	0.936321	1136	337199
NEALEUKB_20003_1140888092	Treatment/medication code: elocon cream	Treatment/medication	0.369775	0.147781	1.15926	224	337159
NEALEUKB_1269	Exposure to tobacco smoke at home	Smoking	0.369823	-0.00153001			305723
NEALEUKB_20002_1568	Non-cancer illness code, self-reported: measles / morbillivirus	Non-cancer illness	0.370075	0.0649512	1.06711	1161	337159
NEALEUKB_20002_1502	Non-cancer illness code, self-reported: appendicitis	Non-cancer illness	0.371	-0.0418308	0.959032	2802	337159
NEALEUKB_H35	Diagnoses - main ICD10: H35 Other retinal disorders	ICD10 codes	0.371024	0.0775814	1.08067	810	337199
NEALEUKB_O36	Diagnoses - main ICD10: O36 Maternal care for other known or suspected foetal problems	ICD10 codes	0.371214	-0.0705409	0.93189	977	337199
NEALEUKB_20003_1140868372	Treatment/medication code: climaval 1mg tablet	Treatment/medication	0.372284	-0.10798	0.897646	415	337159
NEALEUKB_20003_1141192000	Treatment/medication code: dutasteride	Treatment/medication	0.372425	0.13769	1.14762	255	337159
NEALEUKB_20002_1381	Non-cancer illness code, self-reported: systemic lupus erythematosis/sle	Non-cancer illness	0.372638	0.114917	1.12178	366	337159
NEALEUKB_3446_3	Type of tobacco currently smoked: Cigars or pipes	Smoking	0.372833	-0.0503293	0.950916	1885	25291
NEALEUKB_20003_1140916980	Treatment/medication code: zantac 75 tablet	Treatment/medication	0.37323	-0.165511	0.847461	176	337159
NEALEUKB_2814	Ever used hormone-replacement therapy (HRT)	Treatment/medication	0.374377	0.0105415	1.0106	71377	180631
NEALEUKB_C50	Diagnoses - main ICD10: C50 Malignant neoplasm of breast	ICD10 codes	0.374929	-0.0295023	0.970929	5510	337199
NEALEUKB_20003_1140923346	Treatment/medication code: co-codamol	Treatment/medication	0.375774	0.0249063	1.02522	7861	337159
NEALEUKB_78	Heel bone mineral density (BMD) T-score, automated	Physical	0.37626	0.00479749			194398
NEALEUKB_20003_1140875408	Treatment/medication code: allopurinol	Treatment/medication	0.376758	-0.035285	0.96533	3819	337159
NEALEUKB_J15	Diagnoses - main ICD10: J15 Bacterial pneumonia, not elsewhere classified	ICD10 codes	0.376922	-0.183477	0.832371	141	337199
NEALEUKB_20002_1067	Non-cancer illness code, self-reported: peripheral vascular disease	Non-cancer illness	0.377307	0.0873487	1.09128	622	337159
NEALEUKB_20002_1065	Non-cancer illness code, self-reported: hypertension	Non-cancer illness	0.377749	0.00850828	1.00854	87690	337159
NEALEUKB_20003_1140864992	Treatment/medication code: tramadol	Treatment/medication	0.378348	0.0357812	1.03643	3724	337159
NEALEUKB_D06	Diagnoses - main ICD10: D06 Carcinoma in situ of cervix uteri	ICD10 codes	0.378457	0.109118	1.11529	396	337199
NEALEUKB_R13	Diagnoses - main ICD10: R13 Dysphagia	ICD10 codes	0.381124	0.048967	1.05019	1955	337199
NEALEUKB_20002_1470	Non-cancer illness code, self-reported: anorexia/bulimia/other eating disorder	Non-cancer illness	0.381366	-0.135963	0.872875	252	337159
NEALEUKB_20003_1141177526	Treatment/medication code: esomeprazole	Treatment/medication	0.38137	-0.0645325	0.937506	1122	337159
NEALEUKB_20002_1402	Non-cancer illness code, self-reported: endometriosis	Non-cancer illness	0.381444	-0.0409298	0.959897	2782	337159
NEALEUKB_845	Age completed full time education	Early life	0.382407	-0.00368915			226899
NEALEUKB_2375	Relative age of first facial hair	Physical	0.383243	0.00240632			151113
NEALEUKB_20003_1140909872	Treatment/medication code: vitamin b1 preparation	Treatment/medication	0.383511	0.179689	1.19684	143	337159
NEALEUKB_N64	Diagnoses - main ICD10: N64 Other disorders of breast	ICD10 codes	0.384501	0.0890318	1.09312	580	337199
NEALEUKB_R12	Diagnoses - main ICD10: R12 Heartburn	ICD10 codes	0.384523	-0.0863027	0.917317	618	337199
NEALEUKB_23119	Arm fat percentage (right)	Physical	0.384603	0.00279738			331249
NEALEUKB_20001_1073	Cancer code, self-reported: rodent ulcer	Cancer code self-reported	0.385877	-0.0973362	0.907251	483	337159
NEALEUKB_20002_1541	Non-cancer illness code, self-reported: carpal tunnel syndrome	Non-cancer illness	0.38682	0.0902966	1.0945	559	337159
NEALEUKB_A04	Diagnoses - main ICD10: A04 Other bacterial intestinal infections	ICD10 codes	0.387472	-0.0921795	0.911941	535	337199
NEALEUKB_40001_C259	Underlying (primary) cause of death: ICD10: C25.9 Pancreas, unspecified	Primary cause of death	0.388879	0.119632	1.12708	327	7637
NEALEUKB_20117_1	Alcohol drinker status: Previous	Alcohol	0.389794	0.0200983	1.0203	11518	336965
NEALEUKB_40001_I219	Underlying (primary) cause of death: ICD10: I21.9 Acute myocardial infarction, unspecified	Primary cause of death	0.390643	0.107977	1.11402	400	7637
NEALEUKB_S09	Diagnoses - main ICD10: S09 Other and unspecified injuries of head	ICD10 codes	0.391584	-0.0692615	0.933083	932	337199
NEALEUKB_20001_1040	Cancer code, self-reported: uterine/endometrial cancer	Cancer code self-reported	0.39232	0.0726444	1.07535	843	337159
NEALEUKB_2385	Relative age voice broke	Physical	0.3929	0.00175892			144645
NEALEUKB_4429	Average monthly beer plus cider intake	Alcohol	0.395058	-0.00985617			24452
NEALEUKB_20003_1140917056	Treatment/medication code: kliofem tablet	Treatment/medication	0.395304	0.127073	1.1355	272	337159
NEALEUKB_1940	Irritability	Mental health	0.396111	-0.0081788	0.991855	90282	322668
NEALEUKB_20118_16	Home area population density - urban or rural: Scotland - Accessible Rural	Environment	0.398413	-0.0617815	0.940088	1133	333997
NEALEUKB_M46	Diagnoses - main ICD10: M46 Other inflammatory spondylopathies	ICD10 codes	0.398828	-0.160515	0.851705	168	337199
NEALEUKB_22506_111	Tobacco smoking: Smokes on most or all days	Smoking	0.399229	-0.0486135	0.952549	1869	83133
NEALEUKB_20107_101	Illnesses of father: None of the above (group 2)	Family illnesses	0.399919	0.00928589	1.00933	222710	292053
NEALEUKB_20003_1140862086	Treatment/medication code: salamol 100micrograms inhaler	Treatment/medication	0.400699	0.0643696	1.06649	1039	337159
NEALEUKB_N23	Diagnoses - main ICD10: N23 Unspecified renal colic	ICD10 codes	0.401716	-0.0613329	0.94051	1139	337199
NEALEUKB_K83	Diagnoses - main ICD10: K83 Other diseases of biliary tract	ICD10 codes	0.401741	0.0938349	1.09838	486	337199
NEALEUKB_20002_1277	Non-cancer illness code, self-reported: glaucoma	Non-cancer illness	0.402164	0.0349101	1.03553	3536	337159
NEALEUKB_20002_1567	Non-cancer illness code, self-reported: infectious mononucleosis / glandular fever / epstein barr virus (ebv)	Non-cancer illness	0.402531	0.100398	1.10561	423	337159
NEALEUKB_L43	Diagnoses - main ICD10: L43 Lichen planus	ICD10 codes	0.404348	-0.128523	0.879394	256	337199
NEALEUKB_6148_6	Eye problems/disorders: Other serious eye condition	Illnesses	0.404603	0.0270223	1.02739	6058	108817
NEALEUKB_20001_1072	Cancer code, self-reported: cin/pre-cancer cells cervix	Cancer code self-reported	0.404882	0.059789	1.06161	1180	337159
NEALEUKB_S64	Diagnoses - main ICD10: S64 Injury of nerves at wrist and hand level	ICD10 codes	0.405599	0.126232	1.13454	264	337199
NEALEUKB_K14	Diagnoses - main ICD10: K14 Diseases of tongue	ICD10 codes	0.407252	-0.0913457	0.912702	501	337199
NEALEUKB_20003_1140923852	Treatment/medication code: elleste-solo 1mg tablet	Treatment/medication	0.407836	-0.0835941	0.919805	596	337159
NEALEUKB_20003_1140874420	Treatment/medication code: quinine	Treatment/medication	0.408125	0.0429262	1.04386	2272	337159
NEALEUKB_20003_1140872112	Treatment/medication code: epanutin 25mg capsule	Treatment/medication	0.409879	0.128026	1.13658	252	337159
NEALEUKB_J39	Diagnoses - main ICD10: J39 Other diseases of upper respiratory tract	ICD10 codes	0.40994	-0.133128	0.875353	233	337199
NEALEUKB_H11	Diagnoses - main ICD10: H11 Other disorders of conjunctiva	ICD10 codes	0.41049	0.122626	1.13046	274	337199
NEALEUKB_H71	Diagnoses - main ICD10: H71 Cholesteatoma of middle ear	ICD10 codes	0.41224	-0.132472	0.875928	233	337199
NEALEUKB_C54	Diagnoses - main ICD10: C54 Malignant neoplasm of corpus uteri	ICD10 codes	0.413707	0.0828988	1.08643	591	337199
NEALEUKB_20001_1055	Cancer code, self-reported: chronic lymphocytic	Cancer code self-reported	0.413975	0.135511	1.14512	221	337159
NEALEUKB_20002_1628	Non-cancer illness code, self-reported: fracture nose	Non-cancer illness	0.414078	-0.0960294	0.908437	440	337159
NEALEUKB_20003_1140921822	Treatment/medication code: mirena 20mcg/24hrs intrauterine system	Treatment/medication	0.414801	0.0880861	1.09208	521	337159
NEALEUKB_K57	Diagnoses - main ICD10: K57 Diverticular disease of intestine	ICD10 codes	0.415202	0.0244847	1.02479	6865	337199
NEALEUKB_20003_1140888552	Treatment/medication code: enalapril	Treatment/medication	0.416521	-0.039229	0.96153	2626	337159
NEALEUKB_20111_13	Illnesses of siblings: Prostate cancer	Family illnesses	0.416935	0.0306514	1.03113	4128	259921
NEALEUKB_20003_1140870164	Treatment/medication code: tamoxifen	Treatment/medication	0.417418	-0.0613378	0.940505	1063	337159
NEALEUKB_R33	Diagnoses - main ICD10: R33 Retention of urine	ICD10 codes	0.417632	0.0529924	1.05442	1425	337199
NEALEUKB_Z40	Diagnoses - main ICD10: Z40 Prophylactic surgery	ICD10 codes	0.418186	-0.111239	0.894724	322	337199
NEALEUKB_20003_1140910814	Treatment/medication code: sodium thyroxine	Treatment/medication	0.418526	0.158182	1.17138	159	337159
NEALEUKB_H91	Diagnoses - main ICD10: H91 Other hearing loss	ICD10 codes	0.418923	0.122456	1.13027	265	337199
NEALEUKB_6142_5	Current employment status: Unemployed	Exercise and Work	0.419474	0.0278736	1.02827	5163	336252
NEALEUKB_20003_1141152848	Treatment/medication code: quetiapine	Treatment/medication	0.419841	-0.14209	0.867543	196	337159
NEALEUKB_40007	Age at death	Illnesses	0.420118	0.0209531			8652
NEALEUKB_20003_1140874744	Treatment/medication code: gliclazide	Treatment/medication	0.420185	-0.0376306	0.963069	2807	337159
NEALEUKB_826	Job involves shift work	Exercise and Work	0.420215	0.00376084			190442
NEALEUKB_20003_1140926592	Treatment/medication code: estraderm mx 25 patch	Treatment/medication	0.420321	0.0863858	1.09023	529	337159
NEALEUKB_6149_4	Mouth/teeth dental problems: Loose teeth	Illnesses	0.4204	-0.0176131	0.982541	13238	336138
NEALEUKB_20003_1140865416	Treatment/medication code: colpermin 0.2ml m/r gel e/c capsule	Treatment/medication	0.420481	-0.116461	0.890065	291	337159
NEALEUKB_M51	Diagnoses - main ICD10: M51 Other intervertebral disk disorders	ICD10 codes	0.421521	-0.0368282	0.963842	2920	337199
NEALEUKB_20003_1140879616	Treatment/medication code: amitriptyline	Treatment/medication	0.421834	0.0249544	1.02527	6403	337159
NEALEUKB_2030	Guilty feelings	Mental health	0.422375	-0.00757897	0.99245	92945	328769
NEALEUKB_20111_101	Illnesses of siblings: None of the above (group 2)	Family illnesses	0.422534	0.0120089	1.01208	224596	259921
NEALEUKB_20003_1140861832	Treatment/medication code: tranexamic acid	Treatment/medication	0.422818	0.0943269	1.09892	439	337159
NEALEUKB_Z39	Diagnoses - main ICD10: Z39 Postpartum care and examination	ICD10 codes	0.423826	0.121587	1.12929	263	337199
NEALEUKB_20002_1649	Non-cancer illness code, self-reported: fracture shaft of femur	Non-cancer illness	0.423852	0.141218	1.15168	195	337159
NEALEUKB_R41	Diagnoses - main ICD10: R41 Other symptoms and signs involving cognitive functions and awareness	ICD10 codes	0.425236	-0.0952968	0.909103	426	337199
NEALEUKB_20002_1165	Non-cancer illness code, self-reported: pancreatitis	Non-cancer illness	0.425401	-0.0726577	0.929919	733	337159
NEALEUKB_Z12	Diagnoses - main ICD10: Z12 Special screening examination for neoplasms	ICD10 codes	0.426617	-0.0415639	0.959288	2238	337199
NEALEUKB_L02	Diagnoses - main ICD10: L02 Cutaneous abscess, furuncle and carbuncle	ICD10 codes	0.427664	0.0570471	1.05871	1179	337199
NEALEUKB_K07	Diagnoses - main ICD10: K07 Dentofacial anomalies [including malocclusion]	ICD10 codes	0.427813	-0.111615	0.894389	307	337199
NEALEUKB_3829	Number of stillbirths	Illnesses	0.428217	0.0027461			56069
NEALEUKB_20002_1081	Non-cancer illness code, self-reported: stroke	Non-cancer illness	0.428432	0.0292913	1.02972	4496	337159
NEALEUKB_2080	Frequency of tiredness / lethargy in last 2 weeks	Mental health	0.428629	-0.00280412			327528
NEALEUKB_20002_1516	Non-cancer illness code, self-reported: bph / benign prostatic hypertrophy	Non-cancer illness	0.428668	0.0807278	1.08408	584	337159
NEALEUKB_5375	Longest period of unenthusiasm / disinterest	Mental health	0.428793	0.0111383			29704
NEALEUKB_2664_4	Reason for reducing amount of alcohol drunk: Financial reasons	Alcohol	0.429094	0.0245305	1.02483	6549	124798
NEALEUKB_1807	Father's age at death	Early life	0.429266	-0.0038657			248726
NEALEUKB_I70	Diagnoses - main ICD10: I70 Atherosclerosis	ICD10 codes	0.429879	0.105576	1.11135	340	337199
NEALEUKB_4803_13	Tinnitus: Yes, now some of the time	Illnesses	0.430007	-0.020554	0.979656	9796	109411
NEALEUKB_1001	Duration of strenuous sports	Exercise and Work	0.430283	-0.0125583			34342
NEALEUKB_6153_2	Medication for cholesterol, blood pressure, diabetes, or take exogenous hormones: Blood pressure medication	Treatment/medication	0.430548	-0.0120559	0.988017	31488	180203
NEALEUKB_20003_1140862628	Treatment/medication code: piriton 4mg tablet	Treatment/medication	0.430922	0.0857074	1.08949	514	337159
NEALEUKB_20002_1497	Non-cancer illness code, self-reported: pneumothorax	Non-cancer illness	0.431166	0.161189	1.17491	145	337159
NEALEUKB_R42	Diagnoses - main ICD10: R42 Dizziness and giddiness	ICD10 codes	0.431413	-0.0611781	0.940656	1008	337199
NEALEUKB_20107_4	Illnesses of father: Bowel cancer	Family illnesses	0.432261	0.0147774	1.01489	17428	292053
NEALEUKB_Z00	Diagnoses - main ICD10: Z00 General examination and investigation of persons without complaint or reported diagnosis	ICD10 codes	0.432542	-0.147144	0.86317	173	337199
NEALEUKB_20002_1495	Non-cancer illness code, self-reported: lymphoedema	Non-cancer illness	0.432663	-0.15061	0.860183	165	337159
NEALEUKB_6150_2	Vascular/heart problems diagnosed by doctor: Angina	Illnesses	0.434003	-0.0189558	0.981223	10618	336683
NEALEUKB_20003_1140923402	Treatment/medication code: co-amilofruse	Treatment/medication	0.43692	0.106191	1.11203	326	337159
NEALEUKB_N90	Diagnoses - main ICD10: N90 Other noninflammatory disorders of vulva and perineum	ICD10 codes	0.437006	0.0697	1.07219	756	337199
NEALEUKB_O75	Diagnoses - main ICD10: O75 Other complications of labour and delivery, not elsewhere classified	ICD10 codes	0.437648	0.142233	1.15285	181	337199
NEALEUKB_20003_1140928274	Treatment/medication code: ropinirole	Treatment/medication	0.437704	0.123796	1.13179	239	337159
NEALEUKB_2355	Most recent bowel cancer screening	Illnesses	0.43786	-0.00364541			75920
NEALEUKB_4501	Non-accidental death in close genetic family	Early life	0.438492	0.0131546	1.01324	28680	105569
NEALEUKB_20003_1141176662	Treatment/medication code: celecoxib	Treatment/medication	0.440768	-0.102067	0.902969	347	337159
NEALEUKB_20002_1456	Non-cancer illness code, self-reported: malabsorption/coeliac disease	Non-cancer illness	0.44257	0.0497739	1.05103	1452	337159
NEALEUKB_1677	Breastfed as a baby	Early life	0.443654	-0.00817794	0.991855	181621	255881
NEALEUKB_M71	Diagnoses - main ICD10: M71 Other bursopathies	ICD10 codes	0.444074	0.113617	1.12032	276	337199
NEALEUKB_20003_1140878304	Treatment/medication code: e45 cream	Treatment/medication	0.444604	0.125956	1.13423	224	337159
NEALEUKB_R04	Diagnoses - main ICD10: R04 Haemorrhage from respiratory passages	ICD10 codes	0.444691	0.0446668	1.04568	1788	337199
NEALEUKB_M13	Diagnoses - main ICD10: M13 Other arthritis	ICD10 codes	0.444813	0.0724675	1.07516	677	337199
NEALEUKB_G43	Diagnoses - main ICD10: G43 Migraine	ICD10 codes	0.445827	-0.0694317	0.932924	734	337199
NEALEUKB_20002_1413	Non-cancer illness code, self-reported: nasal/sinus disorder	Non-cancer illness	0.446234	-0.0520404	0.949291	1307	337159
NEALEUKB_N88	Diagnoses - main ICD10: N88 Other noninflammatory disorders of cervix uteri	ICD10 codes	0.446282	-0.10563	0.899757	316	337199
NEALEUKB_20003_1140864950	Treatment/medication code: bisoprolol fumarate+hydrochlorothiazide 10mg/6.25mg tablet	Treatment/medication	0.447684	-0.126809	0.880902	218	337159
NEALEUKB_20002_1668	Non-cancer illness code, self-reported: allergy to house dust mite	Non-cancer illness	0.447888	-0.138344	0.870799	183	337159
NEALEUKB_6154_5	Medication for pain relief, constipation, heartburn: Omeprazole (e.g. Zanprol)	Treatment/medication	0.448406	0.013598	1.01369	20058	333581
NEALEUKB_20002_1074	Non-cancer illness code, self-reported: angina	Non-cancer illness	0.449012	-0.0183447	0.981823	10612	337159
NEALEUKB_6149_1	Mouth/teeth dental problems: Mouth ulcers	Illnesses	0.449738	-0.0105958	0.98946	34398	336138
NEALEUKB_20003_1141181868	Treatment/medication code: omacor 1g capsule	Treatment/medication	0.450652	0.0915418	1.09586	413	337159
NEALEUKB_20003_1141184726	Treatment/medication code: xalacom 0.005%/0.5% eye drops	Treatment/medication	0.451101	0.13589	1.14556	187	337159
NEALEUKB_20002_1126	Non-cancer illness code, self-reported: spontaneous pneumothorax/recurrent pneumothorax	Non-cancer illness	0.45115	0.0656874	1.06789	801	337159
NEALEUKB_20003_1140869176	Treatment/medication code: logynon tablet	Treatment/medication	0.452135	-0.156102	0.855472	141	337159
NEALEUKB_20002_1646	Non-cancer illness code, self-reported: fracture vertebra / crush fracture / vertebral collapse	Non-cancer illness	0.452343	-0.116749	0.889808	252	337159
NEALEUKB_M20	Diagnoses - main ICD10: M20 Acquired deformities of fingers and toes	ICD10 codes	0.452591	-0.0259231	0.97441	5148	337199
NEALEUKB_20003_1140911682	Treatment/medication code: selenium ace tablet	Treatment/medication	0.452881	-0.0863352	0.917287	460	337159
NEALEUKB_4728	Leg pain on walking	Illnesses	0.453993	-0.0134155	0.986674	24101	110337
NEALEUKB_20003_1140868472	Treatment/medication code: vagifem 25mcg pessary	Treatment/medication	0.454744	0.0592729	1.06106	967	337159
NEALEUKB_20002_1200	Non-cancer illness code, self-reported: ureteric obstruction/hydronephrosis	Non-cancer illness	0.455181	0.12039	1.12794	234	337159
NEALEUKB_22129	Doctor diagnosed chronic bronchitis	Illnesses	0.455812	0.0601891	1.06204	944	83529
NEALEUKB_20003_1140876146	Treatment/medication code: rhinocort 50micrograms nasal spray	Treatment/medication	0.457551	0.152123	1.1643	145	337159
NEALEUKB_N94	Diagnoses - main ICD10: N94 Pain and other conditions associated with female genital organs and menstrual cycle	ICD10 codes	0.45865	0.0573556	1.05903	1015	337199
NEALEUKB_20003_1141179920	Treatment/medication code: lumigan 0.3mg/ml eye drops	Treatment/medication	0.45882	-0.12072	0.886282	229	337159
NEALEUKB_20002_1406	Non-cancer illness code, self-reported: muscle or soft tissue injuries	Non-cancer illness	0.459529	0.0368122	1.0375	2469	337159
NEALEUKB_20003_1140857636	Treatment/medication code: prempak 0.625 tablet	Treatment/medication	0.459737	-0.0814349	0.921793	501	337159
NEALEUKB_2395_2	Hair/balding pattern: Pattern 2	Physical	0.460154	0.0109971	1.01106	35563	154988
NEALEUKB_6155_6	Vitamin and mineral supplements: Folic acid or Folate (Vit B9)	Treatment/medication	0.460325	0.0221645	1.02241	6876	335591
NEALEUKB_20002_1558	Non-cancer illness code, self-reported: ectopic pregnancy	Non-cancer illness	0.460449	-0.116257	0.890246	245	337159
NEALEUKB_N35	Diagnoses - main ICD10: N35 Urethral stricture	ICD10 codes	0.462324	0.0495381	1.05079	1343	337199
NEALEUKB_4653	Ever highly irritable/argumentative for 2 days	Mental health	0.462655	-0.0143222	0.98578	19265	108925
NEALEUKB_6152_8	Blood clot, DVT, bronchitis, emphysema, asthma, rhinitis, eczema, allergy diagnosed by doctor: Asthma	Illnesses	0.462712	-0.00976687	0.990281	38791	336782
NEALEUKB_20002_1398	Non-cancer illness code, self-reported: pneumonia	Non-cancer illness	0.463147	-0.0262562	0.974086	4813	337159
NEALEUKB_20002_1434	Non-cancer illness code, self-reported: other neurological problem	Non-cancer illness	0.463578	0.0483932	1.04958	1400	337159
NEALEUKB_6156_100	Manic/hyper symptoms: None of the above	Mental health	0.463709	-0.0250887	0.975223	7998	22133
NEALEUKB_J84	Diagnoses - main ICD10: J84 Other interstitial pulmonary diseases	ICD10 codes	0.464117	-0.145467	0.864618	154	337199
NEALEUKB_N48	Diagnoses - main ICD10: N48 Other disorders of penis	ICD10 codes	0.465988	-0.0604339	0.941356	884	337199
NEALEUKB_6153_100	Medication for cholesterol, blood pressure, diabetes, or take exogenous hormones: None of the above	Treatment/medication	0.467109	0.00912701	1.00917	124239	180203
NEALEUKB_20002_1309	Non-cancer illness code, self-reported: osteoporosis	Non-cancer illness	0.467171	-0.0248012	0.975504	5266	337159
NEALEUKB_757	Time employed in main current job	Exercise and Work	0.467318	-0.00421761			180531
NEALEUKB_K44	Diagnoses - main ICD10: K44 Diaphragmatic hernia	ICD10 codes	0.46734	0.0247481	1.02506	5321	337199
NEALEUKB_20003_1140871310	Treatment/medication code: ibuprofen	Treatment/medication	0.468153	0.00930767	1.00935	41952	337159
NEALEUKB_20003_1140874930	Treatment/medication code: prednisolone	Treatment/medication	0.468164	-0.0407224	0.960096	1940	337159
NEALEUKB_864	Number of days/week walked 10+ minutes	Exercise and Work	0.469056	-0.00597857			331654
NEALEUKB_20003_1140875336	Treatment/medication code: nabumetone	Treatment/medication	0.469517	-0.138842	0.870366	165	337159
NEALEUKB_20152	Reproduciblity of spirometry measurement using ERS/ATS criteria	Physical	0.470233	-0.00844228	0.991593	199585	255492
NEALEUKB_20107_100	Illnesses of father: None of the above (group 1)	Family illnesses	0.471101	0.00675478	1.00678	109206	292053
NEALEUKB_20003_1140923022	Treatment/medication code: arimidex 1mg tablet	Treatment/medication	0.471221	-0.0724028	0.930156	602	337159
NEALEUKB_3090	Used an inhaler for chest within last hour	Smoking	0.472057	0.0375722	1.03829	2245	309688
NEALEUKB_21001	Body mass index (BMI)	Physical	0.472145	0.00300976			336107
NEALEUKB_Z01	Diagnoses - main ICD10: Z01 Other special examinations and investigations of persons without complaint or reported diagnosis	ICD10 codes	0.472403	0.0523645	1.05376	1148	337199
NEALEUKB_20003_1141167594	Treatment/medication code: qvar 50 inhaler	Treatment/medication	0.472543	0.049681	1.05094	1275	337159
NEALEUKB_R06	Diagnoses - main ICD10: R06 Abnormalities of breathing	ICD10 codes	0.47317	0.0344762	1.03508	2650	337199
NEALEUKB_M75	Diagnoses - main ICD10: M75 Shoulder lesions	ICD10 codes	0.473207	0.0276289	1.02801	4147	337199
NEALEUKB_L60	Diagnoses - main ICD10: L60 Nail disorders	ICD10 codes	0.473985	0.0703337	1.07287	631	337199
NEALEUKB_6149_3	Mouth/teeth dental problems: Bleeding gums	Illnesses	0.474166	-0.00905027	0.990991	43469	336138
NEALEUKB_20003_1140883468	Treatment/medication code: clonidine	Treatment/medication	0.474693	0.0851967	1.08893	428	337159
NEALEUKB_M23	Diagnoses - main ICD10: M23 Internal derangement of knee	ICD10 codes	0.475007	-0.0205606	0.979649	7489	337199
NEALEUKB_20003_1140923688	Treatment/medication code: zoton 15mg capsule	Treatment/medication	0.475229	-0.113187	0.892983	242	337159
NEALEUKB_N99	Diagnoses - main ICD10: N99 Postprocedural disorders of genito-urinary system, not elsewhere classified	ICD10 codes	0.475258	0.0926677	1.0971	361	337199
NEALEUKB_20003_1140926922	Treatment/medication code: antihistamine 60mg tablet	Treatment/medication	0.476723	-0.113038	0.893117	241	337159
NEALEUKB_M17	Diagnoses - main ICD10: M17 Gonarthrosis [arthrosis of knee]	ICD10 codes	0.47693	0.0218585	1.0221	6560	337199
NEALEUKB_2020	Loneliness, isolation	Mental health	0.477144	-0.00794314	0.992088	58752	332263
NEALEUKB_T42	Diagnoses - main ICD10: T42 Poisoning by antiepileptic, sedative-hypnotic and anti-Parkinsonism drugs	ICD10 codes	0.477167	-0.0884492	0.91535	393	337199
NEALEUKB_2405	Number of children fathered	Physical	0.478241	-0.00362411			154888
NEALEUKB_22504	Bring up phlegm/sputum/mucus on most days	Physical	0.47855	-0.021745	0.97849	6998	83529
NEALEUKB_T40	Diagnoses - main ICD10: T40 Poisoning by narcotics and psychodysleptics [hallucinogens]	ICD10 codes	0.478855	0.13015	1.139	180	337199
NEALEUKB_F45	Diagnoses - main ICD10: F45 Somatoform disorders	ICD10 codes	0.479491	-0.128898	0.879063	183	337199
NEALEUKB_20003_1140865578	Treatment/medication code: mesalazine	Treatment/medication	0.480379	0.080388	1.08371	469	337159
NEALEUKB_20110_1	Illnesses of mother: Heart disease	Family illnesses	0.480546	-0.00765856	0.992371	62065	308780
NEALEUKB_20151	Forced vital capacity (FVC), Best measure	Physical	0.481065	-0.0026578			255492
NEALEUKB_H53	Diagnoses - main ICD10: H53 Visual disturbances	ICD10 codes	0.481545	0.0911185	1.0954	363	337199
NEALEUKB_20003_1140862148	Treatment/medication code: serevent 25mcg inhaler	Treatment/medication	0.481917	0.0573888	1.05907	915	337159
NEALEUKB_B34	Diagnoses - main ICD10: B34 Viral infection of unspecified site	ICD10 codes	0.482319	-0.0656718	0.936438	697	337199
NEALEUKB_L05	Diagnoses - main ICD10: L05 Pilonidal cyst	ICD10 codes	0.483164	-0.099836	0.904986	300	337199
NEALEUKB_20002_1111	Non-cancer illness code, self-reported: asthma	Non-cancer illness	0.483784	-0.00928603	0.990757	39049	337159
NEALEUKB_20002_1076	Non-cancer illness code, self-reported: heart failure/pulmonary odema	Non-cancer illness	0.48389	0.11746	1.12464	216	337159
NEALEUKB_20003_1141166294	Treatment/medication code: leflunomide	Treatment/medication	0.484757	-0.142577	0.86712	146	337159
NEALEUKB_20111_100	Illnesses of siblings: None of the above (group 1)	Family illnesses	0.485119	0.00732459	1.00735	178376	259921
NEALEUKB_1279	Exposure to tobacco smoke outside home	Smoking	0.486349	0.00179477			286550
NEALEUKB_20003_1189	Treatment/medication code: co-enzyme q10/ubiquinone/bio-quinone/coenzyme q10	Treatment/medication	0.486654	0.0506924	1.052	1148	337159
NEALEUKB_20003_1140877630	Treatment/medication code: calcium+ergocalciferol tablet	Treatment/medication	0.487416	-0.139335	0.869937	151	337159
NEALEUKB_20003_1140883524	Treatment/medication code: cinnarizine	Treatment/medication	0.487617	-0.12722	0.88054	181	337159
NEALEUKB_20003_1140870788	Treatment/medication code: calcium salts	Treatment/medication	0.488295	0.0380608	1.03879	2022	337159
NEALEUKB_20003_1141176832	Treatment/medication code: seretide 50 evohaler	Treatment/medication	0.488523	-0.027291	0.973078	3961	337159
NEALEUKB_4803_12	Tinnitus: Yes, now a lot of the time	Illnesses	0.488548	-0.0328424	0.967691	2760	109411
NEALEUKB_K52	Diagnoses - main ICD10: K52 Other non-infective gastro-enteritis and colitis	ICD10 codes	0.489238	0.0214177	1.02165	6453	337199
NEALEUKB_2834	Bilateral oophorectomy (both ovaries removed)	Illnesses	0.489452	0.0146744	1.01478	14702	178676
NEALEUKB_F33	Diagnoses - main ICD10: F33 Recurrent depressive disorder	ICD10 codes	0.489802	0.10729	1.11326	252	337199
NEALEUKB_20003_1140923276	Treatment/medication code: co-amilozide	Treatment/medication	0.489819	0.122257	1.13004	194	337159
NEALEUKB_M54	Diagnoses - main ICD10: M54 Dorsalgia	ICD10 codes	0.491264	-0.0227435	0.977513	5660	337199
NEALEUKB_C73	Diagnoses - main ICD10: C73 Malignant neoplasm of thyroid gland	ICD10 codes	0.491897	-0.121994	0.885154	193	337199
NEALEUKB_20023	Mean time to correctly identify matches	Physical	0.492705	-0.00286869			335139
NEALEUKB_T78	Diagnoses - main ICD10: T78 Adverse effects, not elsewhere classified	ICD10 codes	0.493347	0.0836522	1.08725	408	337199
NEALEUKB_R31	Diagnoses - main ICD10: R31 Unspecified haematuria	ICD10 codes	0.493475	0.0198795	1.02008	7363	337199
NEALEUKB_20003_1141180342	Treatment/medication code: beclometasone dipropionate+salbutamol	Treatment/medication	0.493525	0.115157	1.12205	215	337159
NEALEUKB_20003_1141150944	Treatment/medication code: nasonex 0.05% aqueous nasal spray	Treatment/medication	0.496043	-0.0409246	0.959902	1690	337159
NEALEUKB_6142_7	Current employment status: Full or part-time student	Exercise and Work	0.496676	-0.033262	0.967285	2555	336252
NEALEUKB_O47	Diagnoses - main ICD10: O47 False labour	ICD10 codes	0.496823	-0.0612993	0.940542	747	337199
NEALEUKB_E04	Diagnoses - main ICD10: E04 Other non-toxic goitre	ICD10 codes	0.497079	-0.0613777	0.940468	745	337199
NEALEUKB_1707_2	Handedness (chirality/laterality): Left-handed	Physical	0.497492	0.00975918	1.00981	32442	337130
NEALEUKB_20003_1140927086	Treatment/medication code: arthrotec 50 tablet	Treatment/medication	0.498322	0.0999787	1.10515	279	337159
NEALEUKB_20003_1140861806	Treatment/medication code: aspirin 75mg tablet	Treatment/medication	0.500469	0.0370389	1.03773	2021	337159
NEALEUKB_20003_1140909786	Treatment/medication code: beclometasone	Treatment/medication	0.500588	-0.0298848	0.970557	3116	337159
NEALEUKB_20003_1140882782	Treatment/medication code: dermovate cream	Treatment/medication	0.501051	-0.0732174	0.929399	514	337159
NEALEUKB_20003_1187	Treatment/medication code: chondroitin product	Treatment/medication	0.501851	-0.0250684	0.975243	4416	337159
NEALEUKB_40001_C159	Underlying (primary) cause of death: ICD10: C15.9 Oesophagus, unspecified	Primary cause of death	0.501863	0.103801	1.10938	260	7637
NEALEUKB_20002_1371	Non-cancer illness code, self-reported: sarcoidosis	Non-cancer illness	0.501952	-0.0649843	0.937082	650	337159
NEALEUKB_6159_4	Pain type(s) experienced in last month: Back pain	Illnesses	0.502548	0.00654991	1.00657	85221	336650
NEALEUKB_20002_1445	Non-cancer illness code, self-reported: clotting disorder/excessive bleeding	Non-cancer illness	0.502881	0.0923697	1.09677	320	337159
NEALEUKB_20003_1141151718	Treatment/medication code: evorel conti patch	Treatment/medication	0.503347	0.0847553	1.08845	379	337159
NEALEUKB_20002_1634	Non-cancer illness code, self-reported: fracture forearm / wrist	Non-cancer illness	0.503841	0.0618169	1.06377	712	337159
NEALEUKB_135	Number of self-reported non-cancer illnesses	Illnesses	0.504196	0.00233429			337159
NEALEUKB_20003_1140877892	Treatment/medication code: voltarol emulgel	Treatment/medication	0.505641	0.114645	1.12148	205	337159
NEALEUKB_20002_1471	Non-cancer illness code, self-reported: atrial fibrillation	Non-cancer illness	0.506033	0.0319457	1.03246	2650	337159
NEALEUKB_2306	Weight change compared with 1 year ago	Illnesses	0.50631	-0.00182916			331803
NEALEUKB_3751	Chest pain or discomfort when walking uphill or hurrying	Illnesses	0.50632	0.0180166	1.01818	11056	41494
NEALEUKB_20003_1141167932	Treatment/medication code: rizatriptan	Treatment/medication	0.507131	-0.101243	0.903713	261	337159
NEALEUKB_K37	Diagnoses - main ICD10: K37 Unspecified appendicitis	ICD10 codes	0.507641	0.10503	1.11074	242	337199
NEALEUKB_20001_1053	Cancer code, self-reported: non-hodgkins lymphoma	Cancer code self-reported	0.507738	0.0650615	1.06722	631	337159
NEALEUKB_20003_1140858452	Treatment/medication code: hepacon b12 1mg/1ml injection	Treatment/medication	0.507859	-0.13849	0.870672	139	337159
NEALEUKB_40001_C80	Underlying (primary) cause of death: ICD10: C80 Malignant neoplasm without specification of site	Primary cause of death	0.507889	0.12926	1.13799	162	7637
NEALEUKB_20001_1044	Cancer code, self-reported: prostate cancer	Cancer code self-reported	0.508827	0.032586	1.03312	2495	337159
NEALEUKB_6155_100	Vitamin and mineral supplements: None of the above	Treatment/medication	0.509233	-0.00604509	0.993973	231424	335591
NEALEUKB_20111_3	Illnesses of siblings: Lung cancer	Family illnesses	0.509261	0.0213239	1.02155	5611	259921
NEALEUKB_C16	Diagnoses - main ICD10: C16 Malignant neoplasm of stomach	ICD10 codes	0.509411	-0.120587	0.8864	182	337199
NEALEUKB_K91	Diagnoses - main ICD10: K91 Postprocedural disorders of digestive system, not elsewhere classified	ICD10 codes	0.509786	0.078416	1.08157	430	337199
NEALEUKB_20002_1412	Non-cancer illness code, self-reported: bronchitis	Non-cancer illness	0.510222	-0.0327021	0.967827	2482	337159
NEALEUKB_20003_1140871472	Treatment/medication code: naprosyn 250mg tablet	Treatment/medication	0.510554	-0.109396	0.896376	220	337159
NEALEUKB_1249	Past tobacco smoking	Smoking	0.510622	0.00363241			310749
NEALEUKB_H00	Diagnoses - main ICD10: H00 Hordeolum and chalazion	ICD10 codes	0.510756	0.0485022	1.0497	1121	337199
NEALEUKB_20002_1403	Non-cancer illness code, self-reported: female infertility	Non-cancer illness	0.510901	-0.0817646	0.921489	393	337159
NEALEUKB_O80	Diagnoses - main ICD10: O80 Single spontaneous delivery	ICD10 codes	0.511234	0.0428667	1.0438	1428	337199
NEALEUKB_20002_1295	Non-cancer illness code, self-reported: joint disorder	Non-cancer illness	0.51129	-0.0403147	0.960487	1621	337159
NEALEUKB_K59	Diagnoses - main ICD10: K59 Other functional intestinal disorders	ICD10 codes	0.513348	0.0328617	1.03341	2419	337199
NEALEUKB_30520	Potassium in urine	Physical	0.513448	-0.00277743			326816
NEALEUKB_20003_1140888172	Treatment/medication code: mometasone	Treatment/medication	0.513774	-0.0626728	0.939251	661	337159
NEALEUKB_S76	Diagnoses - main ICD10: S76 Injury of muscle and tendon at hip and thigh level	ICD10 codes	0.514873	0.129389	1.13813	154	337199
NEALEUKB_20111_12	Illnesses of siblings: Severe depression	Family illnesses	0.51517	-0.0120356	0.988037	18239	259921
NEALEUKB_C91	Diagnoses - main ICD10: C91 Lymphoid leukaemia	ICD10 codes	0.515788	0.113029	1.11966	201	337199
NEALEUKB_20107_10	Illnesses of father: Alzheimer's disease/dementia	Family illnesses	0.516165	0.0134902	1.01358	14024	292053
NEALEUKB_20002_1598	Non-cancer illness code, self-reported: tonsiltis	Non-cancer illness	0.516825	0.0328033	1.03335	2389	337159
NEALEUKB_20003_1141168326	Treatment/medication code: kliovance 1mg/0.5mg tablet	Treatment/medication	0.517963	-0.0598639	0.941893	709	337159
NEALEUKB_20003_1140874370	Treatment/medication code: aciclovir	Treatment/medication	0.518612	0.0981616	1.10314	263	337159
NEALEUKB_20003_1141146188	Treatment/medication code: latanoprost	Treatment/medication	0.518844	0.0607808	1.06267	686	337159
NEALEUKB_6158_3	Why reduced smoking: Health precaution	Smoking	0.51915	0.0305847	1.03106	4990	10503
NEALEUKB_20003_1140881702	Treatment/medication code: adalate 10mg capsule	Treatment/medication	0.519284	-0.0993259	0.905448	256	337159
NEALEUKB_1259	Smoking/smokers in household	Smoking	0.519862	-0.000984715			311142
NEALEUKB_6179_6	Mineral and other dietary supplements: Selenium	Treatment/medication	0.522807	0.018019	1.01818	7822	336314
NEALEUKB_20003_1140911754	Treatment/medication code: anadin tablet	Treatment/medication	0.523541	0.100092	1.10527	247	337159
NEALEUKB_O63	Diagnoses - main ICD10: O63 Long labour	ICD10 codes	0.525151	0.0529675	1.0544	875	337199
NEALEUKB_T18	Diagnoses - main ICD10: T18 Foreign body in alimentary tract	ICD10 codes	0.526637	-0.110953	0.894981	198	337199
NEALEUKB_20002_1425	Non-cancer illness code, self-reported: cerebral aneurysm	Non-cancer illness	0.527205	-0.103718	0.901479	226	337159
NEALEUKB_6164_3	Types of physical activity in last 4 weeks: Strenuous sports	Exercise and Work	0.527858	-0.00876354	0.991275	34693	335599
NEALEUKB_20003_1140917034	Treatment/medication code: airomir 100micrograms cfc-free inhaler	Treatment/medication	0.528177	0.125334	1.13353	154	337159
NEALEUKB_20003_1141171948	Treatment/medication code: adcal 600mg chewable tablet	Treatment/medication	0.529143	0.0497004	1.05096	976	337159
NEALEUKB_20002_1635	Non-cancer illness code, self-reported: fracture radius	Non-cancer illness	0.530407	-0.126732	0.88097	149	337159
NEALEUKB_5485	Leg pain when walking normally	Illnesses	0.530582	-0.0204658	0.979742	13259	23470
NEALEUKB_Z53	Diagnoses - main ICD10: Z53 Persons encountering health services for specifie procedures, not carried out	ICD10 codes	0.530728	-0.0441068	0.956852	1225	337199
NEALEUKB_6154_1	Medication for pain relief, constipation, heartburn: Aspirin	Treatment/medication	0.531168	-0.00761462	0.992414	46946	333581
NEALEUKB_20003_1141145660	Treatment/medication code: valsartan	Treatment/medication	0.531207	0.0389107	1.03968	1581	337159
NEALEUKB_6151_4	Fractured bone site(s): Spine	Illnesses	0.531504	-0.0569114	0.944678	736	335546
NEALEUKB_20002_1079	Non-cancer illness code, self-reported: cardiomyopathy	Non-cancer illness	0.531739	-0.0915109	0.912551	284	337159
NEALEUKB_20003_1140909702	Treatment/medication code: sulfasalazine	Treatment/medication	0.532495	0.0605068	1.06237	648	337159
NEALEUKB_20002_1373	Non-cancer illness code, self-reported: connective tissue disorder	Non-cancer illness	0.53262	-0.130505	0.877653	139	337159
NEALEUKB_6147_6	Reason for glasses/contact lenses: For a 'lazy' eye or an eye with poor vision since childhood (called 'amblyopia')	Illnesses	0.532843	-0.0296847	0.970752	2704	335700
NEALEUKB_1160	Sleep duration	Exercise and Work	0.533692	0.00203457			335410
NEALEUKB_I50	Diagnoses - main ICD10: I50 Heart failure	ICD10 codes	0.533999	-0.0617647	0.940104	617	337199
NEALEUKB_O68	Diagnoses - main ICD10: O68 Labour and delivery complicated by foetal stress [distress]	ICD10 codes	0.53414	0.0381732	1.03891	1613	337199
NEALEUKB_O34	Diagnoses - main ICD10: O34 Maternal care for known or suspected abnormality of pelvic organs	ICD10 codes	0.53485	-0.0586371	0.943049	681	337199
NEALEUKB_3872	Age of primiparous women at birth of child	Illnesses	0.53612	0.00979079			23804
NEALEUKB_20002_1214	Non-cancer illness code, self-reported: testicular problems (not cancer)	Non-cancer illness	0.536364	0.0701559	1.07268	472	337159
NEALEUKB_20001_1034	Cancer code, self-reported: kidney/renal cell cancer	Cancer code self-reported	0.536409	0.0730351	1.07577	436	337159
NEALEUKB_E83	Diagnoses - main ICD10: E83 Disorders of mineral metabolism	ICD10 codes	0.536694	0.0771595	1.08021	390	337199
NEALEUKB_L40	Diagnoses - main ICD10: L40 Psoriasis	ICD10 codes	0.536897	0.082356	1.08584	342	337199
NEALEUKB_20003_1140926780	Treatment/medication code: adizem-xl plus m/r capsule	Treatment/medication	0.536955	-0.0978772	0.90676	242	337159
NEALEUKB_20002_1238	Non-cancer illness code, self-reported: pituitary adenoma/tumour	Non-cancer illness	0.537449	-0.103957	0.901264	214	337159
NEALEUKB_20003_1140861958	Treatment/medication code: simvastatin	Treatment/medication	0.537624	-0.00817724	0.991856	38492	337159
NEALEUKB_Z31	Diagnoses - main ICD10: Z31 Procreative management	ICD10 codes	0.537665	0.117961	1.1252	166	337199
NEALEUKB_20118_13	Home area population density - urban or rural: Scotland - Accessible Small Town	Environment	0.538732	-0.0473417	0.953761	1021	333997
NEALEUKB_20111_9	Illnesses of siblings: Diabetes	Family illnesses	0.538789	-0.0104627	0.989592	21747	259921
NEALEUKB_20003_1140879818	Treatment/medication code: metoprolol	Treatment/medication	0.538905	-0.0599236	0.941836	640	337159
NEALEUKB_C44	Diagnoses - main ICD10: C44 Other malignant neoplasms of skin	ICD10 codes	0.539001	-0.021956	0.978283	4826	337199
NEALEUKB_20003_1140879424	Treatment/medication code: alverine	Treatment/medication	0.539151	0.105507	1.11127	206	337159
NEALEUKB_20003_1140922562	Treatment/medication code: femoston 1/10 tablet	Treatment/medication	0.54002	-0.0660657	0.936069	523	337159
NEALEUKB_20002_1544	Non-cancer illness code, self-reported: dupuytren's contracture	Non-cancer illness	0.54021	-0.0970858	0.907478	242	337159
NEALEUKB_816	Job involves heavy manual or physical work	Exercise and Work	0.540466	-0.00300965			190643
NEALEUKB_20003_1140875420	Treatment/medication code: baclofen	Treatment/medication	0.54083	0.0782098	1.08135	372	337159
NEALEUKB_H04	Diagnoses - main ICD10: H04 Disorders of lachrymal system	ICD10 codes	0.541053	0.0495247	1.05077	928	337199
NEALEUKB_20003_1141171646	Treatment/medication code: pioglitazone	Treatment/medication	0.541089	-0.0574067	0.94421	690	337159
NEALEUKB_R19	Diagnoses - main ICD10: R19 Other symptoms and signs involving the digestive system and abdomen	ICD10 codes	0.541591	0.0216658	1.0219	4888	337199
NEALEUKB_20118_7	Home area population density - urban or rural: England/Wales - Village - less sparse	Environment	0.541656	-0.011733	0.988336	17271	333997
NEALEUKB_20003_1140888648	Treatment/medication code: pravastatin	Treatment/medication	0.542426	-0.0375891	0.963109	1603	337159
NEALEUKB_20003_1141146234	Treatment/medication code: atorvastatin	Treatment/medication	0.542885	0.0150753	1.01519	10167	337159
NEALEUKB_20003_1141164276	Treatment/medication code: nebivolol	Treatment/medication	0.544522	-0.0919761	0.912127	264	337159
NEALEUKB_4067	Facial pains for 3+ months	Illnesses	0.544798	-0.0379439	0.962767	2858	6035
NEALEUKB_20003_1140861120	Treatment/medication code: coracten sr 10mg m/r capsule	Treatment/medication	0.54487	-0.0870753	0.916608	294	337159
NEALEUKB_20002_1438	Non-cancer illness code, self-reported: polycythaemia vera	Non-cancer illness	0.546308	-0.123964	0.883412	144	337159
NEALEUKB_20001_1002	Cancer code, self-reported: breast cancer	Cancer code self-reported	0.546613	-0.0172104	0.982937	7480	337159
NEALEUKB_M06	Diagnoses - main ICD10: M06 Other rheumatoid arthritis	ICD10 codes	0.547306	0.0478403	1.049	964	337199
NEALEUKB_4717	Shortness of breath walking on level ground	Illnesses	0.547654	-0.0145632	0.985542	11459	109508
NEALEUKB_C18	Diagnoses - main ICD10: C18 Malignant neoplasm of colon	ICD10 codes	0.547807	0.0408583	1.0417	1320	337199
NEALEUKB_20003_1140880086	Treatment/medication code: calcipotriol	Treatment/medication	0.547881	-0.105841	0.899568	196	337159
NEALEUKB_20002_1657	Non-cancer illness code, self-reported: septicaemia / sepsis	Non-cancer illness	0.548277	0.101678	1.10703	212	337159
NEALEUKB_20002_1656	Non-cancer illness code, self-reported: fracture toe	Non-cancer illness	0.549272	-0.0986698	0.906042	224	337159
NEALEUKB_H40	Diagnoses - main ICD10: H40 Glaucoma	ICD10 codes	0.549903	0.0470817	1.04821	983	337199
NEALEUKB_6145_100	Illness, injury, bereavement, stress in last 2 years: None of the above	Illnesses	0.550247	0.00512614	1.00514	189518	335219
NEALEUKB_20002_1287	Non-cancer illness code, self-reported: anxiety/panic attacks	Non-cancer illness	0.551335	-0.021772	0.978463	4611	337159
NEALEUKB_22506_112	Tobacco smoking: Occasionally	Smoking	0.552151	-0.0425221	0.958369	1205	83133
NEALEUKB_6015	Chest pain felt during physical activity	Exercise and Work	0.552671	-0.00251678			50451
NEALEUKB_M70	Diagnoses - main ICD10: M70 Soft tissue disorders related to use, overuse and pressure	ICD10 codes	0.552793	0.0564595	1.05808	673	337199
NEALEUKB_2674	Ever had breast cancer screening / mammogram	Treatment/medication	0.553421	0.0087453	1.00878	146420	180861
NEALEUKB_D04	Diagnoses - main ICD10: D04 Carcinoma in situ of skin	ICD10 codes	0.553895	0.0986412	1.10367	219	337199
NEALEUKB_20002_1154	Non-cancer illness code, self-reported: irritable bowel syndrome	Non-cancer illness	0.554539	-0.0164214	0.983713	8030	337159
NEALEUKB_C67	Diagnoses - main ICD10: C67 Malignant neoplasm of bladder	ICD10 codes	0.554634	-0.0464031	0.954657	987	337199
NEALEUKB_O60	Diagnoses - main ICD10: O60 Preterm delivery	ICD10 codes	0.558176	0.118263	1.12554	149	337199
NEALEUKB_90088	No-wear time bias adjusted acceleration standard deviation	Physical	0.558228	-0.00531371			72615
NEALEUKB_20003_1141172924	Treatment/medication code: desloratadine	Treatment/medication	0.559729	0.0679758	1.07034	448	337159
NEALEUKB_20107_3	Illnesses of father: Lung cancer	Family illnesses	0.560064	-0.00878651	0.991252	27424	292053
NEALEUKB_20003_1140861778	Treatment/medication code: dipyridamole	Treatment/medication	0.560611	-0.0582217	0.943441	608	337159
NEALEUKB_N83	Diagnoses - main ICD10: N83 Noninflammatory disorders of ovary, Fallopian tube and broad ligament	ICD10 codes	0.561038	0.0356274	1.03627	1619	337199
NEALEUKB_20107_9	Illnesses of father: Diabetes	Family illnesses	0.561146	0.0087758	1.00881	28197	292053
NEALEUKB_6164_1	Types of physical activity in last 4 weeks: Walking for pleasure (not as a means of transport)	Exercise and Work	0.562779	0.00547847	1.00549	241930	335599
NEALEUKB_K08	Diagnoses - main ICD10: K08 Other disorders of teeth and supporting structures	ICD10 codes	0.563958	0.0404784	1.04131	1239	337199
NEALEUKB_6149_6	Mouth/teeth dental problems: Dentures	Illnesses	0.564327	0.0065198	1.00654	56894	336138
NEALEUKB_6164_2	Types of physical activity in last 4 weeks: Other exercises (eg: swimming, cycling, keep fit, bowling)	Exercise and Work	0.564393	-0.00490531	0.995107	162803	335599
NEALEUKB_20117_0	Alcohol drinker status: Never	Alcohol	0.566555	0.0140122	1.01411	10432	336965
NEALEUKB_2207	Wears glasses or contact lenses	Illnesses	0.568141	0.00784145	1.00787	301012	336919
NEALEUKB_Z13	Diagnoses - main ICD10: Z13 Special screening examination for other diseases and disorders	ICD10 codes	0.568175	0.0370428	1.03774	1449	337199
NEALEUKB_20001_1059	Cancer code, self-reported: malignant melanoma	Cancer code self-reported	0.568248	-0.0272965	0.973073	2677	337159
NEALEUKB_20003_1140872198	Treatment/medication code: sodium valproate	Treatment/medication	0.568846	0.079049	1.08226	316	337159
NEALEUKB_20003_1140866078	Treatment/medication code: indapamide	Treatment/medication	0.569132	0.0429729	1.04391	1070	337159
NEALEUKB_G62	Diagnoses - main ICD10: G62 Other polyneuropathies	ICD10 codes	0.569186	-0.105211	0.900135	178	337199
NEALEUKB_20003_1141179914	Treatment/medication code: bimatoprost	Treatment/medication	0.570126	-0.0992667	0.905501	199	337159
NEALEUKB_20003_1140871168	Treatment/medication code: voltarol 25mg e/c tablet	Treatment/medication	0.571121	-0.0740425	0.928632	356	337159
NEALEUKB_H33	Diagnoses - main ICD10: H33 Retinal detachments and breaks	ICD10 codes	0.572111	-0.0339981	0.966573	1686	337199
NEALEUKB_20110_2	Illnesses of mother: Stroke	Family illnesses	0.572195	-0.00700462	0.99302	44454	308780
NEALEUKB_20003_1141152590	Treatment/medication code: glimepiride	Treatment/medication	0.57293	-0.0814961	0.921736	291	337159
NEALEUKB_R10	Diagnoses - main ICD10: R10 Abdominal and pelvic pain	ICD10 codes	0.573574	0.0118757	1.01195	14203	337199
NEALEUKB_20002_1644	Non-cancer illness code, self-reported: fracture rib	Non-cancer illness	0.573626	0.0759284	1.07889	334	337159
NEALEUKB_3446_2	Type of tobacco currently smoked: Hand-rolled cigarettes	Smoking	0.573652	-0.020075	0.980125	5857	25291
NEALEUKB_20003_1140911640	Treatment/medication code: lecithin product	Treatment/medication	0.57404	0.100033	1.10521	192	337159
NEALEUKB_K74	Diagnoses - main ICD10: K74 Fibrosis and cirrhosis of liver	ICD10 codes	0.574582	-0.10743	0.898139	166	337199
NEALEUKB_C79	Diagnoses - main ICD10: C79 Secondary malignant neoplasm of other sites	ICD10 codes	0.574846	0.0675973	1.06993	419	337199
NEALEUKB_6152_6	Blood clot, DVT, bronchitis, emphysema, asthma, rhinitis, eczema, allergy diagnosed by doctor: Emphysema/chronic bronchitis	Illnesses	0.575733	0.0185865	1.01876	5599	336782
NEALEUKB_20110_3	Illnesses of mother: Lung cancer	Family illnesses	0.576149	0.0121227	1.0122	12712	308780
NEALEUKB_2453	Cancer diagnosed by doctor	Illnesses	0.576424	0.00878887	1.00883	26576	336272
NEALEUKB_20002_1569	Non-cancer illness code, self-reported: mumps / epidemic parotitis	Non-cancer illness	0.576845	0.0509963	1.05232	729	337159
NEALEUKB_G47	Diagnoses - main ICD10: G47 Sleep disorders	ICD10 codes	0.577044	-0.0306102	0.969854	2025	337199
NEALEUKB_5832_1	Which eye(s) affected by hypermetropia (long sight): Right eye	Illnesses	0.577801	-0.0440389	0.956917	1032	13923
NEALEUKB_20003_1140921828	Treatment/medication code: dicloflex 25mg e/c tablet	Treatment/medication	0.578643	-0.0688409	0.933475	396	337159
NEALEUKB_22506_113	Tobacco smoking: Ex-smoker	Smoking	0.579363	0.00981517	1.00986	30184	83133
NEALEUKB_20003_1140923350	Treatment/medication code: co-dydramol	Treatment/medication	0.580232	0.0298591	1.03031	2097	337159
NEALEUKB_20002_1249	Non-cancer illness code, self-reported: cranial nerve problem/palsy	Non-cancer illness	0.580369	0.0942999	1.09889	209	337159
NEALEUKB_4537	Work/job satisfaction	Mental health	0.580498	0.00426195			75840
NEALEUKB_O02	Diagnoses - main ICD10: O02 Other abnormal products of conception	ICD10 codes	0.582163	0.0447294	1.04574	920	337199
NEALEUKB_M50	Diagnoses - main ICD10: M50 Cervical disk disorders	ICD10 codes	0.582452	0.0588103	1.06057	532	337199
NEALEUKB_6162_4	Types of transport used (excluding work): Cycle	Exercise and Work	0.582924	0.00903209	1.00907	23918	335650
NEALEUKB_20003_1140862776	Treatment/medication code: clarityn 10mg tablet	Treatment/medication	0.583712	0.0794981	1.08274	289	337159
NEALEUKB_20002_1549	Non-cancer illness code, self-reported: lichen planus	Non-cancer illness	0.584386	-0.113583	0.89263	141	337159
NEALEUKB_20002_1597	Non-cancer illness code, self-reported: tinnitus / tiniitis	Non-cancer illness	0.586072	-0.0566195	0.944954	563	337159
NEALEUKB_J35	Diagnoses - main ICD10: J35 Chronic diseases of tonsils and adenoids	ICD10 codes	0.5866	0.0596979	1.06152	505	337199
NEALEUKB_S62	Diagnoses - main ICD10: S62 Fracture at wrist and hand level	ICD10 codes	0.586929	-0.0392476	0.961513	1168	337199
NEALEUKB_20003_1140909726	Treatment/medication code: vitamin c product	Treatment/medication	0.587606	0.0206972	1.02091	4224	337159
NEALEUKB_F43	Diagnoses - main ICD10: F43 Reaction to severe stress, and adjustment disorders	ICD10 codes	0.587791	0.0990775	1.10415	182	337199
NEALEUKB_4631	Ever unenthusiastic/disinterested for a whole week	Mental health	0.588328	-0.00840247	0.991633	39154	106868
NEALEUKB_6147_4	Reason for glasses/contact lenses: For 'astigmatism'	Illnesses	0.588707	-0.014334	0.985768	8864	335700
NEALEUKB_20003_1140888594	Treatment/medication code: fluvastatin	Treatment/medication	0.589251	0.104922	1.11062	161	337159
NEALEUKB_20003_1141172928	Treatment/medication code: neoclarityn 5mg tablet	Treatment/medication	0.589336	0.0673378	1.06966	391	337159
NEALEUKB_20002_1348	Non-cancer illness code, self-reported: gynaecological disorder (not cancer)	Non-cancer illness	0.590673	-0.0557411	0.945784	566	337159
NEALEUKB_20003_1140923670	Treatment/medication code: gtn - glyceryl trinitrate	Treatment/medication	0.591023	0.0555686	1.05714	569	337159
NEALEUKB_20107_13	Illnesses of father: Prostate cancer	Family illnesses	0.592029	0.00903319	1.00907	22534	292053
NEALEUKB_R39	Diagnoses - main ICD10: R39 Other symptoms and signs involving the urinary system	ICD10 codes	0.593266	0.0306849	1.03116	1849	337199
NEALEUKB_20003_1140876592	Treatment/medication code: multivitamin+mineral preparations	Treatment/medication	0.593281	0.019511	1.0197	4612	337159
NEALEUKB_20003_1140872072	Treatment/medication code: tegretol 100mg tablet	Treatment/medication	0.594327	-0.0482853	0.952862	741	337159
NEALEUKB_1797	Father still alive	Early life	0.594516	-0.00542301	0.994592	76074	328694
NEALEUKB_20002_1234	Non-cancer illness code, self-reported: adrenocortical insufficiency/addison's disease	Non-cancer illness	0.595089	0.110363	1.11668	141	337159
NEALEUKB_20003_1140875392	Treatment/medication code: plaquenil 200mg tablet	Treatment/medication	0.595256	0.106595	1.11248	151	337159
NEALEUKB_20002_1510	Non-cancer illness code, self-reported: dyspepsia / indigestion	Non-cancer illness	0.596317	0.0640623	1.06616	416	337159
NEALEUKB_20002_1112	Non-cancer illness code, self-reported: chronic obstructive airways disease/copd	Non-cancer illness	0.596403	-0.038086	0.96263	1179	337159
NEALEUKB_20003_1140868532	Treatment/medication code: testosterone product	Treatment/medication	0.596775	-0.0885566	0.915251	217	337159
NEALEUKB_102	Pulse rate, automated reading	Physical	0.597165	0.00230243			317756
NEALEUKB_20003_1140869276	Treatment/medication code: micronor tablet	Treatment/medication	0.597259	-0.0597685	0.941983	475	337159
NEALEUKB_6150_4	Vascular/heart problems diagnosed by doctor: High blood pressure	Illnesses	0.597775	0.0050334	1.00505	91033	336683
NEALEUKB_20107_1	Illnesses of father: Heart disease	Family illnesses	0.597998	0.00501253	1.00503	97385	292053
NEALEUKB_20003_1140884488	Treatment/medication code: diclofenac	Treatment/medication	0.598039	0.0155715	1.01569	7116	337159
NEALEUKB_D75	Diagnoses - main ICD10: D75 Other diseases of blood and blood-forming organs	ICD10 codes	0.598118	-0.0966158	0.907905	181	337199
NEALEUKB_20003_1140865350	Treatment/medication code: fybogel mebeverine sachet	Treatment/medication	0.598235	-0.0590866	0.942625	484	337159
NEALEUKB_20003_1140871024	Treatment/medication code: vitamin b compound tablet	Treatment/medication	0.598615	0.0266065	1.02696	2394	337159
NEALEUKB_20003_1141152998	Treatment/medication code: irbesartan	Treatment/medication	0.598748	-0.0264429	0.973904	2423	337159
NEALEUKB_N76	Diagnoses - main ICD10: N76 Other inflammation of vagina and vulva	ICD10 codes	0.599262	-0.0717512	0.930762	326	337199
NEALEUKB_20002_1163	Non-cancer illness code, self-reported: cholecystitis	Non-cancer illness	0.600281	0.0687855	1.07121	353	337159
NEALEUKB_6148_5	Eye problems/disorders: Macular degeneration	Illnesses	0.60038	-0.0258792	0.974453	2524	108817
NEALEUKB_47	Hand grip strength (right)	Physical	0.600692	0.00160004			335842
NEALEUKB_23110	Impedance of arm (left)	Physical	0.601798	0.00155924			331292
NEALEUKB_C83	Diagnoses - main ICD10: C83 Diffuse non-Hodgkin's lymphoma	ICD10 codes	0.602135	-0.0746054	0.92811	297	337199
NEALEUKB_M96	Diagnoses - main ICD10: M96 Postprocedural musculoskeletal disorders, not elsewhere classified	ICD10 codes	0.602527	-0.103818	0.90139	153	337199
NEALEUKB_Z47	Diagnoses - main ICD10: Z47 Other orthopaedic follow-up care	ICD10 codes	0.603135	0.0290791	1.02951	1954	337199
NEALEUKB_R22	Diagnoses - main ICD10: R22 Localised swelling, mass and lump of skin and subcutaneous tissue	ICD10 codes	0.604207	0.0403897	1.04122	1004	337199
NEALEUKB_20003_1140923348	Treatment/medication code: co-proxamol	Treatment/medication	0.604333	-0.0779161	0.925042	269	337159
NEALEUKB_20003_1140868580	Treatment/medication code: norethisterone	Treatment/medication	0.605586	-0.0902474	0.913705	199	337159
NEALEUKB_O70	Diagnoses - main ICD10: O70 Perineal laceration during delivery	ICD10 codes	0.606529	-0.0244968	0.975801	2689	337199
NEALEUKB_20003_1141168936	Treatment/medication code: sildenafil	Treatment/medication	0.606795	0.0499129	1.05118	646	337159
NEALEUKB_D14	Diagnoses - main ICD10: D14 Benign neoplasm of middle ear and respiratory system	ICD10 codes	0.606847	0.102917	1.1084	152	337199
NEALEUKB_5518	Leg pain on walking : effect of standing still	Illnesses	0.606972	-0.0181397	0.982024	8136	20855
NEALEUKB_20003_1141145638	Treatment/medication code: nasobec aqueous 50micrograms nasal spray	Treatment/medication	0.607778	-0.106577	0.898905	141	337159
NEALEUKB_M67	Diagnoses - main ICD10: M67 Other disorders of synovium and tendon	ICD10 codes	0.60926	-0.0298828	0.970559	1787	337199
NEALEUKB_2492	Taking other prescription medications	Treatment/medication	0.609444	-0.00434681	0.995663	158113	336330
NEALEUKB_20003_1140870196	Treatment/medication code: zoladex 3.6mg implant	Treatment/medication	0.610093	-0.0919465	0.912154	187	337159
NEALEUKB_6145_3	Illness, injury, bereavement, stress in last 2 years: Death of a close relative	Illnesses	0.610503	-0.0053342	0.99468	69921	335219
NEALEUKB_2335	Chest pain or discomfort	Illnesses	0.613026	0.00594389	1.00596	51937	334053
NEALEUKB_20003_1140872228	Treatment/medication code: gabapentin	Treatment/medication	0.613265	-0.0316383	0.968857	1558	337159
NEALEUKB_20003_1140888366	Treatment/medication code: thiamine preparation	Treatment/medication	0.613988	-0.0567041	0.944874	481	337159
NEALEUKB_20003_1140870954	Treatment/medication code: vitamin d product	Treatment/medication	0.614486	-0.0410236	0.959806	918	337159
NEALEUKB_20003_1140911658	Treatment/medication code: imigran 50mg tablet	Treatment/medication	0.615028	-0.0528897	0.948485	550	337159
NEALEUKB_S72	Diagnoses - main ICD10: S72 Fracture of femur	ICD10 codes	0.615394	0.039721	1.04052	975	337199
NEALEUKB_S00	Diagnoses - main ICD10: S00 Superficial injury of head	ICD10 codes	0.616007	0.0565203	1.05815	479	337199
NEALEUKB_Z71	Diagnoses - main ICD10: Z71 Persons encountering health services for other counselling and medical advice, not elsewhere classified	ICD10 codes	0.617227	-0.0947996	0.909555	169	337199
NEALEUKB_3393	Hearing aid user	Illnesses	0.617546	-0.0124182	0.987659	10322	204240
NEALEUKB_2734	Number of live births	Physical	0.61874	-0.0033271			180952
NEALEUKB_20002_1288	Non-cancer illness code, self-reported: nervous breakdown	Non-cancer illness	0.618816	-0.0533692	0.94803	529	337159
NEALEUKB_20003_2038459814	Treatment/medication code: digoxin	Treatment/medication	0.620294	-0.0420307	0.95884	846	337159
NEALEUKB_4803_14	Tinnitus: Yes, but not now, but have in the past	Illnesses	0.621679	0.0117131	1.01178	12076	109411
NEALEUKB_20150	Forced expiratory volume in 1-second (FEV1), Best measure	Physical	0.621801	-0.00196512			255492
NEALEUKB_20153	Forced expiratory volume in 1-second (FEV1), predicted	Physical	0.622323	0.00233896			110423
NEALEUKB_20003_1140883066	Treatment/medication code: insulin product	Treatment/medication	0.622892	-0.0211389	0.979083	3319	337159
NEALEUKB_6177_1	Medication for cholesterol, blood pressure or diabetes: Cholesterol lowering medication	Treatment/medication	0.62347	-0.00729468	0.992732	35840	154702
NEALEUKB_2784	Ever taken oral contraceptive pill	Treatment/medication	0.623578	-0.00751412	0.992514	149365	180749
NEALEUKB_20002_1190	Non-cancer illness code, self-reported: peritonitis	Non-cancer illness	0.623828	-0.03559	0.965036	1158	337159
NEALEUKB_2724	Had menopause	Physical	0.6245	-0.00700899	0.993016	111605	152035
NEALEUKB_J36	Diagnoses - main ICD10: J36 Peritonsillar abscess	ICD10 codes	0.625488	0.0761273	1.0791	250	337199
NEALEUKB_20002_1477	Non-cancer illness code, self-reported: psoriatic arthropathy	Non-cancer illness	0.626353	-0.0471216	0.953971	650	337159
NEALEUKB_20002_1442	Non-cancer illness code, self-reported: helicobacter pylori	Non-cancer illness	0.626527	-0.0401636	0.960632	894	337159
NEALEUKB_20003_1141176570	Treatment/medication code: fosamax 5mg tablet	Treatment/medication	0.626607	0.0612226	1.06314	384	337159
NEALEUKB_20003_1140888688	Treatment/medication code: betahistine	Treatment/medication	0.626726	-0.0377418	0.962962	1012	337159
NEALEUKB_K75	Diagnoses - main ICD10: K75 Other inflammatory liver diseases	ICD10 codes	0.627471	-0.0917813	0.912305	170	337199
NEALEUKB_3005	Fracture resulting from simple fall	Illnesses	0.628058	0.0131354	1.01322	18864	31762
NEALEUKB_M94	Diagnoses - main ICD10: M94 Other disorders of cartilage	ICD10 codes	0.628358	0.0821738	1.08564	211	337199
NEALEUKB_20003_1141180936	Treatment/medication code: calcium carbonate+colecalciferol 1.25g/5micrograms tablet	Treatment/medication	0.62894	-0.098945	0.905793	145	337159
NEALEUKB_O21	Diagnoses - main ICD10: O21 Excessive vomiting in pregnancy	ICD10 codes	0.629328	-0.0984828	0.906211	146	337199
NEALEUKB_R47	Diagnoses - main ICD10: R47 Speech disturbances, not elsewhere classified	ICD10 codes	0.629618	0.0943094	1.0989	159	337199
NEALEUKB_20002_1446	Non-cancer illness code, self-reported: anaemia	Non-cancer illness	0.630351	-0.0502143	0.951026	559	337159
NEALEUKB_M79	Diagnoses - main ICD10: M79 Other soft tissue disorders, not elsewhere classified	ICD10 codes	0.630496	-0.0174048	0.982746	4706	337199
NEALEUKB_20003_1140852976	Treatment/medication code: multivitamins	Treatment/medication	0.630983	0.0117885	1.01186	10402	337159
NEALEUKB_6142_100	Current employment status: None of the above	Exercise and Work	0.632421	0.0297835	1.03023	1575	336252
NEALEUKB_20002_1247	Non-cancer illness code, self-reported: meningitis	Non-cancer illness	0.633707	-0.0315512	0.968941	1392	337159
NEALEUKB_20003_1141157264	Treatment/medication code: salmeterol product	Treatment/medication	0.634823	-0.0810161	0.922179	209	337159
NEALEUKB_20110_9	Illnesses of mother: Diabetes	Family illnesses	0.635023	0.00709825	1.00712	28875	308780
NEALEUKB_D27	Diagnoses - main ICD10: D27 Benign neoplasm of ovary	ICD10 codes	0.635336	-0.047735	0.953386	600	337199
NEALEUKB_3062	Forced vital capacity (FVC)	Physical	0.635898	-0.0016272			307638
NEALEUKB_R35	Diagnoses - main ICD10: R35 Polyuria	ICD10 codes	0.63605	-0.0318198	0.968681	1349	337199
NEALEUKB_6145_5	Illness, injury, bereavement, stress in last 2 years: Marital separation/divorce	Illnesses	0.636437	0.0118388	1.01191	9980	335219
NEALEUKB_20003_1140862382	Treatment/medication code: becotide 50 inhaler	Treatment/medication	0.638001	0.0256131	1.02594	2063	337159
NEALEUKB_T81	Diagnoses - main ICD10: T81 Complications of procedures, not elsewhere classified	ICD10 codes	0.638129	-0.0193814	0.980805	3617	337199
NEALEUKB_T50	Diagnoses - main ICD10: T50 Poisoning by diuretics and other and unspecified drugs, medicaments and biological substances	ICD10 codes	0.638881	-0.0846209	0.918861	187	337199
NEALEUKB_20003_1140888510	Treatment/medication code: verapamil	Treatment/medication	0.639325	-0.0478902	0.953238	583	337159
NEALEUKB_20002_1647	Non-cancer illness code, self-reported: fracture pelvis	Non-cancer illness	0.639355	-0.0980021	0.906647	139	337159
NEALEUKB_D03	Diagnoses - main ICD10: D03 Melanoma in situ	ICD10 codes	0.639627	-0.0667836	0.935398	299	337199
NEALEUKB_5832_2	Which eye(s) affected by hypermetropia (long sight): Left eye	Illnesses	0.641062	0.0381531	1.03889	959	13923
NEALEUKB_N45	Diagnoses - main ICD10: N45 Orchitis and epididymitis	ICD10 codes	0.641252	-0.0559112	0.945623	422	337199
NEALEUKB_20003_1140881446	Treatment/medication code: proctosedyl ointment	Treatment/medication	0.642801	-0.0949709	0.909399	145	337159
NEALEUKB_20002_1665	Non-cancer illness code, self-reported: menopausal symptoms / menopause	Non-cancer illness	0.644341	-0.0692638	0.93308	270	337159
NEALEUKB_20002_1556	Non-cancer illness code, self-reported: menorrhagia (unknown cause)	Non-cancer illness	0.645359	-0.0378649	0.962843	898	337159
NEALEUKB_R94	Diagnoses - main ICD10: R94 Abnormal results of function studies	ICD10 codes	0.645526	-0.0508016	0.950467	499	337199
NEALEUKB_20003_1140864286	Treatment/medication code: flixotide 25micrograms inhaler	Treatment/medication	0.647233	0.0479241	1.04909	555	337159
NEALEUKB_4418	Average monthly champagne plus white wine intake	Alcohol	0.647853	0.0116466			24367
NEALEUKB_6179_3	Mineral and other dietary supplements: Calcium	Treatment/medication	0.647945	-0.0077479	0.992282	22047	336314
NEALEUKB_20002_1499	Non-cancer illness code, self-reported: labyrinthitis	Non-cancer illness	0.64808	-0.0870905	0.916594	167	337159
NEALEUKB_22130	Doctor diagnosed COPD (chronic obstructive pulmonary disease)	Illnesses	0.648181	-0.0322773	0.968238	1231	83529
NEALEUKB_20003_1140883548	Treatment/medication code: ipratropium	Treatment/medication	0.648977	0.053653	1.05512	438	337159
NEALEUKB_H92	Diagnoses - main ICD10: H92 Otalgia and effusion of ear	ICD10 codes	0.649297	-0.0796925	0.9234	198	337199
NEALEUKB_20003_1140922804	Treatment/medication code: premique 0.625mg/5mg tablet	Treatment/medication	0.652096	-0.0439756	0.956977	639	337159
NEALEUKB_20003_1141184748	Treatment/medication code: levocetirizine	Treatment/medication	0.652893	-0.0770854	0.925811	207	337159
NEALEUKB_20002_1476	Non-cancer illness code, self-reported: sciatica	Non-cancer illness	0.653207	0.0198034	1.02	3158	337159
NEALEUKB_6154_4	Medication for pain relief, constipation, heartburn: Ranitidine (e.g. Zantac)	Treatment/medication	0.653214	-0.0140549	0.986043	6321	333581
NEALEUKB_20002_1417	Non-cancer illness code, self-reported: nasal polyps	Non-cancer illness	0.653688	0.0287154	1.02913	1489	337159
NEALEUKB_J31	Diagnoses - main ICD10: J31 Chronic rhinitis, nasopharyngitis and pharyngitis	ICD10 codes	0.654077	-0.076437	0.926411	209	337199
NEALEUKB_M15	Diagnoses - main ICD10: M15 Polyarthrosis	ICD10 codes	0.654186	0.0445333	1.04554	616	337199
NEALEUKB_6162_2	Types of transport used (excluding work): Walk	Exercise and Work	0.654636	0.00380216	1.00381	165354	335650
NEALEUKB_S86	Diagnoses - main ICD10: S86 Injury of muscle and tendon at lower leg level	ICD10 codes	0.654772	-0.0496743	0.951539	493	337199
NEALEUKB_3404	Neck/shoulder pain for 3+ months	Illnesses	0.654893	-0.00863276	0.991404	52253	75651
NEALEUKB_6153_4	Medication for cholesterol, blood pressure, diabetes, or take exogenous hormones: Hormone replacement therapy	Treatment/medication	0.655395	-0.00989197	0.990157	13365	180203
NEALEUKB_S02	Diagnoses - main ICD10: S02 Fracture of skull and facial bones	ICD10 codes	0.655425	-0.0364472	0.964209	913	337199
NEALEUKB_6158_100	Why reduced smoking: None of the above	Smoking	0.656611	0.0232397	1.02351	3030	10503
NEALEUKB_3079	Pace-maker	Physical	0.657469	-0.0334667	0.967087	1070	336913
NEALEUKB_N30	Diagnoses - main ICD10: N30 Cystitis	ICD10 codes	0.657475	0.0346285	1.03524	999	337199
NEALEUKB_20002_1262	Non-cancer illness code, self-reported: parkinsons disease	Non-cancer illness	0.657907	-0.0444525	0.956521	604	337159
NEALEUKB_R93	Diagnoses - main ICD10: R93 Abnormal findings on diagnostic imaging of other body structures	ICD10 codes	0.65805	0.0434093	1.04437	633	337199
NEALEUKB_H61	Diagnoses - main ICD10: H61 Other disorders of external ear	ICD10 codes	0.658773	0.0567826	1.05843	368	337199
NEALEUKB_20003_1140879428	Treatment/medication code: mebeverine	Treatment/medication	0.659103	-0.0264487	0.973898	1698	337159
NEALEUKB_6179_1	Mineral and other dietary supplements: Fish oil (including cod liver oil)	Treatment/medication	0.659773	0.00401763	1.00403	106738	336314
NEALEUKB_I44	Diagnoses - main ICD10: I44 Atrioventricular and left bundle-branch block	ICD10 codes	0.659819	0.058277	1.06001	347	337199
NEALEUKB_20002_1162	Non-cancer illness code, self-reported: cholelithiasis/gall stones	Non-cancer illness	0.659959	0.0146219	1.01473	5573	337159
NEALEUKB_S42	Diagnoses - main ICD10: S42 Fracture of shoulder and upper arm	ICD10 codes	0.660243	-0.034147	0.966429	1010	337199
NEALEUKB_20003_1141187776	Treatment/medication code: nurofen 200mg tablet	Treatment/medication	0.661403	0.0771431	1.0802	196	337159
NEALEUKB_R20	Diagnoses - main ICD10: R20 Disturbances of skin sensation	ICD10 codes	0.661449	-0.0422545	0.958626	654	337199
NEALEUKB_20003_1140884654	Treatment/medication code: beclomethasone	Treatment/medication	0.661844	-0.0296459	0.970789	1328	337159
NEALEUKB_20002_1387	Non-cancer illness code, self-reported: hayfever/allergic rhinitis	Non-cancer illness	0.66442	-0.00792199	0.992109	19320	337159
NEALEUKB_23106	Impedance of whole body	Physical	0.664569	0.00139897			331284
NEALEUKB_20003_1141191748	Treatment/medication code: respiratory mometasone	Treatment/medication	0.664755	-0.0765271	0.926328	195	337159
NEALEUKB_3839	Number of spontaneous miscarriages	Illnesses	0.665265	-0.00316741			55927
NEALEUKB_C19	Diagnoses - main ICD10: C19 Malignant neoplasm of rectosigmoid junction	ICD10 codes	0.666512	-0.061986	0.939896	294	337199
NEALEUKB_20003_1140865354	Treatment/medication code: gaviscon liquid	Treatment/medication	0.666753	-0.025269	0.975048	1774	337159
NEALEUKB_T79	Diagnoses - main ICD10: T79 Certain early complications of trauma, not elsewhere classified	ICD10 codes	0.6671	-0.0883841	0.915409	144	337199
NEALEUKB_20003_1140874896	Treatment/medication code: hydrocortisone	Treatment/medication	0.667484	0.0428493	1.04378	612	337159
NEALEUKB_20002_1482	Non-cancer illness code, self-reported: chronic fatigue syndrome	Non-cancer illness	0.66774	0.0270872	1.02746	1532	337159
NEALEUKB_S43	Diagnoses - main ICD10: S43 Dislocation, sprain and strain of joints and ligaments of shoulder girdle	ICD10 codes	0.669144	-0.0739556	0.928713	203	337199
NEALEUKB_4570	Friendships satisfaction	Mental health	0.670862	-0.00231277			110118
NEALEUKB_1070	Time spent watching television (TV)	Exercise and Work	0.671636	-0.00137942			319740
NEALEUKB_T85	Diagnoses - main ICD10: T85 Complications of other internal prosthetic devices, implants and grafts	ICD10 codes	0.672819	-0.0349604	0.965644	889	337199
NEALEUKB_20003_1140911730	Treatment/medication code: flax oil tablet	Treatment/medication	0.67308	0.0442995	1.0453	552	337159
NEALEUKB_20002_1352	Non-cancer illness code, self-reported: uterine polyps	Non-cancer illness	0.673356	-0.031985	0.968521	1056	337159
NEALEUKB_K92	Diagnoses - main ICD10: K92 Other diseases of digestive system	ICD10 codes	0.673606	0.0217425	1.02198	2295	337199
NEALEUKB_4803_11	Tinnitus: Yes, now most or all of the time	Illnesses	0.673775	-0.0125773	0.987501	7214	109411
NEALEUKB_2684	Years since last breast cancer screening / mammogram	Treatment/medication	0.674175	-0.00162933			108052
NEALEUKB_20003_1141157132	Treatment/medication code: singulair 10mg tablet	Treatment/medication	0.674799	0.0667893	1.06907	240	337159
NEALEUKB_20003_1141168684	Treatment/medication code: xenical 120mg capsule	Treatment/medication	0.675204	0.0602667	1.06212	294	337159
NEALEUKB_20003_1140865668	Treatment/medication code: sulphasalazine	Treatment/medication	0.675244	0.0778742	1.08099	176	337159
NEALEUKB_20003_1140879842	Treatment/medication code: propranolol	Treatment/medication	0.677053	-0.0217206	0.978514	2248	337159
NEALEUKB_20003_1140879792	Treatment/medication code: terbutaline	Treatment/medication	0.678883	0.0444475	1.04545	528	337159
NEALEUKB_1578	Average weekly champagne plus white wine intake	Alcohol	0.679164	-0.00176271			240864
NEALEUKB_H26	Diagnoses - main ICD10: H26 Other cataract	ICD10 codes	0.679838	0.013224	1.01331	6025	337199
NEALEUKB_D35	Diagnoses - main ICD10: D35 Benign neoplasm of other and unspecified endocrine glands	ICD10 codes	0.680206	0.0553806	1.05694	337	337199
NEALEUKB_20002_1654	Non-cancer illness code, self-reported: fracture foot	Non-cancer illness	0.680667	-0.0698679	0.932517	211	337159
NEALEUKB_20003_1140879430	Treatment/medication code: domperidone	Treatment/medication	0.681715	0.03892	1.03969	676	337159
NEALEUKB_20002_1367	Non-cancer illness code, self-reported: breast cysts	Non-cancer illness	0.681846	0.0279207	1.02831	1311	337159
NEALEUKB_I48	Diagnoses - main ICD10: I48 Atrial fibrillation and flutter	ICD10 codes	0.68189	0.016423	1.01656	3818	337199
NEALEUKB_20003_1141146508	Treatment/medication code: nasacort 55micrograms aqueous nasal spray	Treatment/medication	0.682015	-0.0796222	0.923465	161	337159
NEALEUKB_O14	Diagnoses - main ICD10: O14 Gestational [pregnancy-induced] hypertension with significant proteinuria	ICD10 codes	0.683626	-0.0806992	0.922471	155	337199
NEALEUKB_20002_1207	Non-cancer illness code, self-reported: prostate problem (not cancer)	Non-cancer illness	0.683705	0.0414136	1.04228	588	337159
NEALEUKB_D07	Diagnoses - main ICD10: D07 Carcinoma in situ of other and unspecified genital organs	ICD10 codes	0.683891	0.0696194	1.0721	208	337199
NEALEUKB_K63	Diagnoses - main ICD10: K63 Other diseases of intestine	ICD10 codes	0.685197	-0.0162208	0.98391	3837	337199
NEALEUKB_20002_1114	Non-cancer illness code, self-reported: bronchiectasis	Non-cancer illness	0.685392	0.0348539	1.03547	823	337159
NEALEUKB_40001_C61	Underlying (primary) cause of death: ICD10: C61 Malignant neoplasm of prostate	Primary cause of death	0.685997	0.0602801	1.06213	275	7637
NEALEUKB_20003_1141171100	Treatment/medication code: exemestane	Treatment/medication	0.686564	-0.0831914	0.920175	143	337159
NEALEUKB_M65	Diagnoses - main ICD10: M65 Synovitis and tenosynovitis	ICD10 codes	0.686774	0.0234344	1.02371	1809	337199
NEALEUKB_L98	Diagnoses - main ICD10: L98 Other disorders of skin and subcutaneous tissue, not elsewhere classified	ICD10 codes	0.687105	0.0189545	1.01914	2767	337199
NEALEUKB_4559	Family relationship satisfaction	Mental health	0.688416	-0.00266767			110290
NEALEUKB_2664_2	Reason for reducing amount of alcohol drunk: Doctor's advice	Alcohol	0.688446	-0.0188539	0.981323	2759	124798
NEALEUKB_6156_15	Manic/hyper symptoms: All of the above	Mental health	0.688945	-0.0221435	0.9781	2193	22133
NEALEUKB_20003_1140871196	Treatment/medication code: lodine 200mg tablet	Treatment/medication	0.688974	-0.0813853	0.921838	147	337159
NEALEUKB_C62	Diagnoses - main ICD10: C62 Malignant neoplasm of testis	ICD10 codes	0.689067	0.0741402	1.07696	177	337199
NEALEUKB_Z09	Diagnoses - main ICD10: Z09 Follow-up examination after treatment for conditions other than malignant neoplasms	ICD10 codes	0.689496	-0.0138132	0.986282	5162	337199
NEALEUKB_6177_2	Medication for cholesterol, blood pressure or diabetes: Blood pressure medication	Treatment/medication	0.689934	0.00578233	1.0058	38548	154702
NEALEUKB_20003_1140869036	Treatment/medication code: ovestin 0.1% vaginal cream	Treatment/medication	0.690525	-0.0641679	0.937848	234	337159
NEALEUKB_I67	Diagnoses - main ICD10: I67 Other cerebrovascular diseases	ICD10 codes	0.690684	-0.0585454	0.943135	281	337199
NEALEUKB_M25	Diagnoses - main ICD10: M25 Other joint disorders, not elsewhere classified	ICD10 codes	0.691254	-0.0140774	0.986021	4908	337199
NEALEUKB_20003_1141185326	Treatment/medication code: travatan 40micrograms/ml eye drops	Treatment/medication	0.691818	-0.0647385	0.937313	228	337159
NEALEUKB_40001_C56	Underlying (primary) cause of death: ICD10: C56 Malignant neoplasm of ovary	Primary cause of death	0.692404	-0.07107	0.931397	184	7637
NEALEUKB_Z34	Diagnoses - main ICD10: Z34 Supervision of normal pregnancy	ICD10 codes	0.692444	-0.038702	0.962037	635	337199
NEALEUKB_2986	Started insulin within one year diagnosis of diabetes	Treatment/medication	0.692827	-0.023922	0.976362	1872	15397
NEALEUKB_H50	Diagnoses - main ICD10: H50 Other strabismus	ICD10 codes	0.692874	0.0454282	1.04648	460	337199
NEALEUKB_20003_1140862476	Treatment/medication code: beclazone 50 inhaler	Treatment/medication	0.692971	0.0312331	1.03173	974	337159
NEALEUKB_20001_1022	Cancer code, self-reported: colon cancer/sigmoid cancer	Cancer code self-reported	0.693304	0.0289174	1.02934	1134	337159
NEALEUKB_20003_1140879806	Treatment/medication code: diltiazem	Treatment/medication	0.693725	-0.0371013	0.963579	686	337159
NEALEUKB_M62	Diagnoses - main ICD10: M62 Other disorders of muscle	ICD10 codes	0.695082	0.0636012	1.06567	231	337199
NEALEUKB_20003_1141177600	Treatment/medication code: rosiglitazone	Treatment/medication	0.695153	0.0439835	1.04497	483	337159
NEALEUKB_1767	Adopted as a child	Early life	0.695521	-0.0143679	0.985735	4567	336743
NEALEUKB_20002_1256	Non-cancer illness code, self-reported: acute infective polyneuritis/guillain-barre syndrome	Non-cancer illness	0.696772	-0.0774296	0.925492	154	337159
NEALEUKB_20003_1140879406	Treatment/medication code: ranitidine	Treatment/medication	0.697185	-0.0130599	0.987025	5481	337159
NEALEUKB_40009	Reported occurrences of cancer	Illnesses	0.697709	-0.00206814			44805
NEALEUKB_20002_1377	Non-cancer illness code, self-reported: polymyalgia rheumatica	Non-cancer illness	0.697947	0.036195	1.03686	700	337159
NEALEUKB_20002_1138	Non-cancer illness code, self-reported: gastro-oesophageal reflux (gord) / gastric reflux	Non-cancer illness	0.698095	-0.0081652	0.991868	14316	337159
NEALEUKB_Z50	Diagnoses - main ICD10: Z50 Care involving use of rehabilitation procedures	ICD10 codes	0.699034	-0.0714591	0.931034	178	337199
NEALEUKB_6039	Duration of fitness test	Exercise and Work	0.70037	0.0029019			49623
NEALEUKB_N86	Diagnoses - main ICD10: N86 Erosion and ectropion of cervix uteri	ICD10 codes	0.700425	0.0547658	1.05629	300	337199
NEALEUKB_20003_1140867878	Treatment/medication code: sertraline	Treatment/medication	0.700624	0.0253366	1.02566	1405	337159
NEALEUKB_4814	Tinnitus severity/nuisance	Illnesses	0.700875	-0.0216885			31627
NEALEUKB_6147_3	Reason for glasses/contact lenses: For just reading/near work as you are getting older (called 'presbyopia')	Illnesses	0.701186	0.00578654	1.0058	29144	335700
NEALEUKB_6159_6	Pain type(s) experienced in last month: Hip pain	Illnesses	0.701308	-0.00515778	0.994855	37714	336650
NEALEUKB_40001_C509	Underlying (primary) cause of death: ICD10: C50.9 Breast, unspecified	Primary cause of death	0.702042	-0.0438145	0.957131	442	7637
NEALEUKB_N18	Diagnoses - main ICD10: N18 Chronic renal failure	ICD10 codes	0.702331	0.053795	1.05527	307	337199
NEALEUKB_20002_1459	Non-cancer illness code, self-reported: colitis/not crohns or ulcerative colitis	Non-cancer illness	0.702814	-0.031499	0.968992	894	337159
NEALEUKB_20002_1192	Non-cancer illness code, self-reported: renal/kidney failure	Non-cancer illness	0.703107	0.0752435	1.07815	156	337159
NEALEUKB_20002_1505	Non-cancer illness code, self-reported: haemorrhoids / piles	Non-cancer illness	0.703769	-0.0313857	0.969102	894	337159
NEALEUKB_20003_1199	Treatment/medication code: food supplement/plant/herbal extract	Treatment/medication	0.704335	-0.0267266	0.973627	1228	337159
NEALEUKB_R09	Diagnoses - main ICD10: R09 Other symptoms and signs involving the circulatory and respiratory systems	ICD10 codes	0.704529	-0.0626249	0.939296	223	337199
NEALEUKB_D13	Diagnoses - main ICD10: D13 Benign neoplasm of other and ill-defined parts of digestive system	ICD10 codes	0.704581	0.0411381	1.042	517	337199
NEALEUKB_T83	Diagnoses - main ICD10: T83 Complications of genito-urinary prosthetic devices, implants and grafts	ICD10 codes	0.704635	0.047531	1.04868	387	337199
NEALEUKB_20003_1140865752	Treatment/medication code: ispaghula husk	Treatment/medication	0.705102	-0.0535322	0.947875	304	337159
NEALEUKB_20002_1650	Non-cancer illness code, self-reported: fracture patella / knee	Non-cancer illness	0.705861	0.0636227	1.06569	214	337159
NEALEUKB_23107	Impedance of leg (right)	Physical	0.70629	0.00144261			331301
NEALEUKB_20003_1141180212	Treatment/medication code: escitalopram	Treatment/medication	0.706475	-0.0382214	0.9625	591	337159
NEALEUKB_20003_1140851812	Treatment/medication code: gtn 400micrograms spray	Treatment/medication	0.706789	-0.0330208	0.967518	790	337159
NEALEUKB_6142_3	Current employment status: Looking after home and/or family	Exercise and Work	0.707106	-0.00724686	0.992779	16722	336252
NEALEUKB_20110_8	Illnesses of mother: High blood pressure	Family illnesses	0.707344	-0.00356647	0.99644	94817	308780
NEALEUKB_20003_1140909674	Treatment/medication code: cod liver oil capsule	Treatment/medication	0.708144	-0.00675487	0.993268	19806	337159
NEALEUKB_J44	Diagnoses - main ICD10: J44 Other chronic obstructive pulmonary disease	ICD10 codes	0.708691	0.0311907	1.03168	874	337199
NEALEUKB_D23	Diagnoses - main ICD10: D23 Other benign neoplasms of skin	ICD10 codes	0.708807	0.018956	1.01914	2375	337199
NEALEUKB_2463	Fractured/broken bones in last 5 years	Illnesses	0.708924	0.00539038	1.0054	32193	335587
NEALEUKB_20003_1140871050	Treatment/medication code: calcichew d3 tablet	Treatment/medication	0.709351	0.0164558	1.01659	3134	337159
NEALEUKB_20002_1462	Non-cancer illness code, self-reported: crohns disease	Non-cancer illness	0.711727	-0.0284017	0.971998	1032	337159
NEALEUKB_20003_1141188442	Treatment/medication code: glucosamine product	Treatment/medication	0.71188	0.00621881	1.00624	22914	337159
NEALEUKB_20003_1141200004	Treatment/medication code: pregabalin	Treatment/medication	0.712011	-0.0342622	0.966318	707	337159
NEALEUKB_20003_1140910766	Treatment/medication code: nicorandil	Treatment/medication	0.712049	0.0276446	1.02803	1086	337159
NEALEUKB_20003_1141182800	Treatment/medication code: cerazette 75micrograms tablet	Treatment/medication	0.712071	0.031269	1.03176	847	337159
NEALEUKB_20003_1140869362	Treatment/medication code: femulen tablet	Treatment/medication	0.712184	-0.0549485	0.946534	274	337159
NEALEUKB_6158_1	Why reduced smoking: Illness or ill health	Smoking	0.712518	-0.0251835	0.975131	1465	10503
NEALEUKB_22133	Doctor diagnosed sarcoidosis	Illnesses	0.714267	0.0484218	1.04961	349	83529
NEALEUKB_20002_1282	Non-cancer illness code, self-reported: retinal artery/vein occlusion	Non-cancer illness	0.71431	0.0722717	1.07495	156	337159
NEALEUKB_6179_4	Mineral and other dietary supplements: Zinc	Treatment/medication	0.714684	-0.00801141	0.992021	13151	336314
NEALEUKB_20003_1140927328	Treatment/medication code: terbinafine	Treatment/medication	0.714833	-0.0352811	0.965334	653	337159
NEALEUKB_20003_1141146138	Treatment/medication code: lipitor 10mg tablet	Treatment/medication	0.715086	0.01858	1.01875	2361	337159
NEALEUKB_1011	Frequency of light DIY in last 4 weeks	Exercise and Work	0.71527	0.00289891			169623
NEALEUKB_3849	Number of pregnancy terminations	Illnesses	0.715369	0.00252661			55742
NEALEUKB_I95	Diagnoses - main ICD10: I95 Hypotension	ICD10 codes	0.715805	-0.050997	0.950282	310	337199
NEALEUKB_2090	Seen doctor (GP) for nerves, anxiety, tension or depression	Mental health	0.716471	-0.00321212	0.996793	115328	335108
NEALEUKB_20003_1141168318	Treatment/medication code: clopidogrel	Treatment/medication	0.716494	-0.0193974	0.980789	2140	337159
NEALEUKB_5855_1	Which eye(s) affected by astigmatism: Right eye	Illnesses	0.717372	0.026524	1.02688	1302	8863
NEALEUKB_G51	Diagnoses - main ICD10: G51 Facial nerve disorders	ICD10 codes	0.717378	-0.0563457	0.945212	251	337199
NEALEUKB_M84	Diagnoses - main ICD10: M84 Disorders of continuity of bone	ICD10 codes	0.719147	-0.0328904	0.967645	728	337199
NEALEUKB_20003_1140862944	Treatment/medication code: carbocisteine	Treatment/medication	0.721436	0.0660845	1.06832	177	337159
NEALEUKB_20003_1193	Treatment/medication code: omega-3/fish oil supplement	Treatment/medication	0.721854	0.0078657	1.0079	12924	337159
NEALEUKB_H60	Diagnoses - main ICD10: H60 Otitis externa	ICD10 codes	0.721972	-0.0595683	0.942171	217	337199
NEALEUKB_M24	Diagnoses - main ICD10: M24 Other specific joint derangements	ICD10 codes	0.722077	-0.0303283	0.970127	838	337199
NEALEUKB_K02	Diagnoses - main ICD10: K02 Dental caries	ICD10 codes	0.722234	0.0239601	1.02425	1343	337199
NEALEUKB_6159_1	Pain type(s) experienced in last month: Headache	Illnesses	0.722324	0.00376499	1.00377	66967	336650
NEALEUKB_H83	Diagnoses - main ICD10: H83 Other diseases of inner ear	ICD10 codes	0.722575	0.0482763	1.04946	329	337199
NEALEUKB_20003_1140860690	Treatment/medication code: cardura 1mg tablet	Treatment/medication	0.722777	-0.0659348	0.936192	176	337159
NEALEUKB_I10	Diagnoses - main ICD10: I10 Essential (primary) hypertension	ICD10 codes	0.722982	0.0391091	1.03988	500	337199
NEALEUKB_R30	Diagnoses - main ICD10: R30 Pain associated with micturition	ICD10 codes	0.723774	0.0557961	1.05738	244	337199
NEALEUKB_R69	Diagnoses - main ICD10: R69 Unknown and unspecified causes of morbidity	ICD10 codes	0.723967	-0.010728	0.989329	6717	337199
NEALEUKB_20003_1140916288	Treatment/medication code: efexor 37.5mg tablet	Treatment/medication	0.724739	-0.0662063	0.935938	172	337159
NEALEUKB_20002_1478	Non-cancer illness code, self-reported: cervical spondylosis	Non-cancer illness	0.726235	0.0178446	1.018	2355	337159
NEALEUKB_20003_1140879760	Treatment/medication code: bisoprolol	Treatment/medication	0.726563	-0.012282	0.987793	4985	337159
NEALEUKB_6179_2	Mineral and other dietary supplements: Glucosamine	Treatment/medication	0.727652	0.00371352	1.00372	65971	336314
NEALEUKB_D05	Diagnoses - main ICD10: D05 Carcinoma in situ of breast	ICD10 codes	0.727792	-0.0286719	0.971735	896	337199
NEALEUKB_20111_5	Illnesses of siblings: Breast cancer	Family illnesses	0.728054	-0.00805023	0.991982	11380	259921
NEALEUKB_20003_1140860834	Treatment/medication code: glyceryl trinitrate	Treatment/medication	0.728365	-0.0265171	0.973831	1045	337159
NEALEUKB_20002_1535	Non-cancer illness code, self-reported: scoliosis	Non-cancer illness	0.728381	-0.0577351	0.9439	220	337159
NEALEUKB_20003_1140871266	Treatment/medication code: arthrotec tablet	Treatment/medication	0.72869	-0.0391802	0.961577	477	337159
NEALEUKB_M16	Diagnoses - main ICD10: M16 Coxarthrosis [arthrosis of hip]	ICD10 codes	0.729894	0.0122065	1.01228	4934	337199
NEALEUKB_N17	Diagnoses - main ICD10: N17 Acute renal failure	ICD10 codes	0.734138	0.0455593	1.04661	338	337199
NEALEUKB_20002_1648	Non-cancer illness code, self-reported: fracture neck of femur / hip	Non-cancer illness	0.734716	0.0564666	1.05809	219	337159
NEALEUKB_6156_14	Manic/hyper symptoms: I was more creative or had more ideas than usual	Mental health	0.734746	-0.0173486	0.982801	2606	22133
NEALEUKB_20003_1140884600	Treatment/medication code: metformin	Treatment/medication	0.734804	0.00921651	1.00926	8392	337159
NEALEUKB_6138_5	Qualifications: NVQ or HND or HNC or equivalent	Early life	0.734977	-0.00367228	0.996334	62848	334070
NEALEUKB_20002_1428	Non-cancer illness code, self-reported: thyroiditis	Non-cancer illness	0.735051	-0.0651564	0.936921	164	337159
NEALEUKB_20160	Ever smoked	Smoking	0.735094	0.002927	1.00293	202585	336067
NEALEUKB_20003_1141157252	Treatment/medication code: glyceryl trinitrate product	Treatment/medication	0.73585	-0.0474835	0.953626	307	337159
NEALEUKB_20003_1140909766	Treatment/medication code: multivitamins capsule	Treatment/medication	0.735927	-0.0504316	0.950819	272	337159
NEALEUKB_20002_1416	Non-cancer illness code, self-reported: chronic sinusitis	Non-cancer illness	0.735954	0.018205	1.01837	2098	337159
NEALEUKB_20002_1158	Non-cancer illness code, self-reported: liver failure/cirrhosis	Non-cancer illness	0.737565	-0.053339	0.948059	240	337159
NEALEUKB_I78	Diagnoses - main ICD10: I78 Diseases of capillaries	ICD10 codes	0.737719	-0.0573941	0.944222	207	337199
NEALEUKB_S01	Diagnoses - main ICD10: S01 Open wound of head	ICD10 codes	0.737726	-0.0264935	0.973854	973	337199
NEALEUKB_6154_6	Medication for pain relief, constipation, heartburn: Laxatives (e.g. Dulcolax, Senokot)	Treatment/medication	0.737938	0.00852205	1.00856	9565	333581
NEALEUKB_S66	Diagnoses - main ICD10: S66 Injury of muscle and tendon at wrist and hand level	ICD10 codes	0.738339	0.0350412	1.03566	553	337199
NEALEUKB_20003_1140867888	Treatment/medication code: paroxetine	Treatment/medication	0.738364	0.024711	1.02502	1114	337159
NEALEUKB_M21	Diagnoses - main ICD10: M21 Other acquired deformities of limbs	ICD10 codes	0.739112	0.042196	1.0431	379	337199
NEALEUKB_4125	Heel bone mineral density (BMD) T-score, automated (right)	Physical	0.739283	0.00239186			106251
NEALEUKB_E16	Diagnoses - main ICD10: E16 Other disorders of pancreatic internal secretion	ICD10 codes	0.739591	-0.0542845	0.947163	228	337199
NEALEUKB_M31	Diagnoses - main ICD10: M31 Other necrotising vasculopathies	ICD10 codes	0.74125	0.0617276	1.06367	174	337199
NEALEUKB_20003_1140911734	Treatment/medication code: ginkgo forte tablet	Treatment/medication	0.741416	-0.0184848	0.981685	1947	337159
NEALEUKB_J03	Diagnoses - main ICD10: J03 Acute tonsillitis	ICD10 codes	0.742331	0.0465833	1.04769	303	337199
NEALEUKB_6162_3	Types of transport used (excluding work): Public transport	Exercise and Work	0.742478	0.00305279	1.00306	99542	335650
NEALEUKB_20003_1140869848	Treatment/medication code: methotrexate	Treatment/medication	0.742618	-0.0192469	0.980937	1778	337159
NEALEUKB_I25	Diagnoses - main ICD10: I25 Chronic ischaemic heart disease	ICD10 codes	0.744356	-0.00865421	0.991383	8755	337199
NEALEUKB_6034	Target heart rate achieved	Exercise and Work	0.744549	-0.0116868	0.988381	5182	49623
NEALEUKB_20003_1140860954	Treatment/medication code: isosorbide mononitrate	Treatment/medication	0.744751	-0.0241557	0.976134	1107	337159
NEALEUKB_N92	Diagnoses - main ICD10: N92 Excessive, frequent and irregular menstruation	ICD10 codes	0.744936	-0.00967835	0.990368	6882	337199
NEALEUKB_20003_1140876076	Treatment/medication code: flixonase 50micrograms aqueous nasal spray	Treatment/medication	0.745695	-0.0219753	0.978264	1329	337159
NEALEUKB_R32	Diagnoses - main ICD10: R32 Unspecified urinary incontinence	ICD10 codes	0.746618	0.0307234	1.0312	673	337199
NEALEUKB_M43	Diagnoses - main ICD10: M43 Other deforming dorsopathies	ICD10 codes	0.746684	0.0432706	1.04422	339	337199
NEALEUKB_20002_1290	Non-cancer illness code, self-reported: deliberate self-harm/suicide attempt	Non-cancer illness	0.747918	-0.0618832	0.939993	164	337159
NEALEUKB_20003_1141167940	Treatment/medication code: maxalt 5mg tablet	Treatment/medication	0.748585	0.0584162	1.06016	183	337159
NEALEUKB_M81	Diagnoses - main ICD10: M81 Osteoporosis without pathological fracture	ICD10 codes	0.749168	0.0464605	1.04756	288	337199
NEALEUKB_K29	Diagnoses - main ICD10: K29 Gastritis and duodenitis	ICD10 codes	0.749604	0.00885542	1.00889	8080	337199
NEALEUKB_20110_12	Illnesses of mother: Severe depression	Family illnesses	0.749943	-0.00560043	0.994415	20369	308780
NEALEUKB_20002_1279	Non-cancer illness code, self-reported: eye trauma	Non-cancer illness	0.749959	-0.035225	0.965388	498	337159
NEALEUKB_G81	Diagnoses - main ICD10: G81 Hemiplegia	ICD10 codes	0.750021	0.0491095	1.05034	256	337199
NEALEUKB_20003_1141175684	Treatment/medication code: risedronate sodium	Treatment/medication	0.750145	-0.0304196	0.970038	667	337159
NEALEUKB_20003_1140868550	Treatment/medication code: finasteride	Treatment/medication	0.750289	0.0229613	1.02323	1167	337159
NEALEUKB_6148_100	Eye problems/disorders: None of the above	Illnesses	0.750997	0.00567624	1.00569	84686	108817
NEALEUKB_20003_1140872150	Treatment/medication code: clonazepam	Treatment/medication	0.751593	-0.0507075	0.950557	237	337159
NEALEUKB_20002_1350	Non-cancer illness code, self-reported: polycystic ovaries/polycystic ovarian syndrome	Non-cancer illness	0.753072	0.0390756	1.03985	394	337159
NEALEUKB_20003_1141188658	Treatment/medication code: asacol mr 400mg e/c tablet	Treatment/medication	0.753241	0.0641536	1.06626	146	337159
NEALEUKB_914	Duration of vigorous activity	Exercise and Work	0.754774	0.00177903			183731
NEALEUKB_20002_1570	Non-cancer illness code, self-reported: rubella / german measles	Non-cancer illness	0.754939	0.0381148	1.03885	408	337159
NEALEUKB_20003_1140884700	Treatment/medication code: trimovate ointment	Treatment/medication	0.755946	0.0526401	1.05405	212	337159
NEALEUKB_20002_1518	Non-cancer illness code, self-reported: erectile dysfunction / impotence	Non-cancer illness	0.756538	-0.053773	0.947647	202	337159
NEALEUKB_20002_1157	Non-cancer illness code, self-reported: non-infective hepatitis	Non-cancer illness	0.75843	0.0407807	1.04162	346	337159
NEALEUKB_20003_1140926934	Treatment/medication code: tamsulosin	Treatment/medication	0.758661	-0.0142255	0.985875	2831	337159
NEALEUKB_20002_1532	Non-cancer illness code, self-reported: disc problem	Non-cancer illness	0.759204	0.0447025	1.04572	286	337159
NEALEUKB_2634	Duration of heavy DIY	Exercise and Work	0.760102	-0.00334224			137364
NEALEUKB_20003_1140871112	Treatment/medication code: vitamin e product	Treatment/medication	0.760583	-0.0212146	0.979009	1258	337159
NEALEUKB_20002_1534	Non-cancer illness code, self-reported: back pain	Non-cancer illness	0.761438	-0.0177458	0.982411	1788	337159
NEALEUKB_N20	Diagnoses - main ICD10: N20 Calculus of kidney and ureter	ICD10 codes	0.761586	0.0152207	1.01534	2427	337199
NEALEUKB_3496	Wants to stop smoking	Smoking	0.761818	-0.00408815			24913
NEALEUKB_20003_1140862168	Treatment/medication code: bricanyl 250mcg inhaler	Treatment/medication	0.763121	-0.0268207	0.973536	769	337159
NEALEUKB_20002_1394	Non-cancer illness code, self-reported: peripheral nerve injury	Non-cancer illness	0.76361	0.0523105	1.0537	201	337159
NEALEUKB_20003_1140864734	Treatment/medication code: combivent inhaler	Treatment/medication	0.764764	-0.062135	0.939756	141	337159
NEALEUKB_20003_1140884464	Treatment/medication code: dihydrocodeine	Treatment/medication	0.765182	-0.0212485	0.978976	1205	337159
NEALEUKB_20002_1559	Non-cancer illness code, self-reported: miscarriage	Non-cancer illness	0.765506	0.0280761	1.02847	686	337159
NEALEUKB_2040	Risk taking	Mental health	0.76706	-0.00289207	0.997112	82808	325821
NEALEUKB_3773	Knee pain for 3+ months	Illnesses	0.767077	0.00666404	1.00669	55910	70992
NEALEUKB_20002_1631	Non-cancer illness code, self-reported: fracture clavicle / collar bone	Non-cancer illness	0.767849	0.0377428	1.03846	372	337159
NEALEUKB_5663	Length of longest manic/irritable episode	Mental health	0.767933	0.0266931	1.02705	14156	17910
NEALEUKB_3486	Ever tried to stop smoking	Smoking	0.768067	0.00317399			25181
NEALEUKB_Z42	Diagnoses - main ICD10: Z42 Follow-up care involving plastic surgery	ICD10 codes	0.768539	-0.0202877	0.979917	1281	337199
NEALEUKB_I71	Diagnoses - main ICD10: I71 Aortic aneurysm and dissection	ICD10 codes	0.770272	0.0420646	1.04296	293	337199
NEALEUKB_20003_1140923018	Treatment/medication code: anastrozole	Treatment/medication	0.771151	0.0404702	1.0413	314	337159
NEALEUKB_J46	Diagnoses - main ICD10: J46 Status asthmaticus	ICD10 codes	0.77128	-0.0581416	0.943516	152	337199
NEALEUKB_20003_1140923336	Treatment/medication code: co-tenidone	Treatment/medication	0.771777	0.0321301	1.03265	496	337159
NEALEUKB_3637	Frequency of other exercises in last 4 weeks	Exercise and Work	0.772387	-0.00220735			161170
NEALEUKB_20002_99999	Non-cancer illness code, self-reported: unclassifiable	Non-cancer illness	0.772835	0.00622632	1.00625	13589	337159
NEALEUKB_6038	Number of trend entries	Exercise and Work	0.775419	-0.00296851			49623
NEALEUKB_3466	Time from waking to first cigarette	Smoking	0.775537	-0.00527466			23265
NEALEUKB_4440	Average monthly spirits intake	Alcohol	0.775948	-0.0033195			24364
NEALEUKB_6156_13	Manic/hyper symptoms: I needed less sleep than usual	Mental health	0.776966	0.0137147	1.01381	2994	22133
NEALEUKB_1090	Time spent driving	Exercise and Work	0.777044	0.00107947			224813
NEALEUKB_K60	Diagnoses - main ICD10: K60 Fissure and fistula of anal and rectal regions	ICD10 codes	0.777216	-0.017598	0.982556	1578	337199
NEALEUKB_20002_1407	Non-cancer illness code, self-reported: burns	Non-cancer illness	0.777233	-0.0396932	0.961084	309	337159
NEALEUKB_20003_1141194386	Treatment/medication code: telfast 30 tablet	Treatment/medication	0.777465	-0.0453691	0.955645	236	337159
NEALEUKB_6153_1	Medication for cholesterol, blood pressure, diabetes, or take exogenous hormones: Cholesterol lowering medication	Treatment/medication	0.778451	0.00492308	1.00494	22705	180203
NEALEUKB_3710	Length of menstrual cycle	Physical	0.778683	0.00357317			30245
NEALEUKB_20003_1203	Treatment/medication code: aloe vera product	Treatment/medication	0.779104	0.0377379	1.03846	336	337159
NEALEUKB_20001_1017	Cancer code, self-reported: oesophageal cancer	Cancer code self-reported	0.779728	0.0568737	1.05852	147	337159
NEALEUKB_20003_1140888266	Treatment/medication code: warfarin	Treatment/medication	0.779985	-0.0118484	0.988222	3404	337159
NEALEUKB_20003_1141156846	Treatment/medication code: amias 2mg tablet	Treatment/medication	0.780384	-0.0360466	0.964595	364	337159
NEALEUKB_2395_3	Hair/balding pattern: Pattern 3	Physical	0.780681	0.00393445	1.00394	41584	154988
NEALEUKB_20003_1141145668	Treatment/medication code: diovan 40mg capsule	Treatment/medication	0.780729	0.0375679	1.03828	334	337159
NEALEUKB_806	Job involves mainly walking or standing	Exercise and Work	0.781223	-0.00173581			190606
NEALEUKB_6032	Maximum workload during fitness test	Exercise and Work	0.781504	-0.00265209			49623
NEALEUKB_20002_1257	Non-cancer illness code, self-reported: trapped nerve/compressed nerve	Non-cancer illness	0.782323	-0.0216032	0.978628	997	337159
NEALEUKB_20002_1294	Non-cancer illness code, self-reported: back problem	Non-cancer illness	0.782335	0.00894474	1.00898	5901	337159
NEALEUKB_20003_1140910494	Treatment/medication code: b12 - hydroxocobalamin prep	Treatment/medication	0.782517	0.0411249	1.04198	274	337159
NEALEUKB_20003_1140868364	Treatment/medication code: prednisone	Treatment/medication	0.783512	0.0472056	1.04834	206	337159
NEALEUKB_20003_1141200564	Treatment/medication code: duloxetine	Treatment/medication	0.784276	-0.0387867	0.961956	303	337159
NEALEUKB_O04	Diagnoses - main ICD10: O04 Medical abortion	ICD10 codes	0.784733	-0.0236203	0.976657	813	337199
NEALEUKB_20003_1140865426	Treatment/medication code: cimetidine	Treatment/medication	0.78494	0.0410324	1.04189	269	337159
NEALEUKB_I77	Diagnoses - main ICD10: I77 Other disorders of arteries and arterioles	ICD10 codes	0.785556	0.0320647	1.03258	438	337199
NEALEUKB_20003_1140856342	Treatment/medication code: syndol tablet	Treatment/medication	0.786294	0.0410668	1.04192	265	337159
NEALEUKB_O26	Diagnoses - main ICD10: O26 Maternal care for other conditions predominantly related to pregnancy	ICD10 codes	0.786852	-0.0200038	0.980195	1111	337199
NEALEUKB_K50	Diagnoses - main ICD10: K50 Crohn's disease [regional enteritis]	ICD10 codes	0.787508	0.0245876	1.02489	732	337199
NEALEUKB_20002_1652	Non-cancer illness code, self-reported: fracture tibia	Non-cancer illness	0.788393	-0.0329749	0.967563	403	337159
NEALEUKB_J18	Diagnoses - main ICD10: J18 Pneumonia, organism unspecified	ICD10 codes	0.788876	0.0133672	1.01346	2456	337199
NEALEUKB_3741	Stomach/abdominal pain for 3+ months	Illnesses	0.788963	0.00799995	1.00803	15337	27584
NEALEUKB_S92	Diagnoses - main ICD10: S92 Fracture of foot, except ankle	ICD10 codes	0.789943	-0.0303744	0.970082	468	337199
NEALEUKB_20107_2	Illnesses of father: Stroke	Family illnesses	0.790004	0.00325217	1.00326	46007	292053
NEALEUKB_2704	Years since last cervical smear test	Treatment/medication	0.790392	-0.00134986			139363
NEALEUKB_N40	Diagnoses - main ICD10: N40 Hyperplasia of prostate	ICD10 codes	0.792253	-0.0115777	0.988489	3140	337199
NEALEUKB_20003_1140882776	Treatment/medication code: fucibet cream	Treatment/medication	0.792253	-0.0471186	0.953974	190	337159
NEALEUKB_20003_1141182632	Treatment/medication code: spiriva 18micrograms inhalation capsule	Treatment/medication	0.793622	0.0292746	1.02971	486	337159
NEALEUKB_20003_1141146606	Treatment/medication code: calcium carbonate+cholecalciferol 1.25g/200iu tablet	Treatment/medication	0.793636	-0.0285997	0.971805	509	337159
NEALEUKB_I45	Diagnoses - main ICD10: I45 Other conduction disorders	ICD10 codes	0.794304	0.0465208	1.04762	191	337199
NEALEUKB_20003_1140928284	Treatment/medication code: moxonidine	Treatment/medication	0.794491	0.0385279	1.03928	278	337159
NEALEUKB_J45	Diagnoses - main ICD10: J45 Asthma	ICD10 codes	0.794785	0.0182779	1.01845	1235	337199
NEALEUKB_20002_1078	Non-cancer illness code, self-reported: heart valve problem/heart murmur	Non-cancer illness	0.797846	-0.0132854	0.986802	2274	337159
NEALEUKB_K13	Diagnoses - main ICD10: K13 Other diseases of lip and oral mucosa	ICD10 codes	0.7982	-0.0174937	0.982658	1303	337199
NEALEUKB_L97	Diagnoses - main ICD10: L97 Ulcer of lower limb, not elsewhere classified	ICD10 codes	0.79882	-0.0476444	0.953473	174	337199
NEALEUKB_D17	Diagnoses - main ICD10: D17 Benign lipomatous neoplasm	ICD10 codes	0.799294	0.0107414	1.0108	3440	337199
NEALEUKB_20003_1141146612	Treatment/medication code: calceos chewable tablet	Treatment/medication	0.80012	0.0452895	1.04633	190	337159
NEALEUKB_O20	Diagnoses - main ICD10: O20 Haemorrhage in early pregnancy	ICD10 codes	0.800137	0.0245974	1.0249	644	337199
NEALEUKB_3526	Mother's age at death	Early life	0.80018	0.00138549			199690
NEALEUKB_20003_1140879494	Treatment/medication code: metoclopramide	Treatment/medication	0.800344	0.0310372	1.03152	404	337159
NEALEUKB_6142_2	Current employment status: Retired	Exercise and Work	0.801697	0.0022032	1.00221	125766	336252
NEALEUKB_5507	Leg pain on walking : action taken	Illnesses	0.802202	0.00270588			23719
NEALEUKB_S06	Diagnoses - main ICD10: S06 Intracranial injury	ICD10 codes	0.802632	-0.0293905	0.971037	440	337199
NEALEUKB_3064	Peak expiratory flow (PEF)	Physical	0.803456	-0.000937636			307638
NEALEUKB_F10	Diagnoses - main ICD10: F10 Mental and behavioural disorders due to use of alcohol	ICD10 codes	0.804636	0.0243808	1.02468	626	337199
NEALEUKB_C77	Diagnoses - main ICD10: C77 Secondary and unspecified malignant neoplasm of lymph nodes	ICD10 codes	0.805751	-0.0345034	0.966085	309	337199
NEALEUKB_20002_1137	Non-cancer illness code, self-reported: other abdominal problem	Non-cancer illness	0.807399	-0.0310107	0.969465	376	337159
NEALEUKB_C53	Diagnoses - main ICD10: C53 Malignant neoplasm of cervix uteri	ICD10 codes	0.807558	-0.0498692	0.951354	145	337199
NEALEUKB_20003_1140867504	Treatment/medication code: priadel 200mg m/r tablet	Treatment/medication	0.808387	0.0404114	1.04124	219	337159
NEALEUKB_K35	Diagnoses - main ICD10: K35 Acute appendicitis	ICD10 codes	0.808758	0.0146107	1.01472	1676	337199
NEALEUKB_H43	Diagnoses - main ICD10: H43 Disorders of vitreous body	ICD10 codes	0.808778	0.0376717	1.03839	251	337199
NEALEUKB_F32	Diagnoses - main ICD10: F32 Depressive episode	ICD10 codes	0.80917	0.02341	1.02369	648	337199
NEALEUKB_N41	Diagnoses - main ICD10: N41 Inflammatory diseases of prostate	ICD10 codes	0.809199	-0.0259022	0.97443	528	337199
NEALEUKB_N36	Diagnoses - main ICD10: N36 Other disorders of urethra	ICD10 codes	0.809434	-0.0370266	0.96365	258	337199
NEALEUKB_6143_1	Transport type for commuting to job workplace: Car/motor vehicle	Exercise and Work	0.809791	0.00354701	1.00355	142996	177550
NEALEUKB_3731	Former alcohol drinker	Alcohol	0.809795	-0.00780291	0.992227	11518	21894
NEALEUKB_6150_1	Vascular/heart problems diagnosed by doctor: Heart attack	Illnesses	0.81028	0.00674476	1.00677	7790	336683
NEALEUKB_20002_1500	Non-cancer illness code, self-reported: vertigo	Non-cancer illness	0.810552	-0.0294904	0.97094	402	337159
NEALEUKB_20003_1140869324	Treatment/medication code: loestrin 20 tablet	Treatment/medication	0.811143	-0.0481007	0.953038	150	337159
NEALEUKB_2257	Hearing difficulty/problems with background noise	Illnesses	0.811388	-0.00209455	0.997908	125089	330759
NEALEUKB_20003_1140873480	Treatment/medication code: minocycline	Treatment/medication	0.812198	-0.0486513	0.952513	145	337159
NEALEUKB_5441_1	Which eye(s) are affected by cataract: Right eye	Illnesses	0.812769	-0.0232967	0.976973	815	3882
NEALEUKB_5452	Leg pain when standing still or sitting	Illnesses	0.813344	0.00796857	1.008	14814	23328
NEALEUKB_M19	Diagnoses - main ICD10: M19 Other arthrosis	ICD10 codes	0.813423	0.0117587	1.01183	2466	337199
NEALEUKB_J38	Diagnoses - main ICD10: J38 Diseases of vocal cords and larynx, not elsewhere classified	ICD10 codes	0.813528	0.0206207	1.02083	797	337199
NEALEUKB_20003_1141168752	Treatment/medication code: peptac liquid	Treatment/medication	0.813566	-0.0324642	0.968057	321	337159
NEALEUKB_M86	Diagnoses - main ICD10: M86 Osteomyelitis	ICD10 codes	0.814744	0.0458181	1.04688	159	337199
NEALEUKB_20002_1242	Non-cancer illness code, self-reported: eye/eyelid problem	Non-cancer illness	0.814784	-0.0112985	0.988765	2633	337159
NEALEUKB_R56	Diagnoses - main ICD10: R56 Convulsions, not elsewhere classified	ICD10 codes	0.815232	-0.0231551	0.977111	620	337199
NEALEUKB_20003_1140882236	Treatment/medication code: seroxat 20mg tablet	Treatment/medication	0.815727	-0.0268618	0.973496	458	337159
NEALEUKB_20003_1140865336	Treatment/medication code: spasmonal 60mg capsule	Treatment/medication	0.815962	0.0379252	1.03865	229	337159
NEALEUKB_20003_1140861780	Treatment/medication code: persantin 25mg tablet	Treatment/medication	0.816871	-0.0407867	0.960034	196	337159
NEALEUKB_20003_1140867490	Treatment/medication code: lithium product	Treatment/medication	0.817439	-0.0321816	0.968331	313	337159
NEALEUKB_1960	Fed-up feelings	Mental health	0.81744	-0.00201202	0.99799	134124	330549
NEALEUKB_20003_1140876404	Treatment/medication code: aqueous cream bp	Treatment/medication	0.817664	0.033681	1.03425	285	337159
NEALEUKB_Z08	Diagnoses - main ICD10: Z08 Follow-up examination after treatment for malignant neoplasm	ICD10 codes	0.817938	-0.0113197	0.988744	2530	337199
NEALEUKB_6159_3	Pain type(s) experienced in last month: Neck or shoulder pain	Illnesses	0.818812	-0.00232236	0.99768	76404	336650
NEALEUKB_D12	Diagnoses - main ICD10: D12 Benign neoplasm of colon, rectum, anus and anal canal	ICD10 codes	0.818979	0.00820221	1.00824	4794	337199
NEALEUKB_C43	Diagnoses - main ICD10: C43 Malignant melanoma of skin	ICD10 codes	0.819394	0.0178168	1.01798	1001	337199
NEALEUKB_6148_3	Eye problems/disorders: Injury or trauma resulting in loss of vision	Illnesses	0.820072	0.012585	1.01266	1998	108817
NEALEUKB_5057	Number of older siblings	Early life	0.820768	-0.00142381			95618
NEALEUKB_20118_6	Home area population density - urban or rural: England/Wales - Town and Fringe - less sparse	Environment	0.820865	-0.00371622	0.996291	24243	333997
NEALEUKB_6138_6	Qualifications: Other professional qualifications eg: nursing, teaching	Early life	0.821573	0.00211426	1.00212	97524	334070
NEALEUKB_20003_1140882946	Treatment/medication code: livial 2.5mg tablet	Treatment/medication	0.821945	-0.0259544	0.974379	457	337159
NEALEUKB_20122	Bipolar disorder status	Physical	0.823667	0.0362193	1.03688	500	953
NEALEUKB_20003_1141168574	Treatment/medication code: raloxifene hydrochloride	Treatment/medication	0.823876	-0.0371638	0.963518	218	337159
NEALEUKB_K22	Diagnoses - main ICD10: K22 Other diseases of oesophagus	ICD10 codes	0.825127	-0.00930232	0.990741	3460	337199
NEALEUKB_J22	Diagnoses - main ICD10: J22 Unspecified acute lower respiratory infection	ICD10 codes	0.825244	-0.012231	0.987844	1992	337199
NEALEUKB_20003_1140865564	Treatment/medication code: imodium 2mg capsule	Treatment/medication	0.825979	0.0408658	1.04171	176	337159
NEALEUKB_K90	Diagnoses - main ICD10: K90 Intestinal malabsorption	ICD10 codes	0.82613	0.0216981	1.02194	624	337199
NEALEUKB_D37	Diagnoses - main ICD10: D37 Neoplasm of uncertain or unknown behaviour of oral cavity and digestive organs	ICD10 codes	0.827189	-0.0254442	0.974877	448	337199
NEALEUKB_20002_1610	Non-cancer illness code, self-reported: thyroid goitre	Non-cancer illness	0.828026	-0.029852	0.970589	322	337159
NEALEUKB_20003_1140879464	Treatment/medication code: loperamide	Treatment/medication	0.82882	-0.0158833	0.984242	1130	337159
NEALEUKB_6017	Able to walk or cycle unaided for 10 minutes	Exercise and Work	0.829439	-0.000920156			50451
NEALEUKB_20003_1140869180	Treatment/medication code: microgynon 30 tablet	Treatment/medication	0.829655	-0.0239389	0.976345	491	337159
NEALEUKB_20002_1396	Non-cancer illness code, self-reported: enlarged prostate	Non-cancer illness	0.82997	0.00778812	1.00782	4609	337159
NEALEUKB_6179_100	Mineral and other dietary supplements: None of the above	Treatment/medication	0.831168	0.00182163	1.00182	191371	336314
NEALEUKB_6143_100	Transport type for commuting to job workplace: None of the above	Exercise and Work	0.83175	-0.0195114	0.980678	723	177550
NEALEUKB_20003_1140865588	Treatment/medication code: pentasa sr 250mg m/r tablet	Treatment/medication	0.832051	0.0353397	1.03597	219	337159
NEALEUKB_20002_1066	Non-cancer illness code, self-reported: heart/cardiac problem	Non-cancer illness	0.832433	-0.015781	0.984343	1096	337159
NEALEUKB_20002_1313	Non-cancer illness code, self-reported: ankylosing spondylitis	Non-cancer illness	0.8325	0.016779	1.01692	968	337159
NEALEUKB_20002_1155	Non-cancer illness code, self-reported: hepatitis	Non-cancer illness	0.832687	-0.0273871	0.972985	362	337159
NEALEUKB_20002_1134	Non-cancer illness code, self-reported: oesophageal disorder	Non-cancer illness	0.832788	-0.0363629	0.96429	205	337159
NEALEUKB_20003_1140857620	Treatment/medication code: depo-provera 50mg/1ml injection	Treatment/medication	0.832901	-0.0321974	0.968315	261	337159
NEALEUKB_2070	Frequency of tenseness / restlessness in last 2 weeks	Mental health	0.833005	0.000551973			325169
NEALEUKB_874	Duration of walks	Exercise and Work	0.833011	0.000963641			288266
NEALEUKB_20111_6	Illnesses of siblings: Chronic bronchitis/emphysema	Family illnesses	0.833431	0.00594664	1.00596	7296	259921
NEALEUKB_N87	Diagnoses - main ICD10: N87 Dysplasia of cervix uteri	ICD10 codes	0.833908	0.0169901	1.01714	926	337199
NEALEUKB_20003_1140879540	Treatment/medication code: fluoxetine	Treatment/medication	0.834298	-0.00837121	0.991664	3833	337159
NEALEUKB_2877_3	Type of tobacco previously smoked: Cigars or pipes	Smoking	0.835897	-0.00825024	0.991784	3887	82755
NEALEUKB_23109	Impedance of arm (right)	Physical	0.836035	-0.000615836			331279
NEALEUKB_6138_3	Qualifications: O levels/GCSEs or equivalent	Early life	0.836436	0.00175611	1.00176	159730	334070
NEALEUKB_I60	Diagnoses - main ICD10: I60 Subarachnoid haemorrhage	ICD10 codes	0.836509	-0.0249879	0.975322	415	337199
NEALEUKB_20003_1140879778	Treatment/medication code: doxazosin	Treatment/medication	0.836688	0.00827919	1.00831	3803	337159
NEALEUKB_K82	Diagnoses - main ICD10: K82 Other diseases of gallbladder	ICD10 codes	0.836923	0.0370173	1.03771	188	337199
NEALEUKB_20111_8	Illnesses of siblings: High blood pressure	Family illnesses	0.837727	0.0023898	1.00239	54270	259921
NEALEUKB_20154	Forced expiratory volume in 1-second (FEV1), predicted percentage	Physical	0.838052	0.00151575			110423
NEALEUKB_20003_1140871188	Treatment/medication code: etodolac	Treatment/medication	0.838555	-0.0317143	0.968783	251	337159
NEALEUKB_20003_1140916682	Treatment/medication code: evening primrose oil	Treatment/medication	0.8386	0.00689091	1.00691	5336	337159
NEALEUKB_2694	Ever had cervical smear test	Treatment/medication	0.839247	-0.00850419	0.991532	177237	180764
NEALEUKB_2345	Ever had bowel cancer screening	Illnesses	0.840066	-0.00184575	0.998156	107072	332011
NEALEUKB_20003_1141176668	Treatment/medication code: celebrex 100mg capsule	Treatment/medication	0.84016	-0.0304396	0.970019	267	337159
NEALEUKB_2624	Frequency of heavy DIY in last 4 weeks	Exercise and Work	0.840232	-0.0015843			137208
NEALEUKB_20003_1140916282	Treatment/medication code: venlafaxine	Treatment/medication	0.841459	0.0131636	1.01325	1409	337159
NEALEUKB_20002_1308	Non-cancer illness code, self-reported: osteomyelitis	Non-cancer illness	0.841739	-0.0215188	0.978711	524	337159
NEALEUKB_20002_1222	Non-cancer illness code, self-reported: type 1 diabetes	Non-cancer illness	0.842851	0.0289115	1.02933	286	337159
NEALEUKB_4196	Pulse wave peak to peak time	Physical	0.843582	0.00145194			110099
NEALEUKB_4041	Gestational diabetes only	Illnesses	0.844708	-0.0200476	0.980152	631	5739
NEALEUKB_20003_1141168322	Treatment/medication code: plavix 75mg tablet	Treatment/medication	0.845065	-0.0379749	0.962737	161	337159
NEALEUKB_3859_4	Reason former drinker stopped drinking alcohol: Financial reasons	Alcohol	0.845722	0.0331348	1.03369	210	11101
NEALEUKB_2415	Had major operations	Illnesses	0.845784	0.00254064	1.00254	99647	155045
NEALEUKB_Z03	Diagnoses - main ICD10: Z03 Medical observation and evaluation for suspected diseases and conditions	ICD10 codes	0.848616	-0.00865049	0.991387	2985	337199
NEALEUKB_20002_1226	Non-cancer illness code, self-reported: hypothyroidism/myxoedema	Non-cancer illness	0.849614	0.00370735	1.00371	16376	337159
NEALEUKB_20003_1141193346	Treatment/medication code: olmetec 10mg tablet	Treatment/medication	0.849695	0.0327996	1.03334	203	337159
NEALEUKB_20002_1223	Non-cancer illness code, self-reported: type 2 diabetes	Non-cancer illness	0.849948	-0.0101267	0.989924	2133	337159
NEALEUKB_20003_1140882910	Treatment/medication code: daktacort cream	Treatment/medication	0.850581	0.0308976	1.03138	226	337159
NEALEUKB_20003_1141191044	Treatment/medication code: levothyroxine sodium	Treatment/medication	0.851064	-0.0040057	0.996002	13717	337159
NEALEUKB_20002_1523	Non-cancer illness code, self-reported: trigemminal neuralgia	Non-cancer illness	0.851373	-0.038769	0.961973	142	337159
NEALEUKB_20110_100	Illnesses of mother: None of the above (group 1)	Family illnesses	0.851468	-0.00167447	0.998327	129391	308780
NEALEUKB_20003_1140921600	Treatment/medication code: citalopram	Treatment/medication	0.851494	-0.00612969	0.993889	5758	337159
NEALEUKB_N95	Diagnoses - main ICD10: N95 Menopausal and other perimenopausal disorders	ICD10 codes	0.852268	0.00658108	1.0066	4875	337199
NEALEUKB_2907	Ever stopped smoking for 6+ months	Smoking	0.853301	-0.00323236	0.996773	35064	81538
NEALEUKB_20001_1006	Cancer code, self-reported: larynx/throat cancer	Cancer code self-reported	0.853677	0.0287597	1.02918	250	337159
NEALEUKB_20002_1220	Non-cancer illness code, self-reported: diabetes	Non-cancer illness	0.853708	-0.00401922	0.995989	13243	337159
NEALEUKB_20003_1140861954	Treatment/medication code: fenofibrate	Treatment/medication	0.853946	0.0214517	1.02168	448	337159
NEALEUKB_K12	Diagnoses - main ICD10: K12 Stomatitis and related lesions	ICD10 codes	0.85451	0.0349887	1.03561	167	337199
NEALEUKB_6162_1	Types of transport used (excluding work): Car/motor vehicle	Exercise and Work	0.855119	-0.00194304	0.998059	268888	335650
NEALEUKB_I74	Diagnoses - main ICD10: I74 Arterial embolism and thrombosis	ICD10 codes	0.855252	-0.0249928	0.975317	324	337199
NEALEUKB_20003_1140909874	Treatment/medication code: vitamin b6 preparation	Treatment/medication	0.856329	0.0226078	1.02287	390	337159
NEALEUKB_D50	Diagnoses - main ICD10: D50 Iron deficiency anaemia	ICD10 codes	0.856391	-0.0106155	0.989441	1775	337199
NEALEUKB_I35	Diagnoses - main ICD10: I35 Nonrheumatic aortic valve disorders	ICD10 codes	0.856828	-0.0202911	0.979913	481	337199
NEALEUKB_M72	Diagnoses - main ICD10: M72 Fibroblastic disorders	ICD10 codes	0.857408	-0.0102831	0.98977	1862	337199
NEALEUKB_N39	Diagnoses - main ICD10: N39 Other disorders of urinary system	ICD10 codes	0.857538	0.00528469	1.0053	7138	337199
NEALEUKB_20002_1616	Non-cancer illness code, self-reported: insomnia	Non-cancer illness	0.85969	-0.0243332	0.97596	321	337159
NEALEUKB_20002_1420	Non-cancer illness code, self-reported: otosclerosis	Non-cancer illness	0.859962	-0.0332677	0.96728	171	337159
NEALEUKB_20003_1141164086	Treatment/medication code: salmeterol+fluticasone propionate	Treatment/medication	0.860289	0.0178032	1.01796	595	337159
NEALEUKB_I34	Diagnoses - main ICD10: I34 Nonrheumatic mitral valve disorders	ICD10 codes	0.860607	0.0230844	1.02335	352	337199
NEALEUKB_20003_1140875990	Treatment/medication code: hypromellose	Treatment/medication	0.86094	-0.0181327	0.982031	568	337159
NEALEUKB_O16	Diagnoses - main ICD10: O16 Unspecified maternal hypertension	ICD10 codes	0.861413	-0.024023	0.976263	321	337199
NEALEUKB_K86	Diagnoses - main ICD10: K86 Other diseases of pancreas	ICD10 codes	0.86179	-0.0242693	0.976023	313	337199
NEALEUKB_6159_5	Pain type(s) experienced in last month: Stomach or abdominal pain	Illnesses	0.862526	-0.0026572	0.997346	28098	336650
NEALEUKB_20003_1140862772	Treatment/medication code: loratadine	Treatment/medication	0.862814	0.00867216	1.00871	2430	337159
NEALEUKB_884	Number of days/week of moderate physical activity 10+ minutes	Exercise and Work	0.863026	0.00174678			321309
NEALEUKB_20003_1140863202	Treatment/medication code: temazepam	Treatment/medication	0.863679	-0.0161993	0.983931	684	337159
NEALEUKB_20002_1639	Non-cancer illness code, self-reported: fracture finger	Non-cancer illness	0.864268	0.0223734	1.02263	355	337159
NEALEUKB_R59	Diagnoses - main ICD10: R59 Enlarged lymph nodes	ICD10 codes	0.864479	-0.0161279	0.984001	682	337199
NEALEUKB_20002_1083	Non-cancer illness code, self-reported: subdural haemorrhage/haematoma	Non-cancer illness	0.864905	0.035454	1.03609	140	337159
NEALEUKB_20003_1140868226	Treatment/medication code: aspirin	Treatment/medication	0.865462	-0.00209708	0.997905	45012	337159
NEALEUKB_40001_C64	Underlying (primary) cause of death: ICD10: C64 Malignant neoplasm of kidney, except renal pelvis	Primary cause of death	0.865519	0.0345269	1.03513	148	7637
NEALEUKB_6156_12	Manic/hyper symptoms: I was more talkative than usual	Mental health	0.865667	-0.00687909	0.993145	4639	22133
NEALEUKB_134	Number of self-reported cancers	Illnesses	0.865832	-0.000223104			337154
NEALEUKB_20003_1141193282	Treatment/medication code: olmesartan	Treatment/medication	0.866282	0.0202425	1.02045	421	337159
NEALEUKB_20002_1243	Non-cancer illness code, self-reported: psychological/psychiatric problem	Non-cancer illness	0.866928	-0.0229955	0.977267	323	337159
NEALEUKB_20003_1140879630	Treatment/medication code: imipramine	Treatment/medication	0.8676	-0.0305556	0.969907	181	337159
NEALEUKB_20002_1077	Non-cancer illness code, self-reported: heart arrhythmia	Non-cancer illness	0.867789	0.00953627	1.00958	1862	337159
NEALEUKB_20003_1141180036	Treatment/medication code: fybogel orange s/f granules	Treatment/medication	0.868046	-0.0157214	0.984402	680	337159
NEALEUKB_20002_1400	Non-cancer illness code, self-reported: peptic ulcer	Non-cancer illness	0.868986	0.0219323	1.02217	344	337159
NEALEUKB_3063	Forced expiratory volume in 1-second (FEV1)	Physical	0.869365	-0.000596176			307638
NEALEUKB_R49	Diagnoses - main ICD10: R49 Voice disturbances	ICD10 codes	0.870388	0.0200491	1.02025	403	337199
NEALEUKB_1707_3	Handedness (chirality/laterality): Use both right and left hands equally	Physical	0.870896	-0.00543584	0.994579	5517	337130
NEALEUKB_20003_1140870422	Treatment/medication code: folic acid product	Treatment/medication	0.871565	-0.00758978	0.992439	2779	337159
NEALEUKB_20003_1140868408	Treatment/medication code: premarin 625micrograms tablet	Treatment/medication	0.872577	-0.0105481	0.989507	1406	337159
NEALEUKB_20003_1140861138	Treatment/medication code: adizem-60 m/r tablet	Treatment/medication	0.872974	0.0226532	1.02291	303	337159
NEALEUKB_20003_1140865634	Treatment/medication code: omeprazole	Treatment/medication	0.873385	0.00288543	1.00289	19668	337159
NEALEUKB_22128	Doctor diagnosed emphysema	Illnesses	0.873703	-0.0246242	0.975677	254	83529
NEALEUKB_I51	Diagnoses - main ICD10: I51 Complications and ill-defined descriptions of heart disease	ICD10 codes	0.874752	0.0316285	1.03213	151	337199
NEALEUKB_6164_5	Types of physical activity in last 4 weeks: Heavy DIY (eg: weeding, lawn mowing, carpentry, digging)	Exercise and Work	0.877289	0.00129185	1.00129	147922	335599
NEALEUKB_J33	Diagnoses - main ICD10: J33 Nasal polyp	ICD10 codes	0.879105	-0.00928596	0.990757	1637	337199
NEALEUKB_20003_1140884672	Treatment/medication code: fludrocortisone	Treatment/medication	0.879413	-0.0307506	0.969717	148	337159
NEALEUKB_N60	Diagnoses - main ICD10: N60 Benign mammary dysplasia	ICD10 codes	0.880059	-0.01243	0.987647	896	337199
NEALEUKB_20003_1140863182	Treatment/medication code: nitrazepam	Treatment/medication	0.880301	0.0261921	1.02654	201	337159
NEALEUKB_6157_1	Why stopped smoking: Illness or ill health	Smoking	0.880561	-0.00399204	0.996016	9813	82082
NEALEUKB_O13	Diagnoses - main ICD10: O13 Gestational [pregnancy-induced] hypertension without significant proteinuria	ICD10 codes	0.881682	-0.0247958	0.975509	219	337199
NEALEUKB_6151_5	Fractured bone site(s): Wrist	Illnesses	0.881814	-0.00452919	0.995481	6663	335546
NEALEUKB_20110_11	Illnesses of mother: Parkinson's disease	Family illnesses	0.881877	0.00508943	1.0051	5094	308780
NEALEUKB_6157_2	Why stopped smoking: Doctor's advice	Smoking	0.882224	0.00494873	1.00496	5875	82082
NEALEUKB_6142_4	Current employment status: Unable to work because of sickness or disability	Exercise and Work	0.88335	-0.00328509	0.99672	12554	336252
NEALEUKB_20003_1140888538	Treatment/medication code: zinc product	Treatment/medication	0.883959	-0.0076399	0.992389	2232	337159
NEALEUKB_20003_1141157486	Treatment/medication code: salbutamol product	Treatment/medication	0.886149	-0.0155658	0.984555	515	337159
NEALEUKB_R25	Diagnoses - main ICD10: R25 Abnormal involuntary movements	ICD10 codes	0.886395	-0.0294594	0.97097	143	337199
NEALEUKB_H80	Diagnoses - main ICD10: H80 Otosclerosis	ICD10 codes	0.887008	-0.0277868	0.972596	159	337199
NEALEUKB_S82	Diagnoses - main ICD10: S82 Fracture of lower leg, including ankle	ICD10 codes	0.887547	-0.00637484	0.993645	3017	337199
NEALEUKB_20003_1140866122	Treatment/medication code: bendrofluazide	Treatment/medication	0.887988	-0.0081931	0.99184	1805	337159
NEALEUKB_22503	Years of cough on most days	Physical	0.888016	-0.0032663			11424
NEALEUKB_N63	Diagnoses - main ICD10: N63 Unspecified lump in breast	ICD10 codes	0.889403	0.0108607	1.01092	997	337199
NEALEUKB_20003_1141179992	Treatment/medication code: dovobet ointment	Treatment/medication	0.88984	-0.0173436	0.982806	388	337159
NEALEUKB_20002_1632	Non-cancer illness code, self-reported: fracture shoulder / scapula	Non-cancer illness	0.890525	0.0250892	1.02541	183	337159
NEALEUKB_6155_7	Vitamin and mineral supplements: Multivitamins +/- minerals	Treatment/medication	0.890589	-0.00142452	0.998576	71695	335591
NEALEUKB_H18	Diagnoses - main ICD10: H18 Other disorders of cornea	ICD10 codes	0.890656	0.0249917	1.02531	184	337199
NEALEUKB_R51	Diagnoses - main ICD10: R51 Headache	ICD10 codes	0.890692	-0.00642222	0.993598	2805	337199
NEALEUKB_20003_1141176288	Treatment/medication code: azopt 10mg/ml eye drops	Treatment/medication	0.891301	-0.027332	0.973038	152	337159
NEALEUKB_6151_6	Fractured bone site(s): Arm	Illnesses	0.891782	-0.00578676	0.99423	3391	335546
NEALEUKB_M22	Diagnoses - main ICD10: M22 Disorders of patella	ICD10 codes	0.89199	0.019208	1.01939	304	337199
NEALEUKB_2188	Long-standing illness, disability or infirmity	Illnesses	0.892629	-0.0012353	0.998765	107123	329663
NEALEUKB_20002_1464	Non-cancer illness code, self-reported: rheumatoid arthritis	Non-cancer illness	0.892746	-0.00546993	0.994545	3730	337159
NEALEUKB_20003_1140860696	Treatment/medication code: lisinopril	Treatment/medication	0.893383	-0.00345373	0.996552	9393	337159
NEALEUKB_R14	Diagnoses - main ICD10: R14 Flatulence and related conditions	ICD10 codes	0.894395	0.0230894	1.02336	201	337199
NEALEUKB_20002_1143	Non-cancer illness code, self-reported: gastritis/gastric erosions	Non-cancer illness	0.894461	0.0143386	1.01444	521	337159
NEALEUKB_5474	Leg pain when walking uphill or hurrying	Illnesses	0.894525	-0.0046657	0.995345	16022	23189
NEALEUKB_D16	Diagnoses - main ICD10: D16 Benign neoplasm of bone and articular cartilage	ICD10 codes	0.894556	0.0256784	1.02601	162	337199
NEALEUKB_20003_1140867444	Treatment/medication code: risperidone	Treatment/medication	0.895517	-0.0248367	0.975469	170	337159
NEALEUKB_20003_1140863144	Treatment/medication code: zopiclone	Treatment/medication	0.895567	-0.0095049	0.99054	1163	337159
NEALEUKB_20002_1458	Non-cancer illness code, self-reported: diverticular disease/diverticulitis	Non-cancer illness	0.895701	0.00524384	1.00526	3840	337159
NEALEUKB_O72	Diagnoses - main ICD10: O72 Postpartum haemorrhage	ICD10 codes	0.896242	-0.0199779	0.98022	259	337199
NEALEUKB_20003_1140869930	Treatment/medication code: azathioprine	Treatment/medication	0.89653	-0.0120444	0.988028	710	337159
NEALEUKB_1170	Getting up in morning	Exercise and Work	0.89681	0.000421455			336501
NEALEUKB_20002_1537	Non-cancer illness code, self-reported: joint pain	Non-cancer illness	0.897232	-0.00949132	0.990554	1129	337159
NEALEUKB_S52	Diagnoses - main ICD10: S52 Fracture of forearm	ICD10 codes	0.897412	-0.0055692	0.994446	3284	337199
NEALEUKB_K66	Diagnoses - main ICD10: K66 Other disorders of peritoneum	ICD10 codes	0.899206	0.0178579	1.01802	306	337199
NEALEUKB_2443	Diabetes diagnosed by doctor	Illnesses	0.899909	-0.00249201	0.997511	16183	336473
NEALEUKB_20003_1140921814	Treatment/medication code: mirena 52mg intrauterine system	Treatment/medication	0.899921	0.012976	1.01306	571	337159
NEALEUKB_E05	Diagnoses - main ICD10: E05 Thyrotoxicosis [hyperthyroidism]	ICD10 codes	0.900067	-0.0179099	0.98225	299	337199
NEALEUKB_Z80	Diagnoses - main ICD10: Z80 Family history of malignant neoplasm	ICD10 codes	0.900613	-0.0170599	0.983085	326	337199
NEALEUKB_G93	Diagnoses - main ICD10: G93 Other disorders of brain	ICD10 codes	0.901788	0.0227449	1.02301	179	337199
NEALEUKB_Z52	Diagnoses - main ICD10: Z52 Donors of organs and tissues	ICD10 codes	0.902061	-0.0222507	0.977995	186	337199
NEALEUKB_20003_1140864752	Treatment/medication code: lansoprazole	Treatment/medication	0.90231	-0.00280446	0.997199	12071	337159
NEALEUKB_20003_1140851088	Treatment/medication code: senokot 7.5mg tablet	Treatment/medication	0.902534	0.0244919	1.02479	152	337159
NEALEUKB_N12	Diagnoses - main ICD10: N12 Tubulo-interstitial nephritis, not specified as acute or chronic	ICD10 codes	0.903368	-0.016191	0.983939	342	337199
NEALEUKB_N50	Diagnoses - main ICD10: N50 Other disorders of male genital organs	ICD10 codes	0.903499	-0.00816831	0.991865	1338	337199
NEALEUKB_R87	Diagnoses - main ICD10: R87 Abnormal findings in specimens from female genital organs	ICD10 codes	0.903594	-0.00970455	0.990342	947	337199
NEALEUKB_1930	Miserableness	Mental health	0.904342	0.00102969	1.00103	141755	331856
NEALEUKB_J02	Diagnoses - main ICD10: J02 Acute pharyngitis	ICD10 codes	0.904902	0.0204775	1.02069	207	337199
NEALEUKB_G37	Diagnoses - main ICD10: G37 Other demyelinating diseases of central nervous system	ICD10 codes	0.90612	0.0227781	1.02304	163	337199
NEALEUKB_Z46	Diagnoses - main ICD10: Z46 Fitting and adjustment of other devices	ICD10 codes	0.906679	0.00636461	1.00638	2070	337199
NEALEUKB_20002_1293	Non-cancer illness code, self-reported: bone disorder	Non-cancer illness	0.906971	-0.0104467	0.989608	762	337159
NEALEUKB_20003_1141171152	Treatment/medication code: cardicor 1.25mg tablet	Treatment/medication	0.907831	0.0160876	1.01622	315	337159
NEALEUKB_20003_1140866280	Treatment/medication code: bumetanide	Treatment/medication	0.907966	-0.0171923	0.982955	275	337159
NEALEUKB_20002_1297	Non-cancer illness code, self-reported: muscle/soft tissue problem	Non-cancer illness	0.907976	0.00553417	1.00555	2672	337159
NEALEUKB_20002_1072	Non-cancer illness code, self-reported: essential hypertension	Non-cancer illness	0.90866	-0.00722995	0.992796	1537	337159
NEALEUKB_20002_1511	Non-cancer illness code, self-reported: abdominal hernia	Non-cancer illness	0.909429	0.019085	1.01927	216	337159
NEALEUKB_6142_1	Current employment status: In paid employment or self-employed	Exercise and Work	0.910435	-0.000963259	0.999037	190779	336252
NEALEUKB_20003_1141168122	Treatment/medication code: solpadol capsule	Treatment/medication	0.910848	0.0200838	1.02029	189	337159
NEALEUKB_N75	Diagnoses - main ICD10: N75 Diseases of Bartholin's gland	ICD10 codes	0.91174	0.012513	1.01259	477	337199
NEALEUKB_4825	Noisy workplace	Exercise and Work	0.911888	0.000815499			110439
NEALEUKB_M66	Diagnoses - main ICD10: M66 Spontaneous rupture of synovium and tendon	ICD10 codes	0.913028	-0.0173503	0.982799	241	337199
NEALEUKB_Z30	Diagnoses - main ICD10: Z30 Contraceptive management	ICD10 codes	0.91436	0.00365009	1.00366	5353	337199
NEALEUKB_20003_1140874866	Treatment/medication code: carbimazole	Treatment/medication	0.914452	-0.0159751	0.984152	275	337159
NEALEUKB_2050	Frequency of depressed mood in last 2 weeks	Mental health	0.914996	-0.000278261			323267
NEALEUKB_20002_1250	Non-cancer illness code, self-reported: bell's palsy/facial nerve palsy	Non-cancer illness	0.916101	-0.0145477	0.985558	319	337159
NEALEUKB_I63	Diagnoses - main ICD10: I63 Cerebral infarction	ICD10 codes	0.916362	0.0076645	1.00769	1144	337199
NEALEUKB_2644	Light smokers, at least 100 smokes in lifetime	Smoking	0.916838	0.00171394	1.00172	41027	90517
NEALEUKB_O99	Diagnoses - main ICD10: O99 Other maternal diseases classifiable elsewhere but complicating pregnancy, childbirth and the puerperium	ICD10 codes	0.917897	-0.0116006	0.988466	480	337199
NEALEUKB_20001_1048	Cancer code, self-reported: leukaemia	Cancer code self-reported	0.918596	-0.0200491	0.980151	158	337159
NEALEUKB_20002_1623	Non-cancer illness code, self-reported: tennis elbow / lateral epicondylitis	Non-cancer illness	0.918973	-0.0187491	0.981426	179	337159
NEALEUKB_20003_1140876136	Treatment/medication code: beconase 50micrograms nasal spray	Treatment/medication	0.919062	-0.0052708	0.994743	2274	337159
NEALEUKB_6153_3	Medication for cholesterol, blood pressure, diabetes, or take exogenous hormones: Insulin	Treatment/medication	0.920196	-0.00668273	0.99334	1377	180203
NEALEUKB_20002_1660	Non-cancer illness code, self-reported: rosacea	Non-cancer illness	0.920753	-0.0105722	0.989483	539	337159
NEALEUKB_Z87	Diagnoses - main ICD10: Z87 Personal history of other diseases and conditions	ICD10 codes	0.920807	-0.0167595	0.98338	214	337199
NEALEUKB_R91	Diagnoses - main ICD10: R91 Abnormal findings on diagnostic imaging of lung	ICD10 codes	0.922055	0.0100583	1.01011	576	337199
NEALEUKB_20002_1194	Non-cancer illness code, self-reported: renal failure not requiring dialysis	Non-cancer illness	0.922771	-0.0147425	0.985366	263	337159
NEALEUKB_20002_1075	Non-cancer illness code, self-reported: heart attack/myocardial infarction	Non-cancer illness	0.923179	0.0027186	1.00272	7735	337159
NEALEUKB_40001_I259	Underlying (primary) cause of death: ICD10: I25.9 Chronic ischaemic heart disease, unspecified	Primary cause of death	0.923588	-0.0146212	0.985485	266	7637
NEALEUKB_3591	Ever had hysterectomy (womb removed)	Illnesses	0.925966	0.00209341	1.0021	13060	159679
NEALEUKB_K25	Diagnoses - main ICD10: K25 Gastric ulcer	ICD10 codes	0.926286	0.00646007	1.00648	1251	337199
NEALEUKB_20002_1479	Non-cancer illness code, self-reported: rheumatic fever	Non-cancer illness	0.926367	0.00730667	1.00733	975	337159
NEALEUKB_6150_3	Vascular/heart problems diagnosed by doctor: Stroke	Illnesses	0.926514	0.00317637	1.00318	5198	336683
NEALEUKB_6033	Maximum heart rate during fitness test	Exercise and Work	0.927276	-0.000978496			49610
NEALEUKB_20003_1140870856	Treatment/medication code: calcichew 1.25g chewable tablet	Treatment/medication	0.92739	0.00838359	1.00842	719	337159
NEALEUKB_20003_1140922174	Treatment/medication code: alendronate sodium	Treatment/medication	0.927433	0.00366819	1.00367	3773	337159
NEALEUKB_20002_1617	Non-cancer illness code, self-reported: osteopenia	Non-cancer illness	0.927488	0.00778618	1.00782	831	337159
NEALEUKB_20003_1141187810	Treatment/medication code: tadalafil	Treatment/medication	0.928186	-0.0107262	0.989331	429	337159
NEALEUKB_20002_1474	Non-cancer illness code, self-reported: hiatus hernia	Non-cancer illness	0.929732	-0.00248005	0.997523	7865	337159
NEALEUKB_20002_1457	Non-cancer illness code, self-reported: duodenal ulcer	Non-cancer illness	0.929781	0.00593706	1.00595	1343	337159
NEALEUKB_20003_1140870956	Treatment/medication code: alfacalcidol	Treatment/medication	0.929843	-0.0129528	0.987131	281	337159
NEALEUKB_20003_1140883504	Treatment/medication code: cetirizine	Treatment/medication	0.930429	0.00350103	1.00351	3821	337159
NEALEUKB_20003_1141168590	Treatment/medication code: pariet 10mg e/c tablet	Treatment/medication	0.931118	0.014274	1.01438	223	337159
NEALEUKB_I12	Diagnoses - main ICD10: I12 Hypertensive renal disease	ICD10 codes	0.931252	0.0151957	1.01531	196	337199
NEALEUKB_M00	Diagnoses - main ICD10: M00 Pyogenic arthritis	ICD10 codes	0.932286	-0.0161168	0.984012	169	337199
NEALEUKB_1883	Number of full sisters	Early life	0.933015	-0.000276085			332255
NEALEUKB_20003_1201	Treatment/medication code: st john's wort/hypericum [ctsu]	Treatment/medication	0.933099	0.00846202	1.0085	599	337159
NEALEUKB_M76	Diagnoses - main ICD10: M76 Enthesopathies of lower limb, excluding foot	ICD10 codes	0.933533	-0.0155911	0.98453	174	337199
NEALEUKB_4836	Loud music exposure frequency	Exercise and Work	0.933633	-0.000450017			109889
NEALEUKB_3606	Chest pain or discomfort walking normally	Illnesses	0.934479	-0.00235858	0.997644	8816	51475
NEALEUKB_20003_1141187814	Treatment/medication code: cialis 10mg tablet	Treatment/medication	0.934796	-0.0142254	0.985875	201	337159
NEALEUKB_6153_5	Medication for cholesterol, blood pressure, diabetes, or take exogenous hormones: Oral contraceptive pill or minipill	Treatment/medication	0.935128	-0.00296843	0.997036	4693	180203
NEALEUKB_20002_1202	Non-cancer illness code, self-reported: urinary frequency / incontinence	Non-cancer illness	0.935262	-0.00586401	0.994153	1170	337159
NEALEUKB_20002_1529	Non-cancer illness code, self-reported: dry eyes	Non-cancer illness	0.935471	-0.00926079	0.990782	465	337159
NEALEUKB_I26	Diagnoses - main ICD10: I26 Pulmonary embolism	ICD10 codes	0.935759	-0.00570337	0.994313	1218	337199
NEALEUKB_20003_1140872290	Treatment/medication code: lamotrigine	Treatment/medication	0.937002	-0.00965236	0.990394	408	337159
NEALEUKB_20003_1141179974	Treatment/medication code: cozaar 25mg tablet	Treatment/medication	0.937697	-0.00998282	0.990067	373	337159
NEALEUKB_894	Duration of moderate activity	Exercise and Work	0.94041	-0.000307817			251031
NEALEUKB_20003_1141194794	Treatment/medication code: bendroflumethiazide	Treatment/medication	0.940479	0.00137167	1.00137	19084	337159
NEALEUKB_6149_5	Mouth/teeth dental problems: Toothache	Illnesses	0.940812	0.00161982	1.00162	13290	336138
NEALEUKB_20002_1572	Non-cancer illness code, self-reported: whooping cough / pertussis	Non-cancer illness	0.941037	-0.00945914	0.990585	372	337159
NEALEUKB_20003_2038459704	Treatment/medication code: carbamazepine	Treatment/medication	0.942921	0.00772416	1.00775	523	337159
NEALEUKB_6155_1	Vitamin and mineral supplements: Vitamin A	Treatment/medication	0.945409	0.00216876	1.00217	6173	335591
NEALEUKB_K30	Diagnoses - main ICD10: K30 Dyspepsia	ICD10 codes	0.945586	-0.0023825	0.99762	5060	337199
NEALEUKB_1100	Drive faster than motorway speed limit	Exercise and Work	0.945658	-0.000241472			306030
NEALEUKB_20003_1141168680	Treatment/medication code: orlistat	Treatment/medication	0.94618	-0.00850811	0.991528	383	337159
NEALEUKB_2316	Wheeze or whistling in the chest in last year	Illnesses	0.946538	-0.000708141	0.999292	68531	331257
NEALEUKB_796	Distance between home and job workplace	Exercise and Work	0.948636	0.000389419			161121
NEALEUKB_20003_1140871688	Treatment/medication code: solpadol caplet	Treatment/medication	0.949328	0.0094685	1.00951	274	337159
NEALEUKB_20002_1626	Non-cancer illness code, self-reported: fracture skull / head	Non-cancer illness	0.94935	0.010218	1.01027	235	337159
NEALEUKB_20003_1140884412	Treatment/medication code: sumatriptan	Treatment/medication	0.950087	0.00511444	1.00513	912	337159
NEALEUKB_20003_1141153026	Treatment/medication code: lercanidipine	Treatment/medication	0.950816	0.00533916	1.00535	813	337159
NEALEUKB_6150_100	Vascular/heart problems diagnosed by doctor: None of the above	Illnesses	0.951182	-0.000566237	0.999434	236530	336683
NEALEUKB_H74	Diagnoses - main ICD10: H74 Other disorders of middle ear and mastoid	ICD10 codes	0.951386	0.0111438	1.01121	182	337199
NEALEUKB_3799	Headaches for 3+ months	Illnesses	0.951708	0.00115589	1.00116	29979	65583
NEALEUKB_N84	Diagnoses - main ICD10: N84 Polyp of female genital tract	ICD10 codes	0.951951	0.00207599	1.00208	5129	337199
NEALEUKB_20003_1140860840	Treatment/medication code: nitrolingual 400micrograms spray	Treatment/medication	0.952041	0.00790645	1.00794	352	337159
NEALEUKB_20003_1141151016	Treatment/medication code: losartan potassium+hydrochlorothiazide 50mg/12.5mg tablet	Treatment/medication	0.952197	0.00891556	1.00896	275	337159
NEALEUKB_20003_1141180314	Treatment/medication code: ibandronic acid	Treatment/medication	0.952732	-0.00836882	0.991666	305	337159
NEALEUKB_20003_1141157458	Treatment/medication code: hypromellose product	Treatment/medication	0.952849	-0.0107486	0.989309	184	337159
NEALEUKB_20003_1140888560	Treatment/medication code: perindopril	Treatment/medication	0.953264	-0.0020939	0.997908	4822	337159
NEALEUKB_H34	Diagnoses - main ICD10: H34 Retinal vascular occlusions	ICD10 codes	0.954549	0.0117933	1.01186	142	337199
NEALEUKB_J32	Diagnoses - main ICD10: J32 Chronic sinusitis	ICD10 codes	0.954625	-0.00474004	0.995271	878	337199
NEALEUKB_20002_1528	Non-cancer illness code, self-reported: macular degeneration	Non-cancer illness	0.954761	-0.0101754	0.989876	189	337159
NEALEUKB_20003_1140866236	Treatment/medication code: spironolactone	Treatment/medication	0.955146	-0.00563281	0.994383	607	337159
NEALEUKB_20003_1140928916	Treatment/medication code: olanzapine	Treatment/medication	0.956393	-0.00697397	0.99305	374	337159
NEALEUKB_6151_2	Fractured bone site(s): Leg	Illnesses	0.956961	0.00289008	1.00289	2132	335546
NEALEUKB_20003_1141174032	Treatment/medication code: doublebase gel	Treatment/medication	0.957287	-0.0102193	0.989833	167	337159
NEALEUKB_20003_1140884516	Treatment/medication code: thyroxine product	Treatment/medication	0.957686	0.00209624	1.0021	3917	337159
NEALEUKB_D45	Diagnoses - main ICD10: D45 Polycythaemia vera	ICD10 codes	0.958798	0.00944256	1.00949	182	337199
NEALEUKB_22126	Doctor diagnosed hayfever or allergic rhinitis	Illnesses	0.961257	0.000989578	1.00099	18934	83529
NEALEUKB_20003_1141145812	Treatment/medication code: minerals - magnesium	Treatment/medication	0.96227	0.00437966	1.00439	710	337159
NEALEUKB_2178	Overall health rating	Illnesses	0.964367	-0.000137253			336020
NEALEUKB_I61	Diagnoses - main ICD10: I61 Intracerebral haemorrhage	ICD10 codes	0.964947	0.0068	1.00682	254	337199
NEALEUKB_20002_1254	Non-cancer illness code, self-reported: peripheral nerve disorder	Non-cancer illness	0.965023	0.00778385	1.00781	193	337159
NEALEUKB_J34	Diagnoses - main ICD10: J34 Other disorders of nose and nasal sinuses	ICD10 codes	0.966286	-0.00178649	0.998215	3433	337199
NEALEUKB_4194	Pulse rate	Physical	0.967776	-0.000297455			110153
NEALEUKB_20003_1141190158	Treatment/medication code: cipralex 5mg tablet	Treatment/medication	0.967947	0.00575053	1.00577	297	337159
NEALEUKB_4451	Average monthly fortified wine intake	Alcohol	0.968215	0.000411291			24471
NEALEUKB_20003_1140875840	Treatment/medication code: timolol 0.25% eye drops	Treatment/medication	0.968626	-0.0062096	0.99381	244	337159
NEALEUKB_D36	Diagnoses - main ICD10: D36 Benign neoplasm of other and unspecified sites	ICD10 codes	0.970529	-0.00468728	0.995324	378	337199
NEALEUKB_20003_1140862380	Treatment/medication code: becloforte 250micrograms inhaler	Treatment/medication	0.970906	-0.00674085	0.993282	178	337159
NEALEUKB_M89	Diagnoses - main ICD10: M89 Other disorders of bone	ICD10 codes	0.970969	0.0037876	1.00379	562	337199
NEALEUKB_943	Frequency of stair climbing in last 4 weeks	Exercise and Work	0.971821	0.000194737			334169
NEALEUKB_20003_1141151288	Treatment/medication code: naramig 2.5mg tablet	Treatment/medication	0.976	-0.00475854	0.995253	243	337159
NEALEUKB_J06	Diagnoses - main ICD10: J06 Acute upper respiratory infections of multiple and unspecified sites	ICD10 codes	0.976602	0.00452959	1.00454	255	337199
NEALEUKB_6149_2	Mouth/teeth dental problems: Painful gums	Illnesses	0.97682	0.000753384	1.00075	9287	336138
NEALEUKB_I86	Diagnoses - main ICD10: I86 Varicose veins of other sites	ICD10 codes	0.977334	0.00534113	1.00536	172	337199
NEALEUKB_R63	Diagnoses - main ICD10: R63 Symptoms and signs concerning food and fluid intake	ICD10 codes	0.977656	-0.00256529	0.997438	726	337199
NEALEUKB_20002_1264	Non-cancer illness code, self-reported: epilepsy	Non-cancer illness	0.97812	0.00127785	1.00128	2823	337159
NEALEUKB_22502	Cough on most days	Physical	0.978427	-0.000671208	0.999329	11424	83529
NEALEUKB_20003_1141175690	Treatment/medication code: actonel 5mg tablet	Treatment/medication	0.979005	-0.00389862	0.996109	277	337159
NEALEUKB_6147_2	Reason for glasses/contact lenses: For long-sightedness, i.e. for distance and near, but particularly for near tasks like reading (called 'hypermetropia')	Illnesses	0.979187	-0.000556117	0.999444	13923	335700
NEALEUKB_C90	Diagnoses - main ICD10: C90 Multiple myeloma and malignant plasma cell neoplasms	ICD10 codes	0.980247	0.00422322	1.00423	209	337199
NEALEUKB_1873	Number of full brothers	Early life	0.980708	-8.0136e-05			332194
NEALEUKB_D48	Diagnoses - main ICD10: D48 Neoplasm of uncertain or unknown behaviour of other and unspecified sites	ICD10 codes	0.983301	-0.00253453	0.997469	415	337199
NEALEUKB_2060	Frequency of unenthusiasm / disinterest in last 2 weeks	Mental health	0.983488	5.27115e-05			326730
NEALEUKB_N42	Diagnoses - main ICD10: N42 Other disorders of prostate	ICD10 codes	0.983575	-0.00248809	0.997515	416	337199
NEALEUKB_O00	Diagnoses - main ICD10: O00 Ectopic pregnancy	ICD10 codes	0.984164	-0.00346037	0.996546	200	337199
NEALEUKB_20003_1141182628	Treatment/medication code: tiotropium	Treatment/medication	0.985247	-0.00157841	0.998423	836	337159
NEALEUKB_N89	Diagnoses - main ICD10: N89 Other noninflammatory disorders of vagina	ICD10 codes	0.986496	-0.00178264	0.998219	548	337199
NEALEUKB_N62	Diagnoses - main ICD10: N62 Hypertrophy of breast	ICD10 codes	0.987668	0.0017892	1.00179	454	337199
NEALEUKB_20002_1473	Non-cancer illness code, self-reported: high cholesterol	Non-cancer illness	0.9883	-0.000189204	0.999811	41296	337159
NEALEUKB_20003_1140883748	Treatment/medication code: selenium product	Treatment/medication	0.989062	-0.00104012	0.99896	1059	337159
NEALEUKB_20110_6	Illnesses of mother: Chronic bronchitis/emphysema	Family illnesses	0.989352	0.000244111	1.00024	18252	308780
NEALEUKB_22137	Doctor diagnosed tuberculosis	Illnesses	0.989821	0.00151911	1.00152	431	83529
NEALEUKB_F31	Diagnoses - main ICD10: F31 Bipolar affective disorder	ICD10 codes	0.989914	0.00179119	1.00179	303	337199
NEALEUKB_21021	Pulse wave Arterial Stiffness index	Physical	0.990345	8.74412e-05			109813
NEALEUKB_20003_1140871692	Treatment/medication code: morphine	Treatment/medication	0.991232	0.00194564	1.00195	194	337159
NEALEUKB_20002_1265	Non-cancer illness code, self-reported: migraine	Non-cancer illness	0.991398	0.000268748	1.00027	10007	337159
NEALEUKB_20003_1140874126	Treatment/medication code: nitrofurantoin	Treatment/medication	0.992795	-0.0015745	0.998427	200	337159
NEALEUKB_6151_7	Fractured bone site(s): Other bones	Illnesses	0.992897	0.000170903	1.00017	17380	335546
NEALEUKB_6155_3	Vitamin and mineral supplements: Vitamin C	Treatment/medication	0.993101	-0.000131933	0.999868	28536	335591
NEALEUKB_E11	Diagnoses - main ICD10: E11 Non-insulin-dependent diabetes mellitus	ICD10 codes	0.993163	-0.000897302	0.999103	555	337199
NEALEUKB_I85	Diagnoses - main ICD10: I85 Oesophageal varices	ICD10 codes	0.994447	-0.00121047	0.99879	201	337199
NEALEUKB_S32	Diagnoses - main ICD10: S32 Fracture of lumbar spine and pelvis	ICD10 codes	0.994455	0.000735183	1.00074	544	337199
NEALEUKB_20001_1020	Cancer code, self-reported: large bowel cancer/colorectal cancer	Cancer code self-reported	0.995111	-0.000693643	0.999307	475	337159
NEALEUKB_20003_1140878324	Treatment/medication code: oilatum cream	Treatment/medication	0.99535	0.00120171	1.0012	143	337159
NEALEUKB_137	Number of treatments/medications taken	Treatment/medication	0.996455	1.50754e-05			337159
NEALEUKB_20003_1141200322	Treatment/medication code: solifenacin	Treatment/medication	0.996916	-0.000416106	0.999584	525	337159
NEALEUKB_20003_1140863152	Treatment/medication code: diazepam	Treatment/medication	0.99719	-0.000290135	0.99971	898	337159
NEALEUKB_20003_1140888646	Treatment/medication code: felodipine	Treatment/medication	0.997246	0.000158575	1.00016	2901	337159
NEALEUKB_20003_1140923484	Treatment/medication code: topiramate	Treatment/medication	0.997966	0.000452498	1.00045	193	337159
NEALEUKB_20003_1140879634	Treatment/medication code: trazodone	Treatment/medication	0.998709	0.000184534	1.00018	468	337159
NEALEUKB_6177_100	Medication for cholesterol, blood pressure or diabetes: None of the above	Treatment/medication	0.999207	1.32125e-05	1.00001	103004	154702

## Sheet: 1_109818530_C_T-rs646776
Study ID	Trait	Trait Category	P-value	Beta	Odds Ratio	N Cases	N Overall
NEALEUKB_20002_1473	Non-cancer illness code, self-reported: high cholesterol	Non-cancer illness	5.15954e-80	0.168568	1.18361	41296	337159
NEALEUKB_6177_1	Medication for cholesterol, blood pressure or diabetes: Cholesterol lowering medication	Treatment/medication	6.68173e-56	0.161106	1.17481	35840	154702
NEALEUKB_20003_1140861958	Treatment/medication code: simvastatin	Treatment/medication	8.32806e-36	0.114313	1.1211	38492	337159
NEALEUKB_6153_1	Medication for cholesterol, blood pressure, diabetes, or take exogenous hormones: Cholesterol lowering medication	Treatment/medication	2.25168e-31	0.1408	1.15119	22705	180203
NEALEUKB_20003_1141146234	Treatment/medication code: atorvastatin	Treatment/medication	6.5976e-29	0.190703	1.2101	10167	337159
NEALEUKB_6177_100	Medication for cholesterol, blood pressure or diabetes: None of the above	Treatment/medication	3.17748e-20	-0.0843022	0.919153	103004	154702
NEALEUKB_I25	Diagnoses - main ICD10: I25 Chronic ischaemic heart disease	ICD10 codes	3.10475e-15	0.144397	1.15534	8755	337199
NEALEUKB_20002_1074	Non-cancer illness code, self-reported: angina	Non-cancer illness	3.87268e-13	0.121366	1.12904	10612	337159
NEALEUKB_20003_1141192736	Treatment/medication code: ezetimibe	Treatment/medication	1.98251e-12	0.268525	1.30803	1997	337159
NEALEUKB_6150_2	Vascular/heart problems diagnosed by doctor: Angina	Illnesses	3.27783e-12	0.116414	1.12346	10618	336683
NEALEUKB_20107_1	Illnesses of father: Heart disease	Family illnesses	3.95982e-11	0.0432986	1.04425	97385	292053
NEALEUKB_20003_1140868226	Treatment/medication code: aspirin	Treatment/medication	5.10956e-10	0.0530784	1.05451	45012	337159
NEALEUKB_6154_1	Medication for pain relief, constipation, heartburn: Aspirin	Treatment/medication	1.22643e-09	0.0510008	1.05232	46946	333581
NEALEUKB_I20	Diagnoses - main ICD10: I20 Angina pectoris	ICD10 codes	3.95983e-09	0.144818	1.15583	4837	337199
NEALEUKB_20002_1075	Non-cancer illness code, self-reported: heart attack/myocardial infarction	Non-cancer illness	8.94054e-09	0.111833	1.11833	7735	337159
NEALEUKB_6150_1	Vascular/heart problems diagnosed by doctor: Heart attack	Illnesses	9.50563e-09	0.111234	1.11766	7790	336683
NEALEUKB_20003_1141146138	Treatment/medication code: lipitor 10mg tablet	Treatment/medication	1.28033e-08	0.199763	1.22111	2361	337159
NEALEUKB_20003_1141192410	Treatment/medication code: rosuvastatin	Treatment/medication	1.20012e-07	0.197541	1.2184	2089	337159
NEALEUKB_23129	Trunk fat-free mass	Physical	2.96935e-07	-0.00942366			331030
NEALEUKB_23130	Trunk predicted mass	Physical	2.98628e-07	-0.00939106			330995
NEALEUKB_137	Number of treatments/medications taken	Treatment/medication	3.01099e-07	0.0119924			337159
NEALEUKB_6153_100	Medication for cholesterol, blood pressure, diabetes, or take exogenous hormones: None of the above	Treatment/medication	4.04046e-07	-0.0439247	0.957026	124239	180203
NEALEUKB_I21	Diagnoses - main ICD10: I21 Acute myocardial infarction	ICD10 codes	7.3577e-07	0.134763	1.14427	3927	337199
NEALEUKB_50	Standing height	Physical	1.01529e-06	-0.0101404			336474
NEALEUKB_23101	Whole body fat-free mass	Physical	2.18593e-06	-0.00874015			331291
NEALEUKB_23121	Arm fat-free mass (right)	Physical	3.80355e-06	-0.00840586			331221
NEALEUKB_23102	Whole body water mass	Physical	4.08783e-06	-0.00851551			331315
NEALEUKB_23122	Arm predicted mass (right)	Physical	4.08834e-06	-0.00834884			331216
NEALEUKB_1807	Father's age at death	Early life	5.18642e-06	-0.0153926			248726
NEALEUKB_23126	Arm predicted mass (left)	Physical	9.76742e-06	-0.00817558			331146
NEALEUKB_1697	Comparative height size at age 10	Early life	3.8445e-05	-0.00820262			332021
NEALEUKB_20003_1140879760	Treatment/medication code: bisoprolol	Treatment/medication	4.12111e-05	0.0993608	1.10446	4985	337159
NEALEUKB_23105	Basal metabolic rate	Physical	4.32657e-05	-0.00791409			331307
NEALEUKB_23125	Arm fat-free mass (left)	Physical	4.83903e-05	-0.00754015			331159
NEALEUKB_78	Heel bone mineral density (BMD) T-score, automated	Physical	4.96024e-05	-0.0151635			194398
NEALEUKB_20003_1140860954	Treatment/medication code: isosorbide mononitrate	Treatment/medication	6.99347e-05	0.203552	1.22575	1107	337159
NEALEUKB_23113	Leg fat-free mass (right)	Physical	0.000124938	-0.00737015			331285
NEALEUKB_20111_1	Illnesses of siblings: Heart disease	Family illnesses	0.00013072	0.0410076	1.04186	26382	259921
NEALEUKB_23114	Leg predicted mass (right)	Physical	0.000133321	-0.00729162			331285
NEALEUKB_20003_1141192740	Treatment/medication code: ezetrol 10mg tablet	Treatment/medication	0.000277532	0.248349	1.28191	621	337159
NEALEUKB_23118	Leg predicted mass (left)	Physical	0.000423265	-0.00672926			331253
NEALEUKB_20003_1140910766	Treatment/medication code: nicorandil	Treatment/medication	0.000436215	0.181739	1.1993	1086	337159
NEALEUKB_135	Number of self-reported non-cancer illnesses	Illnesses	0.000462138	0.00844369			337159
NEALEUKB_3606	Chest pain or discomfort walking normally	Illnesses	0.000552956	0.0689015	1.07133	8816	51475
NEALEUKB_23117	Leg fat-free mass (left)	Physical	0.000586792	-0.00660715			331258
NEALEUKB_I65	Diagnoses - main ICD10: I65 Occlusion and stenosis of precerebral arteries, not resulting in cerebral infarction	ICD10 codes	0.000731765	0.341564	1.40715	283	337199
NEALEUKB_R22	Diagnoses - main ICD10: R22 Localised swelling, mass and lump of skin and subcutaneous tissue	ICD10 codes	0.000852377	0.179289	1.19637	1004	337199
NEALEUKB_20003_1140869276	Treatment/medication code: micronor tablet	Treatment/medication	0.000868203	0.259901	1.2968	475	337159
NEALEUKB_23106	Impedance of whole body	Physical	0.000920444	0.00737528			331284
NEALEUKB_K25	Diagnoses - main ICD10: K25 Gastric ulcer	ICD10 codes	0.00104094	-0.157969	0.853876	1251	337199
NEALEUKB_20003_1140866738	Treatment/medication code: atenolol	Treatment/medication	0.00104626	0.0494731	1.05072	13184	337159
NEALEUKB_2247_1	Hearing difficulty/problems: Yes	Illnesses	0.00119329	-0.0218878	0.97835	84839	323978
NEALEUKB_6154_100	Medication for pain relief, constipation, heartburn: None of the above	Treatment/medication	0.00127904	-0.0190555	0.981125	184936	333581
NEALEUKB_D16	Diagnoses - main ICD10: D16 Benign neoplasm of bone and articular cartilage	ICD10 codes	0.00137322	0.427747	1.5338	162	337199
NEALEUKB_2473	Other serious medical condition/disability diagnosed by doctor	Illnesses	0.00153516	0.023177	1.02345	67968	331274
NEALEUKB_20003_1141168318	Treatment/medication code: clopidogrel	Treatment/medication	0.00172075	0.115517	1.12245	2140	337159
NEALEUKB_23109	Impedance of arm (right)	Physical	0.00184865	0.0063908			331279
NEALEUKB_K05	Diagnoses - main ICD10: K05 Gingivitis and periodontal diseases	ICD10 codes	0.00209347	-0.295441	0.744203	314	337199
NEALEUKB_20107_101	Illnesses of father: None of the above (group 2)	Family illnesses	0.00214617	0.0233465	1.02362	222710	292053
NEALEUKB_M16	Diagnoses - main ICD10: M16 Coxarthrosis [arthrosis of hip]	ICD10 codes	0.00261859	-0.0733996	0.929229	4934	337199
NEALEUKB_47	Hand grip strength (right)	Physical	0.00263297	-0.00634305			335842
NEALEUKB_20002_1191	Non-cancer illness code, self-reported: gastrointestinal bleeding	Non-cancer illness	0.00268049	0.454976	1.57614	126	337159
NEALEUKB_20003_1140888648	Treatment/medication code: pravastatin	Treatment/medication	0.00268206	0.127805	1.13633	1603	337159
NEALEUKB_6147_4	Reason for glasses/contact lenses: For 'astigmatism'	Illnesses	0.00270942	0.054847	1.05638	8864	335700
NEALEUKB_23110	Impedance of arm (left)	Physical	0.00277547	0.00616653			331292
NEALEUKB_102	Pulse rate, automated reading	Physical	0.00343467	0.00880822			317756
NEALEUKB_20003_1141176284	Treatment/medication code: brinzolamide	Treatment/medication	0.00345459	-0.446701	0.639735	124	337159
NEALEUKB_23107	Impedance of leg (right)	Physical	0.00349768	0.0077118			331301
NEALEUKB_K55	Diagnoses - main ICD10: K55 Vascular disorders of intestine	ICD10 codes	0.00429033	-0.341029	0.711038	203	337199
NEALEUKB_O34	Diagnoses - main ICD10: O34 Maternal care for known or suspected abnormality of pelvic organs	ICD10 codes	0.00443479	-0.185478	0.830708	681	337199
NEALEUKB_H40	Diagnoses - main ICD10: H40 Glaucoma	ICD10 codes	0.00448692	-0.154382	0.856944	983	337199
NEALEUKB_23108	Impedance of leg (left)	Physical	0.00469706	0.00752362			331296
NEALEUKB_20003_1140851812	Treatment/medication code: gtn 400micrograms spray	Treatment/medication	0.00482434	0.170696	1.18613	790	337159
NEALEUKB_R00	Diagnoses - main ICD10: R00 Abnormalities of heart beat	ICD10 codes	0.00489251	0.122274	1.13006	1539	337199
NEALEUKB_904	Number of days/week of vigorous physical activity 10+ minutes	Exercise and Work	0.00527629	-0.0161641			321533
NEALEUKB_20002_1497	Non-cancer illness code, self-reported: pneumothorax	Non-cancer illness	0.00601699	-0.388049	0.678379	145	337159
NEALEUKB_20107_10	Illnesses of father: Alzheimer's disease/dementia	Family illnesses	0.00631161	-0.0391292	0.961626	14024	292053
NEALEUKB_20153	Forced expiratory volume in 1-second (FEV1), predicted	Physical	0.00724739	-0.00879875			110423
NEALEUKB_I26	Diagnoses - main ICD10: I26 Pulmonary embolism	ICD10 codes	0.00741387	-0.130719	0.877464	1218	337199
NEALEUKB_20003_1140874816	Treatment/medication code: dexamethasone	Treatment/medication	0.00857622	0.473947	1.60632	89	337159
NEALEUKB_2335	Chest pain or discomfort	Illnesses	0.00879339	0.0212481	1.02148	51937	334053
NEALEUKB_46	Hand grip strength (left)	Physical	0.00922682	-0.00548069			335821
NEALEUKB_20003_1140860806	Treatment/medication code: ramipril	Treatment/medication	0.00930408	0.0359265	1.03658	15787	337159
NEALEUKB_20002_1157	Non-cancer illness code, self-reported: non-infective hepatitis	Non-cancer illness	0.0112111	0.232011	1.26113	346	337159
NEALEUKB_20003_1140861924	Treatment/medication code: bezafibrate	Treatment/medication	0.011954	0.243296	1.27545	309	337159
NEALEUKB_L28	Diagnoses - main ICD10: L28 Lichen simplex chronicus and prurigo	ICD10 codes	0.0120331	-0.483655	0.616526	78	337199
NEALEUKB_4067	Facial pains for 3+ months	Illnesses	0.0120826	0.109898	1.11616	2858	6035
NEALEUKB_20001_1001	Cancer code, self-reported: lung cancer	Cancer code self-reported	0.0122572	-0.309129	0.734086	190	337159
NEALEUKB_20003_1140871666	Treatment/medication code: piroxicam	Treatment/medication	0.0126881	0.38076	1.4634	124	337159
NEALEUKB_20111_8	Illnesses of siblings: High blood pressure	Family illnesses	0.0127668	0.0200521	1.02025	54270	259921
NEALEUKB_R40	Diagnoses - main ICD10: R40 Somnolence, stupor and coma	ICD10 codes	0.0132444	0.477104	1.6114	78	337199
NEALEUKB_20117_1	Alcohol drinker status: Previous	Alcohol	0.0136949	0.039748	1.04055	11518	336965
NEALEUKB_C62	Diagnoses - main ICD10: C62 Malignant neoplasm of testis	ICD10 codes	0.0139444	0.314311	1.36932	177	337199
NEALEUKB_20003_1141156644	Treatment/medication code: elleste duet conti tablet	Treatment/medication	0.0147184	-0.15728	0.854464	696	337159
NEALEUKB_884	Number of days/week of moderate physical activity 10+ minutes	Exercise and Work	0.0150542	-0.0169866			321309
NEALEUKB_20002_1465	Non-cancer illness code, self-reported: osteoarthritis	Non-cancer illness	0.0152917	-0.0255781	0.974746	28257	337159
NEALEUKB_20107_9	Illnesses of father: Diabetes	Family illnesses	0.0158271	-0.0251249	0.975188	28197	292053
NEALEUKB_3731	Former alcohol drinker	Alcohol	0.0158311	0.0547225	1.05625	11518	21894
NEALEUKB_H52	Diagnoses - main ICD10: H52 Disorders of refraction and accommodation	ICD10 codes	0.0159977	0.355343	1.42667	133	337199
NEALEUKB_5959	Previously smoked cigarettes on most/all days	Smoking	0.0161501	-0.200833	0.818049	1256	1880
NEALEUKB_20002_1559	Non-cancer illness code, self-reported: miscarriage	Non-cancer illness	0.0161716	-0.156193	0.855394	686	337159
NEALEUKB_20003_1141167932	Treatment/medication code: rizatriptan	Treatment/medication	0.0174503	0.250319	1.28444	261	337159
NEALEUKB_20116_2	Smoking status: Current	Smoking	0.0176388	-0.0230535	0.97721	33928	336024
NEALEUKB_20002_1419	Non-cancer illness code, self-reported: vocal cord polyp	Non-cancer illness	0.0180248	-0.343747	0.709109	137	337159
NEALEUKB_6159_3	Pain type(s) experienced in last month: Neck or shoulder pain	Illnesses	0.0181955	0.0165174	1.01665	76404	336650
NEALEUKB_1960	Fed-up feelings	Mental health	0.018283	-0.0141945	0.985906	134124	330549
NEALEUKB_K74	Diagnoses - main ICD10: K74 Fibrosis and cirrhosis of liver	ICD10 codes	0.018856	-0.310083	0.733386	166	337199
NEALEUKB_20003_1141168680	Treatment/medication code: orlistat	Treatment/medication	0.0192149	0.203592	1.2258	383	337159
NEALEUKB_2040	Risk taking	Mental health	0.0199398	-0.0156678	0.984454	82808	325821
NEALEUKB_M05	Diagnoses - main ICD10: M05 Seropositive rheumatoid arthritis	ICD10 codes	0.0206852	-0.277638	0.757571	201	337199
NEALEUKB_20003_1141151284	Treatment/medication code: naratriptan	Treatment/medication	0.0208668	0.245654	1.27846	256	337159
NEALEUKB_20003_1141195044	Treatment/medication code: hydroxycarbamide	Treatment/medication	0.0209434	-0.327339	0.72084	144	337159
NEALEUKB_6179_2	Mineral and other dietary supplements: Glucosamine	Treatment/medication	0.021378	-0.0169283	0.983214	65971	336314
NEALEUKB_S02	Diagnoses - main ICD10: S02 Fracture of skull and facial bones	ICD10 codes	0.0218854	0.129173	1.13789	913	337199
NEALEUKB_20003_1140870306	Treatment/medication code: iron+folic acid	Treatment/medication	0.0220996	0.304954	1.35656	163	337159
NEALEUKB_20003_1140882236	Treatment/medication code: seroxat 20mg tablet	Treatment/medication	0.0222082	0.181854	1.19944	458	337159
NEALEUKB_H33	Diagnoses - main ICD10: H33 Retinal detachments and breaks	ICD10 codes	0.0227307	-0.0945764	0.909758	1686	337199
NEALEUKB_20003_1141165512	Treatment/medication code: kapake capsule	Treatment/medication	0.0229662	0.483491	1.62173	64	337159
NEALEUKB_K22	Diagnoses - main ICD10: K22 Other diseases of oesophagus	ICD10 codes	0.0234622	0.0658122	1.06803	3460	337199
NEALEUKB_20110_9	Illnesses of mother: Diabetes	Family illnesses	0.0237531	-0.0233316	0.976939	28875	308780
NEALEUKB_F10	Diagnoses - main ICD10: F10 Mental and behavioural disorders due to use of alcohol	ICD10 codes	0.0244593	-0.152995	0.858134	626	337199
NEALEUKB_20002_1083	Non-cancer illness code, self-reported: subdural haemorrhage/haematoma	Non-cancer illness	0.0245106	0.323349	1.38175	140	337159
NEALEUKB_20003_1140864472	Treatment/medication code: xatral 2.5mg tablet	Treatment/medication	0.024771	-0.34151	0.710697	125	337159
NEALEUKB_4792	Cochlear implant	Illnesses	0.0248918	-0.399987	0.670329	91	111326
NEALEUKB_20003_1140911682	Treatment/medication code: selenium ace tablet	Treatment/medication	0.0249468	0.177929	1.19474	460	337159
NEALEUKB_20003_1197	Treatment/medication code: evening primrose oil product	Treatment/medication	0.0250017	0.139439	1.14963	748	337159
NEALEUKB_20003_1141171038	Treatment/medication code: oxycodone hydrochloride	Treatment/medication	0.0250131	-0.408734	0.664491	87	337159
NEALEUKB_20107_100	Illnesses of father: None of the above (group 1)	Family illnesses	0.0251763	-0.0144684	0.985636	109206	292053
NEALEUKB_C91	Diagnoses - main ICD10: C91 Lymphoid leukaemia	ICD10 codes	0.0253559	0.268305	1.30775	201	337199
NEALEUKB_20003_1140888502	Treatment/medication code: amiodarone	Treatment/medication	0.0270014	0.216148	1.24129	303	337159
NEALEUKB_M84	Diagnoses - main ICD10: M84 Disorders of continuity of bone	ICD10 codes	0.0273304	-0.139252	0.870009	728	337199
NEALEUKB_6177_2	Medication for cholesterol, blood pressure or diabetes: Blood pressure medication	Treatment/medication	0.0275664	0.0219917	1.02224	38548	154702
NEALEUKB_R07	Diagnoses - main ICD10: R07 Pain in throat and chest	ICD10 codes	0.0277529	0.0298075	1.03026	16552	337199
NEALEUKB_K66	Diagnoses - main ICD10: K66 Other disorders of peritoneum	ICD10 codes	0.029023	0.212353	1.23658	306	337199
NEALEUKB_6145_1	Illness, injury, bereavement, stress in last 2 years: Serious illness, injury or assault to yourself	Illnesses	0.0293669	0.0221463	1.02239	30762	335219
NEALEUKB_20003_1140861998	Treatment/medication code: ventolin 100micrograms inhaler	Treatment/medication	0.0295723	-0.0380992	0.962617	9712	337159
NEALEUKB_20003_1140883568	Treatment/medication code: oxybutynin	Treatment/medication	0.0298006	0.13297	1.14222	774	337159
NEALEUKB_20002_1115	Non-cancer illness code, self-reported: interstitial lung disease	Non-cancer illness	0.0301692	-0.356484	0.700134	107	337159
NEALEUKB_20002_1330	Non-cancer illness code, self-reported: iron deficiency anaemia	Non-cancer illness	0.0304261	0.0860836	1.0899	1836	337159
NEALEUKB_20003_1141179992	Treatment/medication code: dovobet ointment	Treatment/medication	0.0307154	0.186668	1.20523	388	337159
NEALEUKB_21002	Weight	Physical	0.0312381	-0.0054944			336227
NEALEUKB_20003_1141180936	Treatment/medication code: calcium carbonate+colecalciferol 1.25g/5micrograms tablet	Treatment/medication	0.0312466	0.304283	1.35565	145	337159
NEALEUKB_1239	Current tobacco smoking	Smoking	0.031384	-0.0034179			337030
NEALEUKB_20003_1141172728	Treatment/medication code: almotriptan	Treatment/medication	0.0314238	-0.434336	0.647695	71	337159
NEALEUKB_20003_1140882800	Treatment/medication code: eumovate cream	Treatment/medication	0.0315682	-0.190969	0.826158	367	337159
NEALEUKB_O70	Diagnoses - main ICD10: O70 Perineal laceration during delivery	ICD10 codes	0.0316797	0.0705	1.07304	2689	337199
NEALEUKB_H65	Diagnoses - main ICD10: H65 Nonsuppurative otitis media	ICD10 codes	0.0322397	-0.152015	0.858975	575	337199
NEALEUKB_3159	Smoked cigarette or pipe within last hour	Smoking	0.0324001	0.0620407	1.06401	3869	30270
NEALEUKB_20003_1140923276	Treatment/medication code: co-amilozide	Treatment/medication	0.0324818	0.261184	1.29847	194	337159
NEALEUKB_20002_1634	Non-cancer illness code, self-reported: fracture forearm / wrist	Non-cancer illness	0.0325728	-0.136365	0.872524	712	337159
NEALEUKB_T85	Diagnoses - main ICD10: T85 Complications of other internal prosthetic devices, implants and grafts	ICD10 codes	0.033159	-0.121668	0.885442	889	337199
NEALEUKB_914	Duration of vigorous activity	Exercise and Work	0.033787	-0.00834132			183731
NEALEUKB_20111_100	Illnesses of siblings: None of the above (group 1)	Family illnesses	0.0347917	-0.0152831	0.984833	178376	259921
NEALEUKB_1568	Average weekly red wine intake	Alcohol	0.0359908	0.00606005			241008
NEALEUKB_20002_1538	Non-cancer illness code, self-reported: arthritis (nos)	Non-cancer illness	0.0360159	0.0702028	1.07273	2599	337159
NEALEUKB_C69	Diagnoses - main ICD10: C69 Malignant neoplasm of eye and adnexa	ICD10 codes	0.0367952	-0.348295	0.705891	104	337199
NEALEUKB_C02	Diagnoses - main ICD10: C02 Malignant neoplasm of other and unspecified parts of tongue	ICD10 codes	0.0372918	-0.331798	0.717633	114	337199
NEALEUKB_40001_I251	Underlying (primary) cause of death: ICD10: I25.1 Atherosclerotic heart disease	Primary cause of death	0.0373169	0.205499	1.22814	312	7637
NEALEUKB_20003_1140861128	Treatment/medication code: tildiem 60mg m/r tablet	Treatment/medication	0.037563	0.139386	1.14957	645	337159
NEALEUKB_4803_11	Tinnitus: Yes, now most or all of the time	Illnesses	0.0378442	0.0428693	1.0438	7214	109411
NEALEUKB_O82	Diagnoses - main ICD10: O82 Single delivery by Caesarean section	ICD10 codes	0.0383025	0.217273	1.24268	263	337199
NEALEUKB_C77	Diagnoses - main ICD10: C77 Secondary and unspecified malignant neoplasm of lymph nodes	ICD10 codes	0.0383548	-0.200479	0.818339	309	337199
NEALEUKB_20002_1261	Non-cancer illness code, self-reported: multiple sclerosis	Non-cancer illness	0.0384206	0.100645	1.10588	1228	337159
NEALEUKB_20110_1	Illnesses of mother: Heart disease	Family illnesses	0.0385833	0.0154966	1.01562	62065	308780
NEALEUKB_4125	Heel bone mineral density (BMD) T-score, automated (right)	Physical	0.0386247	-0.0102718			106251
NEALEUKB_6142_1	Current employment status: In paid employment or self-employed	Exercise and Work	0.0388335	-0.0122031	0.987871	190779	336252
NEALEUKB_S63	Diagnoses - main ICD10: S63 Dislocation, sprain and strain of joints and ligaments at wrist and hand level	ICD10 codes	0.038893	0.209265	1.23277	282	337199
NEALEUKB_6151_3	Fractured bone site(s): Hip	Illnesses	0.039173	-0.140664	0.868781	623	335546
NEALEUKB_20003_1140867876	Treatment/medication code: prozac 20mg capsule	Treatment/medication	0.0392275	-0.168804	0.844674	432	337159
NEALEUKB_40001_J440	Underlying (primary) cause of death: ICD10: J44.0 Chronic obstructive pulmonary disease with acute lower respiratory infection	Primary cause of death	0.0392937	0.443848	1.55869	64	7637
NEALEUKB_20003_1140875816	Treatment/medication code: pilocarpine	Treatment/medication	0.0394263	-0.460037	0.63126	58	337159
NEALEUKB_20003_1141150754	Treatment/medication code: alphagan 0.2% eye drops	Treatment/medication	0.0404603	-0.416585	0.659294	70	337159
NEALEUKB_J90	Diagnoses - main ICD10: J90 Pleural effusion, not elsewhere classified	ICD10 codes	0.0411946	0.155241	1.16794	501	337199
NEALEUKB_3079	Pace-maker	Physical	0.041531	0.106131	1.11197	1070	336913
NEALEUKB_20111_11	Illnesses of siblings: Parkinson's disease	Family illnesses	0.0416648	0.0926297	1.09706	1345	259921
NEALEUKB_6143_2	Transport type for commuting to job workplace: Walk	Exercise and Work	0.0420792	0.0224274	1.02268	27862	177550
NEALEUKB_Z01	Diagnoses - main ICD10: Z01 Other special examinations and investigations of persons without complaint or reported diagnosis	ICD10 codes	0.042368	0.102054	1.10744	1148	337199
NEALEUKB_C49	Diagnoses - main ICD10: C49 Malignant neoplasm of other connective and soft tissue	ICD10 codes	0.0424687	0.300409	1.35041	132	337199
NEALEUKB_1628	Alcohol intake versus 10 years previously	Alcohol	0.0424806	-0.00449717			313248
NEALEUKB_C79	Diagnoses - main ICD10: C79 Secondary malignant neoplasm of other sites	ICD10 codes	0.0431938	0.168097	1.18305	419	337199
NEALEUKB_20018	Prospective memory result	Physical	0.0432638	-0.00524545			111099
NEALEUKB_E05	Diagnoses - main ICD10: E05 Thyrotoxicosis [hyperthyroidism]	ICD10 codes	0.0435023	0.198647	1.21975	299	337199
NEALEUKB_6155_3	Vitamin and mineral supplements: Vitamin C	Treatment/medication	0.0437792	-0.0212197	0.979004	28536	335591
NEALEUKB_20003_1140911750	Treatment/medication code: deep relief ibuprofen gel	Treatment/medication	0.0438334	0.409807	1.50653	70	337159
NEALEUKB_20002_1555	Non-cancer illness code, self-reported: cervical polyps	Non-cancer illness	0.0440557	-0.315285	0.729581	118	337159
NEALEUKB_20003_1140870856	Treatment/medication code: calcichew 1.25g chewable tablet	Treatment/medication	0.0441493	0.127746	1.13626	719	337159
NEALEUKB_20003_1141185986	Treatment/medication code: cetraben emollient cream	Treatment/medication	0.0442589	-0.392508	0.675361	76	337159
NEALEUKB_S05	Diagnoses - main ICD10: S05 Injury of eye and orbit	ICD10 codes	0.0450435	0.328065	1.38828	108	337199
NEALEUKB_20003_1140923670	Treatment/medication code: gtn - glyceryl trinitrate	Treatment/medication	0.0453737	0.142776	1.15347	569	337159
NEALEUKB_20001_1030	Cancer code, self-reported: eye and/or adnexal cancer	Cancer code self-reported	0.0457398	-0.336497	0.714268	102	337159
NEALEUKB_20002_1445	Non-cancer illness code, self-reported: clotting disorder/excessive bleeding	Non-cancer illness	0.0461008	-0.189717	0.827193	320	337159
NEALEUKB_6155_1	Vitamin and mineral supplements: Vitamin A	Treatment/medication	0.0461418	-0.043566	0.957369	6173	335591
NEALEUKB_20002_1190	Non-cancer illness code, self-reported: peritonitis	Non-cancer illness	0.0462271	0.0997994	1.10495	1158	337159
NEALEUKB_I48	Diagnoses - main ICD10: I48 Atrial fibrillation and flutter	ICD10 codes	0.0469073	0.0549303	1.05647	3818	337199
NEALEUKB_2956	General pain for 3+ months	Illnesses	0.0478902	0.127442	1.13592	4216	5052
NEALEUKB_20003_1141146188	Treatment/medication code: latanoprost	Treatment/medication	0.0482061	-0.128413	0.87949	686	337159
NEALEUKB_F52	Diagnoses - main ICD10: F52 Sexual dysfunction, not caused by organic disorder or disease	ICD10 codes	0.0483284	0.3309	1.39222	103	337199
NEALEUKB_6015	Chest pain felt during physical activity	Exercise and Work	0.0487061	0.0057702			50451
NEALEUKB_6162_100	Types of transport used (excluding work): None of the above	Exercise and Work	0.0487868	0.124855	1.13298	722	335650
NEALEUKB_E86	Diagnoses - main ICD10: E86 Volume depletion	ICD10 codes	0.0490458	-0.309532	0.73379	117	337199
NEALEUKB_20002_1466	Non-cancer illness code, self-reported: gout	Non-cancer illness	0.0491929	-0.0482932	0.952854	4807	337159
NEALEUKB_N99	Diagnoses - main ICD10: N99 Postprocedural disorders of genito-urinary system, not elsewhere classified	ICD10 codes	0.0495334	0.175869	1.19228	361	337199
NEALEUKB_20003_1140868772	Treatment/medication code: didronel 200mg tablet	Treatment/medication	0.0498642	-0.307105	0.735573	118	337159
NEALEUKB_2724	Had menopause	Physical	0.0501224	-0.0193494	0.980837	111605	152035
NEALEUKB_K31	Diagnoses - main ICD10: K31 Other diseases of stomach and duodenum	ICD10 codes	0.0501474	0.0957031	1.10043	1216	337199
NEALEUKB_20003_1140874896	Treatment/medication code: hydrocortisone	Treatment/medication	0.050189	-0.134762	0.873924	612	337159
NEALEUKB_20002_99999	Non-cancer illness code, self-reported: unclassifiable	Non-cancer illness	0.0502345	0.0291365	1.02957	13589	337159
NEALEUKB_S92	Diagnoses - main ICD10: S92 Fracture of foot, except ankle	ICD10 codes	0.0526235	0.152457	1.16469	468	337199
NEALEUKB_20003_1141157364	Treatment/medication code: metronidazole product	Treatment/medication	0.0545588	0.363339	1.43812	81	337159
NEALEUKB_2415	Had major operations	Illnesses	0.0546882	0.0172967	1.01745	99647	155045
NEALEUKB_G45	Diagnoses - main ICD10: G45 Transient cerebral ischaemic attacks and related syndromes	ICD10 codes	0.0547768	0.0974534	1.10236	1127	337199
NEALEUKB_20107_3	Illnesses of father: Lung cancer	Family illnesses	0.0553633	-0.0199205	0.980277	27424	292053
NEALEUKB_E87	Diagnoses - main ICD10: E87 Other disorders of fluid, electrolyte and acid-base balance	ICD10 codes	0.0563518	-0.187779	0.828798	299	337199
NEALEUKB_I73	Diagnoses - main ICD10: I73 Other peripheral vascular diseases	ICD10 codes	0.0566629	0.142096	1.15269	521	337199
NEALEUKB_R56	Diagnoses - main ICD10: R56 Convulsions, not elsewhere classified	ICD10 codes	0.0571109	0.130056	1.13889	620	337199
NEALEUKB_20151	Forced vital capacity (FVC), Best measure	Physical	0.0577866	-0.0049334			255492
NEALEUKB_D48	Diagnoses - main ICD10: D48 Neoplasm of uncertain or unknown behaviour of other and unspecified sites	ICD10 codes	0.057868	-0.158453	0.853463	415	337199
NEALEUKB_N63	Diagnoses - main ICD10: N63 Unspecified lump in breast	ICD10 codes	0.0591646	0.101675	1.10702	997	337199
NEALEUKB_4501	Non-accidental death in close genetic family	Early life	0.0592847	0.0221701	1.02242	28680	105569
NEALEUKB_20003_1140865000	Treatment/medication code: zydol 50mg capsule	Treatment/medication	0.0593731	-0.329059	0.7196	95	337159
NEALEUKB_20003_1140861954	Treatment/medication code: fenofibrate	Treatment/medication	0.0595544	0.151475	1.16355	448	337159
NEALEUKB_1070	Time spent watching television (TV)	Exercise and Work	0.0598317	0.00422814			319740
NEALEUKB_20002_1627	Non-cancer illness code, self-reported: fracture jaw	Non-cancer illness	0.0603076	-0.262657	0.769005	148	337159
NEALEUKB_20003_1141180226	Treatment/medication code: amoxicillin	Treatment/medication	0.0619788	-0.191509	0.825712	275	337159
NEALEUKB_C32	Diagnoses - main ICD10: C32 Malignant neoplasm of larynx	ICD10 codes	0.0627768	-0.296427	0.74347	114	337199
NEALEUKB_20003_1141167334	Treatment/medication code: colofac-100 tablet	Treatment/medication	0.0627794	0.152519	1.16476	431	337159
NEALEUKB_20003_1140866078	Treatment/medication code: indapamide	Treatment/medication	0.0629591	-0.0968331	0.907707	1070	337159
NEALEUKB_826	Job involves shift work	Exercise and Work	0.0630665	-0.0059707			190442
NEALEUKB_6152_7	Blood clot, DVT, bronchitis, emphysema, asthma, rhinitis, eczema, allergy diagnosed by doctor: Blood clot in the lung	Illnesses	0.0650085	-0.0596839	0.942062	2788	336782
NEALEUKB_20003_1140909726	Treatment/medication code: vitamin c product	Treatment/medication	0.0652926	-0.0485347	0.952624	4224	337159
NEALEUKB_20107_13	Illnesses of father: Prostate cancer	Family illnesses	0.0662542	-0.0213482	0.978878	22534	292053
NEALEUKB_R19	Diagnoses - main ICD10: R19 Other symptoms and signs involving the digestive system and abdomen	ICD10 codes	0.0662877	0.0449711	1.046	4888	337199
NEALEUKB_N85	Diagnoses - main ICD10: N85 Other noninflammatory disorders of uterus, except cervix	ICD10 codes	0.0665962	0.0971835	1.10206	1031	337199
NEALEUKB_K57	Diagnoses - main ICD10: K57 Diverticular disease of intestine	ICD10 codes	0.0669262	-0.0379855	0.962727	6865	337199
NEALEUKB_2178	Overall health rating	Illnesses	0.067176	0.00388			336020
NEALEUKB_6151_4	Fractured bone site(s): Spine	Illnesses	0.0672881	0.11484	1.12169	736	335546
NEALEUKB_20003_1140860834	Treatment/medication code: glyceryl trinitrate	Treatment/medication	0.0674581	0.0963256	1.10112	1045	337159
NEALEUKB_20003_1140872590	Treatment/medication code: phenoxymethylpenicillin	Treatment/medication	0.0678275	-0.376692	0.686127	68	337159
NEALEUKB_20003_1140864196	Treatment/medication code: climagest 1mg tablet	Treatment/medication	0.0683105	0.237119	1.26759	171	337159
NEALEUKB_20003_1141168578	Treatment/medication code: evista 60mg tablet	Treatment/medication	0.0683287	0.310043	1.36348	100	337159
NEALEUKB_20003_1140883524	Treatment/medication code: cinnarizine	Treatment/medication	0.0692715	0.229723	1.25825	181	337159
NEALEUKB_6138_4	Qualifications: CSEs or equivalent	Early life	0.0696313	0.0157178	1.01584	44362	334070
NEALEUKB_20001_1011	Cancer code, self-reported: tongue cancer	Cancer code self-reported	0.069778	-0.287649	0.750025	115	337159
NEALEUKB_20118_11	Home area population density - urban or rural: Scotland - Large Urban Area	Environment	0.0706648	-0.0213394	0.978887	18867	333997
NEALEUKB_20003_1141200322	Treatment/medication code: solifenacin	Treatment/medication	0.0707063	0.134256	1.14369	525	337159
NEALEUKB_20003_1140926732	Treatment/medication code: meloxicam	Treatment/medication	0.0711656	-0.0992354	0.905529	959	337159
NEALEUKB_3486	Ever tried to stop smoking	Smoking	0.0736398	0.0132779			25181
NEALEUKB_20003_1140865578	Treatment/medication code: mesalazine	Treatment/medication	0.0739247	0.14045	1.15079	469	337159
NEALEUKB_20002_1194	Non-cancer illness code, self-reported: renal failure not requiring dialysis	Non-cancer illness	0.0741203	-0.187371	0.829136	263	337159
NEALEUKB_J47	Diagnoses - main ICD10: J47 Bronchiectasis	ICD10 codes	0.0743308	-0.202865	0.816388	224	337199
NEALEUKB_20003_1140888560	Treatment/medication code: perindopril	Treatment/medication	0.0743646	0.0439824	1.04496	4822	337159
NEALEUKB_4609	Longest period of depression	Mental health	0.0745467	0.0138855			46884
NEALEUKB_R15	Diagnoses - main ICD10: R15 Faecal incontinence	ICD10 codes	0.0750646	0.128119	1.13669	559	337199
NEALEUKB_20002_1644	Non-cancer illness code, self-reported: fracture rib	Non-cancer illness	0.0759334	-0.165219	0.847708	334	337159
NEALEUKB_20003_1141153026	Treatment/medication code: lercanidipine	Treatment/medication	0.0759687	0.105977	1.1118	813	337159
NEALEUKB_20003_1140883664	Treatment/medication code: pizotifen	Treatment/medication	0.0759783	0.131806	1.14089	525	337159
NEALEUKB_20003_1140888594	Treatment/medication code: fluvastatin	Treatment/medication	0.0762697	0.237677	1.2683	161	337159
NEALEUKB_20001_1047	Cancer code, self-reported: lymphoma	Cancer code self-reported	0.0764063	-0.314245	0.73034	92	337159
NEALEUKB_4194	Pulse rate	Physical	0.0771883	0.00900528			110153
NEALEUKB_20003_1140868064	Treatment/medication code: serc-8 tablet	Treatment/medication	0.0772108	-0.306796	0.7358	96	337159
NEALEUKB_1980	Worrier / anxious feelings	Mental health	0.0773108	-0.0104244	0.98963	186559	328717
NEALEUKB_20003_1140873634	Treatment/medication code: clarithromycin	Treatment/medication	0.0783647	-0.339034	0.712458	78	337159
NEALEUKB_C44	Diagnoses - main ICD10: C44 Other malignant neoplasms of skin	ICD10 codes	0.0791129	0.0432952	1.04425	4826	337199
NEALEUKB_20002_1112	Non-cancer illness code, self-reported: chronic obstructive airways disease/copd	Non-cancer illness	0.079149	-0.0871106	0.916576	1179	337159
NEALEUKB_20118_7	Home area population density - urban or rural: England/Wales - Village - less sparse	Environment	0.0792604	0.0232794	1.02355	17271	333997
NEALEUKB_20003_1140865580	Treatment/medication code: asacol 400mg e/c tablet	Treatment/medication	0.0793392	0.139384	1.14957	459	337159
NEALEUKB_777	Frequency of travelling from home to job workplace	Exercise and Work	0.0796055	0.00584592			190557
NEALEUKB_6142_4	Current employment status: Unable to work because of sickness or disability	Exercise and Work	0.0800095	0.0270373	1.02741	12554	336252
NEALEUKB_Z76	Diagnoses - main ICD10: Z76 Persons encountering health services in other circumstances	ICD10 codes	0.0801684	-0.28774	0.749956	107	337199
NEALEUKB_3446_3	Type of tobacco currently smoked: Cigars or pipes	Smoking	0.0804923	0.0681492	1.07052	1885	25291
NEALEUKB_40001_C64	Underlying (primary) cause of death: ICD10: C64 Malignant neoplasm of kidney, except renal pelvis	Primary cause of death	0.0807206	-0.248708	0.779807	148	7637
NEALEUKB_I34	Diagnoses - main ICD10: I34 Nonrheumatic mitral valve disorders	ICD10 codes	0.0807249	0.1584	1.17163	352	337199
NEALEUKB_40009	Reported occurrences of cancer	Illnesses	0.0813885	0.00637739			44805
NEALEUKB_D24	Diagnoses - main ICD10: D24 Benign neoplasm of breast	ICD10 codes	0.0825352	-0.101066	0.903873	854	337199
NEALEUKB_20003_1140872072	Treatment/medication code: tegretol 100mg tablet	Treatment/medication	0.0829017	0.108469	1.11457	741	337159
NEALEUKB_20001_1044	Cancer code, self-reported: prostate cancer	Cancer code self-reported	0.0835693	-0.0588822	0.942818	2495	337159
NEALEUKB_3859_4	Reason former drinker stopped drinking alcohol: Financial reasons	Alcohol	0.0836657	0.206307	1.22913	210	11101
NEALEUKB_20003_1140868426	Treatment/medication code: triamcinolone	Treatment/medication	0.0841094	-0.256737	0.773571	131	337159
NEALEUKB_20003_1140928004	Treatment/medication code: zimovane ls 3.75mg tablet	Treatment/medication	0.0843757	-0.276178	0.758678	113	337159
NEALEUKB_20003_1140909790	Treatment/medication code: chlorphenamine	Treatment/medication	0.0844178	0.207074	1.23007	201	337159
NEALEUKB_D70	Diagnoses - main ICD10: D70 Agranulocytosis	ICD10 codes	0.0845531	0.117823	1.12504	621	337199
NEALEUKB_R05	Diagnoses - main ICD10: R05 Cough	ICD10 codes	0.084595	-0.122004	0.885145	579	337199
NEALEUKB_20002_1618	Non-cancer illness code, self-reported: soft tissue inflammation	Non-cancer illness	0.0850426	-0.369066	0.691379	63	337159
NEALEUKB_20003_1141150624	Treatment/medication code: zomig 2.5mg tablet	Treatment/medication	0.0858147	-0.16441	0.848394	316	337159
NEALEUKB_Z52	Diagnoses - main ICD10: Z52 Donors of organs and tissues	ICD10 codes	0.0858199	0.214298	1.23899	186	337199
NEALEUKB_20003_1140869370	Treatment/medication code: norgeston tablet	Treatment/medication	0.0859148	0.296585	1.34526	97	337159
NEALEUKB_20003_1140864734	Treatment/medication code: combivent inhaler	Treatment/medication	0.0861844	0.24582	1.27867	141	337159
NEALEUKB_O13	Diagnoses - main ICD10: O13 Gestational [pregnancy-induced] hypertension without significant proteinuria	ICD10 codes	0.0862105	0.197202	1.21799	219	337199
NEALEUKB_K51	Diagnoses - main ICD10: K51 Ulcerative colitis	ICD10 codes	0.0862169	0.0735999	1.07638	1579	337199
NEALEUKB_F30	Diagnoses - main ICD10: F30 Manic episode	ICD10 codes	0.086458	0.339004	1.40355	74	337199
NEALEUKB_20003_1140909788	Treatment/medication code: sodium cromoglicate	Treatment/medication	0.0867578	-0.174162	0.840161	280	337159
NEALEUKB_4079	Diastolic blood pressure, automated reading	Physical	0.0872599	-0.00506233			317756
NEALEUKB_20003_1140879628	Treatment/medication code: dothiepin	Treatment/medication	0.0879856	0.24706	1.28026	138	337159
NEALEUKB_I50	Diagnoses - main ICD10: I50 Heart failure	ICD10 codes	0.0882748	0.116794	1.12389	617	337199
NEALEUKB_4631	Ever unenthusiastic/disinterested for a whole week	Mental health	0.0887697	0.0182669	1.01843	39154	106868
NEALEUKB_2814	Ever used hormone-replacement therapy (HRT)	Treatment/medication	0.0893268	-0.013922	0.986174	71377	180631
NEALEUKB_I82	Diagnoses - main ICD10: I82 Other venous embolism and thrombosis	ICD10 codes	0.0895508	-0.276632	0.758334	109	337199
NEALEUKB_K06	Diagnoses - main ICD10: K06 Other disorders of gingiva and edentulous alveolar ridge	ICD10 codes	0.090121	-0.256841	0.773491	126	337199
NEALEUKB_6157_3	Why stopped smoking: Health precaution	Smoking	0.0906431	-0.0208051	0.97941	51560	82082
NEALEUKB_20003_1140881474	Treatment/medication code: normacol granules	Treatment/medication	0.0910775	-0.233923	0.791422	151	337159
NEALEUKB_20002_1201	Non-cancer illness code, self-reported: bladder problem (not cancer)	Non-cancer illness	0.0912277	0.0643139	1.06643	2006	337159
NEALEUKB_20002_1535	Non-cancer illness code, self-reported: scoliosis	Non-cancer illness	0.0916735	-0.193456	0.824106	220	337159
NEALEUKB_O80	Diagnoses - main ICD10: O80 Single spontaneous delivery	ICD10 codes	0.0917517	0.0759138	1.07887	1428	337199
NEALEUKB_20003_1140923336	Treatment/medication code: co-tenidone	Treatment/medication	0.0920311	0.12876	1.13742	496	337159
NEALEUKB_H27	Diagnoses - main ICD10: H27 Other disorders of lens	ICD10 codes	0.0920768	-0.314528	0.730133	83	337199
NEALEUKB_I86	Diagnoses - main ICD10: I86 Varicose veins of other sites	ICD10 codes	0.0932228	0.217714	1.24323	172	337199
NEALEUKB_O47	Diagnoses - main ICD10: O47 False labour	ICD10 codes	0.0936189	0.104351	1.10999	747	337199
NEALEUKB_20003_1140888176	Treatment/medication code: mometasone furoate 0.1% ointment	Treatment/medication	0.0937816	0.318699	1.37534	80	337159
NEALEUKB_20003_1140926780	Treatment/medication code: adizem-xl plus m/r capsule	Treatment/medication	0.0939426	0.183191	1.20104	242	337159
NEALEUKB_20003_1141168326	Treatment/medication code: kliovance 1mg/0.5mg tablet	Treatment/medication	0.0940428	0.106974	1.11291	709	337159
NEALEUKB_2674	Ever had breast cancer screening / mammogram	Treatment/medication	0.0942427	-0.0170534	0.983091	146420	180861
NEALEUKB_20002_1143	Non-cancer illness code, self-reported: gastritis/gastric erosions	Non-cancer illness	0.0944462	-0.124711	0.882752	521	337159
NEALEUKB_1835	Mother still alive	Early life	0.0945714	-0.0100893	0.989961	130993	331902
NEALEUKB_R54	Diagnoses - main ICD10: R54 Senility	ICD10 codes	0.0948034	0.334893	1.39779	72	337199
NEALEUKB_1797	Father still alive	Early life	0.0949939	-0.0117351	0.988333	76074	328694
NEALEUKB_20003_1140875408	Treatment/medication code: allopurinol	Treatment/medication	0.0950114	-0.0459824	0.955059	3819	337159
NEALEUKB_20003_1141174032	Treatment/medication code: doublebase gel	Treatment/medication	0.095082	-0.219735	0.802732	167	337159
NEALEUKB_O00	Diagnoses - main ICD10: O00 Ectopic pregnancy	ICD10 codes	0.0952813	-0.200636	0.81821	200	337199
NEALEUKB_I74	Diagnoses - main ICD10: I74 Arterial embolism and thrombosis	ICD10 codes	0.0956062	0.157524	1.17061	324	337199
NEALEUKB_A04	Diagnoses - main ICD10: A04 Other bacterial intestinal infections	ICD10 codes	0.0956341	-0.122627	0.884593	535	337199
NEALEUKB_20003_1140911680	Treatment/medication code: starflower oil	Treatment/medication	0.0960124	0.120637	1.12822	551	337159
NEALEUKB_20002_1093	Non-cancer illness code, self-reported: pulmonary embolism +/- dvt	Non-cancer illness	0.0974197	-0.0534893	0.947916	2801	337159
NEALEUKB_Z48	Diagnoses - main ICD10: Z48 Other surgical follow-up care	ICD10 codes	0.0978312	-0.124529	0.882912	512	337199
NEALEUKB_20002_1082	Non-cancer illness code, self-reported: transient ischaemic attack (tia)	Non-cancer illness	0.0989284	0.0786174	1.08179	1279	337159
NEALEUKB_4041	Gestational diabetes only	Illnesses	0.0999901	0.119593	1.12704	631	5739
NEALEUKB_H81	Diagnoses - main ICD10: H81 Disorders of vestibular function	ICD10 codes	0.100101	-0.197329	0.820921	201	337199
NEALEUKB_M96	Diagnoses - main ICD10: M96 Postprocedural musculoskeletal disorders, not elsewhere classified	ICD10 codes	0.100303	-0.226026	0.797697	153	337199
NEALEUKB_20003_1141157486	Treatment/medication code: salbutamol product	Treatment/medication	0.100585	-0.123161	0.884121	515	337159
NEALEUKB_20003_1140860840	Treatment/medication code: nitrolingual 400micrograms spray	Treatment/medication	0.101068	0.148714	1.16034	352	337159
NEALEUKB_1001	Duration of strenuous sports	Exercise and Work	0.101252	-0.0178272			34342
NEALEUKB_20002_1276	Non-cancer illness code, self-reported: diabetic eye disease	Non-cancer illness	0.102845	0.110188	1.11649	635	337159
NEALEUKB_H61	Diagnoses - main ICD10: H61 Other disorders of external ear	ICD10 codes	0.103895	-0.144265	0.865658	368	337199
NEALEUKB_20003_1140881414	Treatment/medication code: gastrocote liquid	Treatment/medication	0.104248	-0.335117	0.715254	68	337159
NEALEUKB_20003_1140867444	Treatment/medication code: risperidone	Treatment/medication	0.104503	-0.211823	0.809108	170	337159
NEALEUKB_4548	Health satisfaction	Mental health	0.104578	0.00719021			110964
NEALEUKB_20110_8	Illnesses of mother: High blood pressure	Family illnesses	0.104797	0.0106325	1.01069	94817	308780
NEALEUKB_4106	Heel bone mineral density (BMD) T-score, automated (left)	Physical	0.104915	-0.00810408			106254
NEALEUKB_20002_1663	Non-cancer illness code, self-reported: abnormal smear (cervix)	Non-cancer illness	0.105851	-0.128115	0.879752	461	337159
NEALEUKB_20003_1140879392	Treatment/medication code: manevac granules	Treatment/medication	0.106688	-0.252635	0.776752	118	337159
NEALEUKB_I71	Diagnoses - main ICD10: I71 Aortic aneurysm and dissection	ICD10 codes	0.107159	0.160112	1.17364	293	337199
NEALEUKB_20002_1548	Non-cancer illness code, self-reported: acne/acne vulgaris	Non-cancer illness	0.107171	-0.199371	0.819246	189	337159
NEALEUKB_20003_1141152848	Treatment/medication code: quetiapine	Treatment/medication	0.107314	0.195697	1.21616	196	337159
NEALEUKB_20003_1141151718	Treatment/medication code: evorel conti patch	Treatment/medication	0.107438	-0.140659	0.868785	379	337159
NEALEUKB_Z13	Diagnoses - main ICD10: Z13 Special screening examination for other diseases and disorders	ICD10 codes	0.107564	-0.0720579	0.930477	1449	337199
NEALEUKB_2257	Hearing difficulty/problems with background noise	Illnesses	0.107734	-0.00973879	0.990308	125089	330759
NEALEUKB_20003_1140884412	Treatment/medication code: sumatriptan	Treatment/medication	0.107749	0.0906645	1.0949	912	337159
NEALEUKB_2316	Wheeze or whistling in the chest in last year	Illnesses	0.108071	-0.011714	0.988354	68531	331257
NEALEUKB_C50	Diagnoses - main ICD10: C50 Malignant neoplasm of breast	ICD10 codes	0.108077	0.036862	1.03755	5510	337199
NEALEUKB_20003_1205	Treatment/medication code: saw palmetto product	Treatment/medication	0.108459	-0.138055	0.871051	391	337159
NEALEUKB_5610_2	Which eye(s) affected by presbyopia: Left eye	Illnesses	0.108588	0.0704227	1.07296	1573	29144
NEALEUKB_20002_1289	Non-cancer illness code, self-reported: schizophrenia	Non-cancer illness	0.109895	-0.148177	0.862279	337	337159
NEALEUKB_5832_1	Which eye(s) affected by hypermetropia (long sight): Right eye	Illnesses	0.110676	0.0878494	1.09182	1032	13923
NEALEUKB_20003_1140888688	Treatment/medication code: betahistine	Treatment/medication	0.111062	0.0853138	1.08906	1012	337159
NEALEUKB_S31	Diagnoses - main ICD10: S31 Open wound of abdomen, lower back and pelvis	ICD10 codes	0.111363	-0.343935	0.708975	62	337199
NEALEUKB_S51	Diagnoses - main ICD10: S51 Open wound of forearm	ICD10 codes	0.112133	0.249845	1.28383	117	337199
NEALEUKB_20003_1140869278	Treatment/medication code: noriday tablet	Treatment/medication	0.112335	-0.165906	0.847126	265	337159
NEALEUKB_1990	Tense / 'highly strung'	Mental health	0.112439	0.0125094	1.01259	56012	327232
NEALEUKB_20003_1141176832	Treatment/medication code: seretide 50 evohaler	Treatment/medication	0.112595	-0.0431299	0.957787	3961	337159
NEALEUKB_5441_1	Which eye(s) are affected by cataract: Right eye	Illnesses	0.112964	0.106569	1.11245	815	3882
NEALEUKB_20003_1140921828	Treatment/medication code: dicloflex 25mg e/c tablet	Treatment/medication	0.11321	0.135458	1.14506	396	337159
NEALEUKB_D34	Diagnoses - main ICD10: D34 Benign neoplasm of thyroid gland	ICD10 codes	0.113251	0.231009	1.25987	136	337199
NEALEUKB_20002_1073	Non-cancer illness code, self-reported: gestational hypertension/pre-eclampsia	Non-cancer illness	0.113438	-0.07239	0.930168	1384	337159
NEALEUKB_20002_1513	Non-cancer illness code, self-reported: inguinal hernia	Non-cancer illness	0.113791	-0.071593	0.93091	1412	337159
NEALEUKB_L30	Diagnoses - main ICD10: L30 Other dermatitis	ICD10 codes	0.114747	-0.182582	0.833116	216	337199
NEALEUKB_O75	Diagnoses - main ICD10: O75 Other complications of labour and delivery, not elsewhere classified	ICD10 codes	0.115397	0.199045	1.22024	181	337199
NEALEUKB_20001_1024	Cancer code, self-reported: liver/hepatocellular cancer	Cancer code self-reported	0.115745	-0.239318	0.787165	125	337159
NEALEUKB_20002_1664	Non-cancer illness code, self-reported: dysmenorrhoea / dysmenorrhea	Non-cancer illness	0.116814	0.177444	1.19416	226	337159
NEALEUKB_20003_1140873394	Treatment/medication code: doxycycline	Treatment/medication	0.116996	-0.153231	0.857931	303	337159
NEALEUKB_20003_1140862574	Treatment/medication code: pulmicort ls 50micrograms inhaler	Treatment/medication	0.117556	-0.117617	0.889037	513	337159
NEALEUKB_20003_1141162544	Treatment/medication code: lipantil micro 67mg capsule	Treatment/medication	0.118381	0.313047	1.36759	72	337159
NEALEUKB_20003_1140876076	Treatment/medication code: flixonase 50micrograms aqueous nasal spray	Treatment/medication	0.119361	0.0728079	1.07552	1329	337159
NEALEUKB_S83	Diagnoses - main ICD10: S83 Dislocation, sprain and strain of joints and ligaments of knee	ICD10 codes	0.119532	-0.132789	0.87565	398	337199
NEALEUKB_20003_1141174520	Treatment/medication code: symbicort 100/6 turbohaler	Treatment/medication	0.12064	-0.0579355	0.943711	2089	337159
NEALEUKB_20003_1203	Treatment/medication code: aloe vera product	Treatment/medication	0.120662	-0.144065	0.865831	336	337159
NEALEUKB_20003_1140870512	Treatment/medication code: cyanocobalamin product	Treatment/medication	0.121061	0.302504	1.35324	76	337159
NEALEUKB_1190	Nap during day	Exercise and Work	0.121499	0.00267948			337074
NEALEUKB_N35	Diagnoses - main ICD10: N35 Urethral stricture	ICD10 codes	0.123023	0.0717095	1.07434	1343	337199
NEALEUKB_20002_1572	Non-cancer illness code, self-reported: whooping cough / pertussis	Non-cancer illness	0.123805	-0.135787	0.873029	372	337159
NEALEUKB_K12	Diagnoses - main ICD10: K12 Stomatitis and related lesions	ICD10 codes	0.123896	0.202549	1.22452	167	337199
NEALEUKB_Z43	Diagnoses - main ICD10: Z43 Attention to artificial openings	ICD10 codes	0.125046	-0.0894349	0.914448	853	337199
NEALEUKB_5496	Leg pain when walking ever disappears while walking	Illnesses	0.125866	-0.0480071	0.953127	4483	12832
NEALEUKB_T86	Diagnoses - main ICD10: T86 Failure and rejection of transplanted organs and tissues	ICD10 codes	0.125951	0.255254	1.29079	104	337199
NEALEUKB_40001_J449	Underlying (primary) cause of death: ICD10: J44.9 Chronic obstructive pulmonary disease, unspecified	Primary cause of death	0.126043	-0.291492	0.747148	82	7637
NEALEUKB_40001_I64	Underlying (primary) cause of death: ICD10: I64 Stroke, not specified as haemorrhage or infarction	Primary cause of death	0.126423	0.281025	1.32449	88	7637
NEALEUKB_6156_12	Manic/hyper symptoms: I was more talkative than usual	Mental health	0.126877	0.042879	1.04381	4639	22133
NEALEUKB_20110_4	Illnesses of mother: Bowel cancer	Family illnesses	0.128009	-0.0205765	0.979634	16072	308780
NEALEUKB_20002_1265	Non-cancer illness code, self-reported: migraine	Non-cancer illness	0.128017	0.0261736	1.02652	10007	337159
NEALEUKB_1767	Adopted as a child	Early life	0.128177	-0.0385357	0.962197	4567	336743
NEALEUKB_20002_1197	Non-cancer illness code, self-reported: kidney stone/ureter stone/bladder stone	Non-cancer illness	0.128791	0.049924	1.05119	2694	337159
NEALEUKB_3741	Stomach/abdominal pain for 3+ months	Illnesses	0.128804	0.0314784	1.03198	15337	27584
NEALEUKB_20003_1140865010	Treatment/medication code: viscotears liquid eye gel	Treatment/medication	0.128921	-0.09303	0.911166	772	337159
NEALEUKB_G24	Diagnoses - main ICD10: G24 Dystonia	ICD10 codes	0.12899	-0.283451	0.75318	83	337199
NEALEUKB_20002_1266	Non-cancer illness code, self-reported: head injury	Non-cancer illness	0.129884	-0.0771389	0.925761	1118	337159
NEALEUKB_20001_1002	Cancer code, self-reported: breast cancer	Cancer code self-reported	0.130293	0.0297998	1.03025	7480	337159
NEALEUKB_20003_1141164828	Treatment/medication code: adcal-d3 1.5g/10micrograms chewable tablet	Treatment/medication	0.130518	0.0541877	1.05568	2261	337159
NEALEUKB_20002_1384	Non-cancer illness code, self-reported: scleroderma/systemic sclerosis	Non-cancer illness	0.131083	-0.245987	0.781932	109	337159
NEALEUKB_M15	Diagnoses - main ICD10: M15 Polyarthrosis	ICD10 codes	0.13201	0.103308	1.10883	616	337199
NEALEUKB_20003_1140873450	Treatment/medication code: tetracycline	Treatment/medication	0.13223	-0.265538	0.766793	93	337159
NEALEUKB_20111_3	Illnesses of siblings: Lung cancer	Family illnesses	0.132458	0.033544	1.03411	5611	259921
NEALEUKB_20002_1588	Non-cancer illness code, self-reported: hypertrophic cardiomyopathy (hcm / hocm)	Non-cancer illness	0.133333	0.303022	1.35394	71	337159
NEALEUKB_20003_1141192916	Treatment/medication code: rino clenil 50micrograms nasal spray	Treatment/medication	0.133495	0.0999663	1.10513	653	337159
NEALEUKB_O69	Diagnoses - main ICD10: O69 Labour and delivery complicated by umbilical cord complications	ICD10 codes	0.133569	-0.225532	0.798091	128	337199
NEALEUKB_20111_4	Illnesses of siblings: Bowel cancer	Family illnesses	0.133941	-0.0323259	0.968191	6101	259921
NEALEUKB_M66	Diagnoses - main ICD10: M66 Spontaneous rupture of synovium and tendon	ICD10 codes	0.134316	0.1641	1.17833	241	337199
NEALEUKB_40001_G122	Underlying (primary) cause of death: ICD10: G12.2 Motor neuron disease	Primary cause of death	0.134483	-0.273795	0.760488	89	7637
NEALEUKB_J02	Diagnoses - main ICD10: J02 Acute pharyngitis	ICD10 codes	0.134582	0.176938	1.19356	207	337199
NEALEUKB_R50	Diagnoses - main ICD10: R50 Fever of unknown origin	ICD10 codes	0.135453	0.106166	1.11201	573	337199
NEALEUKB_20003_1140865618	Treatment/medication code: nizatidine	Treatment/medication	0.136131	-0.288907	0.749082	77	337159
NEALEUKB_20002_1351	Non-cancer illness code, self-reported: uterine fibroids	Non-cancer illness	0.136187	-0.0352852	0.96533	5168	337159
NEALEUKB_20003_1140869324	Treatment/medication code: loestrin 20 tablet	Treatment/medication	0.136401	0.206839	1.22978	150	337159
NEALEUKB_20110_100	Illnesses of mother: None of the above (group 1)	Family illnesses	0.13689	-0.00917869	0.990863	129391	308780
NEALEUKB_20003_1140909702	Treatment/medication code: sulfasalazine	Treatment/medication	0.137059	-0.099436	0.905348	648	337159
NEALEUKB_20003_2038459704	Treatment/medication code: carbamazepine	Treatment/medication	0.13787	-0.110436	0.895443	523	337159
NEALEUKB_D44	Diagnoses - main ICD10: D44 Neoplasm of uncertain or unknown behaviour of endocrine glands	ICD10 codes	0.13823	0.280184	1.32337	81	337199
NEALEUKB_20002_1396	Non-cancer illness code, self-reported: enlarged prostate	Non-cancer illness	0.138371	-0.0370795	0.9636	4609	337159
NEALEUKB_K42	Diagnoses - main ICD10: K42 Umbilical hernia	ICD10 codes	0.138473	0.0624505	1.06444	1633	337199
NEALEUKB_20023	Mean time to correctly identify matches	Physical	0.138671	-0.00427251			335139
NEALEUKB_20003_1140926592	Treatment/medication code: estraderm mx 25 patch	Treatment/medication	0.138808	0.109476	1.11569	529	337159
NEALEUKB_20003_1141145660	Treatment/medication code: valsartan	Treatment/medication	0.138849	0.0634559	1.06551	1581	337159
NEALEUKB_20015	Sitting height	Physical	0.13885	-0.00333953			336172
NEALEUKB_20002_1297	Non-cancer illness code, self-reported: muscle/soft tissue problem	Non-cancer illness	0.139089	0.0488596	1.05007	2672	337159
NEALEUKB_20002_1162	Non-cancer illness code, self-reported: cholelithiasis/gall stones	Non-cancer illness	0.139343	-0.0338945	0.966673	5573	337159
NEALEUKB_2704	Years since last cervical smear test	Treatment/medication	0.139498	-0.00518494			139363
NEALEUKB_23099	Body fat percentage	Physical	0.13956	0.00330623			331117
NEALEUKB_G57	Diagnoses - main ICD10: G57 Mononeuropathies of lower limb	ICD10 codes	0.139816	-0.0930776	0.911123	729	337199
NEALEUKB_O26	Diagnoses - main ICD10: O26 Maternal care for other conditions predominantly related to pregnancy	ICD10 codes	0.140078	0.0753075	1.07822	1111	337199
NEALEUKB_20003_1140868364	Treatment/medication code: prednisone	Treatment/medication	0.140545	-0.174699	0.839709	206	337159
NEALEUKB_20003_1141146198	Treatment/medication code: xalatan 0.005% eye drops	Treatment/medication	0.141849	-0.080829	0.922351	958	337159
NEALEUKB_20003_1140882946	Treatment/medication code: livial 2.5mg tablet	Treatment/medication	0.142239	0.116769	1.12386	457	337159
NEALEUKB_20003_1140882728	Treatment/medication code: otomize ear spray	Treatment/medication	0.142361	-0.193133	0.824372	167	337159
NEALEUKB_N36	Diagnoses - main ICD10: N36 Other disorders of urethra	ICD10 codes	0.143302	0.155037	1.1677	258	337199
NEALEUKB_I60	Diagnoses - main ICD10: I60 Subarachnoid haemorrhage	ICD10 codes	0.143797	0.12212	1.12989	415	337199
NEALEUKB_2070	Frequency of tenseness / restlessness in last 2 weeks	Mental health	0.144135	0.00263749			325169
NEALEUKB_20003_1195	Treatment/medication code: vitamin c product	Treatment/medication	0.144315	0.0835252	1.08711	886	337159
NEALEUKB_H43	Diagnoses - main ICD10: H43 Disorders of vitreous body	ICD10 codes	0.144404	-0.156754	0.854914	251	337199
NEALEUKB_D30	Diagnoses - main ICD10: D30 Benign neoplasm of urinary organs	ICD10 codes	0.144648	-0.317691	0.727828	61	337199
NEALEUKB_C09	Diagnoses - main ICD10: C09 Malignant neoplasm of tonsil	ICD10 codes	0.145279	-0.251536	0.777605	97	337199
NEALEUKB_20003_1141187814	Treatment/medication code: cialis 10mg tablet	Treatment/medication	0.146175	-0.174326	0.840023	201	337159
NEALEUKB_20002_1567	Non-cancer illness code, self-reported: infectious mononucleosis / glandular fever / epstein barr virus (ebv)	Non-cancer illness	0.146534	0.120138	1.12765	423	337159
NEALEUKB_R25	Diagnoses - main ICD10: R25 Abnormal involuntary movements	ICD10 codes	0.146578	-0.206523	0.813407	143	337199
NEALEUKB_H60	Diagnoses - main ICD10: H60 Otitis externa	ICD10 codes	0.147307	0.167369	1.18219	217	337199
NEALEUKB_J34	Diagnoses - main ICD10: J34 Other disorders of nose and nasal sinuses	ICD10 codes	0.147492	0.0422374	1.04314	3433	337199
NEALEUKB_20003_1141157252	Treatment/medication code: glyceryl trinitrate product	Treatment/medication	0.147518	0.140648	1.15102	307	337159
NEALEUKB_20003_1141168684	Treatment/medication code: xenical 120mg capsule	Treatment/medication	0.147554	-0.143709	0.86614	294	337159
NEALEUKB_M79	Diagnoses - main ICD10: M79 Other soft tissue disorders, not elsewhere classified	ICD10 codes	0.147736	-0.0361355	0.96451	4706	337199
NEALEUKB_4825	Noisy workplace	Exercise and Work	0.148401	-0.00736993			110439
NEALEUKB_20003_1140923350	Treatment/medication code: co-dydramol	Treatment/medication	0.148652	0.0537993	1.05527	2097	337159
NEALEUKB_20003_1140860696	Treatment/medication code: lisinopril	Treatment/medication	0.148777	0.0256704	1.026	9393	337159
NEALEUKB_S60	Diagnoses - main ICD10: S60 Superficial injury of wrist and hand	ICD10 codes	0.148794	0.239684	1.27085	105	337199
NEALEUKB_20003_1140871996	Treatment/medication code: sanomigran 500micrograms tablet	Treatment/medication	0.14899	0.311749	1.36581	62	337159
NEALEUKB_4429	Average monthly beer plus cider intake	Alcohol	0.14917	0.011669			24452
NEALEUKB_20002_1121	Non-cancer illness code, self-reported: pulmonary fibrosis	Non-cancer illness	0.150129	0.25948	1.29626	89	337159
NEALEUKB_20003_1140879802	Treatment/medication code: amlodipine	Treatment/medication	0.150196	0.0212978	1.02153	13693	337159
NEALEUKB_20003_1141200564	Treatment/medication code: duloxetine	Treatment/medication	0.150418	0.140575	1.15094	303	337159
NEALEUKB_G35	Diagnoses - main ICD10: G35 Multiple sclerosis	ICD10 codes	0.15092	0.113968	1.12072	460	337199
NEALEUKB_40001_C509	Underlying (primary) cause of death: ICD10: C50.9 Breast, unspecified	Primary cause of death	0.151229	0.114814	1.12166	442	7637
NEALEUKB_20002_1525	Non-cancer illness code, self-reported: benign / essential tremor	Non-cancer illness	0.151537	0.252968	1.28784	93	337159
NEALEUKB_D03	Diagnoses - main ICD10: D03 Melanoma in situ	ICD10 codes	0.151946	-0.140983	0.868504	299	337199
NEALEUKB_20003_1141179920	Treatment/medication code: lumigan 0.3mg/ml eye drops	Treatment/medication	0.15262	-0.160815	0.85145	229	337159
NEALEUKB_G44	Diagnoses - main ICD10: G44 Other headache syndromes	ICD10 codes	0.152764	0.167471	1.18231	211	337199
NEALEUKB_20001_1053	Cancer code, self-reported: non-hodgkins lymphoma	Cancer code self-reported	0.153223	0.0967903	1.10163	631	337159
NEALEUKB_1787	Maternal smoking around birth	Early life	0.15334	0.00974927	1.0098	88601	289727
NEALEUKB_22133	Doctor diagnosed sarcoidosis	Illnesses	0.154385	0.130186	1.13904	349	83529
NEALEUKB_20002_1533	Non-cancer illness code, self-reported: disc degeneration	Non-cancer illness	0.154595	-0.0979572	0.906688	612	337159
NEALEUKB_20003_1141145900	Treatment/medication code: femara 2.5mg tablet	Treatment/medication	0.154724	0.281369	1.32494	74	337159
NEALEUKB_G43	Diagnoses - main ICD10: G43 Migraine	ICD10 codes	0.155098	0.0893308	1.09344	734	337199
NEALEUKB_20003_1140923852	Treatment/medication code: elleste-solo 1mg tablet	Treatment/medication	0.155331	-0.0990101	0.905734	596	337159
NEALEUKB_20111_5	Illnesses of siblings: Breast cancer	Family illnesses	0.155809	-0.0226757	0.977579	11380	259921
NEALEUKB_20003_1140861276	Treatment/medication code: lacidipine	Treatment/medication	0.156479	-0.126213	0.881427	365	337159
NEALEUKB_20154	Forced expiratory volume in 1-second (FEV1), predicted percentage	Physical	0.156512	0.00725094			110423
NEALEUKB_23111	Leg fat percentage (right)	Physical	0.157374	0.00261375			331296
NEALEUKB_O02	Diagnoses - main ICD10: O02 Other abnormal products of conception	ICD10 codes	0.15808	0.0791671	1.08239	920	337199
NEALEUKB_20002_1394	Non-cancer illness code, self-reported: peripheral nerve injury	Non-cancer illness	0.158256	0.169321	1.1845	201	337159
NEALEUKB_20002_1683	Non-cancer illness code, self-reported: benign neuroma	Non-cancer illness	0.158368	0.23417	1.26386	105	337159
NEALEUKB_20003_1140911658	Treatment/medication code: imigran 50mg tablet	Treatment/medication	0.158456	-0.102327	0.902735	550	337159
NEALEUKB_20002_1275	Non-cancer illness code, self-reported: retinal problem	Non-cancer illness	0.158484	-0.0994222	0.90536	583	337159
NEALEUKB_2306	Weight change compared with 1 year ago	Illnesses	0.158801	-0.00267726			331803
NEALEUKB_6156_13	Manic/hyper symptoms: I needed less sleep than usual	Mental health	0.159134	-0.0470865	0.954005	2994	22133
NEALEUKB_20002_1522	Non-cancer illness code, self-reported: grave's disease	Non-cancer illness	0.159718	0.292181	1.33935	67	337159
NEALEUKB_20003_1140910706	Treatment/medication code: phenobarbital	Treatment/medication	0.161188	0.255513	1.29112	87	337159
NEALEUKB_2744	Birth weight of first child	Physical	0.161529	-0.00749678			145558
NEALEUKB_C82	Diagnoses - main ICD10: C82 Follicular [nodular] non-Hodgkin's lymphoma	ICD10 codes	0.161647	0.168368	1.18337	200	337199
NEALEUKB_20003_1140882910	Treatment/medication code: daktacort cream	Treatment/medication	0.163568	-0.157654	0.854145	226	337159
NEALEUKB_20002_1537	Non-cancer illness code, self-reported: joint pain	Non-cancer illness	0.163606	-0.0706266	0.93181	1129	337159
NEALEUKB_20003_1141166294	Treatment/medication code: leflunomide	Treatment/medication	0.163668	0.196102	1.21665	146	337159
NEALEUKB_H53	Diagnoses - main ICD10: H53 Visual disturbances	ICD10 codes	0.164616	-0.124126	0.883268	363	337199
NEALEUKB_20003_1140864618	Treatment/medication code: zestoretic 10 tablet	Treatment/medication	0.165248	-0.270757	0.762802	76	337159
NEALEUKB_20003_1140912228	Treatment/medication code: b12 - cyanocobalamin prep	Treatment/medication	0.1655	0.281939	1.3257	70	337159
NEALEUKB_5855_1	Which eye(s) affected by astigmatism: Right eye	Illnesses	0.165514	-0.0720216	0.930511	1302	8863
NEALEUKB_20002_1494	Non-cancer illness code, self-reported: varicose veins	Non-cancer illness	0.165642	-0.0678131	0.934435	1213	337159
NEALEUKB_20003_1141192414	Treatment/medication code: crestor 10mg tablet	Treatment/medication	0.16608	0.160694	1.17433	215	337159
NEALEUKB_6145_6	Illness, injury, bereavement, stress in last 2 years: Financial difficulties	Illnesses	0.166592	0.0129179	1.013	37284	335219
NEALEUKB_G58	Diagnoses - main ICD10: G58 Other mononeuropathies	ICD10 codes	0.167207	-0.2293	0.79509	105	337199
NEALEUKB_C34	Diagnoses - main ICD10: C34 Malignant neoplasm of bronchus and lung	ICD10 codes	0.167426	0.0956148	1.10034	604	337199
NEALEUKB_20003_1141177532	Treatment/medication code: nexium 20mg tablet	Treatment/medication	0.168563	0.0969863	1.10185	584	337159
NEALEUKB_K13	Diagnoses - main ICD10: K13 Other diseases of lip and oral mucosa	ICD10 codes	0.168803	0.0649567	1.06711	1303	337199
NEALEUKB_796	Distance between home and job workplace	Exercise and Work	0.168873	0.00573554			161121
NEALEUKB_R13	Diagnoses - main ICD10: R13 Dysphagia	ICD10 codes	0.169168	-0.053033	0.948349	1955	337199
NEALEUKB_1677	Breastfed as a baby	Early life	0.169309	-0.010109	0.989942	181621	255881
NEALEUKB_L85	Diagnoses - main ICD10: L85 Other epidermal thickening	ICD10 codes	0.169645	-0.155773	0.855753	225	337199
NEALEUKB_6142_6	Current employment status: Doing unpaid or voluntary work	Exercise and Work	0.169923	0.0213195	1.02155	12407	336252
NEALEUKB_H57	Diagnoses - main ICD10: H57 Other disorders of eye and adnexa	ICD10 codes	0.17181	-0.210447	0.810222	122	337199
NEALEUKB_N61	Diagnoses - main ICD10: N61 Inflammatory disorders of breast	ICD10 codes	0.171824	-0.145545	0.864551	255	337199
NEALEUKB_M77	Diagnoses - main ICD10: M77 Other enthesopathies	ICD10 codes	0.171847	-0.0886192	0.915194	689	337199
NEALEUKB_20002_1408	Non-cancer illness code, self-reported: alcohol dependency	Non-cancer illness	0.171894	0.106646	1.11254	475	337159
NEALEUKB_20002_1569	Non-cancer illness code, self-reported: mumps / epidemic parotitis	Non-cancer illness	0.172639	-0.0859899	0.917604	729	337159
NEALEUKB_20002_1487	Non-cancer illness code, self-reported: svt / supraventricular tachycardia	Non-cancer illness	0.173145	0.178791	1.19577	168	337159
NEALEUKB_6142_5	Current employment status: Unemployed	Exercise and Work	0.173211	0.032436	1.03297	5163	336252
NEALEUKB_20003_1140874852	Treatment/medication code: thyroxine sodium	Treatment/medication	0.173214	-0.0756997	0.927095	938	337159
NEALEUKB_R49	Diagnoses - main ICD10: R49 Voice disturbances	ICD10 codes	0.173511	-0.115378	0.891029	403	337199
NEALEUKB_20003_1141188442	Treatment/medication code: glucosamine product	Treatment/medication	0.173886	-0.015797	0.984327	22914	337159
NEALEUKB_2188	Long-standing illness, disability or infirmity	Illnesses	0.173926	0.0085816	1.00862	107123	329663
NEALEUKB_20003_1140870954	Treatment/medication code: vitamin d product	Treatment/medication	0.174086	-0.0763769	0.926467	918	337159
NEALEUKB_20003_1140857620	Treatment/medication code: depo-provera 50mg/1ml injection	Treatment/medication	0.175025	0.142795	1.15349	261	337159
NEALEUKB_40001_C719	Underlying (primary) cause of death: ICD10: C71.9 Brain, unspecified	Primary cause of death	0.175029	0.158509	1.17176	222	7637
NEALEUKB_I72	Diagnoses - main ICD10: I72 Other aneurysm	ICD10 codes	0.175673	0.202042	1.2239	130	337199
NEALEUKB_20003_1140862144	Treatment/medication code: salmeterol	Treatment/medication	0.176935	-0.0758584	0.926947	919	337159
NEALEUKB_6159_2	Pain type(s) experienced in last month: Facial pain	Illnesses	0.177312	-0.0295742	0.970859	6118	336650
NEALEUKB_K80	Diagnoses - main ICD10: K80 Cholelithiasis	ICD10 codes	0.17747	-0.0276805	0.972699	6986	337199
NEALEUKB_20002_1610	Non-cancer illness code, self-reported: thyroid goitre	Non-cancer illness	0.177705	0.127788	1.13631	322	337159
NEALEUKB_20002_1417	Non-cancer illness code, self-reported: nasal polyps	Non-cancer illness	0.177931	0.0594881	1.06129	1489	337159
NEALEUKB_20003_1141191312	Treatment/medication code: calfovit d3 powder for oral suspension	Treatment/medication	0.17818	-0.295646	0.744051	60	337159
NEALEUKB_20003_1140878172	Treatment/medication code: tears naturale eye drops	Treatment/medication	0.178386	0.230067	1.25868	99	337159
NEALEUKB_20003_1141178036	Treatment/medication code: eltroxin 25micrograms tablet	Treatment/medication	0.17934	0.260284	1.2973	77	337159
NEALEUKB_Z32	Diagnoses - main ICD10: Z32 Pregnancy examination and test	ICD10 codes	0.18	0.289611	1.33591	62	337199
NEALEUKB_20110_6	Illnesses of mother: Chronic bronchitis/emphysema	Family illnesses	0.180627	0.0168978	1.01704	18252	308780
NEALEUKB_3773	Knee pain for 3+ months	Illnesses	0.18116	0.0208053	1.02102	55910	70992
NEALEUKB_816	Job involves heavy manual or physical work	Exercise and Work	0.181578	-0.0045226			190643
NEALEUKB_D04	Diagnoses - main ICD10: D04 Carcinoma in situ of skin	ICD10 codes	0.182638	0.153216	1.16558	219	337199
NEALEUKB_23119	Arm fat percentage (right)	Physical	0.182948	0.00295601			331249
NEALEUKB_20003_1140884308	Treatment/medication code: hydroxychloroquine	Treatment/medication	0.183021	0.104735	1.11042	468	337159
NEALEUKB_R35	Diagnoses - main ICD10: R35 Polyuria	ICD10 codes	0.18457	-0.0615505	0.940305	1349	337199
NEALEUKB_S68	Diagnoses - main ICD10: S68 Traumatic amputation of wrist and hand	ICD10 codes	0.18497	-0.141494	0.868061	254	337199
NEALEUKB_I24	Diagnoses - main ICD10: I24 Other acute ischaemic heart diseases	ICD10 codes	0.186253	0.132495	1.14167	288	337199
NEALEUKB_20107_11	Illnesses of father: Parkinson's disease	Family illnesses	0.188074	-0.025683	0.974644	7541	292053
NEALEUKB_20003_1141145812	Treatment/medication code: minerals - magnesium	Treatment/medication	0.188342	0.0840289	1.08766	710	337159
NEALEUKB_20002_1120	Non-cancer illness code, self-reported: asbestosis	Non-cancer illness	0.188801	0.190958	1.21041	137	337159
NEALEUKB_T84	Diagnoses - main ICD10: T84 Complications of internal orthopaedic prosthetic devices, implants and grafts	ICD10 codes	0.189477	-0.0494037	0.951797	2053	337199
NEALEUKB_20002_1541	Non-cancer illness code, self-reported: carpal tunnel syndrome	Non-cancer illness	0.190186	-0.0943063	0.910004	559	337159
NEALEUKB_20002_1478	Non-cancer illness code, self-reported: cervical spondylosis	Non-cancer illness	0.190388	0.0460419	1.04712	2355	337159
NEALEUKB_20002_1254	Non-cancer illness code, self-reported: peripheral nerve disorder	Non-cancer illness	0.190532	-0.160307	0.851882	193	337159
NEALEUKB_R63	Diagnoses - main ICD10: R63 Symptoms and signs concerning food and fluid intake	ICD10 codes	0.191567	0.0825244	1.08603	726	337199
NEALEUKB_20003_1141157324	Treatment/medication code: loratadine product	Treatment/medication	0.192557	-0.249383	0.779282	79	337159
NEALEUKB_20003_1140852756	Treatment/medication code: vitamin a	Treatment/medication	0.192772	0.202255	1.22416	120	337159
NEALEUKB_I77	Diagnoses - main ICD10: I77 Other disorders of arteries and arterioles	ICD10 codes	0.19304	0.105829	1.11163	438	337199
NEALEUKB_6179_1	Mineral and other dietary supplements: Fish oil (including cod liver oil)	Treatment/medication	0.193508	-0.00818626	0.991847	106738	336314
NEALEUKB_20002_1381	Non-cancer illness code, self-reported: systemic lupus erythematosis/sle	Non-cancer illness	0.19392	-0.115526	0.890897	366	337159
NEALEUKB_20002_1597	Non-cancer illness code, self-reported: tinnitus / tiniitis	Non-cancer illness	0.194057	0.0931623	1.09764	563	337159
NEALEUKB_3526	Mother's age at death	Early life	0.194588	-0.00491638			199690
NEALEUKB_6155_4	Vitamin and mineral supplements: Vitamin D	Treatment/medication	0.194633	-0.0200567	0.980143	12510	335591
NEALEUKB_20003_1140881702	Treatment/medication code: adalate 10mg capsule	Treatment/medication	0.195114	-0.137767	0.871302	256	337159
NEALEUKB_6149_3	Mouth/teeth dental problems: Bleeding gums	Illnesses	0.196195	0.011274	1.01134	43469	336138
NEALEUKB_20003_1141195232	Treatment/medication code: budesonide+formoterol	Treatment/medication	0.196376	-0.142487	0.867199	238	337159
NEALEUKB_S76	Diagnoses - main ICD10: S76 Injury of muscle and tendon at hip and thigh level	ICD10 codes	0.196683	-0.176961	0.837812	154	337199
NEALEUKB_Z04	Diagnoses - main ICD10: Z04 Examination and observation for other reasons	ICD10 codes	0.197616	-0.113981	0.892275	370	337199
NEALEUKB_H69	Diagnoses - main ICD10: H69 Other disorders of Eustachian tube	ICD10 codes	0.197703	-0.243459	0.783912	81	337199
NEALEUKB_C80	Diagnoses - main ICD10: C80 Malignant neoplasm without specification of site	ICD10 codes	0.198988	0.158117	1.1713	191	337199
NEALEUKB_I80	Diagnoses - main ICD10: I80 Phlebitis and thrombophlebitis	ICD10 codes	0.199015	-0.054517	0.946942	1613	337199
NEALEUKB_23127	Trunk fat percentage	Physical	0.199964	0.00343835			331113
NEALEUKB_J32	Diagnoses - main ICD10: J32 Chronic sinusitis	ICD10 codes	0.200148	0.0736312	1.07641	878	337199
NEALEUKB_I05	Diagnoses - main ICD10: I05 Rheumatic mitral valve diseases	ICD10 codes	0.200492	-0.254865	0.775021	73	337199
NEALEUKB_I08	Diagnoses - main ICD10: I08 Multiple valve diseases	ICD10 codes	0.201046	-0.196119	0.821914	123	337199
NEALEUKB_6150_100	Vascular/heart problems diagnosed by doctor: None of the above	Illnesses	0.201672	-0.00814627	0.991887	236530	336683
NEALEUKB_943	Frequency of stair climbing in last 4 weeks	Exercise and Work	0.202041	0.00485263			334169
NEALEUKB_L72	Diagnoses - main ICD10: L72 Follicular cysts of skin and subcutaneous tissue	ICD10 codes	0.202484	-0.0308332	0.969637	5016	337199
NEALEUKB_D47	Diagnoses - main ICD10: D47 Other neoplasms of uncertain or unknown behaviour of lymphoid, haematopoietic and related tissue	ICD10 codes	0.202543	-0.192365	0.825006	127	337199
NEALEUKB_20003_1140867948	Treatment/medication code: amitriptyline hydrochloride+perphenazine 10mg/2mg tablet	Treatment/medication	0.203237	-0.241984	0.785069	80	337159
NEALEUKB_K91	Diagnoses - main ICD10: K91 Postprocedural disorders of digestive system, not elsewhere classified	ICD10 codes	0.203414	-0.104388	0.900876	430	337199
NEALEUKB_20003_1140882272	Treatment/medication code: oramorph 10mg/5ml oral solution	Treatment/medication	0.203807	-0.216173	0.805596	100	337159
NEALEUKB_20003_1140861780	Treatment/medication code: persantin 25mg tablet	Treatment/medication	0.204316	-0.154247	0.85706	196	337159
NEALEUKB_20003_1141176662	Treatment/medication code: celecoxib	Treatment/medication	0.204998	-0.115775	0.890675	347	337159
NEALEUKB_20003_1141146612	Treatment/medication code: calceos chewable tablet	Treatment/medication	0.206033	0.156058	1.16889	190	337159
NEALEUKB_M32	Diagnoses - main ICD10: M32 Systemic lupus erythematosus	ICD10 codes	0.206687	0.266408	1.30527	65	337199
NEALEUKB_6151_2	Fractured bone site(s): Leg	Illnesses	0.206869	0.0466433	1.04775	2132	335546
NEALEUKB_20002_1277	Non-cancer illness code, self-reported: glaucoma	Non-cancer illness	0.207214	-0.0362609	0.964389	3536	337159
NEALEUKB_20003_1140911732	Treatment/medication code: garlic product	Treatment/medication	0.207247	0.0318443	1.03236	4599	337159
NEALEUKB_S64	Diagnoses - main ICD10: S64 Injury of nerves at wrist and hand level	ICD10 codes	0.207269	-0.132059	0.876289	264	337199
NEALEUKB_6159_1	Pain type(s) experienced in last month: Headache	Illnesses	0.207936	0.00920447	1.00925	66967	336650
NEALEUKB_K92	Diagnoses - main ICD10: K92 Other diseases of digestive system	ICD10 codes	0.210301	0.0446141	1.04562	2295	337199
NEALEUKB_20003_1140910814	Treatment/medication code: sodium thyroxine	Treatment/medication	0.210594	0.168889	1.18399	159	337159
NEALEUKB_2080	Frequency of tiredness / lethargy in last 2 weeks	Mental health	0.21089	0.00305728			327528
NEALEUKB_20001_1041	Cancer code, self-reported: cervical cancer	Cancer code self-reported	0.211316	-0.0579427	0.943704	1347	337159
NEALEUKB_N95	Diagnoses - main ICD10: N95 Menopausal and other perimenopausal disorders	ICD10 codes	0.212553	0.030393	1.03086	4875	337199
NEALEUKB_20002_1632	Non-cancer illness code, self-reported: fracture shoulder / scapula	Non-cancer illness	0.213244	-0.156533	0.855103	183	337159
NEALEUKB_40001_C19	Underlying (primary) cause of death: ICD10: C19 Malignant neoplasm of rectosigmoid junction	Primary cause of death	0.214864	0.223335	1.25024	92	7637
NEALEUKB_20002_1545	Non-cancer illness code, self-reported: neck problem/injury	Non-cancer illness	0.215084	-0.12261	0.884608	296	337159
NEALEUKB_2492	Taking other prescription medications	Treatment/medication	0.215803	0.00726552	1.00729	158113	336330
NEALEUKB_S00	Diagnoses - main ICD10: S00 Superficial injury of head	ICD10 codes	0.216261	0.0961433	1.10092	479	337199
NEALEUKB_6142_7	Current employment status: Full or part-time student	Exercise and Work	0.216406	0.0417259	1.04261	2555	336252
NEALEUKB_20003_1140862776	Treatment/medication code: clarityn 10mg tablet	Treatment/medication	0.216835	-0.123613	0.883721	289	337159
NEALEUKB_22506_111	Tobacco smoking: Smokes on most or all days	Smoking	0.217439	-0.0491509	0.952037	1869	83133
NEALEUKB_H02	Diagnoses - main ICD10: H02 Other disorders of eyelid	ICD10 codes	0.217997	-0.0391118	0.961643	2894	337199
NEALEUKB_20002_1476	Non-cancer illness code, self-reported: sciatica	Non-cancer illness	0.218328	0.0374323	1.03814	3158	337159
NEALEUKB_20003_1140926430	Treatment/medication code: climesse tablet	Treatment/medication	0.218781	0.185611	1.20395	127	337159
NEALEUKB_T81	Diagnoses - main ICD10: T81 Complications of procedures, not elsewhere classified	ICD10 codes	0.219062	0.0349424	1.03556	3617	337199
NEALEUKB_20003_1140868520	Treatment/medication code: estracombi tts patch	Treatment/medication	0.219511	0.246121	1.27905	72	337159
NEALEUKB_6138_1	Qualifications: College or University degree	Early life	0.219706	-0.00774029	0.99229	106305	334070
NEALEUKB_6151_1	Fractured bone site(s): Ankle	Illnesses	0.219979	0.0306547	1.03113	4693	335546
NEALEUKB_20003_1141164068	Treatment/medication code: mirapexin 0.088mg tablet	Treatment/medication	0.220164	0.219851	1.24589	90	337159
NEALEUKB_40001_C260	Underlying (primary) cause of death: ICD10: C26.0 Intestinal tract, part unspecified	Primary cause of death	0.220797	-0.266001	0.766439	63	7637
NEALEUKB_6154_5	Medication for pain relief, constipation, heartburn: Omeprazole (e.g. Zanprol)	Treatment/medication	0.220968	0.015154	1.01527	20058	333581
NEALEUKB_971	Frequency of walking for pleasure in last 4 weeks	Exercise and Work	0.221306	-0.00631085			240924
NEALEUKB_I44	Diagnoses - main ICD10: I44 Atrioventricular and left bundle-branch block	ICD10 codes	0.221777	-0.111605	0.894397	347	337199
NEALEUKB_I45	Diagnoses - main ICD10: I45 Other conduction disorders	ICD10 codes	0.221931	0.150356	1.16225	191	337199
NEALEUKB_H91	Diagnoses - main ICD10: H91 Other hearing loss	ICD10 codes	0.221963	-0.127656	0.880156	265	337199
NEALEUKB_G93	Diagnoses - main ICD10: G93 Other disorders of brain	ICD10 codes	0.222746	0.155043	1.16771	179	337199
NEALEUKB_20002_1247	Non-cancer illness code, self-reported: meningitis	Non-cancer illness	0.223459	0.0556118	1.05719	1392	337159
NEALEUKB_20003_1140865762	Treatment/medication code: regulan 3.6g/sachet powder	Treatment/medication	0.223589	-0.227231	0.796737	83	337159
NEALEUKB_20003_1140862952	Treatment/medication code: mucodyne 375mg capsule	Treatment/medication	0.223711	0.186628	1.20518	123	337159
NEALEUKB_6147_5	Reason for glasses/contact lenses: For a 'squint' or 'turn' in an eye since childhood (called 'strabismus')	Illnesses	0.223821	0.0547864	1.05631	1432	335700
NEALEUKB_20022	Birth weight	Physical	0.223831	0.00462408			193063
NEALEUKB_F99	Diagnoses - main ICD10: F99 Mental disorder, not otherwise specified	ICD10 codes	0.223888	-0.212265	0.80875	95	337199
NEALEUKB_K09	Diagnoses - main ICD10: K09 Cysts of oral region, not elsewhere classified	ICD10 codes	0.224001	0.144489	1.15545	205	337199
NEALEUKB_20003_1140862380	Treatment/medication code: becloforte 250micrograms inhaler	Treatment/medication	0.224053	0.155036	1.1677	178	337159
NEALEUKB_6156_14	Manic/hyper symptoms: I was more creative or had more ideas than usual	Mental health	0.224421	-0.0429674	0.957943	2606	22133
NEALEUKB_20002_1661	Non-cancer illness code, self-reported: vitiligo	Non-cancer illness	0.225058	0.211734	1.23582	95	337159
NEALEUKB_M81	Diagnoses - main ICD10: M81 Osteoporosis without pathological fracture	ICD10 codes	0.225322	-0.121553	0.885544	288	337199
NEALEUKB_R04	Diagnoses - main ICD10: R04 Haemorrhage from respiratory passages	ICD10 codes	0.226167	0.0487988	1.05001	1788	337199
NEALEUKB_20003_1140923920	Treatment/medication code: volsaid retard 75mg m/r tablet	Treatment/medication	0.226574	-0.257108	0.773285	64	337159
NEALEUKB_E21	Diagnoses - main ICD10: E21 Hyperparathyroidism and other disorders of parathyroid gland	ICD10 codes	0.226664	-0.156374	0.855239	173	337199
NEALEUKB_20003_1140862770	Treatment/medication code: zirtek 10mg tablet	Treatment/medication	0.227345	-0.215269	0.806324	91	337159
NEALEUKB_K90	Diagnoses - main ICD10: K90 Intestinal malabsorption	ICD10 codes	0.227588	-0.0822272	0.921063	624	337199
NEALEUKB_20003_1140875420	Treatment/medication code: baclofen	Treatment/medication	0.228245	0.10631	1.11217	372	337159
NEALEUKB_20003_1140870488	Treatment/medication code: forceval capsule	Treatment/medication	0.228344	0.217212	1.24261	89	337159
NEALEUKB_20002_1250	Non-cancer illness code, self-reported: bell's palsy/facial nerve palsy	Non-cancer illness	0.22915	0.114572	1.12139	319	337159
NEALEUKB_20002_1165	Non-cancer illness code, self-reported: pancreatitis	Non-cancer illness	0.229323	0.0756001	1.07853	733	337159
NEALEUKB_20003_1140860690	Treatment/medication code: cardura 1mg tablet	Treatment/medication	0.230134	0.15388	1.16635	176	337159
NEALEUKB_20003_1140865816	Treatment/medication code: anusol cream	Treatment/medication	0.230613	-0.227985	0.796136	80	337159
NEALEUKB_K04	Diagnoses - main ICD10: K04 Diseases of pulp and periapical tissues	ICD10 codes	0.231049	-0.0582503	0.943414	1227	337199
NEALEUKB_G54	Diagnoses - main ICD10: G54 Nerve root and plexus disorders	ICD10 codes	0.231309	-0.195036	0.822805	109	337199
NEALEUKB_20003_1140911638	Treatment/medication code: kelp+garlic product	Treatment/medication	0.232493	0.150153	1.16201	183	337159
NEALEUKB_F23	Diagnoses - main ICD10: F23 Acute and transient psychotic disorders	ICD10 codes	0.233105	-0.242427	0.784721	70	337199
NEALEUKB_20003_1141157294	Treatment/medication code: hydrocortisone product	Treatment/medication	0.234322	-0.133716	0.874838	229	337159
NEALEUKB_20003_1140867624	Treatment/medication code: prothiaden 25mg capsule	Treatment/medication	0.234714	0.238214	1.26898	72	337159
NEALEUKB_20002_1402	Non-cancer illness code, self-reported: endometriosis	Non-cancer illness	0.23599	0.0382348	1.03898	2782	337159
NEALEUKB_6143_100	Transport type for commuting to job workplace: None of the above	Exercise and Work	0.238038	-0.0746924	0.928029	723	177550
NEALEUKB_3799	Headaches for 3+ months	Illnesses	0.238535	0.0155917	1.01571	29979	65583
NEALEUKB_20003_1140869848	Treatment/medication code: methotrexate	Treatment/medication	0.23884	-0.0476302	0.953486	1778	337159
NEALEUKB_K35	Diagnoses - main ICD10: K35 Acute appendicitis	ICD10 codes	0.239145	0.0490257	1.05025	1676	337199
NEALEUKB_J06	Diagnoses - main ICD10: J06 Acute upper respiratory infections of multiple and unspecified sites	ICD10 codes	0.239207	-0.125406	0.882139	255	337199
NEALEUKB_20003_1140852948	Treatment/medication code: calcium+vitamin d 500units tablet	Treatment/medication	0.240884	-0.05206	0.949272	1471	337159
NEALEUKB_K01	Diagnoses - main ICD10: K01 Embedded and impacted teeth	ICD10 codes	0.241723	0.0591753	1.06096	1136	337199
NEALEUKB_L27	Diagnoses - main ICD10: L27 Dermatitis due to substances taken internally	ICD10 codes	0.24186	-0.229879	0.79463	75	337199
NEALEUKB_A09	Diagnoses - main ICD10: A09 Diarrhoea and gastro-enteritis of presumed infectious origin	ICD10 codes	0.241914	0.114018	1.12077	305	337199
NEALEUKB_22503	Years of cough on most days	Physical	0.242574	-0.0186298			11424
NEALEUKB_N87	Diagnoses - main ICD10: N87 Dysplasia of cervix uteri	ICD10 codes	0.242634	0.0653149	1.0675	926	337199
NEALEUKB_6033	Maximum heart rate during fitness test	Exercise and Work	0.242838	-0.00864874			49610
NEALEUKB_4803_13	Tinnitus: Yes, now some of the time	Illnesses	0.243238	0.0210011	1.02122	9796	109411
NEALEUKB_6145_3	Illness, injury, bereavement, stress in last 2 years: Death of a close relative	Illnesses	0.243464	-0.00842817	0.991607	69921	335219
NEALEUKB_4598	Ever depressed for a whole week	Mental health	0.243514	0.0119216	1.01199	58468	109229
NEALEUKB_20003_1141175684	Treatment/medication code: risedronate sodium	Treatment/medication	0.243841	-0.0768079	0.926068	667	337159
NEALEUKB_R23	Diagnoses - main ICD10: R23 Other skin changes	ICD10 codes	0.24404	-0.203314	0.816022	95	337199
NEALEUKB_20003_1141187818	Treatment/medication code: cialis 20mg tablet	Treatment/medication	0.244212	0.183899	1.20189	116	337159
NEALEUKB_20003_1140862236	Treatment/medication code: atrovent 20micrograms inhaler	Treatment/medication	0.245405	-0.108158	0.897486	334	337159
NEALEUKB_M47	Diagnoses - main ICD10: M47 Spondylosis	ICD10 codes	0.246003	-0.0564756	0.94509	1225	337199
NEALEUKB_20002_1114	Non-cancer illness code, self-reported: bronchiectasis	Non-cancer illness	0.24637	-0.0688075	0.933506	823	337159
NEALEUKB_20002_1274	Non-cancer illness code, self-reported: eye infection	Non-cancer illness	0.247518	-0.108986	0.896743	326	337159
NEALEUKB_J15	Diagnoses - main ICD10: J15 Bacterial pneumonia, not elsewhere classified	ICD10 codes	0.247554	0.165655	1.18017	141	337199
NEALEUKB_20002_1459	Non-cancer illness code, self-reported: colitis/not crohns or ulcerative colitis	Non-cancer illness	0.247662	-0.0658493	0.936272	894	337159
NEALEUKB_4537	Work/job satisfaction	Mental health	0.247851	-0.00617893			75840
NEALEUKB_20001_1062	Cancer code, self-reported: squamous cell carcinoma	Cancer code self-reported	0.248236	-0.0977639	0.906863	404	337159
NEALEUKB_20003_1140862476	Treatment/medication code: beclazone 50 inhaler	Treatment/medication	0.248541	0.0629766	1.065	974	337159
NEALEUKB_6149_5	Mouth/teeth dental problems: Toothache	Illnesses	0.24928	0.0173382	1.01749	13290	336138
NEALEUKB_20003_1140865634	Treatment/medication code: omeprazole	Treatment/medication	0.249812	0.0143758	1.01448	19668	337159
NEALEUKB_20003_1140873480	Treatment/medication code: minocycline	Treatment/medication	0.251131	-0.162129	0.850332	145	337159
NEALEUKB_Q82	Diagnoses - main ICD10: Q82 Other congenital malformations of skin	ICD10 codes	0.251204	-0.240249	0.786432	66	337199
NEALEUKB_20002_1234	Non-cancer illness code, self-reported: adrenocortical insufficiency/addison's disease	Non-cancer illness	0.25133	-0.164344	0.84845	141	337159
NEALEUKB_C71	Diagnoses - main ICD10: C71 Malignant neoplasm of brain	ICD10 codes	0.251491	0.1552	1.16789	158	337199
NEALEUKB_R87	Diagnoses - main ICD10: R87 Abnormal findings in specimens from female genital organs	ICD10 codes	0.251546	0.0633809	1.06543	947	337199
NEALEUKB_20002_1077	Non-cancer illness code, self-reported: heart arrhythmia	Non-cancer illness	0.252634	0.0452137	1.04625	1862	337159
NEALEUKB_20002_1646	Non-cancer illness code, self-reported: fracture vertebra / crush fracture / vertebral collapse	Non-cancer illness	0.252801	-0.122569	0.884644	252	337159
NEALEUKB_20003_1140862266	Treatment/medication code: phyllocontin continus 225mg m/r tablet	Treatment/medication	0.253093	0.172518	1.18829	127	337159
NEALEUKB_6155_2	Vitamin and mineral supplements: Vitamin B	Treatment/medication	0.254135	-0.0170181	0.983126	13498	335591
NEALEUKB_S91	Diagnoses - main ICD10: S91 Open wound of ankle and foot	ICD10 codes	0.254422	0.201031	1.22266	93	337199
NEALEUKB_O48	Diagnoses - main ICD10: O48 Prolonged pregnancy	ICD10 codes	0.254932	0.0962256	1.10101	405	337199
NEALEUKB_1920	Mood swings	Mental health	0.254941	-0.00676999	0.993253	148601	329428
NEALEUKB_20002_1154	Non-cancer illness code, self-reported: irritable bowel syndrome	Non-cancer illness	0.256066	-0.0217733	0.978462	8030	337159
NEALEUKB_20003_1141151018	Treatment/medication code: cozaar-comp 50mg/12.5mg tablet	Treatment/medication	0.256861	0.200005	1.22141	93	337159
NEALEUKB_20002_1536	Non-cancer illness code, self-reported: spinal stenosis	Non-cancer illness	0.257308	-0.196667	0.821464	96	337159
NEALEUKB_20003_1140867818	Treatment/medication code: nortriptyline	Treatment/medication	0.257314	-0.134273	0.874351	206	337159
NEALEUKB_20002_1626	Non-cancer illness code, self-reported: fracture skull / head	Non-cancer illness	0.257327	0.125708	1.13395	235	337159
NEALEUKB_N94	Diagnoses - main ICD10: N94 Pain and other conditions associated with female genital organs and menstrual cycle	ICD10 codes	0.257639	0.0604442	1.06231	1015	337199
NEALEUKB_20002_1327	Non-cancer illness code, self-reported: low platelets/platelet disorder	Non-cancer illness	0.257729	-0.116126	0.890363	275	337159
NEALEUKB_20003_1140879430	Treatment/medication code: domperidone	Treatment/medication	0.258009	0.0740571	1.07687	676	337159
NEALEUKB_20001_1039	Cancer code, self-reported: ovarian cancer	Cancer code self-reported	0.258234	0.0799251	1.08321	579	337159
NEALEUKB_20127	Neuroticism score	Physical	0.258319	-0.0117985			274108
NEALEUKB_894	Duration of moderate activity	Exercise and Work	0.258866	-0.00321191			251031
NEALEUKB_20002_1135	Non-cancer illness code, self-reported: stomach disorder	Non-cancer illness	0.259468	-0.0716467	0.93086	718	337159
NEALEUKB_5529	Surgery on leg arteries (other than for varicose veins)	Illnesses	0.260672	0.0648408	1.06699	896	24003
NEALEUKB_I63	Diagnoses - main ICD10: I63 Cerebral infarction	ICD10 codes	0.260917	0.0566074	1.05824	1144	337199
NEALEUKB_20003_1140865670	Treatment/medication code: salazopyrin 500mg tablet	Treatment/medication	0.260981	0.130128	1.13897	216	337159
NEALEUKB_23115	Leg fat percentage (left)	Physical	0.262302	0.0020459			331278
NEALEUKB_20003_1140911754	Treatment/medication code: anadin tablet	Treatment/medication	0.262354	0.121339	1.12901	247	337159
NEALEUKB_3393	Hearing aid user	Illnesses	0.262366	-0.0192155	0.980968	10322	204240
NEALEUKB_40001_C920	Underlying (primary) cause of death: ICD10: C92.0 Acute myeloid leukaemia	Primary cause of death	0.262613	-0.191681	0.82557	102	7637
NEALEUKB_20003_1140910494	Treatment/medication code: b12 - hydroxocobalamin prep	Treatment/medication	0.262654	0.115135	1.12202	274	337159
NEALEUKB_Z31	Diagnoses - main ICD10: Z31 Procreative management	ICD10 codes	0.263091	-0.147768	0.862631	166	337199
NEALEUKB_20002_1491	Non-cancer illness code, self-reported: brain haemorrhage	Non-cancer illness	0.263297	-0.194214	0.823481	96	337159
NEALEUKB_N84	Diagnoses - main ICD10: N84 Polyp of female genital tract	ICD10 codes	0.263325	0.0265875	1.02694	5129	337199
NEALEUKB_20003_1140864992	Treatment/medication code: tramadol	Treatment/medication	0.263539	-0.0313312	0.969155	3724	337159
NEALEUKB_20003_1140879668	Treatment/medication code: selegiline	Treatment/medication	0.264025	-0.235652	0.790055	65	337159
NEALEUKB_3859_2	Reason former drinker stopped drinking alcohol: Doctor's advice	Alcohol	0.264038	-0.0766713	0.926194	653	11101
NEALEUKB_20003_1140884600	Treatment/medication code: metformin	Treatment/medication	0.264312	-0.0209538	0.979264	8392	337159
NEALEUKB_20003_1140884672	Treatment/medication code: fludrocortisone	Treatment/medication	0.264364	-0.15608	0.855491	148	337159
NEALEUKB_20002_1485	Non-cancer illness code, self-reported: irregular heart beat	Non-cancer illness	0.264389	0.0835446	1.08713	517	337159
NEALEUKB_48	Waist circumference	Physical	0.264459	-0.00288501			336639
NEALEUKB_20003_1140861088	Treatment/medication code: nifedipine	Treatment/medication	0.265434	-0.0697021	0.932672	740	337159
NEALEUKB_5057	Number of older siblings	Early life	0.266084	0.00483893			95618
NEALEUKB_F31	Diagnoses - main ICD10: F31 Bipolar affective disorder	ICD10 codes	0.26641	-0.108641	0.897053	303	337199
NEALEUKB_20002_1086	Non-cancer illness code, self-reported: subarachnoid haemorrhage	Non-cancer illness	0.266979	0.106426	1.1123	315	337159
NEALEUKB_5540_1	Surgery/amputation of toe or leg: Yes, toes	Illnesses	0.269012	-0.160716	0.851534	137	24008
NEALEUKB_20001_1020	Cancer code, self-reported: large bowel cancer/colorectal cancer	Cancer code self-reported	0.269054	-0.0863115	0.917308	475	337159
NEALEUKB_1950	Sensitivity / hurt feelings	Mental health	0.269078	-0.00647646	0.993544	182340	327832
NEALEUKB_20003_1140872058	Treatment/medication code: migril tablet	Treatment/medication	0.270402	0.204554	1.22698	84	337159
NEALEUKB_20001_1050	Cancer code, self-reported: multiple myeloma	Cancer code self-reported	0.270409	0.174832	1.19105	115	337159
NEALEUKB_20002_1677	Non-cancer illness code, self-reported: scarlet fever / scarlatina	Non-cancer illness	0.271215	0.0924759	1.09689	410	337159
NEALEUKB_J84	Diagnoses - main ICD10: J84 Other interstitial pulmonary diseases	ICD10 codes	0.271374	-0.150784	0.860034	154	337199
NEALEUKB_20003_1140864966	Treatment/medication code: salbutamol+ipratropium 100micrograms/20micrograms inhaler	Treatment/medication	0.271863	-0.218756	0.803517	73	337159
NEALEUKB_20003_1141193282	Treatment/medication code: olmesartan	Treatment/medication	0.272621	-0.0909896	0.913027	421	337159
NEALEUKB_20003_1141153032	Treatment/medication code: zanidip 10mg tablet	Treatment/medication	0.272785	-0.149854	0.860834	155	337159
NEALEUKB_S06	Diagnoses - main ICD10: S06 Intracranial injury	ICD10 codes	0.273146	-0.088902	0.914935	440	337199
NEALEUKB_20003_1140879798	Treatment/medication code: terazosin	Treatment/medication	0.273183	-0.172305	0.841722	117	337159
NEALEUKB_6147_6	Reason for glasses/contact lenses: For a 'lazy' eye or an eye with poor vision since childhood (called 'amblyopia')	Illnesses	0.273377	0.0359673	1.03662	2704	335700
NEALEUKB_20003_1140874718	Treatment/medication code: glibenclamide	Treatment/medication	0.273455	-0.231053	0.793697	65	337159
NEALEUKB_L90	Diagnoses - main ICD10: L90 Atrophic disorders of skin	ICD10 codes	0.275516	-0.0540048	0.947428	1183	337199
NEALEUKB_6148_5	Eye problems/disorders: Macular degeneration	Illnesses	0.276973	0.0371824	1.03788	2524	108817
NEALEUKB_M50	Diagnoses - main ICD10: M50 Cervical disk disorders	ICD10 codes	0.27756	-0.0801301	0.922996	532	337199
NEALEUKB_20003_1140888578	Treatment/medication code: antihypertensive	Treatment/medication	0.27758	-0.236465	0.789414	61	337159
NEALEUKB_20003_1140865564	Treatment/medication code: imodium 2mg capsule	Treatment/medication	0.278629	0.138933	1.14905	176	337159
NEALEUKB_20003_1140878226	Treatment/medication code: diprobase cream	Treatment/medication	0.278848	-0.0781764	0.924801	556	337159
NEALEUKB_20003_1140875990	Treatment/medication code: hypromellose	Treatment/medication	0.279787	-0.0771839	0.92572	568	337159
NEALEUKB_O46	Diagnoses - main ICD10: O46 Antepartum haemorrhage, not elsewhere classified	ICD10 codes	0.279895	0.0934294	1.09793	387	337199
NEALEUKB_20003_1140865668	Treatment/medication code: sulphasalazine	Treatment/medication	0.279954	-0.138553	0.870618	176	337159
NEALEUKB_22127	Doctor diagnosed asthma	Illnesses	0.28039	-0.0191248	0.981057	10589	83529
NEALEUKB_20003_1140868172	Treatment/medication code: stemetil 5mg tablet	Treatment/medication	0.280603	0.128205	1.13679	205	337159
NEALEUKB_N71	Diagnoses - main ICD10: N71 Inflammatory disease of uterus, except cervix	ICD10 codes	0.281322	-0.195339	0.822555	88	337199
NEALEUKB_M95	Diagnoses - main ICD10: M95 Other acquired deformities of musculoskeletal system and connective tissue	ICD10 codes	0.28173	0.142562	1.15322	165	337199
NEALEUKB_20003_1140861778	Treatment/medication code: dipyridamole	Treatment/medication	0.282075	-0.0742495	0.92844	608	337159
NEALEUKB_20003_1141180212	Treatment/medication code: escitalopram	Treatment/medication	0.282213	-0.0752991	0.927466	591	337159
NEALEUKB_N62	Diagnoses - main ICD10: N62 Hypertrophy of breast	ICD10 codes	0.282611	-0.0858094	0.917769	454	337199
NEALEUKB_20002_1651	Non-cancer illness code, self-reported: fracture lower leg / ankle	Non-cancer illness	0.282747	0.0500171	1.05129	1339	337159
NEALEUKB_20003_1140869176	Treatment/medication code: logynon tablet	Treatment/medication	0.283006	0.153785	1.16624	141	337159
NEALEUKB_20003_1140911734	Treatment/medication code: ginkgo forte tablet	Treatment/medication	0.28313	0.0414819	1.04235	1947	337159
NEALEUKB_23123	Arm fat percentage (left)	Physical	0.285257	0.00236095			331198
NEALEUKB_6034	Target heart rate achieved	Exercise and Work	0.285607	-0.0264583	0.973889	5182	49623
NEALEUKB_20118_8	Home area population density - urban or rural: England/Wales - Hamlet and Isolated Dwelling - less sparse	Environment	0.285943	-0.0210301	0.979189	7610	333997
NEALEUKB_20002_1665	Non-cancer illness code, self-reported: menopausal symptoms / menopause	Non-cancer illness	0.28679	0.110264	1.11657	270	337159
NEALEUKB_D26	Diagnoses - main ICD10: D26 Other benign neoplasms of uterus	ICD10 codes	0.287081	0.167394	1.18222	117	337199
NEALEUKB_20003_1141168584	Treatment/medication code: rabeprazole sodium	Treatment/medication	0.287402	0.0722673	1.07494	628	337159
NEALEUKB_20160	Ever smoked	Smoking	0.288469	-0.00633442	0.993686	202585	336067
NEALEUKB_Z00	Diagnoses - main ICD10: Z00 General examination and investigation of persons without complaint or reported diagnosis	ICD10 codes	0.288599	0.137262	1.14713	173	337199
NEALEUKB_20003_1140869930	Treatment/medication code: azathioprine	Treatment/medication	0.289134	0.067734	1.07008	710	337159
NEALEUKB_20003_1141192004	Treatment/medication code: avodart 500micrograms capsule	Treatment/medication	0.28928	-0.238723	0.787633	57	337159
NEALEUKB_20001_1070	Cancer code, self-reported: malignant lymph node, unspecified	Cancer code self-reported	0.289493	0.187857	1.20666	92	337159
NEALEUKB_C22	Diagnoses - main ICD10: C22 Malignant neoplasm of liver and intrahepatic bile ducts	ICD10 codes	0.290355	-0.197417	0.820848	83	337199
NEALEUKB_20002_1435	Non-cancer illness code, self-reported: optic neuritis	Non-cancer illness	0.290448	0.163487	1.17761	121	337159
NEALEUKB_3062	Forced vital capacity (FVC)	Physical	0.29083	-0.00250272			307638
NEALEUKB_6179_4	Mineral and other dietary supplements: Zinc	Treatment/medication	0.291291	-0.0159539	0.984173	13151	336314
NEALEUKB_K50	Diagnoses - main ICD10: K50 Crohn's disease [regional enteritis]	ICD10 codes	0.292695	0.0662196	1.06846	732	337199
NEALEUKB_M19	Diagnoses - main ICD10: M19 Other arthrosis	ICD10 codes	0.293126	-0.0361362	0.964509	2466	337199
NEALEUKB_20003_1141171940	Treatment/medication code: keppra 250mg tablet	Treatment/medication	0.293182	-0.172866	0.841251	107	337159
NEALEUKB_20003_1140879792	Treatment/medication code: terbutaline	Treatment/medication	0.293574	-0.0777999	0.925149	528	337159
NEALEUKB_20003_1140881446	Treatment/medication code: proctosedyl ointment	Treatment/medication	0.294287	0.148167	1.15971	145	337159
NEALEUKB_M86	Diagnoses - main ICD10: M86 Osteomyelitis	ICD10 codes	0.294959	0.141291	1.15176	159	337199
NEALEUKB_20002_1625	Non-cancer illness code, self-reported: cellulitis	Non-cancer illness	0.297494	-0.122021	0.88513	211	337159
NEALEUKB_40001_C20	Underlying (primary) cause of death: ICD10: C20 Malignant neoplasm of rectum	Primary cause of death	0.297821	-0.1756	0.838953	105	7637
NEALEUKB_20003_1140863152	Treatment/medication code: diazepam	Treatment/medication	0.299001	-0.0590249	0.942683	898	337159
NEALEUKB_20002_1425	Non-cancer illness code, self-reported: cerebral aneurysm	Non-cancer illness	0.299245	-0.117482	0.889157	226	337159
NEALEUKB_S09	Diagnoses - main ICD10: S09 Other and unspecified injuries of head	ICD10 codes	0.299769	0.0578339	1.05954	932	337199
NEALEUKB_20002_1313	Non-cancer illness code, self-reported: ankylosing spondylitis	Non-cancer illness	0.300113	0.0567157	1.05835	968	337159
NEALEUKB_20003_1140925800	Treatment/medication code: movicol oral powder	Treatment/medication	0.30164	-0.0548088	0.946666	1030	337159
NEALEUKB_20002_1666	Non-cancer illness code, self-reported: benign breast lump	Non-cancer illness	0.301737	-0.05697	0.944622	951	337159
NEALEUKB_20118_6	Home area population density - urban or rural: England/Wales - Town and Fringe - less sparse	Environment	0.301855	0.0116916	1.01176	24243	333997
NEALEUKB_S82	Diagnoses - main ICD10: S82 Fracture of lower leg, including ankle	ICD10 codes	0.301988	0.032103	1.03262	3017	337199
NEALEUKB_20002_1629	Non-cancer illness code, self-reported: fracture face / orbit / eye socket	Non-cancer illness	0.302613	0.152041	1.16421	133	337159
NEALEUKB_20003_1141184726	Treatment/medication code: xalacom 0.005%/0.5% eye drops	Treatment/medication	0.302788	0.128202	1.13678	187	337159
NEALEUKB_20003_1140871688	Treatment/medication code: solpadol caplet	Treatment/medication	0.302825	-0.105917	0.899499	274	337159
NEALEUKB_20003_1140923346	Treatment/medication code: co-codamol	Treatment/medication	0.303015	0.0199827	1.02018	7861	337159
NEALEUKB_Z46	Diagnoses - main ICD10: Z46 Fitting and adjustment of other devices	ICD10 codes	0.304084	0.0384954	1.03925	2070	337199
NEALEUKB_20003_1140926606	Treatment/medication code: salbutamol 100micrograms spacehaler	Treatment/medication	0.304284	-0.0383276	0.962398	2091	337159
NEALEUKB_20002_1264	Non-cancer illness code, self-reported: epilepsy	Non-cancer illness	0.304402	0.0330149	1.03357	2823	337159
NEALEUKB_20002_1230	Non-cancer illness code, self-reported: parathyroid hyperplasia/adenoma	Non-cancer illness	0.304507	0.185142	1.20339	89	337159
NEALEUKB_Z03	Diagnoses - main ICD10: Z03 Medical observation and evaluation for suspected diseases and conditions	ICD10 codes	0.304816	0.0320834	1.0326	2985	337199
NEALEUKB_20003_1140870390	Treatment/medication code: ferrous sulphate	Treatment/medication	0.30584	0.0432276	1.04418	1630	337159
NEALEUKB_N72	Diagnoses - main ICD10: N72 Inflammatory disease of cervix uteri	ICD10 codes	0.306516	0.103389	1.10892	283	337199
NEALEUKB_2877_2	Type of tobacco previously smoked: Hand-rolled cigarettes	Smoking	0.306851	0.0243467	1.02465	5377	82755
NEALEUKB_6149_4	Mouth/teeth dental problems: Loose teeth	Illnesses	0.306922	0.0154068	1.01553	13238	336138
NEALEUKB_T83	Diagnoses - main ICD10: T83 Complications of genito-urinary prosthetic devices, implants and grafts	ICD10 codes	0.307517	0.0882758	1.09229	387	337199
NEALEUKB_C25	Diagnoses - main ICD10: C25 Malignant neoplasm of pancreas	ICD10 codes	0.308145	0.142512	1.15317	148	337199
NEALEUKB_R11	Diagnoses - main ICD10: R11 Nausea and vomiting	ICD10 codes	0.308662	-0.0469545	0.954131	1365	337199
NEALEUKB_6145_5	Illness, injury, bereavement, stress in last 2 years: Marital separation/divorce	Illnesses	0.308815	0.0175877	1.01774	9980	335219
NEALEUKB_K44	Diagnoses - main ICD10: K44 Diaphragmatic hernia	ICD10 codes	0.309014	0.023898	1.02419	5321	337199
NEALEUKB_20003_1141169520	Treatment/medication code: cosopt 2%/0.5% eye drops	Treatment/medication	0.309435	-0.0982281	0.906442	310	337159
NEALEUKB_20003_1140909806	Treatment/medication code: dosulepin	Treatment/medication	0.310422	0.0495289	1.05078	1217	337159
NEALEUKB_20003_1140882776	Treatment/medication code: fucibet cream	Treatment/medication	0.310931	0.125063	1.13322	190	337159
NEALEUKB_D38	Diagnoses - main ICD10: D38 Neoplasm of uncertain or unknown behaviour of middle ear and respiratory and intrathoracic organs	ICD10 codes	0.311006	0.218858	1.24466	62	337199
NEALEUKB_20002_1606	Non-cancer illness code, self-reported: incisional hernia	Non-cancer illness	0.311358	-0.211971	0.808988	66	337159
NEALEUKB_D09	Diagnoses - main ICD10: D09 Carcinoma in situ of other and unspecified sites	ICD10 codes	0.311589	0.179444	1.19655	92	337199
NEALEUKB_20003_1140927328	Treatment/medication code: terbinafine	Treatment/medication	0.31202	-0.0673526	0.934865	653	337159
NEALEUKB_20003_1141152732	Treatment/medication code: mirtazapine	Treatment/medication	0.312569	0.0571702	1.05884	905	337159
NEALEUKB_H73	Diagnoses - main ICD10: H73 Other disorders of tympanic membrane	ICD10 codes	0.313231	-0.152831	0.858275	126	337199
NEALEUKB_20002_1078	Non-cancer illness code, self-reported: heart valve problem/heart murmur	Non-cancer illness	0.313458	0.0360715	1.03673	2274	337159
NEALEUKB_20003_1140872200	Treatment/medication code: epilim 100mg crushable tablet	Treatment/medication	0.313481	0.0718666	1.07451	570	337159
NEALEUKB_20003_1141182632	Treatment/medication code: spiriva 18micrograms inhalation capsule	Treatment/medication	0.313556	-0.0778058	0.925144	486	337159
NEALEUKB_20001_1068	Cancer code, self-reported: sarcoma/fibrosarcoma	Cancer code self-reported	0.313854	0.127362	1.13583	181	337159
NEALEUKB_20003_1141192248	Treatment/medication code: vardenafil	Treatment/medication	0.314848	0.174476	1.19062	96	337159
NEALEUKB_N39	Diagnoses - main ICD10: N39 Other disorders of urinary system	ICD10 codes	0.314938	-0.0204108	0.979796	7138	337199
NEALEUKB_I62	Diagnoses - main ICD10: I62 Other nontraumatic intracranial haemorrhage	ICD10 codes	0.315121	0.149294	1.16101	131	337199
NEALEUKB_20003_1140865336	Treatment/medication code: spasmonal 60mg capsule	Treatment/medication	0.315191	-0.112917	0.893225	229	337159
NEALEUKB_20002_1500	Non-cancer illness code, self-reported: vertigo	Non-cancer illness	0.315438	-0.0852057	0.918323	402	337159
NEALEUKB_20002_1667	Non-cancer illness code, self-reported: alopecia / hair loss	Non-cancer illness	0.31645	0.188186	1.20706	82	337159
NEALEUKB_K20	Diagnoses - main ICD10: K20 Oesophagitis	ICD10 codes	0.316995	-0.0294611	0.970969	3369	337199
NEALEUKB_20003_1140923402	Treatment/medication code: co-amilofruse	Treatment/medication	0.31745	0.0942147	1.0988	326	337159
NEALEUKB_D69	Diagnoses - main ICD10: D69 Purpura and other haemorrhagic conditions	ICD10 codes	0.31764	0.104253	1.10988	266	337199
NEALEUKB_20003_1141164616	Treatment/medication code: protium 20mg e/c tablet	Treatment/medication	0.319055	0.184933	1.20314	84	337159
NEALEUKB_20121	Cascot confidence score	Physical	0.320601	-0.0168763			9825
NEALEUKB_Q21	Diagnoses - main ICD10: Q21 Congenital malformations of cardiac septa	ICD10 codes	0.321324	0.111022	1.11742	231	337199
NEALEUKB_20003_1141168948	Treatment/medication code: viagra 100mg tablet	Treatment/medication	0.321923	-0.157785	0.854034	114	337159
NEALEUKB_H04	Diagnoses - main ICD10: H04 Disorders of lachrymal system	ICD10 codes	0.322302	-0.0553272	0.946176	928	337199
NEALEUKB_20003_1140909954	Treatment/medication code: acyclovir	Treatment/medication	0.322455	0.160479	1.17407	110	337159
NEALEUKB_20003_1140872150	Treatment/medication code: clonazepam	Treatment/medication	0.322648	-0.109309	0.896453	237	337159
NEALEUKB_40001_I259	Underlying (primary) cause of death: ICD10: I25.9 Chronic ischaemic heart disease, unspecified	Primary cause of death	0.323064	0.105224	1.11096	266	7637
NEALEUKB_20003_1140909708	Treatment/medication code: furosemide	Treatment/medication	0.323475	0.0334506	1.03402	2539	337159
NEALEUKB_L60	Diagnoses - main ICD10: L60 Nail disorders	ICD10 codes	0.323904	0.0668531	1.06914	631	337199
NEALEUKB_20003_1140864184	Treatment/medication code: dovonex 50micrograms/g cream	Treatment/medication	0.323938	-0.119562	0.887309	197	337159
NEALEUKB_20003_1141168752	Treatment/medication code: peptac liquid	Treatment/medication	0.323945	-0.0936824	0.910572	321	337159
NEALEUKB_D75	Diagnoses - main ICD10: D75 Other diseases of blood and blood-forming organs	ICD10 codes	0.324425	-0.124611	0.88284	181	337199
NEALEUKB_R18	Diagnoses - main ICD10: R18 Ascites	ICD10 codes	0.324792	0.143638	1.15447	136	337199
NEALEUKB_R09	Diagnoses - main ICD10: R09 Other symptoms and signs involving the circulatory and respiratory systems	ICD10 codes	0.324895	-0.112163	0.893898	223	337199
NEALEUKB_20003_1140879634	Treatment/medication code: trazodone	Treatment/medication	0.325893	-0.0772886	0.925623	468	337159
NEALEUKB_20003_1140879818	Treatment/medication code: metoprolol	Treatment/medication	0.326075	0.0660743	1.06831	640	337159
NEALEUKB_20002_1406	Non-cancer illness code, self-reported: muscle or soft tissue injuries	Non-cancer illness	0.326788	-0.0336727	0.966888	2469	337159
NEALEUKB_20003_1140868472	Treatment/medication code: vagifem 25mcg pessary	Treatment/medication	0.327725	-0.0535404	0.947868	967	337159
NEALEUKB_R93	Diagnoses - main ICD10: R93 Abnormal findings on diagnostic imaging of other body structures	ICD10 codes	0.327901	-0.0661993	0.935944	633	337199
NEALEUKB_2664_4	Reason for reducing amount of alcohol drunk: Financial reasons	Alcohol	0.328497	-0.0210094	0.97921	6549	124798
NEALEUKB_20002_1263	Non-cancer illness code, self-reported: dementia/alzheimers/cognitive impairment	Non-cancer illness	0.32866	-0.182387	0.833279	83	337159
NEALEUKB_20003_1140888570	Treatment/medication code: flecainide	Treatment/medication	0.329092	-0.0702005	0.932207	560	337159
NEALEUKB_20003_1140864950	Treatment/medication code: bisoprolol fumarate+hydrochlorothiazide 10mg/6.25mg tablet	Treatment/medication	0.329835	-0.112282	0.893793	218	337159
NEALEUKB_6162_3	Types of transport used (excluding work): Public transport	Exercise and Work	0.330231	0.00624124	1.00626	99542	335650
NEALEUKB_20003_1140879616	Treatment/medication code: amitriptyline	Treatment/medication	0.330462	-0.0208592	0.979357	6403	337159
NEALEUKB_6153_5	Medication for cholesterol, blood pressure, diabetes, or take exogenous hormones: Oral contraceptive pill or minipill	Treatment/medication	0.3308	0.0244968	1.0248	4693	180203
NEALEUKB_6149_100	Mouth/teeth dental problems: None of the above	Illnesses	0.330877	-0.00583516	0.994182	204310	336138
NEALEUKB_2664_3	Reason for reducing amount of alcohol drunk: Health precaution	Alcohol	0.330979	0.00996902	1.01002	40728	124798
NEALEUKB_20003_1140868550	Treatment/medication code: finasteride	Treatment/medication	0.331246	-0.0483626	0.952788	1167	337159
NEALEUKB_L82	Diagnoses - main ICD10: L82 Seborrhoeic keratosis	ICD10 codes	0.331246	0.0458855	1.04695	1302	337199
NEALEUKB_N75	Diagnoses - main ICD10: N75 Diseases of Bartholin's gland	ICD10 codes	0.3313	-0.0756636	0.927128	477	337199
NEALEUKB_3446_2	Type of tobacco currently smoked: Hand-rolled cigarettes	Smoking	0.332616	-0.0238652	0.976417	5857	25291
NEALEUKB_20003_1140861202	Treatment/medication code: istin 5mg tablet	Treatment/medication	0.333566	0.156837	1.16981	110	337159
NEALEUKB_20002_1224	Non-cancer illness code, self-reported: thyroid problem (not cancer)	Non-cancer illness	0.334017	0.0552139	1.05677	887	337159
NEALEUKB_Z45	Diagnoses - main ICD10: Z45 Adjustment and management of implanted device	ICD10 codes	0.334912	-0.0537934	0.947628	932	337199
NEALEUKB_3710	Length of menstrual cycle	Physical	0.336044	0.00848689			30245
NEALEUKB_D61	Diagnoses - main ICD10: D61 Other aplastic anaemias	ICD10 codes	0.336577	0.204323	1.22669	64	337199
NEALEUKB_1220	Daytime dozing / sleeping (narcolepsy)	Exercise and Work	0.337214	0.00138528			336082
NEALEUKB_6157_100	Why stopped smoking: None of the above	Smoking	0.337474	0.0142174	1.01432	16472	82082
NEALEUKB_C56	Diagnoses - main ICD10: C56 Malignant neoplasm of ovary	ICD10 codes	0.337591	0.0777615	1.08086	440	337199
NEALEUKB_20003_1140875486	Treatment/medication code: colchicine	Treatment/medication	0.337787	-0.125051	0.882451	170	337159
NEALEUKB_20107_4	Illnesses of father: Bowel cancer	Family illnesses	0.337841	-0.0124359	0.987641	17428	292053
NEALEUKB_20003_1140865786	Treatment/medication code: bisacodyl	Treatment/medication	0.338137	-0.14574	0.864383	125	337159
NEALEUKB_6147_3	Reason for glasses/contact lenses: For just reading/near work as you are getting older (called 'presbyopia')	Illnesses	0.338319	-0.00996162	0.990088	29144	335700
NEALEUKB_20003_1140878530	Treatment/medication code: canesten 1% cream	Treatment/medication	0.339446	0.1685	1.18353	93	337159
NEALEUKB_20003_1140888366	Treatment/medication code: thiamine preparation	Treatment/medication	0.340092	-0.0739931	0.928678	481	337159
NEALEUKB_20003_1140861008	Treatment/medication code: isosorbide dinitrate	Treatment/medication	0.340689	0.180083	1.19732	81	337159
NEALEUKB_J36	Diagnoses - main ICD10: J36 Peritonsillar abscess	ICD10 codes	0.341119	0.102437	1.10787	250	337199
NEALEUKB_20002_1222	Non-cancer illness code, self-reported: type 1 diabetes	Non-cancer illness	0.341219	-0.0957618	0.90868	286	337159
NEALEUKB_Z87	Diagnoses - main ICD10: Z87 Personal history of other diseases and conditions	ICD10 codes	0.341494	0.11063	1.11698	214	337199
NEALEUKB_20003_1140879644	Treatment/medication code: amantadine	Treatment/medication	0.34154	-0.158654	0.853292	104	337159
NEALEUKB_20001_1019	Cancer code, self-reported: small intestine/small bowel cancer	Cancer code self-reported	0.341735	0.129497	1.13826	156	337159
NEALEUKB_20003_1140862944	Treatment/medication code: carbocisteine	Treatment/medication	0.341938	-0.121527	0.885567	177	337159
NEALEUKB_Z53	Diagnoses - main ICD10: Z53 Persons encountering health services for specifie procedures, not carried out	ICD10 codes	0.342233	-0.046102	0.954945	1225	337199
NEALEUKB_N93	Diagnoses - main ICD10: N93 Other abnormal uterine and vaginal bleeding	ICD10 codes	0.343432	0.0356879	1.03633	2040	337199
NEALEUKB_R20	Diagnoses - main ICD10: R20 Disturbances of skin sensation	ICD10 codes	0.345109	0.0628502	1.06487	654	337199
NEALEUKB_20001_1032	Cancer code, self-reported: brain cancer / primary malignant brain tumour	Cancer code self-reported	0.347489	0.128377	1.13698	155	337159
NEALEUKB_20003_1140883748	Treatment/medication code: selenium product	Treatment/medication	0.347794	-0.0491449	0.952043	1059	337159
NEALEUKB_20003_1141181868	Treatment/medication code: omacor 1g capsule	Treatment/medication	0.348215	0.0785401	1.08171	413	337159
NEALEUKB_20001_1055	Cancer code, self-reported: chronic lymphocytic	Cancer code self-reported	0.348694	0.10725	1.11321	221	337159
NEALEUKB_M25	Diagnoses - main ICD10: M25 Other joint disorders, not elsewhere classified	ICD10 codes	0.34872	-0.0229156	0.977345	4908	337199
NEALEUKB_O66	Diagnoses - main ICD10: O66 Other obstructed labour	ICD10 codes	0.348722	0.189155	1.20823	71	337199
NEALEUKB_20003_1140884560	Treatment/medication code: nefopam	Treatment/medication	0.349179	0.174799	1.19101	83	337159
NEALEUKB_20002_1072	Non-cancer illness code, self-reported: essential hypertension	Non-cancer illness	0.350243	-0.0406133	0.9602	1537	337159
NEALEUKB_20001_1006	Cancer code, self-reported: larynx/throat cancer	Cancer code self-reported	0.350568	-0.100431	0.904448	250	337159
NEALEUKB_20003_1141145630	Treatment/medication code: nitromin 400micrograms cfc-free spray	Treatment/medication	0.351461	0.162611	1.17658	95	337159
NEALEUKB_2000	Worry too long after embarrassment	Mental health	0.35176	-0.00551071	0.994504	154615	323766
NEALEUKB_T43	Diagnoses - main ICD10: T43 Poisoning by psychotropic drugs, not elsewhere classified	ICD10 codes	0.352145	-0.07075	0.931695	501	337199
NEALEUKB_6154_2	Medication for pain relief, constipation, heartburn: Ibuprofen (e.g. Nurofen)	Treatment/medication	0.352206	-0.00768989	0.99234	49411	333581
NEALEUKB_5663	Length of longest manic/irritable episode	Mental health	0.353744	0.0580537	1.05977	14156	17910
NEALEUKB_20002_1416	Non-cancer illness code, self-reported: chronic sinusitis	Non-cancer illness	0.353968	0.0345245	1.03513	2098	337159
NEALEUKB_20003_1141157264	Treatment/medication code: salmeterol product	Treatment/medication	0.354833	-0.10889	0.896829	209	337159
NEALEUKB_20003_1140862260	Treatment/medication code: aminophylline	Treatment/medication	0.355525	-0.1892	0.827621	69	337159
NEALEUKB_20003_1140874420	Treatment/medication code: quinine	Treatment/medication	0.356187	-0.0330336	0.967506	2272	337159
NEALEUKB_D64	Diagnoses - main ICD10: D64 Other anaemias	ICD10 codes	0.356614	-0.0323363	0.968181	2367	337199
NEALEUKB_2395_3	Hair/balding pattern: Pattern 3	Physical	0.356843	-0.00897048	0.99107	41584	154988
NEALEUKB_20003_1141150750	Treatment/medication code: brimonidine tartrate	Treatment/medication	0.357121	-0.161568	0.850809	94	337159
NEALEUKB_20002_1309	Non-cancer illness code, self-reported: osteoporosis	Non-cancer illness	0.357171	0.021669	1.02191	5266	337159
NEALEUKB_O04	Diagnoses - main ICD10: O04 Medical abortion	ICD10 codes	0.357769	0.054863	1.0564	813	337199
NEALEUKB_20118_16	Home area population density - urban or rural: Scotland - Accessible Rural	Environment	0.358193	-0.0463813	0.954678	1133	333997
NEALEUKB_20003_1141151368	Treatment/medication code: sandrena 0.5mg gel	Treatment/medication	0.358244	0.188119	1.20698	69	337159
NEALEUKB_J39	Diagnoses - main ICD10: J39 Other diseases of upper respiratory tract	ICD10 codes	0.358449	-0.102361	0.902704	233	337199
NEALEUKB_E16	Diagnoses - main ICD10: E16 Other disorders of pancreatic internal secretion	ICD10 codes	0.360965	-0.102929	0.902191	228	337199
NEALEUKB_20002_1287	Non-cancer illness code, self-reported: anxiety/panic attacks	Non-cancer illness	0.361214	-0.023021	0.977242	4611	337159
NEALEUKB_136	Number of operations, self-reported	Illnesses	0.361951	0.00208541			337159
NEALEUKB_6138_3	Qualifications: O levels/GCSEs or equivalent	Early life	0.362489	0.00534286	1.00536	159730	334070
NEALEUKB_20002_1398	Non-cancer illness code, self-reported: pneumonia	Non-cancer illness	0.362722	0.0224731	1.02273	4813	337159
NEALEUKB_5474	Leg pain when walking uphill or hurrying	Illnesses	0.362858	0.0219265	1.02217	16022	23189
NEALEUKB_20003_1140870422	Treatment/medication code: folic acid product	Treatment/medication	0.363186	-0.0294517	0.970978	2779	337159
NEALEUKB_20003_1141176288	Treatment/medication code: azopt 10mg/ml eye drops	Treatment/medication	0.363407	-0.125415	0.882131	152	337159
NEALEUKB_20003_1140868580	Treatment/medication code: norethisterone	Treatment/medication	0.364689	0.109299	1.1155	199	337159
NEALEUKB_20003_1141180392	Treatment/medication code: cefalexin	Treatment/medication	0.364835	-0.113339	0.892848	185	337159
NEALEUKB_20003_1140868408	Treatment/medication code: premarin 625micrograms tablet	Treatment/medication	0.36578	-0.0410367	0.959794	1406	337159
NEALEUKB_C81	Diagnoses - main ICD10: C81 Hodgkin's disease	ICD10 codes	0.365828	0.150845	1.16282	104	337199
NEALEUKB_20003_1140921814	Treatment/medication code: mirena 52mg intrauterine system	Treatment/medication	0.366674	0.0642612	1.06637	571	337159
NEALEUKB_O81	Diagnoses - main ICD10: O81 Single delivery by forceps and vacuum extractor	ICD10 codes	0.366798	-0.17966	0.835554	73	337199
NEALEUKB_20003_1140911698	Treatment/medication code: slozem 120mg m/r capsule	Treatment/medication	0.367278	0.135037	1.14458	129	337159
NEALEUKB_M45	Diagnoses - main ICD10: M45 Ankylosing spondylitis	ICD10 codes	0.36999	0.139794	1.15004	119	337199
NEALEUKB_6162_2	Types of transport used (excluding work): Walk	Exercise and Work	0.370236	0.0052545	1.00527	165354	335650
NEALEUKB_20003_1140928274	Treatment/medication code: ropinirole	Treatment/medication	0.370358	0.0985868	1.10361	239	337159
NEALEUKB_C83	Diagnoses - main ICD10: C83 Diffuse non-Hodgkin's lymphoma	ICD10 codes	0.370798	0.0883615	1.09238	297	337199
NEALEUKB_I30	Diagnoses - main ICD10: I30 Acute pericarditis	ICD10 codes	0.371406	0.146987	1.15834	107	337199
NEALEUKB_20003_1140874930	Treatment/medication code: prednisolone	Treatment/medication	0.37182	0.0345861	1.03519	1940	337159
NEALEUKB_5375	Longest period of unenthusiasm / disinterest	Mental health	0.371928	0.00871687			29704
NEALEUKB_20003_1140862382	Treatment/medication code: becotide 50 inhaler	Treatment/medication	0.372299	0.0335088	1.03408	2063	337159
NEALEUKB_T79	Diagnoses - main ICD10: T79 Certain early complications of trauma, not elsewhere classified	ICD10 codes	0.372433	-0.126443	0.881224	144	337199
NEALEUKB_20003_1140871168	Treatment/medication code: voltarol 25mg e/c tablet	Treatment/medication	0.372456	0.0804392	1.08376	356	337159
NEALEUKB_M10	Diagnoses - main ICD10: M10 Gout	ICD10 codes	0.372742	-0.112683	0.893434	181	337199
NEALEUKB_F32	Diagnoses - main ICD10: F32 Depressive episode	ICD10 codes	0.37275	-0.0596109	0.942131	648	337199
NEALEUKB_20002_1529	Non-cancer illness code, self-reported: dry eyes	Non-cancer illness	0.372766	0.0703378	1.07287	465	337159
NEALEUKB_20002_1282	Non-cancer illness code, self-reported: retinal artery/vein occlusion	Non-cancer illness	0.37321	-0.12129	0.885777	156	337159
NEALEUKB_2060	Frequency of unenthusiasm / disinterest in last 2 weeks	Mental health	0.373403	0.00156332			326730
NEALEUKB_20003_1141194794	Treatment/medication code: bendroflumethiazide	Treatment/medication	0.373592	-0.011277	0.988786	19084	337159
NEALEUKB_R69	Diagnoses - main ICD10: R69 Unknown and unspecified causes of morbidity	ICD10 codes	0.373593	0.0186473	1.01882	6717	337199
NEALEUKB_20002_1455	Non-cancer illness code, self-reported: chronic skin ulcers	Non-cancer illness	0.37396	0.148304	1.15987	104	337159
NEALEUKB_D17	Diagnoses - main ICD10: D17 Benign lipomatous neoplasm	ICD10 codes	0.374235	-0.0258982	0.974434	3440	337199
NEALEUKB_C19	Diagnoses - main ICD10: C19 Malignant neoplasm of rectosigmoid junction	ICD10 codes	0.374398	0.0881486	1.09215	294	337199
NEALEUKB_D07	Diagnoses - main ICD10: D07 Carcinoma in situ of other and unspecified genital organs	ICD10 codes	0.375681	-0.104505	0.90077	208	337199
NEALEUKB_20002_1603	Non-cancer illness code, self-reported: rectal prolapse	Non-cancer illness	0.37587	0.134189	1.14361	126	337159
NEALEUKB_K11	Diagnoses - main ICD10: K11 Diseases of salivary glands	ICD10 codes	0.375936	0.0643817	1.0665	548	337199
NEALEUKB_O42	Diagnoses - main ICD10: O42 Premature rupture of membranes	ICD10 codes	0.376053	0.0632887	1.06533	566	337199
NEALEUKB_H83	Diagnoses - main ICD10: H83 Other diseases of inner ear	ICD10 codes	0.376328	0.0829972	1.08654	329	337199
NEALEUKB_6143_4	Transport type for commuting to job workplace: Cycle	Exercise and Work	0.376404	-0.0133646	0.986724	13527	177550
NEALEUKB_20002_1373	Non-cancer illness code, self-reported: connective tissue disorder	Non-cancer illness	0.376415	0.127627	1.13613	139	337159
NEALEUKB_20003_1140929012	Treatment/medication code: pantoprazole	Treatment/medication	0.376545	0.0616093	1.06355	597	337159
NEALEUKB_20002_1660	Non-cancer illness code, self-reported: rosacea	Non-cancer illness	0.376725	-0.0648094	0.937246	539	337159
NEALEUKB_20002_1528	Non-cancer illness code, self-reported: macular degeneration	Non-cancer illness	0.376913	-0.109346	0.896421	189	337159
NEALEUKB_20003_1140866122	Treatment/medication code: bendrofluazide	Treatment/medication	0.376994	0.0354548	1.03609	1805	337159
NEALEUKB_22130	Doctor diagnosed COPD (chronic obstructive pulmonary disease)	Illnesses	0.377029	-0.0431911	0.957728	1231	83529
NEALEUKB_20003_1140871310	Treatment/medication code: ibuprofen	Treatment/medication	0.378058	-0.00780237	0.992228	41952	337159
NEALEUKB_20002_1214	Non-cancer illness code, self-reported: testicular problems (not cancer)	Non-cancer illness	0.378438	0.0689475	1.07138	472	337159
NEALEUKB_20002_1094	Non-cancer illness code, self-reported: deep venous thrombosis (dvt)	Non-cancer illness	0.378661	-0.018386	0.981782	6767	337159
NEALEUKB_6155_5	Vitamin and mineral supplements: Vitamin E	Treatment/medication	0.378771	-0.0155888	0.984532	9479	335591
NEALEUKB_20003_1141192000	Treatment/medication code: dutasteride	Treatment/medication	0.379283	-0.0936414	0.910609	255	337159
NEALEUKB_20003_1140872492	Treatment/medication code: nicotine product	Treatment/medication	0.379299	0.129204	1.13792	134	337159
NEALEUKB_20002_1200	Non-cancer illness code, self-reported: ureteric obstruction/hydronephrosis	Non-cancer illness	0.379962	0.0976478	1.10257	234	337159
NEALEUKB_2644	Light smokers, at least 100 smokes in lifetime	Smoking	0.380236	-0.00990983	0.990139	41027	90517
NEALEUKB_2694	Ever had cervical smear test	Treatment/medication	0.380581	0.0253859	1.02571	177237	180764
NEALEUKB_20003_1141173328	Treatment/medication code: ursodeoxycholic acid	Treatment/medication	0.38152	0.141294	1.15176	111	337159
NEALEUKB_20003_1141187776	Treatment/medication code: nurofen 200mg tablet	Treatment/medication	0.382941	-0.106025	0.899402	196	337159
NEALEUKB_20002_1561	Non-cancer illness code, self-reported: raynaud's phenomenon/disease	Non-cancer illness	0.38312	0.0798968	1.08318	345	337159
NEALEUKB_20003_1141172492	Treatment/medication code: micardis 20mg tablet	Treatment/medication	0.383905	0.148117	1.15965	100	337159
NEALEUKB_20003_1141180148	Treatment/medication code: arcoxia 60mg tablet	Treatment/medication	0.383945	-0.136344	0.872543	118	337159
NEALEUKB_20117_0	Alcohol drinker status: Never	Alcohol	0.384004	-0.014684	0.985423	10432	336965
NEALEUKB_2714	Age when periods started (menarche)	Physical	0.384081	0.00259248			176008
NEALEUKB_20003_1140882394	Treatment/medication code: paracetamol + codeine	Treatment/medication	0.384212	-0.088959	0.914883	277	337159
NEALEUKB_20003_1140909482	Treatment/medication code: opticrom allergy eye drops	Treatment/medication	0.384454	-0.102847	0.902265	207	337159
NEALEUKB_20003_1141187304	Treatment/medication code: codipar caplet	Treatment/medication	0.384956	0.176636	1.1932	70	337159
NEALEUKB_K86	Diagnoses - main ICD10: K86 Other diseases of pancreas	ICD10 codes	0.385069	-0.0835376	0.919856	313	337199
NEALEUKB_20003_1140866804	Treatment/medication code: inderal 10mg tablet	Treatment/medication	0.385563	0.149097	1.16079	98	337159
NEALEUKB_5843_1	Which eye(s) affected by myopia (short sight): Right eye	Illnesses	0.386781	-0.0394115	0.961355	1462	26943
NEALEUKB_20002_1430	Non-cancer illness code, self-reported: hypopituitarism	Non-cancer illness	0.387194	0.135417	1.14501	118	337159
NEALEUKB_20003_1140916356	Treatment/medication code: losartan	Treatment/medication	0.388308	-0.0266288	0.973723	3064	337159
NEALEUKB_767	Length of working week for main job	Exercise and Work	0.388504	0.00312722			188166
NEALEUKB_M51	Diagnoses - main ICD10: M51 Other intervertebral disk disorders	ICD10 codes	0.388847	-0.0272394	0.973128	2920	337199
NEALEUKB_20003_1140879494	Treatment/medication code: metoclopramide	Treatment/medication	0.389358	-0.0728829	0.92971	404	337159
NEALEUKB_I42	Diagnoses - main ICD10: I42 Cardiomyopathy	ICD10 codes	0.389431	0.0867356	1.09061	285	337199
NEALEUKB_6157_4	Why stopped smoking: Financial reasons	Smoking	0.389616	-0.0118269	0.988243	20359	82082
NEALEUKB_20002_1613	Non-cancer illness code, self-reported: blepharitis / eyelid infection	Non-cancer illness	0.390847	-0.141778	0.867814	106	337159
NEALEUKB_20002_1469	Non-cancer illness code, self-reported: post-traumatic stress disorder	Non-cancer illness	0.392291	-0.096818	0.907721	226	337159
NEALEUKB_20002_1364	Non-cancer illness code, self-reported: breast disease (not cancer)	Non-cancer illness	0.392488	0.102087	1.10748	203	337159
NEALEUKB_6145_2	Illness, injury, bereavement, stress in last 2 years: Serious illness, injury or assault of a close relative	Illnesses	0.392694	0.00784816	1.00788	38516	335219
NEALEUKB_D05	Diagnoses - main ICD10: D05 Carcinoma in situ of breast	ICD10 codes	0.39273	-0.0485728	0.952588	896	337199
NEALEUKB_20002_1615	Non-cancer illness code, self-reported: obsessive compulsive disorder (ocd)	Non-cancer illness	0.393156	-0.155727	0.855792	87	337159
NEALEUKB_N80	Diagnoses - main ICD10: N80 Endometriosis	ICD10 codes	0.394612	0.0413272	1.04219	1228	337199
NEALEUKB_20002_1562	Non-cancer illness code, self-reported: food intolerance	Non-cancer illness	0.395326	-0.123991	0.883387	136	337159
NEALEUKB_20003_1140851088	Treatment/medication code: senokot 7.5mg tablet	Treatment/medication	0.396553	-0.116982	0.889601	152	337159
NEALEUKB_20003_1141188836	Treatment/medication code: felendil xl 5mg m/r tablet	Treatment/medication	0.397021	0.156265	1.16914	85	337159
NEALEUKB_M48	Diagnoses - main ICD10: M48 Other spondylopathies	ICD10 codes	0.397639	0.0460927	1.04717	977	337199
NEALEUKB_20002_1367	Non-cancer illness code, self-reported: breast cysts	Non-cancer illness	0.398332	0.0396878	1.04049	1311	337159
NEALEUKB_20002_1518	Non-cancer illness code, self-reported: erectile dysfunction / impotence	Non-cancer illness	0.398368	0.101061	1.10634	202	337159
NEALEUKB_N64	Diagnoses - main ICD10: N64 Other disorders of breast	ICD10 codes	0.398372	0.0596514	1.06147	580	337199
NEALEUKB_20111_9	Illnesses of siblings: Diabetes	Family illnesses	0.398679	-0.00991413	0.990135	21747	259921
NEALEUKB_I22	Diagnoses - main ICD10: I22 Subsequent myocardial infarction	ICD10 codes	0.3993	0.0694713	1.07194	426	337199
NEALEUKB_20002_1437	Non-cancer illness code, self-reported: myasthenia gravis	Non-cancer illness	0.399633	0.144001	1.15489	99	337159
NEALEUKB_20002_1585	Non-cancer illness code, self-reported: mitral regurgitation / incompetence	Non-cancer illness	0.399637	-0.14623	0.863959	96	337159
NEALEUKB_I47	Diagnoses - main ICD10: I47 Paroxysmal tachycardia	ICD10 codes	0.401405	0.0422117	1.04312	1147	337199
NEALEUKB_20002_1620	Non-cancer illness code, self-reported: bursitis	Non-cancer illness	0.401816	-0.146318	0.863883	95	337159
NEALEUKB_H71	Diagnoses - main ICD10: H71 Cholesteatoma of middle ear	ICD10 codes	0.402122	0.0933872	1.09789	233	337199
NEALEUKB_2227	Other eye problems	Illnesses	0.402469	0.00703046	1.00706	47823	336428
NEALEUKB_20003_1141168936	Treatment/medication code: sildenafil	Treatment/medication	0.403113	-0.055943	0.945593	646	337159
NEALEUKB_20150	Forced expiratory volume in 1-second (FEV1), Best measure	Physical	0.403313	-0.00229489			255492
NEALEUKB_20003_1140876006	Treatment/medication code: polyvinyl alcohol 1% eye drops	Treatment/medication	0.403522	-0.176243	0.838414	65	337159
NEALEUKB_20002_1456	Non-cancer illness code, self-reported: malabsorption/coeliac disease	Non-cancer illness	0.403643	-0.0373489	0.96334	1452	337159
NEALEUKB_O72	Diagnoses - main ICD10: O72 Postpartum haemorrhage	ICD10 codes	0.403811	0.0882339	1.09224	259	337199
NEALEUKB_20003_1140861166	Treatment/medication code: dilzem sr 60mg long acting m/r capsule	Treatment/medication	0.404387	-0.115434	0.890979	151	337159
NEALEUKB_20002_1348	Non-cancer illness code, self-reported: gynaecological disorder (not cancer)	Non-cancer illness	0.404654	0.059584	1.06139	566	337159
NEALEUKB_20001_1073	Cancer code, self-reported: rodent ulcer	Cancer code self-reported	0.405374	-0.0644396	0.937593	483	337159
NEALEUKB_R79	Diagnoses - main ICD10: R79 Other abnormal findings of blood chemistry	ICD10 codes	0.405511	0.0368095	1.0375	1478	337199
NEALEUKB_M23	Diagnoses - main ICD10: M23 Internal derangement of knee	ICD10 codes	0.405597	0.0165146	1.01665	7489	337199
NEALEUKB_20003_1140923018	Treatment/medication code: anastrozole	Treatment/medication	0.405782	-0.0798028	0.923298	314	337159
NEALEUKB_M89	Diagnoses - main ICD10: M89 Other disorders of bone	ICD10 codes	0.406801	-0.0595622	0.942177	562	337199
NEALEUKB_20002_1413	Non-cancer illness code, self-reported: nasal/sinus disorder	Non-cancer illness	0.407056	-0.0390801	0.961674	1307	337159
NEALEUKB_N89	Diagnoses - main ICD10: N89 Other noninflammatory disorders of vagina	ICD10 codes	0.407625	-0.0601719	0.941603	548	337199
NEALEUKB_20002_1451	Non-cancer illness code, self-reported: hereditary/genetic haematological disorder	Non-cancer illness	0.408554	-0.0825773	0.92074	290	337159
NEALEUKB_20002_1605	Non-cancer illness code, self-reported: femoral hernia	Non-cancer illness	0.408806	-0.144922	0.86509	94	337159
NEALEUKB_5452	Leg pain when standing still or sitting	Illnesses	0.409062	0.019049	1.01923	14814	23328
NEALEUKB_20002_1638	Non-cancer illness code, self-reported: fracture hand	Non-cancer illness	0.409146	-0.107376	0.898188	171	337159
NEALEUKB_1269	Exposure to tobacco smoke at home	Smoking	0.41015	0.000969537			305723
NEALEUKB_20003_1140923688	Treatment/medication code: zoton 15mg capsule	Treatment/medication	0.41088	0.089941	1.09411	242	337159
NEALEUKB_E07	Diagnoses - main ICD10: E07 Other disorders of thyroid	ICD10 codes	0.41126	0.167048	1.18181	70	337199
NEALEUKB_20107_8	Illnesses of father: High blood pressure	Family illnesses	0.411639	0.00606311	1.00608	66341	292053
NEALEUKB_H16	Diagnoses - main ICD10: H16 Keratitis	ICD10 codes	0.411655	-0.1418	0.867795	97	337199
NEALEUKB_1080	Time spent using computer	Exercise and Work	0.411919	-0.00211929			261987
NEALEUKB_O32	Diagnoses - main ICD10: O32 Maternal care for known or suspected malpresentation of foetus	ICD10 codes	0.412402	0.0577462	1.05945	583	337199
NEALEUKB_20002_1594	Non-cancer illness code, self-reported: respiratory infection	Non-cancer illness	0.41247	0.160976	1.17466	75	337159
NEALEUKB_20002_1462	Non-cancer illness code, self-reported: crohns disease	Non-cancer illness	0.414571	0.0432626	1.04421	1032	337159
NEALEUKB_20002_1421	Non-cancer illness code, self-reported: meniere's disease	Non-cancer illness	0.414758	0.0447852	1.0458	962	337159
NEALEUKB_20002_1652	Non-cancer illness code, self-reported: fracture tibia	Non-cancer illness	0.414998	-0.0690932	0.93324	403	337159
NEALEUKB_3859_1	Reason former drinker stopped drinking alcohol: Illness or ill health	Alcohol	0.415223	-0.030148	0.970302	2905	11101
NEALEUKB_20003_1140860750	Treatment/medication code: captopril	Treatment/medication	0.416131	-0.112575	0.89353	151	337159
NEALEUKB_20003_1140883504	Treatment/medication code: cetirizine	Treatment/medication	0.416587	-0.0224752	0.977776	3821	337159
NEALEUKB_20002_1640	Non-cancer illness code, self-reported: fracture thumb	Non-cancer illness	0.416943	0.143956	1.15483	92	337159
NEALEUKB_20003_1141153006	Treatment/medication code: aprovel 75mg tablet	Treatment/medication	0.417218	-0.0824926	0.920818	280	337159
NEALEUKB_O16	Diagnoses - main ICD10: O16 Unspecified maternal hypertension	ICD10 codes	0.417888	-0.076908	0.925975	321	337199
NEALEUKB_20003_1140868080	Treatment/medication code: cyclizine	Treatment/medication	0.418319	-0.125683	0.881894	120	337159
NEALEUKB_6147_1	Reason for glasses/contact lenses: For short-sightedness, i.e. only or mainly for distance viewing such as driving, cinema etc (called 'myopia')	Illnesses	0.41832	-0.00872491	0.991313	26943	335700
NEALEUKB_20003_1140909780	Treatment/medication code: colestyramine	Treatment/medication	0.418626	0.156788	1.16975	77	337159
NEALEUKB_M31	Diagnoses - main ICD10: M31 Other necrotising vasculopathies	ICD10 codes	0.418796	-0.104277	0.900976	174	337199
NEALEUKB_3496	Wants to stop smoking	Smoking	0.419237	-0.00752635			24913
NEALEUKB_6138_6	Qualifications: Other professional qualifications eg: nursing, teaching	Early life	0.420773	0.00520605	1.00522	97524	334070
NEALEUKB_20003_1140862572	Treatment/medication code: budesonide	Treatment/medication	0.420909	0.0509291	1.05225	724	337159
NEALEUKB_20002_1312	Non-cancer illness code, self-reported: prolapsed disc/slipped disc	Non-cancer illness	0.421338	0.0183569	1.01853	5644	337159
NEALEUKB_20002_1635	Non-cancer illness code, self-reported: fracture radius	Non-cancer illness	0.421477	0.11203	1.11855	149	337159
NEALEUKB_20002_1542	Non-cancer illness code, self-reported: fibromyalgia	Non-cancer illness	0.421672	0.0619517	1.06391	487	337159
NEALEUKB_20002_1258	Non-cancer illness code, self-reported: chronic/degenerative neurological problem	Non-cancer illness	0.421686	-0.128019	0.879837	114	337159
NEALEUKB_20002_1438	Non-cancer illness code, self-reported: polycythaemia vera	Non-cancer illness	0.421704	-0.113902	0.892345	144	337159
NEALEUKB_20002_1650	Non-cancer illness code, self-reported: fracture patella / knee	Non-cancer illness	0.422074	-0.0933712	0.910855	214	337159
NEALEUKB_20003_1141180662	Treatment/medication code: zirtek allergy 10mg tablet	Treatment/medication	0.422215	-0.137913	0.871174	98	337159
NEALEUKB_N21	Diagnoses - main ICD10: N21 Calculus of lower urinary tract	ICD10 codes	0.422247	-0.0821767	0.921109	276	337199
NEALEUKB_1608	Average weekly fortified wine intake	Alcohol	0.422895	-0.00131765			241381
NEALEUKB_20003_1140878186	Treatment/medication code: liquifilm tears 1.4% eye drops	Treatment/medication	0.423763	-0.116684	0.889867	136	337159
NEALEUKB_20003_1141145896	Treatment/medication code: letrozole	Treatment/medication	0.424219	0.0942489	1.09883	208	337159
NEALEUKB_1090	Time spent driving	Exercise and Work	0.424778	-0.0020983			224813
NEALEUKB_20002_1385	Non-cancer illness code, self-reported: allergy or anaphylactic reaction to food	Non-cancer illness	0.425113	0.0352873	1.03592	1484	337159
NEALEUKB_T82	Diagnoses - main ICD10: T82 Complications of cardiac and vascular prosthetic devices, implants and grafts	ICD10 codes	0.425325	0.0527361	1.05415	662	337199
NEALEUKB_20003_1140910832	Treatment/medication code: sodium warfarin	Treatment/medication	0.425703	0.0804207	1.08374	284	337159
NEALEUKB_6148_2	Eye problems/disorders: Glaucoma	Illnesses	0.425705	-0.0200483	0.980151	4758	108817
NEALEUKB_20003_1140865752	Treatment/medication code: ispaghula husk	Treatment/medication	0.425739	-0.0777329	0.925212	304	337159
NEALEUKB_F45	Diagnoses - main ICD10: F45 Somatoform disorders	ICD10 codes	0.426972	-0.0999033	0.904925	183	337199
NEALEUKB_757	Time employed in main current job	Exercise and Work	0.427272	0.00317336			180531
NEALEUKB_40001_C900	Underlying (primary) cause of death: ICD10: C90.0 Multiple myeloma	Primary cause of death	0.427326	-0.146882	0.863395	87	7637
NEALEUKB_5507	Leg pain on walking : action taken	Illnesses	0.427762	-0.0058614			23719
NEALEUKB_20002_1554	Non-cancer illness code, self-reported: cervical intra-epithelial neoplasia (cin) / precancerous cells cervix	Non-cancer illness	0.428017	-0.0849264	0.91858	252	337159
NEALEUKB_M65	Diagnoses - main ICD10: M65 Synovitis and tenosynovitis	ICD10 codes	0.428947	-0.0317147	0.968783	1809	337199
NEALEUKB_1558	Alcohol intake frequency.	Alcohol	0.429336	0.00337477			336965
NEALEUKB_20002_1472	Non-cancer illness code, self-reported: emphysema	Non-cancer illness	0.429382	0.117454	1.12463	131	337159
NEALEUKB_20003_1140888266	Treatment/medication code: warfarin	Treatment/medication	0.430286	0.0230805	1.02335	3404	337159
NEALEUKB_H35	Diagnoses - main ICD10: H35 Other retinal disorders	ICD10 codes	0.430982	-0.0471196	0.953973	810	337199
NEALEUKB_R06	Diagnoses - main ICD10: R06 Abnormalities of breathing	ICD10 codes	0.431787	0.0260671	1.02641	2650	337199
NEALEUKB_20002_1461	Non-cancer illness code, self-reported: inflammatory bowel disease	Non-cancer illness	0.432054	0.117679	1.12488	129	337159
NEALEUKB_6152_5	Blood clot, DVT, bronchitis, emphysema, asthma, rhinitis, eczema, allergy diagnosed by doctor: Blood clot in the leg (DVT)	Illnesses	0.432414	-0.0162346	0.983896	6905	336782
NEALEUKB_20110_2	Illnesses of mother: Stroke	Family illnesses	0.432437	0.00671772	1.00674	44454	308780
NEALEUKB_20002_1668	Non-cancer illness code, self-reported: allergy to house dust mite	Non-cancer illness	0.433325	0.0985378	1.10356	183	337159
NEALEUKB_M17	Diagnoses - main ICD10: M17 Gonarthrosis [arthrosis of knee]	ICD10 codes	0.433588	0.0166032	1.01674	6560	337199
NEALEUKB_6159_8	Pain type(s) experienced in last month: Pain all over the body	Illnesses	0.435387	0.0187144	1.01889	5099	336650
NEALEUKB_20003_1140882782	Treatment/medication code: dermovate cream	Treatment/medication	0.436852	-0.0583739	0.943297	514	337159
NEALEUKB_20002_1504	Non-cancer illness code, self-reported: anal fissure	Non-cancer illness	0.437376	0.102242	1.10765	167	337159
NEALEUKB_T18	Diagnoses - main ICD10: T18 Foreign body in alimentary tract	ICD10 codes	0.4376	0.0938494	1.09839	198	337199
NEALEUKB_S39	Diagnoses - main ICD10: S39 Other and unspecified injuries of abdomen, lower back and pelvis	ICD10 codes	0.438305	0.117926	1.12516	125	337199
NEALEUKB_4451	Average monthly fortified wine intake	Alcohol	0.438612	0.00557988			24471
NEALEUKB_M22	Diagnoses - main ICD10: M22 Disorders of patella	ICD10 codes	0.439523	-0.0754398	0.927336	304	337199
NEALEUKB_20003_1140867888	Treatment/medication code: paroxetine	Treatment/medication	0.43987	-0.0394247	0.961342	1114	337159
NEALEUKB_20152	Reproduciblity of spirometry measurement using ERS/ATS criteria	Physical	0.440822	0.00621201	1.00623	199585	255492
NEALEUKB_20002_1293	Non-cancer illness code, self-reported: bone disorder	Non-cancer illness	0.441794	0.0474391	1.04858	762	337159
NEALEUKB_20003_1140869162	Treatment/medication code: marvelon tablet	Treatment/medication	0.443683	-0.144761	0.865229	81	337159
NEALEUKB_6155_6	Vitamin and mineral supplements: Folic acid or Folate (Vit B9)	Treatment/medication	0.443893	-0.0158546	0.98427	6876	335591
NEALEUKB_6154_4	Medication for pain relief, constipation, heartburn: Ranitidine (e.g. Zantac)	Treatment/medication	0.444007	-0.0165273	0.983609	6321	333581
NEALEUKB_4570	Friendships satisfaction	Mental health	0.444016	0.00288234			110118
NEALEUKB_C18	Diagnoses - main ICD10: C18 Malignant neoplasm of colon	ICD10 codes	0.444236	-0.0358807	0.964755	1320	337199
NEALEUKB_6151_7	Fractured bone site(s): Other bones	Illnesses	0.444319	-0.0101336	0.989918	17380	335546
NEALEUKB_20002_1514	Non-cancer illness code, self-reported: cystitis	Non-cancer illness	0.445726	-0.0785102	0.924493	273	337159
NEALEUKB_20003_1141150620	Treatment/medication code: zolmitriptan	Treatment/medication	0.445832	0.0721724	1.07484	323	337159
NEALEUKB_20003_1201	Treatment/medication code: st john's wort/hypericum [ctsu]	Treatment/medication	0.44598	0.0530031	1.05443	599	337159
NEALEUKB_20002_1502	Non-cancer illness code, self-reported: appendicitis	Non-cancer illness	0.447599	0.0244993	1.0248	2802	337159
NEALEUKB_6143_3	Transport type for commuting to job workplace: Public transport	Exercise and Work	0.449874	-0.00756638	0.992462	35908	177550
NEALEUKB_20002_1517	Non-cancer illness code, self-reported: prostatitis	Non-cancer illness	0.449896	0.113148	1.1198	129	337159
NEALEUKB_K63	Diagnoses - main ICD10: K63 Other diseases of intestine	ICD10 codes	0.450373	0.0208368	1.02106	3837	337199
NEALEUKB_O90	Diagnoses - main ICD10: O90 Complications of the puerperium, not elsewhere classified	ICD10 codes	0.450774	0.142519	1.15317	81	337199
NEALEUKB_T40	Diagnoses - main ICD10: T40 Poisoning by narcotics and psychodysleptics [hallucinogens]	ICD10 codes	0.45186	-0.0953936	0.909015	180	337199
NEALEUKB_20002_1477	Non-cancer illness code, self-reported: psoriatic arthropathy	Non-cancer illness	0.451912	0.05023	1.05151	650	337159
NEALEUKB_20003_1141146606	Treatment/medication code: calcium carbonate+cholecalciferol 1.25g/200iu tablet	Treatment/medication	0.452027	0.0567256	1.05837	509	337159
NEALEUKB_5674	Severity of manic/irritable episodes	Mental health	0.452145	-0.0205882	0.979622	14032	19335
NEALEUKB_22504	Bring up phlegm/sputum/mucus on most days	Physical	0.452907	-0.0159192	0.984207	6998	83529
NEALEUKB_20003_1140879540	Treatment/medication code: fluoxetine	Treatment/medication	0.453424	-0.0206987	0.979514	3833	337159
NEALEUKB_E10	Diagnoses - main ICD10: E10 Insulin-dependent diabetes mellitus	ICD10 codes	0.453505	0.0614458	1.06337	431	337199
NEALEUKB_20003_1140867490	Treatment/medication code: lithium product	Treatment/medication	0.453642	-0.0720755	0.930461	313	337159
NEALEUKB_20002_1568	Non-cancer illness code, self-reported: measles / morbillivirus	Non-cancer illness	0.453939	-0.0374389	0.963253	1161	337159
NEALEUKB_20003_1140888758	Treatment/medication code: penicillin v	Treatment/medication	0.45506	-0.0983429	0.906338	167	337159
NEALEUKB_4717	Shortness of breath walking on level ground	Illnesses	0.455975	0.0124967	1.01258	11459	109508
NEALEUKB_4407	Average monthly red wine intake	Alcohol	0.455984	0.00679682			24396
NEALEUKB_20003_1140869036	Treatment/medication code: ovestin 0.1% vaginal cream	Treatment/medication	0.456189	0.082855	1.08638	234	337159
NEALEUKB_N12	Diagnoses - main ICD10: N12 Tubulo-interstitial nephritis, not specified as acute or chronic	ICD10 codes	0.456484	-0.0685131	0.933781	342	337199
NEALEUKB_N88	Diagnoses - main ICD10: N88 Other noninflammatory disorders of cervix uteri	ICD10 codes	0.457005	0.0711689	1.07376	316	337199
NEALEUKB_20002_1470	Non-cancer illness code, self-reported: anorexia/bulimia/other eating disorder	Non-cancer illness	0.457948	-0.0795363	0.923545	252	337159
NEALEUKB_20003_1140888646	Treatment/medication code: felodipine	Treatment/medication	0.458598	0.0234958	1.02377	2901	337159
NEALEUKB_20002_1433	Non-cancer illness code, self-reported: cerebral palsy	Non-cancer illness	0.459349	-0.116366	0.890149	117	337159
NEALEUKB_20003_1141168122	Treatment/medication code: solpadol capsule	Treatment/medication	0.459636	-0.0915081	0.912554	189	337159
NEALEUKB_22134	Doctor diagnosed bronchiectasis	Illnesses	0.459976	-0.0462803	0.954774	747	83529
NEALEUKB_M75	Diagnoses - main ICD10: M75 Shoulder lesions	ICD10 codes	0.460307	0.0196215	1.01982	4147	337199
NEALEUKB_20003_1140911640	Treatment/medication code: lecithin product	Treatment/medication	0.46123	0.0904665	1.09468	192	337159
NEALEUKB_20003_1140861936	Treatment/medication code: questran 4g/sachet powder	Treatment/medication	0.461267	0.121161	1.12881	107	337159
NEALEUKB_20003_1140878512	Treatment/medication code: capasal shampoo	Treatment/medication	0.462549	-0.135547	0.873238	85	337159
NEALEUKB_20003_1141171932	Treatment/medication code: levetiracetam	Treatment/medication	0.462649	0.101685	1.10704	151	337159
NEALEUKB_20002_1558	Non-cancer illness code, self-reported: ectopic pregnancy	Non-cancer illness	0.462686	-0.0798094	0.923292	245	337159
NEALEUKB_1259	Smoking/smokers in household	Smoking	0.462748	0.000775261			311142
NEALEUKB_20002_1142	Non-cancer illness code, self-reported: gastric/stomach ulcers	Non-cancer illness	0.463446	-0.0259234	0.97441	2328	337159
NEALEUKB_20003_1140878184	Treatment/medication code: sno-tears eye drops	Treatment/medication	0.463569	-0.142085	0.867548	77	337159
NEALEUKB_20003_1140879806	Treatment/medication code: diltiazem	Treatment/medication	0.46415	0.0475816	1.04873	686	337159
NEALEUKB_20002_1679	Non-cancer illness code, self-reported: undescended testicle	Non-cancer illness	0.464601	-0.104374	0.900888	142	337159
NEALEUKB_R30	Diagnoses - main ICD10: R30 Pain associated with micturition	ICD10 codes	0.464731	-0.0796291	0.923459	244	337199
NEALEUKB_20003_1141156836	Treatment/medication code: candesartan cilexetil	Treatment/medication	0.465377	0.0206702	1.02089	3647	337159
NEALEUKB_1578	Average weekly champagne plus white wine intake	Alcohol	0.465602	-0.00213877			240864
NEALEUKB_20003_1141157402	Treatment/medication code: prednisolone product	Treatment/medication	0.465848	-0.114689	0.891644	117	337159
NEALEUKB_1210	Snoring	Exercise and Work	0.467158	-0.00446096	0.995549	117812	314449
NEALEUKB_20002_1662	Non-cancer illness code, self-reported: cervical erosion	Non-cancer illness	0.467253	-0.148852	0.861696	69	337159
NEALEUKB_1618	Alcohol usually taken with meals	Alcohol	0.467329	0.00619029	1.00621	116941	172454
NEALEUKB_I70	Diagnoses - main ICD10: I70 Atherosclerosis	ICD10 codes	0.467347	0.0670627	1.06936	340	337199
NEALEUKB_H34	Diagnoses - main ICD10: H34 Retinal vascular occlusions	ICD10 codes	0.46866	-0.10345	0.901721	142	337199
NEALEUKB_1883	Number of full sisters	Early life	0.470159	0.00163735			332255
NEALEUKB_20002_1067	Non-cancer illness code, self-reported: peripheral vascular disease	Non-cancer illness	0.470526	-0.0492575	0.951936	622	337159
NEALEUKB_2877_3	Type of tobacco previously smoked: Cigars or pipes	Smoking	0.471057	0.0197952	1.01999	3887	82755
NEALEUKB_6179_3	Mineral and other dietary supplements: Calcium	Treatment/medication	0.471603	0.00842645	1.00846	22047	336314
NEALEUKB_R52	Diagnoses - main ICD10: R52 Pain, not elsewhere classified	ICD10 codes	0.471751	-0.0842874	0.919167	211	337199
NEALEUKB_3090	Used an inhaler for chest within last hour	Smoking	0.471762	-0.0259203	0.974413	2245	309688
NEALEUKB_2794	Age started oral contraceptive pill	Treatment/medication	0.471816	-0.00320274			144113
NEALEUKB_R59	Diagnoses - main ICD10: R59 Enlarged lymph nodes	ICD10 codes	0.471894	-0.0469001	0.954183	682	337199
NEALEUKB_6147_2	Reason for glasses/contact lenses: For long-sightedness, i.e. for distance and near, but particularly for near tasks like reading (called 'hypermetropia')	Illnesses	0.472176	-0.0105734	0.989482	13923	335700
NEALEUKB_20001_1063	Cancer code, self-reported: primary bone cancer	Cancer code self-reported	0.472564	-0.119248	0.887588	105	337159
NEALEUKB_20003_1140928284	Treatment/medication code: moxonidine	Treatment/medication	0.472609	-0.0732939	0.929328	278	337159
NEALEUKB_6179_100	Mineral and other dietary supplements: None of the above	Treatment/medication	0.472691	0.00423262	1.00424	191371	336314
NEALEUKB_J38	Diagnoses - main ICD10: J38 Diseases of vocal cords and larynx, not elsewhere classified	ICD10 codes	0.473179	-0.0432637	0.957659	797	337199
NEALEUKB_40001_C439	Underlying (primary) cause of death: ICD10: C43.9 Malignant melanoma of skin, unspecified	Primary cause of death	0.473537	-0.12503	0.88247	98	7637
NEALEUKB_2754	Age at first live birth	Physical	0.473563	-0.00339316			123846
NEALEUKB_6142_100	Current employment status: None of the above	Exercise and Work	0.474057	0.0307487	1.03123	1575	336252
NEALEUKB_6164_1	Types of physical activity in last 4 weeks: Walking for pleasure (not as a means of transport)	Exercise and Work	0.475287	-0.00466202	0.995349	241930	335599
NEALEUKB_20001_1060	Cancer code, self-reported: non-melanoma skin cancer	Cancer code self-reported	0.475813	0.0539006	1.05538	507	337159
NEALEUKB_20003_1140879404	Treatment/medication code: docusate sodium	Treatment/medication	0.477651	0.0735262	1.0763	270	337159
NEALEUKB_20003_1141187230	Treatment/medication code: care cetirizine hayfever relief 10mg tablet	Treatment/medication	0.477875	0.123866	1.13186	95	337159
NEALEUKB_N83	Diagnoses - main ICD10: N83 Noninflammatory disorders of ovary, Fallopian tube and broad ligament	ICD10 codes	0.478722	-0.0299525	0.970492	1619	337199
NEALEUKB_20002_1240	Non-cancer illness code, self-reported: neurological injury/trauma	Non-cancer illness	0.478955	-0.124218	0.883187	94	337159
NEALEUKB_6156_11	Manic/hyper symptoms: I was more active than usual	Mental health	0.479059	-0.0186486	0.981524	5569	22133
NEALEUKB_C85	Diagnoses - main ICD10: C85 Other and unspecified types of non-Hodgkin's lymphoma	ICD10 codes	0.479419	0.0516129	1.05297	544	337199
NEALEUKB_20002_1412	Non-cancer illness code, self-reported: bronchitis	Non-cancer illness	0.479625	-0.0242208	0.97607	2482	337159
NEALEUKB_20003_1141195224	Treatment/medication code: formoterol	Treatment/medication	0.479648	0.122092	1.12986	97	337159
NEALEUKB_20003_1140862526	Treatment/medication code: sodium cromoglycate	Treatment/medication	0.479724	0.122068	1.12983	97	337159
NEALEUKB_20003_1141168650	Treatment/medication code: solpadeine capsule	Treatment/medication	0.479991	-0.125261	0.882267	92	337159
NEALEUKB_20003_1140879658	Treatment/medication code: chlorpromazine	Treatment/medication	0.480208	-0.11833	0.888403	103	337159
NEALEUKB_S32	Diagnoses - main ICD10: S32 Fracture of lumbar spine and pelvis	ICD10 codes	0.48029	-0.051511	0.949793	544	337199
NEALEUKB_20003_1140862148	Treatment/medication code: serevent 25mcg inhaler	Treatment/medication	0.480697	0.0397042	1.0405	915	337159
NEALEUKB_20003_1140873642	Treatment/medication code: azithromycin	Treatment/medication	0.481212	-0.126298	0.881352	90	337159
NEALEUKB_22129	Doctor diagnosed chronic bronchitis	Illnesses	0.481238	0.0392892	1.04007	944	83529
NEALEUKB_20003_1140871984	Treatment/medication code: dixarit 25mcg tablet	Treatment/medication	0.481241	-0.126278	0.88137	90	337159
NEALEUKB_20001_1023	Cancer code, self-reported: rectal cancer	Cancer code self-reported	0.481617	0.0752752	1.07818	253	337159
NEALEUKB_O21	Diagnoses - main ICD10: O21 Excessive vomiting in pregnancy	ICD10 codes	0.481778	0.0990228	1.10409	146	337199
NEALEUKB_20003_1140862772	Treatment/medication code: loratadine	Treatment/medication	0.482022	0.0243439	1.02464	2430	337159
NEALEUKB_Z51	Diagnoses - main ICD10: Z51 Other medical care	ICD10 codes	0.482232	-0.0911561	0.912875	172	337199
NEALEUKB_20002_1366	Non-cancer illness code, self-reported: fibrocystic disease	Non-cancer illness	0.482308	0.111931	1.11844	114	337159
NEALEUKB_K52	Diagnoses - main ICD10: K52 Other non-infective gastro-enteritis and colitis	ICD10 codes	0.48292	0.0149921	1.01511	6453	337199
NEALEUKB_6142_3	Current employment status: Looking after home and/or family	Exercise and Work	0.48296	0.00933341	1.00938	16722	336252
NEALEUKB_I12	Diagnoses - main ICD10: I12 Hypertensive renal disease	ICD10 codes	0.48328	-0.0851914	0.918336	196	337199
NEALEUKB_4559	Family relationship satisfaction	Mental health	0.483289	0.00322532			110290
NEALEUKB_20003_1140862438	Treatment/medication code: uniphyllin continus 200mg m/r tablet	Treatment/medication	0.484138	-0.093806	0.910459	161	337159
NEALEUKB_6145_100	Illness, injury, bereavement, stress in last 2 years: None of the above	Illnesses	0.484451	-0.00413961	0.995869	189518	335219
NEALEUKB_20002_1415	Non-cancer illness code, self-reported: ear/vestibular disorder	Non-cancer illness	0.484537	0.0221259	1.02237	2912	337159
NEALEUKB_20003_1140865426	Treatment/medication code: cimetidine	Treatment/medication	0.484551	0.0725143	1.07521	269	337159
NEALEUKB_20003_1140909578	Treatment/medication code: losec 10mg capsule	Treatment/medication	0.484614	0.0759724	1.07893	245	337159
NEALEUKB_20003_1140871680	Treatment/medication code: tylex capsule	Treatment/medication	0.485005	-0.0939128	0.910362	160	337159
NEALEUKB_20002_1544	Non-cancer illness code, self-reported: dupuytren's contracture	Non-cancer illness	0.485351	0.0763024	1.07929	242	337159
NEALEUKB_20002_1509	Non-cancer illness code, self-reported: gastroenteritis/dysentry	Non-cancer illness	0.48693	0.120073	1.12758	97	337159
NEALEUKB_20003_1141164086	Treatment/medication code: salmeterol+fluticasone propionate	Treatment/medication	0.488074	0.0483884	1.04958	595	337159
NEALEUKB_20002_1534	Non-cancer illness code, self-reported: back pain	Non-cancer illness	0.488206	-0.0279539	0.972433	1788	337159
NEALEUKB_6159_6	Pain type(s) experienced in last month: Hip pain	Illnesses	0.488448	-0.00642701	0.993594	37714	336650
NEALEUKB_20003_1140911642	Treatment/medication code: tacrolimus	Treatment/medication	0.489252	-0.0941842	0.910115	156	337159
NEALEUKB_20003_1140868458	Treatment/medication code: hormonin tablet	Treatment/medication	0.489331	0.104349	1.10999	127	337159
NEALEUKB_S22	Diagnoses - main ICD10: S22 Fracture of rib(s), sternum and thoracic spine	ICD10 codes	0.489802	-0.0490619	0.952122	574	337199
NEALEUKB_20003_1140872198	Treatment/medication code: sodium valproate	Treatment/medication	0.489876	0.0660968	1.06833	316	337159
NEALEUKB_20110_3	Illnesses of mother: Lung cancer	Family illnesses	0.49023	0.0103241	1.01038	12712	308780
NEALEUKB_20003_1141169516	Treatment/medication code: dorzolamide+timolol	Treatment/medication	0.490294	0.146678	1.15798	64	337159
NEALEUKB_C92	Diagnoses - main ICD10: C92 Myeloid leukaemia	ICD10 codes	0.490478	-0.085108	0.918413	190	337199
NEALEUKB_20002_1377	Non-cancer illness code, self-reported: polymyalgia rheumatica	Non-cancer illness	0.490628	0.0443537	1.04535	700	337159
NEALEUKB_L08	Diagnoses - main ICD10: L08 Other local infections of skin and subcutaneous tissue	ICD10 codes	0.492226	0.064235	1.06634	331	337199
NEALEUKB_20003_1141168322	Treatment/medication code: plavix 75mg tablet	Treatment/medication	0.492353	0.0920484	1.09642	161	337159
NEALEUKB_6152_6	Blood clot, DVT, bronchitis, emphysema, asthma, rhinitis, eczema, allergy diagnosed by doctor: Emphysema/chronic bronchitis	Illnesses	0.492468	-0.0157286	0.984394	5599	336782
NEALEUKB_20003_1140872036	Treatment/medication code: paramax tablet	Treatment/medication	0.492597	0.109809	1.11606	113	337159
NEALEUKB_20003_1141153490	Treatment/medication code: amisulpride	Treatment/medication	0.492763	0.146998	1.15835	63	337159
NEALEUKB_20002_1295	Non-cancer illness code, self-reported: joint disorder	Non-cancer illness	0.493056	0.0290262	1.02945	1621	337159
NEALEUKB_6145_4	Illness, injury, bereavement, stress in last 2 years: Death of a spouse or partner	Illnesses	0.493232	-0.0162009	0.98393	5249	335219
NEALEUKB_G51	Diagnoses - main ICD10: G51 Facial nerve disorders	ICD10 codes	0.49329	-0.0735756	0.929066	251	337199
NEALEUKB_R61	Diagnoses - main ICD10: R61 Hyperhidrosis	ICD10 codes	0.493852	0.13263	1.14183	77	337199
NEALEUKB_20111_10	Illnesses of siblings: Alzheimer's disease/dementia	Family illnesses	0.493922	0.0294478	1.02989	1468	259921
NEALEUKB_20002_1221	Non-cancer illness code, self-reported: gestational diabetes	Non-cancer illness	0.494113	0.0874326	1.09137	177	337159
NEALEUKB_20002_1531	Non-cancer illness code, self-reported: post-natal depression	Non-cancer illness	0.494932	-0.0715838	0.930918	263	337159
NEALEUKB_20003_1141188658	Treatment/medication code: asacol mr 400mg e/c tablet	Treatment/medication	0.495455	0.0959732	1.10073	146	337159
NEALEUKB_20003_1140883520	Treatment/medication code: chlorpheniramine	Treatment/medication	0.495552	0.125741	1.13399	85	337159
NEALEUKB_N47	Diagnoses - main ICD10: N47 Redundant prepuce, phimosis and paraphimosis	ICD10 codes	0.496048	0.0359427	1.0366	1037	337199
NEALEUKB_20002_1352	Non-cancer illness code, self-reported: uterine polyps	Non-cancer illness	0.496134	0.0356276	1.03627	1056	337159
NEALEUKB_20003_1140871052	Treatment/medication code: calcium carbonate+cholecalciferol 1.25g/5micrograms tablet	Treatment/medication	0.4978	0.100377	1.10559	132	337159
NEALEUKB_4728	Leg pain on walking	Illnesses	0.498912	-0.0083791	0.991656	24101	110337
NEALEUKB_1707_3	Handedness (chirality/laterality): Use both right and left hands equally	Physical	0.499539	-0.0155815	0.984539	5517	337130
NEALEUKB_M71	Diagnoses - main ICD10: M71 Other bursopathies	ICD10 codes	0.500456	0.0690084	1.07145	276	337199
NEALEUKB_20003_2038460150	Treatment/medication code: paracetamol	Treatment/medication	0.500573	0.00506198	1.00507	62050	337159
NEALEUKB_20003_1140916790	Treatment/medication code: evorel 25 patch	Treatment/medication	0.502394	-0.0503249	0.95092	514	337159
NEALEUKB_K46	Diagnoses - main ICD10: K46 Unspecified abdominal hernia	ICD10 codes	0.502639	0.127487	1.13597	80	337199
NEALEUKB_20003_1141189094	Treatment/medication code: avandamet 1mg / 500mg tablet	Treatment/medication	0.502734	-0.102378	0.902689	124	337159
NEALEUKB_20003_1140865416	Treatment/medication code: colpermin 0.2ml m/r gel e/c capsule	Treatment/medication	0.503382	0.0667441	1.06902	291	337159
NEALEUKB_20003_1140910548	Treatment/medication code: iron sulphate	Treatment/medication	0.50356	-0.0944977	0.90983	145	337159
NEALEUKB_20002_1482	Non-cancer illness code, self-reported: chronic fatigue syndrome	Non-cancer illness	0.505062	-0.0290193	0.971398	1532	337159
NEALEUKB_20003_1141190960	Treatment/medication code: tramacet 325mg/37.5mg tablet	Treatment/medication	0.505408	0.108517	1.11462	109	337159
NEALEUKB_20003_1140884700	Treatment/medication code: trimovate ointment	Treatment/medication	0.505899	0.0777325	1.08083	212	337159
NEALEUKB_6157_1	Why stopped smoking: Illness or ill health	Smoking	0.50604	0.0121798	1.01225	9813	82082
NEALEUKB_K70	Diagnoses - main ICD10: K70 Alcoholic liver disease	ICD10 codes	0.506171	-0.0748915	0.927844	228	337199
NEALEUKB_6158_3	Why reduced smoking: Health precaution	Smoking	0.506234	-0.0218145	0.978422	4990	10503
NEALEUKB_N20	Diagnoses - main ICD10: N20 Calculus of kidney and ureter	ICD10 codes	0.506521	0.0229909	1.02326	2427	337199
NEALEUKB_T39	Diagnoses - main ICD10: T39 Poisoning by nonopioid analgesics, antipyretics and antirheumatics	ICD10 codes	0.506829	0.0385219	1.03927	861	337199
NEALEUKB_O99	Diagnoses - main ICD10: O99 Other maternal diseases classifiable elsewhere but complicating pregnancy, childbirth and the puerperium	ICD10 codes	0.506848	-0.0515338	0.949772	480	337199
NEALEUKB_20110_12	Illnesses of mother: Severe depression	Family illnesses	0.506854	0.00804792	1.00808	20369	308780
NEALEUKB_20003_1140910698	Treatment/medication code: oil of peppermint	Treatment/medication	0.507188	-0.107572	0.898012	110	337159
NEALEUKB_20002_1563	Non-cancer illness code, self-reported: urticaria	Non-cancer illness	0.507461	0.0780008	1.08112	209	337159
NEALEUKB_4196	Pulse wave peak to peak time	Physical	0.507599	-0.0033738			110099
NEALEUKB_20003_1141146428	Treatment/medication code: fexofenadine	Treatment/medication	0.507723	-0.0343662	0.966218	1078	337159
NEALEUKB_20002_1560	Non-cancer illness code, self-reported: breast fibroadenoma	Non-cancer illness	0.508219	0.0998598	1.10502	127	337159
NEALEUKB_R17	Diagnoses - main ICD10: R17 Unspecified jaundice	ICD10 codes	0.50892	-0.0769995	0.92589	213	337199
NEALEUKB_R76	Diagnoses - main ICD10: R76 Other abnormal immunological findings in serum	ICD10 codes	0.509881	-0.112089	0.893965	100	337199
NEALEUKB_20003_1140874866	Treatment/medication code: carbimazole	Treatment/medication	0.509896	-0.0676124	0.934623	275	337159
NEALEUKB_Z42	Diagnoses - main ICD10: Z42 Follow-up care involving plastic surgery	ICD10 codes	0.510112	-0.0313272	0.969158	1281	337199
NEALEUKB_20003_1140877630	Treatment/medication code: calcium+ergocalciferol tablet	Treatment/medication	0.51059	0.0910771	1.09535	151	337159
NEALEUKB_20003_1141179974	Treatment/medication code: cozaar 25mg tablet	Treatment/medication	0.511038	-0.0579109	0.943734	373	337159
NEALEUKB_20002_1294	Non-cancer illness code, self-reported: back problem	Non-cancer illness	0.511522	0.0146636	1.01477	5901	337159
NEALEUKB_20002_1649	Non-cancer illness code, self-reported: fracture shaft of femur	Non-cancer illness	0.511577	0.0799638	1.08325	195	337159
NEALEUKB_20003_1141179824	Treatment/medication code: yasmin tablet	Treatment/medication	0.511665	-0.142917	0.866826	61	337159
NEALEUKB_20002_1440	Non-cancer illness code, self-reported: tuberculosis (tb)	Non-cancer illness	0.512285	0.027911	1.0283	1602	337159
NEALEUKB_J40	Diagnoses - main ICD10: J40 Bronchitis, not specified as acute or chronic	ICD10 codes	0.512894	-0.115421	0.890991	93	337199
NEALEUKB_20003_1140869180	Treatment/medication code: microgynon 30 tablet	Treatment/medication	0.513529	0.0501563	1.05144	491	337159
NEALEUKB_M43	Diagnoses - main ICD10: M43 Other deforming dorsopathies	ICD10 codes	0.513601	0.0603727	1.06223	339	337199
NEALEUKB_6153_2	Medication for cholesterol, blood pressure, diabetes, or take exogenous hormones: Blood pressure medication	Treatment/medication	0.514332	0.00688878	1.00691	31488	180203
NEALEUKB_20110_101	Illnesses of mother: None of the above (group 2)	Family illnesses	0.514416	0.00493679	1.00495	241462	308780
NEALEUKB_6158_1	Why reduced smoking: Illness or ill health	Smoking	0.516179	-0.0306935	0.969773	1465	10503
NEALEUKB_20003_1140879428	Treatment/medication code: mebeverine	Treatment/medication	0.5172	-0.0267899	0.973566	1698	337159
NEALEUKB_20003_1141151474	Treatment/medication code: viazem xl 120mg m/r capsule	Treatment/medication	0.517204	-0.136647	0.872278	65	337159
NEALEUKB_20002_1308	Non-cancer illness code, self-reported: osteomyelitis	Non-cancer illness	0.518254	0.048036	1.04921	524	337159
NEALEUKB_M18	Diagnoses - main ICD10: M18 Arthrosis of first carpometacarpal joint	ICD10 codes	0.518619	0.0507748	1.05209	468	337199
NEALEUKB_20003_1141172838	Treatment/medication code: depakote 250mg e/c tablet	Treatment/medication	0.518963	0.111974	1.11848	96	337159
NEALEUKB_20002_1136	Non-cancer illness code, self-reported: liver/biliary/pancreas problem	Non-cancer illness	0.519038	0.0453073	1.04635	587	337159
NEALEUKB_J18	Diagnoses - main ICD10: J18 Pneumonia, organism unspecified	ICD10 codes	0.519056	0.0222075	1.02246	2456	337199
NEALEUKB_S52	Diagnoses - main ICD10: S52 Fracture of forearm	ICD10 codes	0.51952	0.0191944	1.01938	3284	337199
NEALEUKB_20002_1587	Non-cancer illness code, self-reported: aortic regurgitation / incompetence	Non-cancer illness	0.519567	-0.125659	0.881916	76	337159
NEALEUKB_20002_1460	Non-cancer illness code, self-reported: rectal or colon adenoma/polyps	Non-cancer illness	0.521069	0.0346167	1.03522	997	337159
NEALEUKB_20002_1387	Non-cancer illness code, self-reported: hayfever/allergic rhinitis	Non-cancer illness	0.5227	-0.00805298	0.991979	19320	337159
NEALEUKB_20002_1434	Non-cancer illness code, self-reported: other neurological problem	Non-cancer illness	0.523119	-0.0290866	0.971332	1400	337159
NEALEUKB_20003_1187	Treatment/medication code: chondroitin product	Treatment/medication	0.523133	0.0164441	1.01658	4416	337159
NEALEUKB_M70	Diagnoses - main ICD10: M70 Soft tissue disorders related to use, overuse and pressure	ICD10 codes	0.524059	-0.0418083	0.959054	673	337199
NEALEUKB_5364	Average weekly intake of other alcoholic drinks	Alcohol	0.524627	0.000707193			79291
NEALEUKB_20003_1140917056	Treatment/medication code: kliofem tablet	Treatment/medication	0.525541	-0.0654742	0.936623	272	337159
NEALEUKB_20002_1076	Non-cancer illness code, self-reported: heart failure/pulmonary odema	Non-cancer illness	0.525593	0.0734784	1.07625	216	337159
NEALEUKB_20003_1140888432	Treatment/medication code: potassium product	Treatment/medication	0.526112	-0.131743	0.876566	67	337159
NEALEUKB_20003_1140909874	Treatment/medication code: vitamin b6 preparation	Treatment/medication	0.526376	-0.0545813	0.946882	390	337159
NEALEUKB_981	Duration walking for pleasure	Exercise and Work	0.526729	0.00323206			240788
NEALEUKB_N42	Diagnoses - main ICD10: N42 Other disorders of prostate	ICD10 codes	0.526788	0.0527736	1.05419	416	337199
NEALEUKB_20003_1140878036	Treatment/medication code: diclofenac sodium+misoprostol	Treatment/medication	0.526898	0.07068	1.07324	232	337159
NEALEUKB_D32	Diagnoses - main ICD10: D32 Benign neoplasm of meninges	ICD10 codes	0.527032	-0.069609	0.932758	239	337199
NEALEUKB_20002_1207	Non-cancer illness code, self-reported: prostate problem (not cancer)	Non-cancer illness	0.527516	-0.0443091	0.956658	588	337159
NEALEUKB_20003_1140882618	Treatment/medication code: diprosalic ointment	Treatment/medication	0.528909	-0.0895775	0.914317	143	337159
NEALEUKB_3859_3	Reason former drinker stopped drinking alcohol: Health precaution	Alcohol	0.529324	0.0254155	1.02574	2246	11101
NEALEUKB_20003_1141169844	Treatment/medication code: dexamethasone+hypromellose 0.1%/0.5% eye drops	Treatment/medication	0.529471	0.0917257	1.09606	136	337159
NEALEUKB_J45	Diagnoses - main ICD10: J45 Asthma	ICD10 codes	0.530058	-0.0304425	0.970016	1235	337199
NEALEUKB_20003_1140879464	Treatment/medication code: loperamide	Treatment/medication	0.53155	-0.0317088	0.968789	1130	337159
NEALEUKB_C78	Diagnoses - main ICD10: C78 Secondary malignant neoplasm of respiratory and digestive organs	ICD10 codes	0.532129	0.0455118	1.04656	546	337199
NEALEUKB_6143_1	Transport type for commuting to job workplace: Car/motor vehicle	Exercise and Work	0.532887	0.0063346	1.00635	142996	177550
NEALEUKB_K65	Diagnoses - main ICD10: K65 Peritonitis	ICD10 codes	0.532915	-0.081844	0.921416	168	337199
NEALEUKB_H72	Diagnoses - main ICD10: H72 Perforation of tympanic membrane	ICD10 codes	0.533654	-0.0481549	0.952986	484	337199
NEALEUKB_20003_1140928916	Treatment/medication code: olanzapine	Treatment/medication	0.533953	-0.0547307	0.94674	374	337159
NEALEUKB_20003_1140869362	Treatment/medication code: femulen tablet	Treatment/medication	0.53399	-0.0639087	0.938091	274	337159
NEALEUKB_20003_1141202030	Treatment/medication code: estradot 25micrograms patch	Treatment/medication	0.534101	-0.135406	0.873361	61	337159
NEALEUKB_40001_C159	Underlying (primary) cause of death: ICD10: C15.9 Oesophagus, unspecified	Primary cause of death	0.534121	0.0671294	1.06943	260	7637
NEALEUKB_20003_1141190158	Treatment/medication code: cipralex 5mg tablet	Treatment/medication	0.534384	0.0613453	1.06327	297	337159
NEALEUKB_20003_1141191044	Treatment/medication code: levothyroxine sodium	Treatment/medication	0.534471	0.00914331	1.00919	13717	337159
NEALEUKB_20003_1141174508	Treatment/medication code: reductil 10mg capsule	Treatment/medication	0.534761	0.105593	1.11137	100	337159
NEALEUKB_3616	Chest pain due to walking ceases when standing still	Illnesses	0.534799	0.019992	1.02019	15234	18695
NEALEUKB_K00	Diagnoses - main ICD10: K00 Disorders of tooth development and eruption	ICD10 codes	0.535305	-0.107628	0.897962	96	337199
NEALEUKB_20003_1140921822	Treatment/medication code: mirena 20mcg/24hrs intrauterine system	Treatment/medication	0.53545	-0.0461835	0.954867	521	337159
NEALEUKB_H49	Diagnoses - main ICD10: H49 Paralytic strabismus	ICD10 codes	0.536258	0.118367	1.12566	79	337199
NEALEUKB_L91	Diagnoses - main ICD10: L91 Hypertrophic disorders of skin	ICD10 codes	0.536303	-0.0481925	0.95295	477	337199
NEALEUKB_N19	Diagnoses - main ICD10: N19 Unspecified renal failure	ICD10 codes	0.536599	0.0936511	1.09818	126	337199
NEALEUKB_20003_1140862810	Treatment/medication code: phenergan 10mg tablet	Treatment/medication	0.537342	0.116584	1.12365	81	337159
NEALEUKB_20003_1141200768	Treatment/medication code: protelos 2g sachets	Treatment/medication	0.537364	0.111208	1.11763	89	337159
NEALEUKB_20003_1140878324	Treatment/medication code: oilatum cream	Treatment/medication	0.537628	0.0876919	1.09165	143	337159
NEALEUKB_20001_1022	Cancer code, self-reported: colon cancer/sigmoid cancer	Cancer code self-reported	0.537823	0.0311681	1.03166	1134	337159
NEALEUKB_1777	Part of a multiple birth	Early life	0.538007	-0.0123289	0.987747	7382	332317
NEALEUKB_20002_1499	Non-cancer illness code, self-reported: labyrinthitis	Non-cancer illness	0.538485	0.0809744	1.08434	167	337159
NEALEUKB_806	Job involves mainly walking or standing	Exercise and Work	0.538566	-0.00264631			190606
NEALEUKB_S27	Diagnoses - main ICD10: S27 Injury of other and unspecified intrathoracic organs	ICD10 codes	0.539334	-0.0888842	0.914952	138	337199
NEALEUKB_N49	Diagnoses - main ICD10: N49 Inflammatory disorders of male genital organs, not elsewhere classified	ICD10 codes	0.539341	-0.113236	0.89294	85	337199
NEALEUKB_D46	Diagnoses - main ICD10: D46 Myelodysplastic syndromes	ICD10 codes	0.539367	-0.109448	0.896328	91	337199
NEALEUKB_M24	Diagnoses - main ICD10: M24 Other specific joint derangements	ICD10 codes	0.539887	0.0360601	1.03672	838	337199
NEALEUKB_20003_1141200004	Treatment/medication code: pregabalin	Treatment/medication	0.541074	-0.0391366	0.961619	707	337159
NEALEUKB_6155_100	Vitamin and mineral supplements: None of the above	Treatment/medication	0.541679	0.00385546	1.00386	231424	335591
NEALEUKB_20002_1414	Non-cancer illness code, self-reported: throat or larynx disorder	Non-cancer illness	0.541791	-0.0597387	0.942011	302	337159
NEALEUKB_6150_3	Vascular/heart problems diagnosed by doctor: Stroke	Illnesses	0.541908	0.0144904	1.0146	5198	336683
NEALEUKB_D10	Diagnoses - main ICD10: D10 Benign neoplasm of mouth and pharynx	ICD10 codes	0.541957	-0.0641069	0.937905	262	337199
NEALEUKB_2774	Ever had stillbirth, spontaneous miscarriage or termination	Illnesses	0.54207	-0.00529139	0.994723	56172	178474
NEALEUKB_20003_1140916288	Treatment/medication code: efexor 37.5mg tablet	Treatment/medication	0.542356	-0.0790306	0.924012	172	337159
NEALEUKB_20001_1072	Cancer code, self-reported: cin/pre-cancer cells cervix	Cancer code self-reported	0.542405	-0.030169	0.970282	1180	337159
NEALEUKB_M53	Diagnoses - main ICD10: M53 Other dorsopathies, not elsewhere classified	ICD10 codes	0.542632	-0.0643647	0.937663	259	337199
NEALEUKB_20002_1122	Non-cancer illness code, self-reported: fibrosing alveolitis/unspecified alveolitis	Non-cancer illness	0.543865	-0.123406	0.883905	70	337159
NEALEUKB_20110_11	Illnesses of mother: Parkinson's disease	Family illnesses	0.543885	0.0143449	1.01445	5094	308780
NEALEUKB_5518	Leg pain on walking : effect of standing still	Illnesses	0.54473	-0.0145715	0.985534	8136	20855
NEALEUKB_20003_1140880086	Treatment/medication code: calcipotriol	Treatment/medication	0.544971	0.0735543	1.07633	196	337159
NEALEUKB_20003_1141172918	Treatment/medication code: celluvisc 1% single-use eye drops	Treatment/medication	0.545241	-0.0654837	0.936614	247	337159
NEALEUKB_40001_C80	Underlying (primary) cause of death: ICD10: C80 Malignant neoplasm without specification of site	Primary cause of death	0.545916	0.0823526	1.08584	162	7637
NEALEUKB_20003_1141193346	Treatment/medication code: olmetec 10mg tablet	Treatment/medication	0.546592	-0.0719899	0.93054	203	337159
NEALEUKB_D36	Diagnoses - main ICD10: D36 Benign neoplasm of other and unspecified sites	ICD10 codes	0.546962	-0.0527216	0.948644	378	337199
NEALEUKB_R32	Diagnoses - main ICD10: R32 Unspecified urinary incontinence	ICD10 codes	0.547008	0.0395096	1.0403	673	337199
NEALEUKB_20001_1056	Cancer code, self-reported: chronic myeloid	Cancer code self-reported	0.547445	-0.110998	0.89494	85	337159
NEALEUKB_20003_1140865654	Treatment/medication code: codeine phosphate+kaolin 10mg/3g/10ml mixture	Treatment/medication	0.547701	-0.0933636	0.910862	120	337159
NEALEUKB_20003_1140883476	Treatment/medication code: procyclidine	Treatment/medication	0.548109	-0.0889281	0.914911	132	337159
NEALEUKB_20002_1353	Non-cancer illness code, self-reported: vaginal prolapse/uterine prolapse	Non-cancer illness	0.549149	-0.0235676	0.976708	1870	337159
NEALEUKB_R26	Diagnoses - main ICD10: R26 Abnormalities of gait and mobility	ICD10 codes	0.549274	0.0781357	1.08127	170	337199
NEALEUKB_2405	Number of children fathered	Physical	0.549371	0.00210772			154888
NEALEUKB_20003_1140882374	Treatment/medication code: co-amoxiclav	Treatment/medication	0.550327	0.115782	1.12275	77	337159
NEALEUKB_20003_1140862628	Treatment/medication code: piriton 4mg tablet	Treatment/medication	0.550329	-0.0448412	0.956149	514	337159
NEALEUKB_40001_C169	Underlying (primary) cause of death: ICD10: C16.9 Stomach, unspecified	Primary cause of death	0.551022	0.100585	1.10582	105	7637
NEALEUKB_20003_1140883468	Treatment/medication code: clonidine	Treatment/medication	0.552006	0.0489036	1.05012	428	337159
NEALEUKB_K85	Diagnoses - main ICD10: K85 Acute pancreatitis	ICD10 codes	0.552406	0.0355711	1.03621	809	337199
NEALEUKB_3064	Peak expiratory flow (PEF)	Physical	0.553134	0.0015403			307638
NEALEUKB_K82	Diagnoses - main ICD10: K82 Other diseases of gallbladder	ICD10 codes	0.553867	0.0734501	1.07621	188	337199
NEALEUKB_20002_1467	Non-cancer illness code, self-reported: other joint disorder	Non-cancer illness	0.554675	-0.0219526	0.978287	2108	337159
NEALEUKB_20002_1637	Non-cancer illness code, self-reported: fracture wrist / colles fracture	Non-cancer illness	0.554752	-0.0364563	0.9642	761	337159
NEALEUKB_20003_1141180598	Treatment/medication code: coversyl plus 4mg/1.25mg tablet	Treatment/medication	0.555139	0.116681	1.12376	74	337159
NEALEUKB_K37	Diagnoses - main ICD10: K37 Unspecified appendicitis	ICD10 codes	0.555321	0.0645095	1.06664	242	337199
NEALEUKB_20003_1141179846	Treatment/medication code: protopic 0.03% ointment	Treatment/medication	0.555396	-0.12347	0.883848	66	337159
NEALEUKB_S93	Diagnoses - main ICD10: S93 Dislocation, sprain and strain of joints and ligaments at ankle and foot level	ICD10 codes	0.555769	0.112752	1.11935	79	337199
NEALEUKB_O60	Diagnoses - main ICD10: O60 Preterm delivery	ICD10 codes	0.555806	-0.0820831	0.921195	149	337199
NEALEUKB_M46	Diagnoses - main ICD10: M46 Other inflammatory spondylopathies	ICD10 codes	0.556856	0.0771145	1.08017	168	337199
NEALEUKB_20003_1140879762	Treatment/medication code: celiprolol	Treatment/medication	0.557429	0.103484	1.10903	93	337159
NEALEUKB_20003_1141167206	Treatment/medication code: oestrogel 0.06% gel	Treatment/medication	0.557703	-0.113636	0.892583	77	337159
[truncated: 947 more rows]

## Sheet: 17_42430244_C_T-rs5848
Study ID	Trait	Trait Category	P-value	Beta	Odds Ratio	N Cases	N Overall
[truncated: 2,307 more rows]

[truncated: 10 more sheets: 8_27464519_T_C-rs11136000, 19_45411941_T_C-rs429358, 19_45412079_C_T-rs7412, 10_95463026_G_T-rs116953792, 15_97357520_A_G-rs1503351, 19_51727962_C_A-rs3865444, 11_85868640_T_C-rs3851179, 6_47453378_G_C-rs9349407, 2_127894615_A_G-rs744373-BIN1, 1_207784968_A_G-rs3818361-CR1]
