# Supplementary material for: The association of clinical phenotypes to known AD/FTD genetic risk loci and their inter-relationship
Source: PLoS One. 2020 Nov 5;15(11):e0241552. doi: 10.1371/journal.pone.0241552 (PMC7644002; doi:10.1371/journal.pone.0241552)
Supplement: S7 Table — (XLSX) [file pone.0241552.s007.xlsx]

## Sheet: 16_81908423_C_G-rs72824905
Study ID	Trait	Trait Category	P-value	Beta	Odds Ratio	PMID	Author (Year)	N Cases	N Overall
NEALE2_104920	Time spent doing light physical activity	Physical activity measurement	1.23172e-05	13.4547			UKB Neale v2		51427
NEALE2_5181	Ever had eye surgery	Uncategorised	0.000209458	0.410871	1.50813		UKB Neale v2	5825	79912
NEALE2_4230_raw	Signal-to-noise-ratio (snr) of triplet (left)	Uncategorised	0.000448182	0.16071			UKB Neale v2		116790
NEALE2_20110_100	None of the above (group 1) | illnesses of mother	Uncategorised	0.000913788	0.0958976	1.10065		UKB Neale v2	138291	332611
SAIGE_766	Neuralgia, neuritis, and radiculitis nos	Nervous system	0.000932	0.826	2.28416		UKB SAIGE	1181	406662
NEALE2_20110_10	Alzheimer's disease/dementia | illnesses of mother	Nervous system	0.00106181	-0.163983	0.848756		UKB Neale v2	28507	331041
SAIGE_509_1	Respiratory failure	Respiratory system	0.00121	0.612	1.84412		UKB SAIGE	2018	399429
SAIGE_509	Respiratory failure, insufficiency, arrest	Respiratory system	0.00125	0.543	1.72116		UKB SAIGE	2565	399976
NEALE2_20003_1140861128	Tildiem 60mg m/r tablet | treatment/medication code	Drug use measurement	0.00144079	0.999834	2.71783		UKB Neale v2	697	361141
NEALE2_20003_2038459814	Digoxin | treatment/medication code	Uncategorised	0.0017364	0.854429	2.35003		UKB Neale v2	921	361141
GCST007236	Breast cancer	Integumentary system	0.00378337	0.683195	1.98019	PMID:25751625	Michailidou K	46785	89677
NEALE2_20111_5	Breast cancer | illnesses of siblings	Integumentary system	0.00409297	-0.212646	0.808443		UKB Neale v2	12445	279478
NEALE2_20514	Recent lack of interest or pleasure in doing things	Uncategorised	0.0041582	0.0389467			UKB Neale v2		117757
NEALE2_2473	Other serious medical condition/disability diagnosed by doctor	Uncategorised	0.00423715	-0.0978859	0.906752		UKB Neale v2	72965	354588
NEALE2_1873	Number of full brothers	Number of siblings	0.00427864	-0.0306948			UKB Neale v2		355326
SAIGE_420_3	Endocarditis	Cardiovascular	0.00459	0.913	2.49179		UKB SAIGE	686	406465
SAIGE_425	Cardiomyopathy	Cardiovascular	0.00487	-0.673	0.510176		UKB SAIGE	1247	407026
NEALE2_102840	Blue cheese intake	Diet measurement	0.00502364	-0.0266561			UKB Neale v2		51422
NEALE2_20002_1479	Rheumatic fever | non-cancer illness code, self-reported	Musculoskeletal system	0.00511771	0.712441	2.03896		UKB Neale v2	1061	361141
SAIGE_292_1	Aphasia/speech disturbance	Uncategorised	0.00536	-0.601	0.548263		UKB SAIGE	1514	403897
NEALE2_5452	Leg pain when standing still or sitting	Uncategorised	0.00539509	-0.300399	0.740523		UKB Neale v2	9148	25157
NEALE2_4620	Number of depression episodes	Mental or behavioural disorder biomarker	0.00583964	0.0922039			UKB Neale v2		45695
NEALE2_5263_raw	Intra-ocular pressure, goldmann-correlated (left)	Eye measurement	0.00598985	-0.321803			UKB Neale v2		76510
SAIGE_425_1	Primary/intrinsic cardiomyopathies	Cardiovascular	0.00634	-0.66	0.516851		UKB SAIGE	1208	406987
NEALE2_30000_raw	White blood cell (leukocyte) count	Hematological measurement	0.00646401	-0.077369			UKB Neale v2		350470
NEALE2_20002_1463	Ulcerative colitis | non-cancer illness code, self-reported	Immune system	0.00658153	-0.515487	0.59721		UKB Neale v2	1916	361141
NEALE2_20510	Recent feelings of depression	Uncategorised	0.00730917	0.0361748			UKB Neale v2		117656
NEALE2_20019_raw	Speech-reception-threshold (srt) estimate (left)	Uncategorised	0.00731162	0.125199			UKB Neale v2		114811
NEALE2_20003_1140864752	Lansoprazole | treatment/medication code	Drug use measurement	0.00906265	0.193593	1.2136		UKB Neale v2	12832	361141
NEALE2_5265_raw	Corneal resistance factor (left)	Uncategorised	0.00971177	-0.19657			UKB Neale v2		76510
NEALE2_738	Average total household income before tax	Uncategorised	0.010302	0.041783			UKB Neale v2		311028
NEALE2_104290	Sweet pepper intake	Diet measurement	0.0107338	0.0727678			UKB Neale v2		51427
NEALE2_6151_7	Other bones | fractured bone site(s)	Musculoskeletal system	0.0111022	-0.157417	0.854347		UKB Neale v2	18787	359241
SAIGE_366_2	Senile cataract	Uncategorised	0.013	-0.233	0.792154		UKB SAIGE	8369	396978
NEALE2_20002_1295	Joint disorder | non-cancer illness code, self-reported	Musculoskeletal system	0.013013	0.493806	1.63854		UKB Neale v2	1743	361141
NEALE2_20003_1140909708	Furosemide | treatment/medication code	Drug use measurement	0.0133112	0.394198	1.48319		UKB Neale v2	2714	361141
NEALE2_2834	Bilateral oophorectomy (both ovaries removed)	Uncategorised	0.0137378	-0.168197	0.845188		UKB Neale v2	15629	191515
NEALE2_4233_raw	Mean signal-to-noise ratio (snr), (left)	Uncategorised	0.0146751	-372.683			UKB Neale v2		116671
NEALE2_20486	Contemplated self-harm in past year	Uncategorised	0.0155532	0.381004	1.46375		UKB Neale v2	3438	17244
NEALE2_20110_2	Stroke | illnesses of mother	Cardiovascular	0.0158149	-0.0969019	0.907645		UKB Neale v2	47485	331973
GCST006288	Heel bone mineral density	Bone measurement	0.017	-0.049271		PMID:28869591	Kemp JP		142487
SAIGE_509_2	Respiratory insufficiency	Uncategorised	0.0171	0.474	1.60641		UKB SAIGE	1749	399160
SAIGE_414	Other forms of chronic heart disease	Disease	0.0179	-0.467	0.62688		UKB SAIGE	1796	378899
NEALE2_20003_1140888386	Iron product | treatment/medication code	Drug use measurement	0.0180095	0.617228	1.85378		UKB Neale v2	1009	361141
NEALE2_22167	Recent medication for asthma	Uncategorised	0.0185329	0.359201	1.43218		UKB Neale v2	4480	11717
NEALE2_30270_raw	Mean sphered cell volume	Uncategorised	0.018558	-0.17387			UKB Neale v2		344729
NEALE2_991	Frequency of strenuous sports in last 4 weeks	Biological process	0.0187866	0.11488			UKB Neale v2		36891
SAIGE_565_1	Anal and rectal polyp	Uncategorised	0.0191	0.23	1.2586		UKB SAIGE	7408	394746
NEALE2_20003_1140862144	Salmeterol | treatment/medication code	Drug use measurement	0.0192221	0.620339	1.85956		UKB Neale v2	979	361141
NEALE2_2267	Use of sun/uv protection	Uncategorised	0.0195028	0.0278421			UKB Neale v2		358559
NEALE2_20544_15	Anxiety, nerves or generalized anxiety disorder | mental health problems ever diagnosed by a professional	Nervous system	0.020167	0.159245	1.17262		UKB Neale v2	16730	117751
SAIGE_575_2	Obstruction of bile duct	Uncategorised	0.0203	-0.69	0.501576		UKB SAIGE	777	392084
NEALE2_22604_3	30 to 40 hours | work hours - lumped category	Uncategorised	0.0206292	0.149796	1.1616		UKB Neale v2	23039	75177
NEALE2_3616	Chest pain due to walking ceases when standing still	Uncategorised	0.0209066	0.348934	1.41756		UKB Neale v2	3779	20222
NEALE2_30120_raw	Lymphocyte count	Hematological measurement	0.0210459	-0.036309			UKB Neale v2		349856
NEALE2_20540	Multiple worries during worst period of anxiety	Uncategorised	0.0210535	0.231799	1.26087		UKB Neale v2	8608	35038
NEALE2_20002_1465	Osteoarthritis | non-cancer illness code, self-reported	Musculoskeletal system	0.0217768	-0.112752	0.893372		UKB Neale v2	30046	361141
SAIGE_440	Atherosclerosis	Cardiovascular	0.022	-0.529	0.589194		UKB SAIGE	1324	401919
NEALE2_103020	Beef intake	Diet measurement	0.0223068	0.0630033			UKB Neale v2		51422
NEALE2_3426	Job involve night shift work	Uncategorised	0.0223404	0.1084			UKB Neale v2		33373
SAIGE_380	Disorders of external ear	Nervous system	0.0225	-0.498	0.607745		UKB SAIGE	1451	408961
NEALE2_20493	Severity of problems due to mania or irritability	Uncategorised	0.0229526	-0.25041	0.778482		UKB Neale v2	7988	26655
NEALE2_5386	Number of unenthusiastic/disinterested episodes	Mental or behavioural disorder biomarker	0.0233861	0.0940833			UKB Neale v2		30001
NEALE2_5364	Average weekly intake of other alcoholic drinks	Alcohol consumption measurement	0.0235724	0.0116924			UKB Neale v2		85420
NEALE2_20003_1141175684	Risedronate sodium | treatment/medication code	Drug use measurement	0.023993	0.69765	2.00903		UKB Neale v2	718	361141
SAIGE_598	Abnormal findings on examination of urine	Disease	0.0241	0.315	1.37026		UKB SAIGE	3547	408961
NEALE2_20532	Did your sleep change?	Uncategorised	0.0248119	0.193208	1.21314		UKB Neale v2	11546	57086
SAIGE_292	Neurological disorders	Disease	0.0256	-0.274	0.760332		UKB SAIGE	4655	407038
NEALE2_20433_raw	Age at first episode of depression	Uncategorised	0.0268406	-1.09082			UKB Neale v2		61033
NEALE2_30100_raw	Mean platelet (thrombocyte) volume	Autoimmune disease biomarker	0.0273505	-0.0332663			UKB Neale v2		350470
NEALE2_5699	Arithmetic sequence recognition | fi10	Biological process	0.0274188	-0.320424	0.725841		UKB Neale v2	4159	20880
NEALE2_30260_raw	Mean reticulocyte volume	Uncategorised	0.0283785	-0.23926			UKB Neale v2		344728
SAIGE_519_8	Other diseases of respiratory system, nec	Disease	0.0286	0.195	1.21531		UKB SAIGE	8844	408369
SAIGE_470	Septal deviations/turbinate hypertrophy	Uncategorised	0.0297	0.261	1.29823		UKB SAIGE	4939	394984
SAIGE_496_1	Emphysema	Respiratory system	0.0319	0.431	1.5388		UKB SAIGE	1727	377232
GCST005059	Serum albumin level	Liver disease biomarker	0.0325381	0.42		PMID:28887542	Prins BP		9824
NEALE2_129_raw	Place of birth in uk - north co-ordinate	Uncategorised	0.0330154	-3559.86			UKB Neale v2		338701
NEALE2_2227	Other eye problems	Uncategorised	0.0332427	-0.0834184	0.919966		UKB Neale v2	51720	360134
GCST005811	Osteoarthritis (self-reported)	Musculoskeletal system	0.033986	-0.176404	0.838279	PMID:29559693	Zengini E	12658	63556
NEALE2_4241_raw	Signal-to-noise-ratio (snr) of triplet (right)	Uncategorised	0.0342497	0.0971287			UKB Neale v2		116755
GCST005060	Hemoglobin levels	Hematological measurement	0.0349546	0.18		PMID:28887542	Prins BP		9667
NEALE2_20002_1287	Anxiety/panic attacks | non-cancer illness code, self-reported	Nervous system	0.0353995	0.24898	1.28272		UKB Neale v2	4961	361141
NEALE2_20513	Recent thoughts of suicide or self-harm	Biological process	0.0355838	0.0142795			UKB Neale v2		117177
NEALE2_20084_471	Multivitamin with multimineral | vitamin and/or mineral supplement use	Uncategorised	0.0371194	0.315759	1.3713		UKB Neale v2	2992	51427
NEALE2_6153_5	Oral contraceptive pill or minipill | medication for cholesterol, blood pressure, diabetes, or take exogenous hormones	Uncategorised	0.0376988	-0.236949	0.789031		UKB Neale v2	5042	193148
SAIGE_261	Vitamin deficiency	Abnormality of metabolism/homeostasis	0.0378	-0.498	0.607745		UKB SAIGE	1208	407700
NEALE2_4849_12	I can only hear on the left side | hearing test done	Uncategorised	0.0379585	0.670232	1.95469		UKB Neale v2	647	119880
NEALE2_20505	Recent easy annoyance or irritability	Uncategorised	0.0388576	0.0289532			UKB Neale v2		117483
NEALE2_20003_1141167594	Qvar 50 inhaler | treatment/medication code	Drug use measurement	0.0390227	0.463896	1.59026		UKB Neale v2	1362	361141
SAIGE_916	Contusion	Uncategorised	0.0392	0.445	1.56049		UKB SAIGE	1486	408961
NEALE2_845	Age completed full time education	Self reported educational attainment	0.0395579	0.0269735			UKB Neale v2		240547
NEALE2_20002_1224	Thyroid problem (not cancer) | non-cancer illness code, self-reported	Endocrine system	0.0395689	0.550804	1.73465		UKB Neale v2	959	361141
SAIGE_275_1	Disorders of iron metabolism	Uncategorised	0.0402	-0.668	0.512733		UKB SAIGE	669	407503
SAIGE_594_8	Renal colic	Phenotype	0.0407	0.378	1.45936		UKB SAIGE	2055	403060
NEALE2_1538_1	Yes, because of illness | major dietary changes in the last 5 years	Diet measurement	0.0410432	-0.0914699	0.912589		UKB Neale v2	38051	360294
NEALE2_4717	Shortness of breath walking on level ground	Phenotype	0.044033	0.155927	1.16874		UKB Neale v2	12418	118006
SAIGE_575	Other biliary tract disease	Digestive system	0.045	-0.269	0.764143		UKB SAIGE	3892	395199
NEALE2_6152_9	Hayfever, allergic rhinitis or eczema | blood clot, dvt, bronchitis, emphysema, asthma, rhinitis, eczema, allergy diagnosed by doctor	Immune system	0.0451935	-0.0650249	0.937044		UKB Neale v2	83407	360527
NEALE2_20002_1436	Headaches (not migraine) | non-cancer illness code, self-reported	Uncategorised	0.0455732	0.302286	1.35295		UKB Neale v2	3022	361141
NEALE2_20002_1077	Heart arrhythmia | non-cancer illness code, self-reported	Cardiovascular	0.046512	-0.368363	0.691866		UKB Neale v2	2013	361141
NEALE2_6143_2	Walk | transport type for commuting to job workplace	Uncategorised	0.0466323	-0.102456	0.902618		UKB Neale v2	30287	190832
SAIGE_508	Pulmonary collapse; interstitial and compensatory emphysema	Uncategorised	0.0468	-0.37	0.690734		UKB SAIGE	2005	399416
NEALE2_5096_raw	3mm weak meridian (left)	Eye measurement	0.047241	-0.0867809			UKB Neale v2		75398
SAIGE_165_1	Cancer of bronchus; lung	Uncategorised	0.0473	0.363	1.43764		UKB SAIGE	2101	408327
NEALE2_4056_raw	Age stroke diagnosed	Cardiovascular	0.0478505	-1.7015			UKB Neale v2		5339
NEALE2_20494	Felt irritable or had angry outbursts in past month	Uncategorised	0.0481991	0.0539113			UKB Neale v2		52816
NEALE2_1508_1	Decaffeinated coffee (any type) | coffee type	Biological process	0.0484656	-0.0768365	0.926041		UKB Neale v2	55310	283449
NEALE2_20530	Witnessed sudden violent death	Uncategorised	0.0485411	0.13684	1.14664		UKB Neale v2	15959	117862
NEALE2_20544_6	Panic attacks | mental health problems ever diagnosed by a professional	Nervous system	0.048865	0.206584	1.22947		UKB Neale v2	6518	117722
NEALE2_30040_raw	Mean corpuscular volume	Hematological measurement	0.0489799	-0.119934			UKB Neale v2		350473
NEALE2_20426	Restless during period of worst anxiety	Nervous system	0.0491624	-0.179949	0.835313		UKB Neale v2	13536	33864
SAIGE_564_9	Personal history of diseases of digestive system	Disease	0.0492	0.137	1.14683		UKB SAIGE	15392	350175
GCST006487	Insomnia complaints	Nervous system	0.0492733	0.140645	1.15102	PMID:28604731	Hammerschlag AR	19521	59367
SAIGE_726	Peripheral enthesopathies and allied syndromes	Uncategorised	0.0493	-0.137	0.87197		UKB SAIGE	14983	393694
SAIGE_596	Other disorders of bladder	Urinary system	0.0497	0.168	1.18294		UKB SAIGE	9933	404632
SAIGE_716	Other arthropathies	Musculoskeletal system	0.0498	-0.0917	0.912379		UKB SAIGE	38715	404534

## Sheet: 17_5104941_C_T-rs3845261
Study ID	Trait	Trait Category	Beta	Odds Ratio	P-value	N Cases	N Overall	PMID	Author (Year)
GCST005921	Family history of Alzheimer's disease	Mental or behavioural disorder biomarker	0.0545	1.05601	4.006e-08	42034	314278	PMID:29777097	Marioni RE
GCST004610	White blood cell count	Hematological measurement	0.0181804		1.21e-06		172435	PMID:27863252	Astle WJ
GCST005920	Paternal history of Alzheimer's disease	Mental or behavioural disorder biomarker	0.0699829	1.07249	3.11172e-05	14338	260279	PMID:29777097	Marioni RE
NEALE2_30000_raw	White blood cell (leukocyte) count	Hematological measurement	0.0211865		4.23517e-05		350470		UKB Neale v2
GCST004626	Myeloid white cell count	Hematological measurement	0.0152438		5.028e-05		169219	PMID:27863252	Astle WJ
GCST004613	Sum neutrophil eosinophil counts	Hematological measurement	0.0147185		8.459e-05		170384	PMID:27863252	Astle WJ
GCST004614	Granulocyte count	Hematological measurement	0.0146813		9.059e-05		169822	PMID:27863252	Astle WJ
GCST004629	Neutrophil count	Hematological measurement	0.0143749		0.0001219		170702	PMID:27863252	Astle WJ
GCST004620	Sum basophil neutrophil counts	Hematological measurement	0.0143502		0.0001287		170143	PMID:27863252	Astle WJ
NEALE2_30120_raw	Lymphocyte count	Hematological measurement	0.0109042		0.000141788		349856		UKB Neale v2
GCST005923	Maternal history of Alzheimer's disease	Mental or behavioural disorder biomarker	0.0461683	1.04725	0.000172703	27696	288676	PMID:29777097	Marioni RE
SAIGE_611_1	Abnormal mammogram	Uncategorised	-0.731	0.481427	0.000341	57	401803		UKB SAIGE
GCST004627	Lymphocyte counts	Hematological measurement	0.0133012		0.000407		171643	PMID:27863252	Astle WJ
NEALE2_20113_5	Breast cancer | illnesses of adopted mother	Integumentary system	0.308404	1.36125	0.000517565	308	2942		UKB Neale v2
NEALE2_30110_raw	Platelet distribution width	Hematological measurement	0.00448173		0.000604498		350470		UKB Neale v2
SAIGE_702_2	Seborrheic keratosis	Integumentary system	-0.0907	0.913292	0.00092	3092	406531		UKB SAIGE
NEALE2_22610_0	Rarely/never | workplace full of chemical or other fumes	Uncategorised	0.0730653	1.0758	0.00101577	4986	90344		UKB Neale v2
NEALE2_20002_1143	Gastritis/gastric erosions | non-cancer illness code, self-reported	Digestive system	-0.207879	0.812305	0.00107538	566	361141		UKB Neale v2
SAIGE_523_3	Periodontitis (acute or chronic)	Musculoskeletal system	0.139	1.14912	0.00128	1222	399358		UKB SAIGE
NEALE2_20110_10	Alzheimer's disease/dementia | illnesses of mother	Nervous system	0.0294306	1.02987	0.00129848	28507	331041		UKB Neale v2
NEALE2_23119_raw	Arm fat percentage (right)	Anthropometric measurement	0.060519		0.00131944		354760		UKB Neale v2
NEALE2_5161_raw	6mm regularity index (right)	Eye measurement	0.0391181		0.00154505		41455		UKB Neale v2
NEALE2_20002_1416	Chronic sinusitis | non-cancer illness code, self-reported	Musculoskeletal system	-0.100201	0.904655	0.00168908	2257	361141		UKB Neale v2
NEALE2_20003_1141151284	Naratriptan | treatment/medication code	Drug use measurement	0.283727	1.32807	0.00189122	274	361141		UKB Neale v2
NEALE2_20107_10	Alzheimer's disease/dementia | illnesses of father	Nervous system	0.0382265	1.03897	0.00190699	15022	312666		UKB Neale v2
NEALE2_23123_raw	Arm fat percentage (left)	Anthropometric measurement	0.0586738		0.00202603		354707		UKB Neale v2
NEALE2_20003_1140871472	Naprosyn 250mg tablet | treatment/medication code	Drug use measurement	-0.298946	0.741599	0.00209784	242	361141		UKB Neale v2
NEALE2_1747_4	Dark brown | hair colour (natural, before greying)	Phenotype	0.0153799	1.0155	0.00305504	134627	360270		UKB Neale v2
NEALE2_23104_raw	Body mass index (bmi)	Anthropometric measurement	0.0350457		0.00335286		354831		UKB Neale v2
NEALE2_3741	Stomach/abdominal pain for 3+ months	Phenotype	0.0516317	1.05299	0.00342246	13167	29747		UKB Neale v2
NEALE2_21001_raw	Body mass index (bmi)	Anthropometric measurement	0.0347262		0.00352733		359983		UKB Neale v2
NEALE2_102700	Starchy food consumers	Diet measurement	0.0428242	1.04375	0.00418075	13706	51427		UKB Neale v2
NEALE2_23120_raw	Arm fat mass (right)	Anthropometric measurement	0.00444285		0.00424434		354736		UKB Neale v2
NEALE2_6138_5	Nvq or hnd or hnc or equivalent | qualifications	Self reported educational attainment	0.0182887	1.01846	0.004274	66544	357549		UKB Neale v2
SAIGE_378_2	Nystagmus and other irregular eye movements	Uncategorised	-0.295	0.744532	0.00435	215	401460		UKB SAIGE
NEALE2_20003_1140916682	Evening primrose oil | treatment/medication code	Drug use measurement	0.0567915	1.05844	0.00452743	5730	361141		UKB Neale v2
NEALE2_20003_1141157132	Singulair 10mg tablet | treatment/medication code	Drug use measurement	0.256261	1.29209	0.00486611	276	361141		UKB Neale v2
NEALE2_1747_3	Light brown | hair colour (natural, before greying)	Phenotype	-0.0143708	0.985732	0.00492805	147560	360270		UKB Neale v2
SAIGE_252	Disorders of parathyroid gland	Endocrine system	-0.143	0.866754	0.00518	877	406263		UKB SAIGE
NEALE2_20002_1123	Sleep apnoea | non-cancer illness code, self-reported	Nervous system	0.123622	1.13159	0.00532301	1163	361141		UKB Neale v2
SAIGE_427_9	Palpitations	Uncategorised	-0.0688	0.933513	0.00546	3832	384751		UKB SAIGE
NEALE2_20003_1140873450	Tetracycline | treatment/medication code	Uncategorised	-0.409003	0.664312	0.00556101	105	361141		UKB Neale v2
NEALE2_23124_raw	Arm fat mass (left)	Anthropometric measurement	0.00480387		0.00566318		354673		UKB Neale v2
NEALE2_1518	Hot drink temperature	Uncategorised	0.00396395		0.00572559		357256		UKB Neale v2
NEALE2_23115_raw	Leg fat percentage (left)	Anthropometric measurement	0.0364331		0.00577586		354791		UKB Neale v2
NEALE2_23111_raw	Leg fat percentage (right)	Anthropometric measurement	0.0379852		0.00622463		354811		UKB Neale v2
NEALE2_20533	Trouble falling asleep	Nervous system	0.0451307	1.04616	0.00634823	11049	45540		UKB Neale v2
NEALE2_20522	Been in a confiding relationship as an adult	Uncategorised	0.0153797		0.00650323		115099		UKB Neale v2
NEALE2_1508_1	Decaffeinated coffee (any type) | coffee type	Biological process	0.0193442	1.01953	0.00659169	55310	283449		UKB Neale v2
NEALE2_30140_raw	Neutrophill count	Hematological measurement	0.0096328		0.00717519		349856		UKB Neale v2
NEALE2_23112_raw	Leg fat mass (right)	Anthropometric measurement	0.0106092		0.00728585		354807		UKB Neale v2
NEALE2_1538_1	Yes, because of illness | major dietary changes in the last 5 years	Diet measurement	0.0219107	1.02215	0.00730141	38051	360294		UKB Neale v2
SAIGE_528	Diseases of the oral soft tissues, excluding lesions specific for gingiva and tongue	Uncategorised	-0.0648	0.937255	0.00765	3939	407262		UKB SAIGE
NEALE2_23116_raw	Leg fat mass (left)	Anthropometric measurement	0.010255		0.00786312		354788		UKB Neale v2
NEALE2_20003_1141176570	Fosamax 5mg tablet | treatment/medication code	Drug use measurement	-0.190291	0.826719	0.00825401	440	361141		UKB Neale v2
SAIGE_698	Pruritus and related conditions	Uncategorised	-0.143	0.866754	0.00834	783	408961		UKB SAIGE
NEALE2_2714	Age when periods started (menarche)	Temporal measurement	-0.00670339		0.00854438		188644		UKB Neale v2
SAIGE_306	Other mental disorder	Psychiatric disorder	-0.0253	0.975017	0.00856	28791	394267		UKB SAIGE
SAIGE_428_2	Heart failure nos	Cardiovascular	-0.0618	0.940071	0.00862	4269	407103		UKB SAIGE
NEALE2_20003_1141151946	Cipramil 10mg tablet | treatment/medication code	Drug use measurement	0.356202	1.4279	0.008689	124	361141		UKB Neale v2
NEALE2_20003_1140865670	Salazopyrin 500mg tablet | treatment/medication code	Drug use measurement	-0.259831	0.771182	0.00870552	233	361141		UKB Neale v2
NEALE2_3082	Fractured heel	Musculoskeletal system	0.666868	1.94813	0.00908357	140	238226		UKB Neale v2
NEALE2_48_raw	Waist circumference	Anthropometric measurement	0.0778564		0.00919488		360564		UKB Neale v2
NEALE2_2237	Plays computer games	Uncategorised	0.00322777		0.00992421		360817		UKB Neale v2
NEALE2_100360	Decaffeinated coffee	Biological process	0.106725	1.11263	0.0104241	5879	51427		UKB Neale v2
NEALE2_30180_raw	Lymphocyte percentage	Hematological measurement	0.0469393		0.0110609		349861		UKB Neale v2
NEALE2_104340	Fresh tomato intake	Diet measurement	0.0243099		0.0112234		51427		UKB Neale v2
GCST005344	Total body bone mineral density (age 15-30)	Bone measurement	-0.0639		0.01127		4180	PMID:29304378	Medina-Gomez C
NEALE2_20003_1141181868	Omacor 1g capsule | treatment/medication code	Drug use measurement	0.178419	1.19533	0.0113699	460	361141		UKB Neale v2
GCST003497	Memory performance	Mental or behavioural disorder biomarker	-0.0111093		0.0115868		112067	PMID:27046643	Davies G
SAIGE_276_6	Fluid overload	Uncategorised	-0.179	0.836106	0.0116	455	401961		UKB SAIGE
SAIGE_440_9	Atherosclerosis of aorta	Cardiovascular	0.225	1.25232	0.0124	282	400877		UKB SAIGE
GCST004622	Reticulocyte count	Hematological measurement	0.00936063		0.01258		170641	PMID:27863252	Astle WJ
NEALE2_5159_raw	3mm asymmetry index (right)	Eye measurement	0.0972079		0.0127373		74038		UKB Neale v2
NEALE2_20551_3	Something else | substance of prescription or over-the-counter medication addiction	Uncategorised	0.252438	1.28716	0.0130538	221	116746		UKB Neale v2
SAIGE_279	Disorders involving the immune mechanism	Disease	-0.169	0.844509	0.0135	489	408961		UKB SAIGE
SAIGE_204_12	Lymphoid leukemia, chronic	Hematologic	0.164	1.17821	0.0151	506	404972		UKB SAIGE
NEALE2_23099_raw	Body fat percentage	Anthropometric measurement	0.0387786		0.0151034		354628		UKB Neale v2
NEALE2_5306	6mm index of best keratometry results (left)	Uncategorised	-0.0095409		0.0151233		65551		UKB Neale v2
NEALE2_20003_1197	Evening primrose oil product | treatment/medication code	Drug use measurement	-0.128252	0.879632	0.0155112	814	361141		UKB Neale v2
SAIGE_395_1	Nonrheumatic mitral valve disorders	Cardiovascular	-0.0686	0.9337	0.0156	2892	405313		UKB SAIGE
NEALE2_5986_raw	Ecg, phase time	Uncategorised	-0.664718		0.0163396		53998		UKB Neale v2
SAIGE_198_7	Secondary malignant neoplasm of skin	Disease	0.266	1.30474	0.0165	187	370791		UKB SAIGE
NEALE2_6159_100	None of the above | pain type(s) experienced in last month	Uncategorised	0.0122682	1.01234	0.0166844	145514	360391		UKB Neale v2
NEALE2_20114_100	None of the above (group 1) | illnesses of adopted siblings	Uncategorised	0.19101	1.21047	0.0169686	492	1863		UKB Neale v2
NEALE2_20503	Ever addicted to prescription or over-the-counter medication	Uncategorised	0.123657	1.13163	0.0169973	984	6927		UKB Neale v2
SAIGE_378	Strabismus and other disorders of binocular eye movements	Uncategorised	-0.095	0.909373	0.017	1442	402687		UKB SAIGE
NEALE2_6038_raw	Number of trend entries	Uncategorised	-0.358084		0.0170248		53998		UKB Neale v2
NEALE2_100190	Orange juice intake	Diet measurement	0.0136908		0.0175325		51414		UKB Neale v2
NEALE2_23100_raw	Whole body fat mass	Anthropometric measurement	0.055409		0.0175832		354244		UKB Neale v2
SAIGE_394_2	Mitral valve disease	Cardiovascular	-0.0662	0.935944	0.0176	2985	405406		UKB SAIGE
NEALE2_20003_1140874420	Quinine | treatment/medication code	Uncategorised	-0.0728501	0.92974	0.0176954	2429	361141		UKB Neale v2
SAIGE_202_2	Non-hodgkins lymphoma	Hematologic	-0.0848	0.918696	0.018	1793	406259		UKB SAIGE
NEALE2_5162_raw	6mm regularity index (left)	Eye measurement	0.0276934		0.0182365		40700		UKB Neale v2
SAIGE_523_31	Acute periodontitis	Musculoskeletal system	0.138	1.14798	0.0186	668	398804		UKB SAIGE
NEALE2_2149	Lifetime number of sexual partners	Uncategorised	-0.00503693		0.018721		296609		UKB Neale v2
GCST006268	Reaction time	Cognitive function measurement	0.0040811		0.0187975		330069	PMID:29844566	Davies G
GCST004364	Intelligence	Biological process	-0.0151222		0.01888		78308	PMID:28530673	Sniekers S
SAIGE_428	Congestive heart failure; nonhypertensive	Cardiovascular	-0.049	0.952181	0.0195	5415	408249		UKB SAIGE
NEALE2_20003_1140888098	Fluticasone | treatment/medication code	Drug use measurement	-0.08896	0.914882	0.019598	1578	361141		UKB Neale v2
NEALE2_1428_0	Never/rarely use spread | spread type	Diet measurement	0.0193708	1.01956	0.0197912	36579	360291		UKB Neale v2
NEALE2_20003_1140876076	Flixonase 50micrograms aqueous nasal spray | treatment/medication code	Drug use measurement	-0.0934442	0.910789	0.0198843	1424	361141		UKB Neale v2
SAIGE_696_41	Psoriasis vulgaris	Immune system	0.086	1.08981	0.0201	1684	399883		UKB SAIGE
SAIGE_281_13	Folate-deficiency anemia	Abnormality of metabolism/homeostasis	0.257	1.29305	0.0203	186	390212		UKB SAIGE
NEALE2_5674	Severity of manic/irritable episodes	Mental or behavioural disorder biomarker	-0.0542928	0.947155	0.0203525	5768	20984		UKB Neale v2
NEALE2_5160_raw	3mm regularity index (right)	Eye measurement	0.0181335		0.0205753		74059		UKB Neale v2
NEALE2_20415	Ongoing addiction to alcohol	Biological process	-0.134835	0.87386	0.0206171	1184	2739		UKB Neale v2
NEALE2_20003_1140927730	Epaderm ointment | treatment/medication code	Drug use measurement	-0.234095	0.791287	0.0210395	222	361141		UKB Neale v2
SAIGE_353_1	Nerve plexus lesions	Uncategorised	-0.327	0.721084	0.0211	114	394181		UKB SAIGE
NEALE2_20151_raw	Forced vital capacity (fvc), best measure	Pulmonary function measurement	-0.00458203		0.0212895		272338		UKB Neale v2
NEALE2_49_raw	Hip circumference	Anthropometric measurement	0.0527336		0.0217332		360521		UKB Neale v2
NEALE2_6154_5	Omeprazole (e.g. zanprol) | medication for pain relief, constipation, heartburn	Uncategorised	-0.0242631	0.976029	0.021882	21464	357084		UKB Neale v2
SAIGE_401_3	Other hypertensive complications	Uncategorised	-0.288	0.749762	0.0221	144	330510		UKB SAIGE
NEALE2_20552_1	Something else not mentioned | behavioural and miscellaneous addictions	Uncategorised	-0.16484	0.848029	0.0221037	441	116746		UKB Neale v2
GCST004611	High light scatter reticulocyte count	Hematological measurement	0.0085591		0.02233		170761	PMID:27863252	Astle WJ
NEALE2_30020_raw	Haemoglobin concentration	Hematological measurement	0.00567017		0.0227128		350474		UKB Neale v2
NEALE2_1528	Water intake	Uncategorised	0.00499235		0.022953		333363		UKB Neale v2
NEALE2_20002_1657	Septicaemia / sepsis | non-cancer illness code, self-reported	Uncategorised	0.222849	1.24963	0.0229604	238	361141		UKB Neale v2
NEALE2_1448_3	Wholemeal or wholegrain | bread type	Diet measurement	0.0116491	1.01172	0.0231133	147411	348424		UKB Neale v2
GCST004619	Reticulocyte fraction of red cells	Hematological measurement	0.00851003		0.02321		170690	PMID:27863252	Astle WJ
NEALE2_20003_1140909788	Sodium cromoglicate | treatment/medication code	Drug use measurement	0.194669	1.21491	0.0233943	310	361141		UKB Neale v2
NEALE2_3581_raw	Age at menopause (last menstrual period)	Temporal measurement	0.0506436		0.0235619		111593		UKB Neale v2
NEALE2_20489	Felt loved as a child	Uncategorised	0.00962903		0.0235754		117624		UKB Neale v2
SAIGE_290_2	Delirium due to conditions classified elsewhere	Nervous system	-0.134	0.87459	0.0237	654	403037		UKB SAIGE
NEALE2_20153_raw	Forced expiratory volume in 1-second (fev1), predicted	Pulmonary function measurement	-0.00213693		0.023819		117241		UKB Neale v2
NEALE2_104290	Sweet pepper intake	Diet measurement	0.0120418		0.0243636		51427		UKB Neale v2
NEALE2_20003_1140861166	Dilzem sr 60mg long acting m/r capsule | treatment/medication code	Drug use measurement	-0.26397	0.767997	0.0244456	166	361141		UKB Neale v2
NEALE2_5256_raw	Corneal hysteresis (right)	Uncategorised	-0.0282672		0.0245888		76630		UKB Neale v2
NEALE2_20084_472	Fish oil | vitamin and/or mineral supplement use	Uncategorised	0.0342804	1.03487	0.0246459	12462	51427		UKB Neale v2
NEALE2_20002_1398	Pneumonia | non-cancer illness code, self-reported	Respiratory system	-0.0473418	0.953761	0.0251102	5182	361141		UKB Neale v2
NEALE2_20114_1	Heart disease | illnesses of adopted siblings	Cardiovascular	-0.22558	0.798053	0.025146	202	1860		UKB Neale v2
SAIGE_380_1	Otitis externa	Nervous system	0.148	1.15951	0.0253	524	408034		UKB SAIGE
SAIGE_427	Cardiac dysrhythmias	Cardiovascular	-0.023	0.977262	0.0253	24681	405600		UKB SAIGE
SAIGE_278_3	Localized adiposity	Uncategorised	0.368	1.44484	0.0253	84	398077		UKB SAIGE
SAIGE_700	Corns and callosities	Uncategorised	-0.197	0.821191	0.0256	293	404168		UKB SAIGE
NEALE2_5105_raw	6mm strong meridian angle (left)	Eye measurement	-0.563917		0.0257181		65551		UKB Neale v2
NEALE2_20002_1371	Sarcoidosis | non-cancer illness code, self-reported	Uncategorised	0.12696	1.13537	0.0258574	705	361141		UKB Neale v2
NEALE2_102280	Milk chocolate intake	Diet measurement	-0.00889474		0.0258794		51425		UKB Neale v2
GCST004609	Monocyte percentage of white cells	Hematological measurement	-0.00827223		0.0262		170494	PMID:27863252	Astle WJ
NEALE2_1508_2	Instant coffee | coffee type	Biological process	-0.01265	0.98743	0.0262994	125063	283449		UKB Neale v2
NEALE2_5474	Leg pain when walking uphill or hurrying	Uncategorised	0.0456746	1.04673	0.0263997	7747	24997		UKB Neale v2
NEALE2_20002_1417	Nasal polyps | non-cancer illness code, self-reported	Respiratory system	-0.0843593	0.919101	0.0264225	1587	361141		UKB Neale v2
NEALE2_23127_raw	Trunk fat percentage	Anthropometric measurement	0.0404274		0.0265938		354619		UKB Neale v2
SAIGE_296_22	Major depressive disorder	Nervous system	-0.176	0.838618	0.0268	362	365838		UKB SAIGE
NEALE2_22620_0	No | job involved shift work	Diet measurement	0.0487758	1.04998	0.0268326	4943	91149		UKB Neale v2
SAIGE_443_9	Peripheral vascular disease, unspecified	Cardiovascular	-0.0666	0.935569	0.0275	2566	403161		UKB SAIGE
SAIGE_1010	Other tests	Uncategorised	0.0437	1.04467	0.0277	5972	408961		UKB SAIGE
NEALE2_20002_1197	Kidney stone/ureter stone/bladder stone | non-cancer illness code, self-reported	Urinary system	-0.0623508	0.939553	0.0277313	2863	361141		UKB Neale v2
NEALE2_20003_1140865800	Lactulose product | treatment/medication code	Drug use measurement	0.107209	1.11317	0.0286031	954	361141		UKB Neale v2
NEALE2_2966_raw	Age high blood pressure diagnosed	Vital signs	0.0911109		0.0289009		87024		UKB Neale v2
GCST005074	Testosterone levels	Hormone measurement	-0.02		0.0297838		4259	PMID:28887542	Prins BP
NEALE2_20003_2038460068	Phenobarbitone | treatment/medication code	Uncategorised	-0.318742	0.727063	0.030712	105	361141		UKB Neale v2
NEALE2_30030_raw	Haematocrit percentage	Uncategorised	0.0158346		0.0309502		350475		UKB Neale v2
NEALE2_23128_raw	Trunk fat mass	Anthropometric measurement	0.028058		0.0310426		354597		UKB Neale v2
NEALE2_816	Job involves heavy manual or physical work	Uncategorised	0.00621646		0.0315921		205000		UKB Neale v2
SAIGE_287_32	Secondary thrombocytopenia	Uncategorised	0.381	1.46375	0.0316	73	406354		UKB SAIGE
NEALE2_2956	General pain for 3+ months	Uncategorised	-0.118177	0.888539	0.0316032	903	5473		UKB Neale v2
NEALE2_1608	Average weekly fortified wine intake	Alcohol consumption measurement	0.00299019		0.0323825		258191		UKB Neale v2
SAIGE_244	Hypothyroidism	Endocrine system	-0.0282	0.972194	0.0327	14871	406300		UKB SAIGE
NEALE2_1220	Daytime dozing / sleeping (narcolepsy)	Sleep measurement	0.00262572		0.0328954		359752		UKB Neale v2
NEALE2_20002_1295	Joint disorder | non-cancer illness code, self-reported	Musculoskeletal system	0.0773754	1.08045	0.0329829	1743	361141		UKB Neale v2
NEALE2_5866	Subset inclusion logic | fi13	Uncategorised	-0.144189	0.865724	0.0330581	647	2964		UKB Neale v2
NEALE2_20003_1140923350	Co-dydramol | treatment/medication code	Drug use measurement	-0.067758	0.934487	0.033485	2260	361141		UKB Neale v2
SAIGE_159	Malignant neoplasm of other and ill-defined sites within the digestive organs and peritoneum	Uncategorised	-0.0436	0.957337	0.0339	5584	398956		UKB SAIGE
NEALE2_6145_100	None of the above | illness, injury, bereavement, stress in last 2 years	Uncategorised	-0.0107186	0.989339	0.0340097	156985	358836		UKB Neale v2
NEALE2_20003_1141153026	Lercanidipine | treatment/medication code	Drug use measurement	0.108395	1.11449	0.0341824	873	361141		UKB Neale v2
SAIGE_752	Nervous system congenital anomalies	Uncategorised	-0.175	0.839457	0.0344	336	408730		UKB SAIGE
SAIGE_291_1	Transient mental disorders due to conditions classified elsewhere	Nervous system	0.29	1.33643	0.0346	121	402504		UKB SAIGE
SAIGE_252_1	Hyperparathyroidism	Endocrine system	-0.115	0.891366	0.0347	781	406167		UKB SAIGE
NEALE2_20097_3	Large (250ml) | size of rose wine glass drunk	Alcohol consumption measurement	-0.26293	0.768796	0.0350341	147	51427		UKB Neale v2
SAIGE_379_9	Pain, swelling or discharge of eye	Uncategorised	-0.245	0.782705	0.0351	170	401415		UKB SAIGE
NEALE2_20113_101	None of the above (group 2) | illnesses of adopted mother	Uncategorised	-0.138212	0.870914	0.0353432	770	2973		UKB Neale v2
NEALE2_22174	Recent medication for bronchiectasis	Uncategorised	-0.21794	0.804174	0.0359032	409	819		UKB Neale v2
GCST006980	Fractures	Musculoskeletal system	4.96356	143.102	0.036	53184	426795	PMID:30598549	Morris JA
NEALE2_104090	Side salad intake	Diet measurement	0.0172105		0.0362808		51427		UKB Neale v2
NEALE2_102330	Sweets intake	Diet measurement	-0.0100451		0.0368288		51427		UKB Neale v2
SAIGE_414	Other forms of chronic heart disease	Disease	-0.0748	0.927929	0.0371	1796	378899		UKB SAIGE
NEALE2_1379	Lamb/mutton intake	Diet measurement	0.00364552		0.0373884		359002		UKB Neale v2
NEALE2_30300_raw	High light scatter reticulocyte count	Hematological measurement	5.45297e-05		0.0375956		344729		UKB Neale v2
GCST004624	Sum eosinophil basophil counts	Hematological measurement	0.00774712		0.03787		171771	PMID:27863252	Astle WJ
GCST006910	Ischemic stroke (cardioembolic)	Cardiovascular	0.0416	1.04248	0.03809	7193	413304	PMID:29531354	Malik R
SAIGE_740_11	Osteoarthrosis, localized, primary	Musculoskeletal system	0.0338	1.03438	0.0381	9069	389591		UKB SAIGE
SAIGE_244_4	Hypothyroidism nos	Endocrine system	-0.028	0.972388	0.0383	14171	405600		UKB SAIGE
NEALE2_5257_raw	Corneal resistance factor (right)	Uncategorised	-0.0270793		0.0385672		76630		UKB Neale v2
SAIGE_292_1	Aphasia/speech disturbance	Uncategorised	-0.0807	0.92247	0.0386	1514	403897		UKB SAIGE
NEALE2_21002_raw	Weight	Anthropometric measurement	0.0731358		0.038961		360116		UKB Neale v2
SAIGE_523_32	Chronic periodontitis	Musculoskeletal system	0.132	1.14111	0.0391	561	398697		UKB SAIGE
NEALE2_12340_raw	Qrs duration	Cardiovascular measurement	0.384723		0.0396249		10815		UKB Neale v2
NEALE2_20003_1140865634	Omeprazole | treatment/medication code	Uncategorised	-0.021906	0.978332	0.0399064	21119	361141		UKB Neale v2
SAIGE_279_7	Other immunological findings	Uncategorised	-0.196	0.822012	0.0404	249	408721		UKB SAIGE
NEALE2_20001_1065	Thyroid cancer | cancer code, self-reported	Endocrine system	-0.168009	0.845346	0.0407527	339	361141		UKB Neale v2
NEALE2_4559	Family relationship satisfaction	Mental or behavioural disorder biomarker	-0.00801876		0.0420171		118818		UKB Neale v2
NEALE2_103130	Skin removed from poultry	Uncategorised	-0.222239	0.800724	0.0420776	194	11288		UKB Neale v2
NEALE2_30010_raw	Red blood cell (erythrocyte) count	Hematological measurement	0.00180908		0.0420828		350475		UKB Neale v2
NEALE2_4803_14	Yes, but not now, but have in the past | tinnitus	Uncategorised	0.028445	1.02885	0.0422128	13080	117882		UKB Neale v2
GCST004612	High light scatter reticulocyte percentage of red cells	Hematological measurement	0.00760684		0.0423		170763	PMID:27863252	Astle WJ
NEALE2_20107_8	High blood pressure | illnesses of father	Vital signs	0.0128124	1.01289	0.0427996	71136	315021		UKB Neale v2
NEALE2_40001_C221	Icd10: c22.1 intrahepatic bile duct carcinoma | underlying (primary) cause of death	Endocrine system	-0.277909	0.757366	0.0428753	122	9092		UKB Neale v2
NEALE2_20554_4	Use a helpline / voluntary organization | actions taken following self-harm	Uncategorised	-0.138042	0.871062	0.0431154	491	117733		UKB Neale v2
NEALE2_23098_raw	Weight	Anthropometric measurement	0.071803		0.0435127		354838		UKB Neale v2
NEALE2_20495	Avoided activities or situations because of previous stressful experience in past month	Mental or behavioural disorder biomarker	-0.00601515		0.0435529		117868		UKB Neale v2
NEALE2_20003_1140877892	Voltarol emulgel | treatment/medication code	Drug use measurement	-0.204198	0.815301	0.0436961	223	361141		UKB Neale v2
NEALE2_20003_1140911698	Slozem 120mg m/r capsule | treatment/medication code	Drug use measurement	0.253015	1.2879	0.0438412	145	361141		UKB Neale v2
NEALE2_20002_1528	Macular degeneration | non-cancer illness code, self-reported	Nervous system	-0.20913	0.81129	0.0439556	212	361141		UKB Neale v2
SAIGE_800_4	Fracture of patella	Musculoskeletal system	0.11	1.11628	0.044	768	388533		UKB SAIGE
SAIGE_348_7	Coma	Uncategorised	-0.16	0.852144	0.0443	361	395570		UKB SAIGE
SAIGE_564_9	Personal history of diseases of digestive system	Disease	-0.0254	0.97492	0.0443	15392	350175		UKB SAIGE
SAIGE_733_6	Costochondritis	Uncategorised	0.268	1.30735	0.0444	129	391170		UKB SAIGE
NEALE2_1757	Facial ageing	Biological process	-0.00258657		0.0444743		330409		UKB Neale v2
NEALE2_20003_1140916980	Zantac 75 tablet | treatment/medication code	Drug use measurement	0.214132	1.23879	0.0446324	201	361141		UKB Neale v2
NEALE2_5992	Ecg, phase duration	Uncategorised	-0.0313505	0.969136	0.0447132	11289	53998		UKB Neale v2
NEALE2_22644_raw	Consecutive night shifts during mixed shift periods	Uncategorised	-0.0668807		0.0451416		19344		UKB Neale v2
SAIGE_452	Other venous embolism and thrombosis	Cardiovascular	-0.128	0.879853	0.0452	558	370150		UKB SAIGE
NEALE2_3571	Back pain for 3+ months	Uncategorised	-0.0215437	0.978687	0.0457198	28500	90555		UKB Neale v2
SAIGE_151	Cancer of stomach	Digestive system	0.128	1.13655	0.0458	554	393926		UKB SAIGE
NEALE2_1299	Salad / raw vegetable intake	Diet measurement	0.00345246		0.0459697		339601		UKB Neale v2
NEALE2_20428	Professional informed about anxiety	Nervous system	0.0322835	1.03281	0.0459717	14128	36366		UKB Neale v2
NEALE2_20003_1140864952	Lisinopril+hydrochlorothiazide 10mg/12.5mg tablet | treatment/medication code	Drug use measurement	-0.269536	0.763734	0.0461952	125	361141		UKB Neale v2
NEALE2_20003_1140871112	Vitamin e product | treatment/medication code	Drug use measurement	0.0816477	1.08507	0.0463511	1364	361141		UKB Neale v2
NEALE2_20003_1141171948	Adcal 600mg chewable tablet | treatment/medication code	Drug use measurement	-0.0926916	0.911475	0.0467653	1051	361141		UKB Neale v2
SAIGE_580_2	Nephrotic syndrome without mention of glomerulonephritis	Urinary system	0.139	1.14912	0.0468	469	398071		UKB SAIGE
NEALE2_20003_1141168122	Solpadol capsule | treatment/medication code	Drug use measurement	-0.205658	0.814111	0.0470947	213	361141		UKB Neale v2
NEALE2_20003_1140870570	Vitamin b12 preparation | treatment/medication code	Drug use measurement	-0.0898052	0.914109	0.047347	1117	361141		UKB Neale v2
NEALE2_20001_1055	Chronic lymphocytic | cancer code, self-reported	Hematologic	0.194423	1.21461	0.047698	237	361141		UKB Neale v2
SAIGE_473_4	Voice disturbance	Respiratory system	-0.0909	0.913109	0.0477	1086	391131		UKB SAIGE
SAIGE_613_8	Other specified disorders of breast	Disease	-0.165	0.847894	0.0481	328	407306		UKB SAIGE
SAIGE_356	Hereditary and idiopathic peripheral neuropathy	Nervous system	0.242	1.27379	0.0482	152	407004		UKB SAIGE
SAIGE_200	Myeloproliferative disease	Hematologic	-0.0949	0.909464	0.0483	995	405461		UKB SAIGE
SAIGE_752_1	Neural tube defects	Uncategorised	-0.187	0.829444	0.0483	256	408650		UKB SAIGE
SAIGE_752_11	Spina bifida	Nervous system	-0.206	0.813833	0.0486	210	408604		UKB SAIGE
NEALE2_20002_1407	Burns | non-cancer illness code, self-reported	Disease	-0.162101	0.850355	0.0487097	338	361141		UKB Neale v2
NEALE2_4244_raw	Mean signal-to-noise ratio (snr), (right)	Uncategorised	56.2563		0.0487578		116636		UKB Neale v2
NEALE2_6033_raw	Maximum heart rate during fitness test	Cardiovascular measurement	-0.245077		0.0493224		53984		UKB Neale v2
SAIGE_573_3	Hepatomegaly	Uncategorised	-0.173	0.841138	0.0495	297	400352		UKB SAIGE
SAIGE_008_6	Viral enteritis	Uncategorised	-0.101	0.903933	0.0498	862	400832		UKB SAIGE

## Sheet: 7_100334426_C_T-rs7384878
Study ID	Trait	Trait Category	Beta	Odds Ratio	P-value	N Cases	N Overall	PMID	Author (Year)
GCST005921	Family history of Alzheimer's disease	Mental or behavioural disorder biomarker	0.0644	1.06652	1.291e-10	42034	314278	PMID:29777097	Marioni RE
NEALE2_30020_raw	Haemoglobin concentration	Hematological measurement	0.0150125		2.48957e-09		350474		UKB Neale v2
NEALE2_102_raw	Pulse rate, automated reading	Diet measurement	-0.167961		1.11991e-08		340162		UKB Neale v2
SAIGE_1002	Symptoms concerning nutrition, metabolism, and development	Uncategorised	-0.109	0.89673	2e-07	5512	408961		UKB SAIGE
GCST005923	Maternal history of Alzheimer's disease	Mental or behavioural disorder biomarker	0.0605856	1.06246	1.02471e-06	27696	288676	PMID:29777097	Marioni RE
NEALE2_30060_raw	Mean corpuscular haemoglobin concentration	Hematological measurement	0.0131375		1.45341e-06		350468		UKB Neale v2
NEALE2_20110_10	Alzheimer's disease/dementia | illnesses of mother	Nervous system	0.0440285	1.04501	1.96269e-06	28507	331041		UKB Neale v2
GCST002245	Alzheimer's disease (late onset)	Nervous system	0.0839	1.08752	2.947e-06	17008	54162	PMID:24162737	Lambert JC
NEALE2_5084_raw	Spherical power (right)	Eye measurement	0.0713249		2.97827e-06		77983		UKB Neale v2
NEALE2_6177_100	None of the above | medication for cholesterol, blood pressure or diabetes	Uncategorised	0.0336969	1.03427	7.28483e-06	54968	165340		UKB Neale v2
NEALE2_6162_1	Car/motor vehicle | types of transport used (excluding work)	Uncategorised	0.0275828	1.02797	1.148e-05	73865	359324		UKB Neale v2
NEALE2_6177_2	Blood pressure medication | medication for cholesterol, blood pressure or diabetes	Uncategorised	-0.0358693	0.964766	1.74662e-05	40987	165340		UKB Neale v2
NEALE2_20002_1512	Umbilical hernia | non-cancer illness code, self-reported	Uncategorised	-0.362629	0.695845	1.75502e-05	328	361141		UKB Neale v2
NEALE2_30280_raw	Immature reticulocyte fraction	Hematological measurement	-0.000674129		1.84614e-05		344728		UKB Neale v2
GCST005920	Paternal history of Alzheimer's disease	Mental or behavioural disorder biomarker	0.0716661	1.0743	2.56153e-05	14338	260279	PMID:29777097	Marioni RE
GCST004605	Mean corpuscular hemoglobin concentration	Hematological measurement	0.0154524		3.973e-05		172851	PMID:27863252	Astle WJ
NEALE2_20107_10	Alzheimer's disease/dementia | illnesses of father	Nervous system	0.05056	1.05186	4.98339e-05	15022	312666		UKB Neale v2
SAIGE_361	Retinal detachments and defects	Nervous system	-0.109	0.89673	6.33e-05	3263	401024		UKB SAIGE
NEALE2_5085_raw	Spherical power (left)	Eye measurement	0.0611172		7.72407e-05		77739		UKB Neale v2
NEALE2_30030_raw	Haematocrit percentage	Uncategorised	0.0289219		9.80255e-05		350475		UKB Neale v2
NEALE2_4194_raw	Pulse rate	Cardiovascular measurement	-0.196117		0.000115884		118850		UKB Neale v2
GCST004628	Immature fraction of reticulocytes	Hematological measurement	-0.0145659		0.0001585		170548	PMID:27863252	Astle WJ
GCST004612	High light scatter reticulocyte percentage of red cells	Hematological measurement	-0.0141558		0.0002767		170763	PMID:27863252	Astle WJ
NEALE2_30010_raw	Red blood cell (erythrocyte) count	Hematological measurement	0.00324103		0.000318855		350475		UKB Neale v2
SAIGE_070	Viral hepatitis	Endocrine system	-0.157	0.854704	0.000363	1215	404531		UKB SAIGE
SAIGE_496	Chronic airway obstruction	Respiratory system	-0.055	0.946485	0.000395	10502	386007		UKB SAIGE
NEALE2_6177_1	Cholesterol lowering medication | medication for cholesterol, blood pressure or diabetes	Uncategorised	-0.0297663	0.970672	0.000483443	38057	165340		UKB Neale v2
GCST004615	Hemoglobin concentration	Hematological measurement	0.013429		0.0004873		172925	PMID:27863252	Astle WJ
NEALE2_2217_raw	Age started wearing glasses or contact lenses	Uncategorised	0.15793		0.000531792		310992		UKB Neale v2
GCST004611	High light scatter reticulocyte count	Hematological measurement	-0.0133676		0.0005961		170761	PMID:27863252	Astle WJ
GCST004616	Platelet distribution width	Hematological measurement	-0.0133392		0.0006317		164433	PMID:27863252	Astle WJ
NEALE2_22502	Cough on most days	Uncategorised	0.0499286	1.0512	0.0006566	12593	91787		UKB Neale v2
NEALE2_20002_1065	Hypertension | non-cancer illness code, self-reported	Cardiovascular	-0.0188477	0.981329	0.000826984	93560	361141		UKB Neale v2
NEALE2_30110_raw	Platelet distribution width	Hematological measurement	-0.00441659		0.000836057		350470		UKB Neale v2
NEALE2_6150_100	None of the above | vascular/heart problems diagnosed by doctor	Uncategorised	0.017893	1.01805	0.000863573	106855	360420		UKB Neale v2
NEALE2_1548	Variation in diet	Diet measurement	0.00496536		0.000994509		359752		UKB Neale v2
SAIGE_496_1	Emphysema	Respiratory system	-0.122	0.885148	0.00105	1727	377232		UKB SAIGE
NEALE2_2714	Age when periods started (menarche)	Temporal measurement	-0.00837247		0.00115594		188644		UKB Neale v2
NEALE2_20002_1394	Peripheral nerve injury | non-cancer illness code, self-reported	Nervous system	-0.326561	0.721401	0.00129524	227	361141		UKB Neale v2
NEALE2_5324_2	Right eye only | ever had cataract surgery	Uncategorised	-0.257983	0.772608	0.00133204	379	5799		UKB Neale v2
NEALE2_30070_raw	Red blood cell (erythrocyte) distribution width	Hematological measurement	-0.00780131		0.00138332		350473		UKB Neale v2
NEALE2_46_raw	Hand grip strength (left)	Anthropometric measurement	-0.0614418		0.00139116		359704		UKB Neale v2
NEALE2_47_raw	Hand grip strength (right)	Anthropometric measurement	-0.0610519		0.00149195		359729		UKB Neale v2
NEALE2_5254_raw	Intra-ocular pressure, corneal-compensated (right)	Eye measurement	-0.0756046		0.00158787		76630		UKB Neale v2
GCST004630	Mean corpuscular hemoglobin	Hematological measurement	0.0118999		0.001955		172332	PMID:27863252	Astle WJ
NEALE2_20003_1140862574	Pulmicort ls 50micrograms inhaler | treatment/medication code	Drug use measurement	-0.200342	0.81845	0.00211512	551	361141		UKB Neale v2
NEALE2_20110_101	None of the above (group 2) | illnesses of mother	Uncategorised	-0.0193516	0.980834	0.00233064	76684	334401		UKB Neale v2
NEALE2_20110_5	Breast cancer | illnesses of mother	Integumentary system	0.0286865	1.0291	0.00248506	27622	330828		UKB Neale v2
SAIGE_070_9	Hepatitis nos	Endocrine system	-0.224	0.799315	0.00252	428	403744		UKB SAIGE
NEALE2_20002_1508	Jaundice (unknown cause) | non-cancer illness code, self-reported	Uncategorised	0.266496	1.30538	0.00271969	296	361141		UKB Neale v2
NEALE2_6150_4	High blood pressure | vascular/heart problems diagnosed by doctor	Vital signs	-0.0166548	0.983483	0.00284969	97139	360420		UKB Neale v2
NEALE2_20003_1140881474	Normacol granules | treatment/medication code	Drug use measurement	0.351814	1.42164	0.00312253	165	361141		UKB Neale v2
GCST005194	Coronary artery disease	Cardiovascular	-0.0182	0.981965	0.003372	34541	296525	PMID:29212778	van der Harst P
NEALE2_2724	Had menopause	Phenotype	0.013995	1.01409	0.00378699	43829	163184		UKB Neale v2
GCST005073	Triglyceride levels	Lipid or lipoprotein measurement	0.05		0.00405398		9745	PMID:28887542	Prins BP
NEALE2_100023_raw	Starch	Diet measurement	1.00611		0.00474011		51453		UKB Neale v2
NEALE2_22504	Bring up phlegm/sputum/mucus on most days	Uncategorised	0.0505142	1.05181	0.00506974	7808	91787		UKB Neale v2
NEALE2_20003_1140860840	Nitrolingual 400micrograms spray | treatment/medication code	Drug use measurement	0.219437	1.24538	0.00515379	380	361141		UKB Neale v2
SAIGE_361_1	Retinal detachment with retinal defect	Nervous system	-0.115	0.891366	0.00532	1392	399153		UKB SAIGE
NEALE2_738	Average total household income before tax	Uncategorised	-0.00836966		0.0053518		311028		UKB Neale v2
NEALE2_2844	Had other major operations	Uncategorised	0.0203745	1.02058	0.00560581	63035	192470		UKB Neale v2
GCST005064	Aspartate aminotransferase levels	Liver disease biomarker	-0.01		0.00566372		9463	PMID:28887542	Prins BP
SAIGE_695_4	Lupus (localized and systemic)	Uncategorised	0.207	1.22998	0.00581	418	401783		UKB SAIGE
NEALE2_6147_1	For short-sightedness, i.e. only or mainly for distance viewing such as driving, cinema etc (called 'myopia') | reason for glasses/contact lenses	Uncategorised	-0.025612	0.974713	0.00595686	29318	360677		UKB Neale v2
SAIGE_366	Cataract	Nervous system	-0.0312	0.969282	0.0061	20352	408961		UKB SAIGE
NEALE2_20002_1243	Psychological/psychiatric problem | non-cancer illness code, self-reported	Nervous system	0.219539	1.2455	0.00624579	363	361141		UKB Neale v2
NEALE2_5485	Leg pain when walking normally	Uncategorised	0.0528772	1.0543	0.00659143	10993	25305		UKB Neale v2
NEALE2_30050_raw	Mean corpuscular haemoglobin	Hematological measurement	0.0126948		0.00663896		350472		UKB Neale v2
NEALE2_20544_2	Schizophrenia | mental health problems ever diagnosed by a professional	Nervous system	-0.409103	0.664246	0.00666899	103	117706		UKB Neale v2
SAIGE_577_2	Chronic pancreatitis	Endocrine system	-0.183	0.832768	0.0068	514	406785		UKB SAIGE
NEALE2_30510_raw	Creatinine (enzymatic) in urine	Renal system measurement	-37.9		0.00683354		350812		UKB Neale v2
GCST006351	Anti-measles virus IgG levels	Antibody measurement	0.0340363		0.00691109		885	PMID:30053915	Scepanovic P
SAIGE_758_1	Chromosomal anomalies	Uncategorised	-0.416	0.65968	0.00706	99	408036		UKB SAIGE
NEALE2_20002_1278	Cataract | non-cancer illness code, self-reported	Nervous system	-0.0581371	0.943521	0.00707708	5045	361141		UKB Neale v2
NEALE2_1747_2	Red | hair colour (natural, before greying)	Phenotype	0.0325162	1.03305	0.00730899	16615	360270		UKB Neale v2
GCST004619	Reticulocyte fraction of red cells	Hematological measurement	-0.0104314		0.007442		170690	PMID:27863252	Astle WJ
NEALE2_670_1	Type of accommodation lived in: A house or bungalow	Uncategorised	0.023211	1.02348	0.00779318	33234	360088		UKB Neale v2
NEALE2_20414	Frequency of drinking alcohol	Biological process	-0.0145521		0.00833836		117914		UKB Neale v2
NEALE2_2237	Plays computer games	Uncategorised	0.00332062		0.00873288		360817		UKB Neale v2
GCST005413	Type 2 diabetes	Endocrine system	0.0452	1.04624	0.008762	12931	70127	PMID:29358691	Bonas-Guarch S
NEALE2_6159_5	Stomach or abdominal pain | pain type(s) experienced in last month	Phenotype	0.02394	1.02423	0.00881086	30306	360391		UKB Neale v2
NEALE2_20003_1140867888	Paroxetine | treatment/medication code	Drug use measurement	-0.115306	0.891094	0.00898213	1204	361141		UKB Neale v2
NEALE2_20003_1140864070	Kapake tablet | treatment/medication code	Drug use measurement	0.390822	1.4782	0.0091483	104	361141		UKB Neale v2
SAIGE_443	Peripheral vascular disease	Cardiovascular	0.0645	1.06663	0.00916	3927	404522		UKB SAIGE
GCST004988	Breast cancer	Integumentary system	0.0179	1.01806	0.009378	76192	139274	PMID:29059683	Michailidou K
SAIGE_1013	Asphyxia and hypoxemia	Hypoxia	-0.257	0.773368	0.00949	238	408961		UKB SAIGE
NEALE2_30300_raw	High light scatter reticulocyte count	Hematological measurement	-6.86777e-05		0.00965329		344729		UKB Neale v2
SAIGE_426_21	First degree av block	Uncategorised	-0.126	0.881615	0.0099	988	381907		UKB SAIGE
SAIGE_290	Delirium dementia and amnestic and other cognitive disorders	Uncategorised	0.0888	1.09286	0.0104	1970	404353		UKB SAIGE
SAIGE_758	Chromosomal anomalies and genetic disorders	Uncategorised	-0.285	0.752014	0.0107	189	408126		UKB SAIGE
NEALE2_20002_1094	Deep venous thrombosis (dvt) | non-cancer illness code, self-reported	Hematologic	0.0461836	1.04727	0.0108469	7237	361141		UKB Neale v2
NEALE2_4728	Leg pain on walking	Uncategorised	0.0271561	1.02753	0.0109437	25997	118905		UKB Neale v2
GCST005195	Coronary artery disease	Cardiovascular	-0.0193177	0.980868	0.011	122733	547261	PMID:29212778	van der Harst P
SAIGE_528	Diseases of the oral soft tissues, excluding lesions specific for gingiva and tongue	Uncategorised	0.0623	1.06428	0.0113	3939	407262		UKB SAIGE
NEALE2_20022_raw	Birth weight	Anthropometric measurement	-0.00560472		0.0114475		205475		UKB Neale v2
NEALE2_1835	Mother still alive	Uncategorised	-0.0112847	0.988779	0.0116445	140246	355029		UKB Neale v2
NEALE2_20003_1193	Omega-3/fish oil supplement | treatment/medication code	Drug use measurement	0.0334237	1.03399	0.0118578	13689	361141		UKB Neale v2
NEALE2_20003_1140884308	Hydroxychloroquine | treatment/medication code	Drug use measurement	0.167893	1.18281	0.0125728	517	361141		UKB Neale v2
NEALE2_5262_raw	Intra-ocular pressure, corneal-compensated (left)	Eye measurement	-0.0599199		0.0126		76510		UKB Neale v2
NEALE2_2395_3	Pattern 3 | hair/balding pattern	Hair morphology measurement	0.0210192	1.02124	0.0126306	44304	165649		UKB Neale v2
SAIGE_850	Hemorrhage or hematoma complicating a procedure	Uncategorised	-0.0528	0.94857	0.0127	5329	400258		UKB SAIGE
NEALE2_20003_2038459704	Carbamazepine | treatment/medication code	Uncategorised	0.162303	1.17622	0.0127765	551	361141		UKB Neale v2
NEALE2_20110_6	Chronic bronchitis/emphysema | illnesses of mother	Respiratory system	-0.027054	0.973309	0.0135838	19637	331008		UKB Neale v2
NEALE2_6148_4	Cataract | eye problems/disorders	Nervous system	-0.0364821	0.964175	0.0137348	11194	117890		UKB Neale v2
NEALE2_20003_1140864286	Flixotide 25micrograms inhaler | treatment/medication code	Drug use measurement	-0.152445	0.858606	0.0141082	607	361141		UKB Neale v2
GCST004621	Red cell distribution width	Hematological measurement	-0.00943111		0.01411		171529	PMID:27863252	Astle WJ
SAIGE_979	Adverse drug events and drug allergies	Disease	0.143	1.15373	0.0142	695	382492		UKB SAIGE
NEALE2_23108_raw	Impedance of leg (left)	Uncategorised	-0.202178		0.0142019		354811		UKB Neale v2
NEALE2_102930	Egg consumers	Diet measurement	0.0403577	1.04118	0.0142845	10817	51427		UKB Neale v2
NEALE2_20003_1141146428	Fexofenadine | treatment/medication code	Drug use measurement	0.110545	1.11689	0.0145725	1145	361141		UKB Neale v2
SAIGE_090	Sexually transmitted infections (not hiv or hepatitis)	Uncategorised	0.439	1.55116	0.0146	73	408961		UKB SAIGE
GCST004608	Granulocyte percentage of myeloid white cells	Hematological measurement	-0.00946715		0.01466		169545	PMID:27863252	Astle WJ
NEALE2_20003_1141188146	Simvador 10mg tablet | treatment/medication code	Drug use measurement	-0.163869	0.848853	0.0147743	517	361141		UKB Neale v2
SAIGE_695_41	Cutaneous lupus erythematosus	Immune system	0.328	1.38819	0.015	129	401494		UKB SAIGE
GCST004131	Inflammatory bowel disease	Immune system	-0.0331	0.967442	0.01521	25042	59957	PMID:28067908	de Lange KM
NEALE2_826	Job involves shift work	Uncategorised	0.00675938		0.0154293		204783		UKB Neale v2
GCST004609	Monocyte percentage of white cells	Hematological measurement	0.0093675		0.01546		170494	PMID:27863252	Astle WJ
NEALE2_23106_raw	Impedance of whole body	Uncategorised	-0.411218		0.0157103		354795		UKB Neale v2
NEALE2_20003_1140861166	Dilzem sr 60mg long acting m/r capsule | treatment/medication code	Drug use measurement	-0.286403	0.75096	0.0158112	166	361141		UKB Neale v2
NEALE2_30520_raw	Potassium in urine	Uncategorised	-0.209592		0.0158223		350053		UKB Neale v2
GCST004622	Reticulocyte count	Hematological measurement	-0.00935521		0.01645		170641	PMID:27863252	Astle WJ
SAIGE_316_1	Polyneuropathy due to drugs	Nervous system	0.475	1.60801	0.0166	60	379415		UKB SAIGE
NEALE2_20003_1141146234	Atorvastatin | treatment/medication code	Drug use measurement	-0.0354473	0.965174	0.0167245	10805	361141		UKB Neale v2
NEALE2_20411_0	No | ever been injured or injured someone else through drinking alcohol	Diet measurement	0.0515649	1.05292	0.0173253	5093	118002		UKB Neale v2
SAIGE_415_1	Acute pulmonary heart disease	Uncategorised	0.421	1.52348	0.0175	75	402450		UKB SAIGE
SAIGE_415_11	Pulmonary embolism and infarction, acute	Cardiovascular	0.421	1.52348	0.0175	75	402450		UKB SAIGE
NEALE2_20002_1377	Polymyalgia rheumatica | non-cancer illness code, self-reported	Musculoskeletal system	-0.132297	0.876081	0.0175833	753	361141		UKB Neale v2
SAIGE_286_1	Congenital coagulation defects	Hematologic	0.167	1.18175	0.0176	473	406754		UKB SAIGE
SAIGE_857	Mechanical complication of unspecified genitourinary device, implant, and graft	Uncategorised	-0.103	0.902127	0.0178	1241	396170		UKB SAIGE
NEALE2_20002_1485	Irregular heart beat | non-cancer illness code, self-reported	Cardiovascular	0.151937	1.16409	0.0182321	565	361141		UKB Neale v2
NEALE2_5843_3	Both eyes | which eye(s) affected by myopia (short sight)	Uncategorised	-0.0682258	0.93405	0.0182959	3133	29317		UKB Neale v2
SAIGE_443_9	Peripheral vascular disease, unspecified	Cardiovascular	0.072	1.07466	0.0188	2566	403161		UKB SAIGE
NEALE2_30090_raw	Platelet crit	Hematological measurement	0.000282203		0.0188926		350471		UKB Neale v2
NEALE2_2267	Use of sun/uv protection	Uncategorised	0.00515955		0.0189857		358559		UKB Neale v2
NEALE2_2834	Bilateral oophorectomy (both ovaries removed)	Uncategorised	0.0295472	1.02999	0.0195778	15629	191515		UKB Neale v2
NEALE2_20002_1631	Fracture clavicle / collar bone | non-cancer illness code, self-reported	Musculoskeletal system	0.176193	1.19267	0.0198164	409	361141		UKB Neale v2
SAIGE_496_21	Obstructive chronic bronchitis	Respiratory system	-0.0695	0.93286	0.0199	2698	378203		UKB SAIGE
NEALE2_30260_raw	Mean reticulocyte volume	Uncategorised	-0.0468023		0.0201174		344728		UKB Neale v2
SAIGE_751_1	Congenital anomalies of genital organs	Uncategorised	-0.132	0.876341	0.0202	732	407462		UKB SAIGE
NEALE2_84_raw	Cancer year/age first occurred	Uncategorised	12.9884		0.0202411		30871		UKB Neale v2
NEALE2_20003_1141156846	Amias 2mg tablet | treatment/medication code	Drug use measurement	-0.179953	0.835309	0.0204778	388	361141		UKB Neale v2
SAIGE_300_8	Acute reaction to stress	Nervous system	-0.316	0.729059	0.021	125	365601		UKB SAIGE
NEALE2_20002_1281	Retinal detachment | non-cancer illness code, self-reported	Nervous system	-0.101171	0.903779	0.0210339	1219	361141		UKB Neale v2
NEALE2_6152_5	Blood clot in the leg (dvt) | blood clot, dvt, bronchitis, emphysema, asthma, rhinitis, eczema, allergy diagnosed by doctor	Hematologic	0.0412902	1.04215	0.0214151	7386	360527		UKB Neale v2
NEALE2_20002_1465	Osteoarthritis | non-cancer illness code, self-reported	Musculoskeletal system	0.0208634	1.02108	0.0214757	30046	361141		UKB Neale v2
SAIGE_803_2	Fracture of radius and ulna	Musculoskeletal system	0.0494	1.05064	0.0217	5246	393011		UKB SAIGE
SAIGE_530_9	Heartburn	Digestive system	0.0764	1.07939	0.0222	2100	371375		UKB SAIGE
SAIGE_414	Other forms of chronic heart disease	Disease	0.0827	1.08622	0.0228	1796	378899		UKB SAIGE
SAIGE_202_2	Non-hodgkins lymphoma	Hematologic	0.0825	1.086	0.0231	1793	406259		UKB SAIGE
NEALE2_20003_1140861998	Ventolin 100micrograms inhaler | treatment/medication code	Drug use measurement	-0.0342178	0.966361	0.0245764	10380	361141		UKB Neale v2
NEALE2_20002_1113	Emphysema/chronic bronchitis | non-cancer illness code, self-reported	Respiratory system	-0.0485642	0.952596	0.0249988	5031	361141		UKB Neale v2
SAIGE_276_11	Hyperosmolality and/or hypernatremia	Uncategorised	-0.221	0.801717	0.025	240	401746		UKB SAIGE
SAIGE_550_2	Diaphragmatic hernia	Endocrine system	0.0223	1.02255	0.0252	27126	388743		UKB SAIGE
NEALE2_5255_raw	Intra-ocular pressure, goldmann-correlated (right)	Eye measurement	-0.0486292		0.0253939		76630		UKB Neale v2
SAIGE_426_2	Atrioventricular [av] block	Uncategorised	-0.0744	0.9283	0.0254	2125	383044		UKB SAIGE
SAIGE_244_4	Hypothyroidism nos	Endocrine system	0.0304	1.03087	0.0259	14171	405600		UKB SAIGE
SAIGE_560_1	Paralytic ileus	Uncategorised	-0.149	0.861569	0.0263	522	335305		UKB SAIGE
NEALE2_20003_1140860954	Isosorbide mononitrate | treatment/medication code	Drug use measurement	0.0984951	1.10351	0.0263626	1189	361141		UKB Neale v2
NEALE2_20003_1141180036	Fybogel orange s/f granules | treatment/medication code	Drug use measurement	0.125225	1.1334	0.0264944	735	361141		UKB Neale v2
SAIGE_242_3	Exophthalmos	Uncategorised	0.289	1.33509	0.0267	138	391567		UKB SAIGE
NEALE2_6149_6	Dentures | mouth/teeth dental problems	Uncategorised	0.0143378	1.01444	0.0273454	60977	359841		UKB Neale v2
NEALE2_20002_1625	Cellulitis | non-cancer illness code, self-reported	Integumentary system	-0.221318	0.801462	0.0275094	232	361141		UKB Neale v2
SAIGE_426_23	Second degree av block	Uncategorised	-0.159	0.852996	0.0277	453	381372		UKB SAIGE
NEALE2_20454	Maximum frequency of taking cannabis	Biological process	-0.0206011		0.0278969		24798		UKB Neale v2
NEALE2_5181	Ever had eye surgery	Uncategorised	-0.0455105	0.95551	0.0285156	5825	79912		UKB Neale v2
NEALE2_30080_raw	Platelet count	Hematological measurement	0.327335		0.0286774		350474		UKB Neale v2
NEALE2_24011_raw	Traffic intensity on the nearest major road	Environmental exposure measurement	117.793		0.0290151		356078		UKB Neale v2
SAIGE_359_2	Myopathy	Musculoskeletal system	-0.176	0.838618	0.0293	359	407211		UKB SAIGE
NEALE2_5779	Antonym | fi11	Biological process	-0.0658887	0.936235	0.029383	3550	12493		UKB Neale v2
SAIGE_574_2	Calculus of bile duct	Uncategorised	-0.0654	0.936693	0.0295	2634	393941		UKB SAIGE
NEALE2_1448_2	Brown | bread type	Diet measurement	-0.0173367	0.982813	0.0298129	41518	348424		UKB Neale v2
NEALE2_20003_1140861778	Dipyridamole | treatment/medication code	Drug use measurement	-0.128471	0.879439	0.0301517	666	361141		UKB Neale v2
NEALE2_20097_2	Medium (175ml) | size of rose wine glass drunk	Alcohol consumption measurement	-0.11968	0.887204	0.0301717	773	51427		UKB Neale v2
SAIGE_442_8	Aneurysm of other specified artery	Uncategorised	0.235	1.26491	0.0302	200	400795		UKB SAIGE
NEALE2_20002_1387	Hayfever/allergic rhinitis | non-cancer illness code, self-reported	Immune system	0.0236319	1.02391	0.0306224	20667	361141		UKB Neale v2
SAIGE_244	Hypothyroidism	Endocrine system	0.0287	1.02912	0.0308	14871	406300		UKB SAIGE
SAIGE_527_1	Hypertrophy of salivary gland	Uncategorised	-0.361	0.696979	0.0308	84	403407		UKB SAIGE
NEALE2_6152_6	Emphysema/chronic bronchitis | blood clot, dvt, bronchitis, emphysema, asthma, rhinitis, eczema, allergy diagnosed by doctor	Respiratory system	-0.0424091	0.958478	0.0308221	6138	360527		UKB Neale v2
SAIGE_151	Cancer of stomach	Digestive system	0.141	1.15142	0.0309	554	393926		UKB SAIGE
NEALE2_20112_6	Chronic bronchitis/emphysema | illnesses of adopted father	Respiratory system	-0.165331	0.847613	0.0310105	453	2622		UKB Neale v2
NEALE2_20002_1312	Prolapsed disc/slipped disc | non-cancer illness code, self-reported	Musculoskeletal system	0.042806	1.04374	0.0314005	6006	361141		UKB Neale v2
NEALE2_3751	Chest pain or discomfort when walking uphill or hurrying	Uncategorised	-0.0341543	0.966422	0.0315168	11938	44867		UKB Neale v2
SAIGE_441	Vascular insufficiency of intestine	Uncategorised	-0.137	0.87197	0.0322	576	401171		UKB SAIGE
SAIGE_225_1	Benign neoplasm of brain, cranial nerves, meninges	Nervous system	-0.118	0.888696	0.0323	774	408013		UKB SAIGE
NEALE2_20002_1125	Pleurisy | non-cancer illness code, self-reported	Respiratory system	0.0936016	1.09812	0.0327768	1220	361141		UKB Neale v2
NEALE2_6145_3	Death of a close relative | illness, injury, bereavement, stress in last 2 years	Uncategorised	0.0133524	1.01344	0.0328443	75305	358836		UKB Neale v2
NEALE2_40001_C56	Icd10: c56 malignant neoplasm of ovary | underlying (primary) cause of death	Disease of genitourinary system	0.215246	1.24017	0.0331566	226	9092		UKB Neale v2
NEALE2_20001_1068	Sarcoma/fibrosarcoma | cancer code, self-reported	Disease	-0.232666	0.792418	0.0331831	196	361141		UKB Neale v2
NEALE2_22140	Doctor diagnosed lung cancer (not mesothelioma)	Respiratory system	0.309341	1.36253	0.0334305	111	91787		UKB Neale v2
GCST005071	Insulin-like growth factor 1 levels	Insulin like growth factor measurement	-1.43		0.0335329		9732	PMID:28887542	Prins BP
SAIGE_594_2	Calculus of lower urinary tract	Urinary system	-0.117	0.889585	0.0336	778	401783		UKB SAIGE
SAIGE_362_3	Other nondiabetic retinopathy	Nervous system	-0.256	0.774142	0.0336	161	397020		UKB SAIGE
NEALE2_102800	Cheese consumers	Diet measurement	-0.0286439	0.971762	0.0336085	23245	51427		UKB Neale v2
NEALE2_6151_7	Other bones | fractured bone site(s)	Musculoskeletal system	0.024289	1.02459	0.0337296	18787	359241		UKB Neale v2
NEALE2_2405	Number of children fathered	Reproductive behaviour measurement	0.00644915		0.0337468		165492		UKB Neale v2
NEALE2_1807_raw	Father's age at death	Temporal measurement	0.0798364		0.03413		266231		UKB Neale v2
NEALE2_100005_raw	Carbohydrate	Diet measurement	1.46916		0.0342339		51453		UKB Neale v2
GCST004604	Hematocrit	Hematological measurement	0.00810555		0.03446		173039	PMID:27863252	Astle WJ
SAIGE_613_9	Breast disorder nos	Disease	0.225	1.25232	0.0347	207	407185		UKB SAIGE
NEALE2_20002_1573	Shingles | non-cancer illness code, self-reported	Integumentary system	-0.17832	0.836675	0.0350096	327	361141		UKB Neale v2
NEALE2_20411_1	Yes, but not in the last year | ever been injured or injured someone else through drinking alcohol	Biological process	-0.0482191	0.952925	0.035329	4541	118002		UKB Neale v2
SAIGE_686_1	Carbuncle and furuncle	Uncategorised	0.0674	1.06972	0.0356	2302	399937		UKB SAIGE
NEALE2_20084_474	Evening primrose | vitamin and/or mineral supplement use	Uncategorised	0.0662044	1.06845	0.0357613	2374	51427		UKB Neale v2
GCST006360	IgA levels	Antibody measurement	-0.0170784		0.0362436		1000	PMID:30053915	Scepanovic P
SAIGE_946	Anaphylactic shock nos	Uncategorised	0.137	1.14683	0.0363	548	405365		UKB SAIGE
NEALE2_20003_1140871168	Voltarol 25mg e/c tablet | treatment/medication code	Drug use measurement	0.158855	1.17217	0.0364027	406	361141		UKB Neale v2
NEALE2_20003_1140852976	Multivitamins | treatment/medication code	Drug use measurement	0.0307099	1.03119	0.0367082	11148	361141		UKB Neale v2
NEALE2_20003_1140866466	Securon 40mg tablet | treatment/medication code	Drug use measurement	-0.307339	0.735401	0.0367217	108	361141		UKB Neale v2
NEALE2_20002_1200	Ureteric obstruction/hydronephrosis | non-cancer illness code, self-reported	Urinary system	0.200541	1.22206	0.0370087	253	361141		UKB Neale v2
NEALE2_20544_14	Autism, asperger's or autistic spectrum disorder | mental health problems ever diagnosed by a professional	Nervous system	0.245782	1.27862	0.037943	166	117707		UKB Neale v2
SAIGE_727	Other disorders of synovium, tendon, and bursa	Uncategorised	0.0369	1.03759	0.0381	7629	386340		UKB SAIGE
SAIGE_590	Pyelonephritis	Disease of genitourinary system	0.0872	1.09111	0.0387	1324	381260		UKB SAIGE
GCST006363	Anti-Helicobacter pylori IgG levels	Antibody measurement	0.0783514		0.0388225		175	PMID:30053915	Scepanovic P
NEALE2_20417	Tense, sore, or aching muscles during worst period of anxiety	Uncategorised	0.0348573	1.03547	0.0391699	12996	33301		UKB Neale v2
NEALE2_23110_raw	Impedance of arm (left)	Uncategorised	-0.205935		0.0393852		354807		UKB Neale v2
SAIGE_210	Benign neoplasm of lip, oral cavity, and pharynx	Digestive system	-0.1	0.904837	0.0399	984	407805		UKB SAIGE
NEALE2_20084_488	Other vitamin | vitamin and/or mineral supplement use	Uncategorised	0.0723438	1.07502	0.0400276	1937	51427		UKB Neale v2
NEALE2_3591	Ever had hysterectomy (womb removed)	Uncategorised	0.0270165	1.02738	0.0403774	13973	171413		UKB Neale v2
NEALE2_20003_1140888512	Amiloride | treatment/medication code	Drug use measurement	-0.278935	0.756589	0.0405869	126	361141		UKB Neale v2
NEALE2_5116_raw	3mm cylindrical power (right)	Eye measurement	0.00740742		0.0407137		75410		UKB Neale v2
SAIGE_803	Fracture of upper limb	Musculoskeletal system	0.0347	1.03531	0.0408	8521	396286		UKB SAIGE
SAIGE_286_12	Congenital deficiency of other clotting factors (including factor vii)	Uncategorised	0.178	1.19483	0.041	305	406586		UKB SAIGE
NEALE2_20151_raw	Forced vital capacity (fvc), best measure	Pulmonary function measurement	-0.00411369		0.041262		272338		UKB Neale v2
SAIGE_695_42	Systemic lupus erythematosus	Hematologic	0.169	1.18412	0.0414	342	401707		UKB SAIGE
NEALE2_20002_1633	Fracture upper arm / humerus / elbow | non-cancer illness code, self-reported	Musculoskeletal system	0.112896	1.11952	0.0414373	764	361141		UKB Neale v2
NEALE2_5111_raw	3mm asymmetry angle (left)	Eye measurement	0.935694		0.0415261		73818		UKB Neale v2
NEALE2_874_raw	Duration of walks	Uncategorised	0.436556		0.0419786		308989		UKB Neale v2
NEALE2_20002_1373	Connective tissue disorder | non-cancer illness code, self-reported	Disease	-0.249737	0.779006	0.042034	155	361141		UKB Neale v2
NEALE2_6146_1	Attendance allowance | attendance/disability/mobility allowance	Uncategorised	0.0619724	1.06393	0.0421582	2524	358597		UKB Neale v2
SAIGE_281_11	Pernicious anemia	Hematologic	-0.113	0.893151	0.0422	754	390780		UKB SAIGE
GCST006907	Ischemic stroke (large artery atherosclerosis)	Cardiovascular	0.0569	1.05855	0.04383	4373	410484	PMID:29531354	Malik R
NEALE2_20003_1140879658	Chlorpromazine | treatment/medication code	Uncategorised	-0.284876	0.752107	0.0439008	117	361141		UKB Neale v2
NEALE2_20003_1140916356	Losartan | treatment/medication code	Uncategorised	-0.0540351	0.947399	0.0439531	3268	361141		UKB Neale v2
SAIGE_977	Personal history of allergy to medicinal agents	Disease	0.201	1.22262	0.044	235	382032		UKB SAIGE
SAIGE_701_1	Keratoderma, acquired	Integumentary system	-0.33	0.718924	0.0442	87	403962		UKB SAIGE
NEALE2_6152_9	Hayfever, allergic rhinitis or eczema | blood clot, dvt, bronchitis, emphysema, asthma, rhinitis, eczema, allergy diagnosed by doctor	Immune system	0.0120596	1.01213	0.0442749	83407	360527		UKB Neale v2
NEALE2_1518	Hot drink temperature	Uncategorised	0.00291824		0.0443189		357256		UKB Neale v2
NEALE2_1940	Irritability	Uncategorised	-0.0115538	0.988513	0.0443611	96862	345231		UKB Neale v2
SAIGE_496_2	Chronic bronchitis	Respiratory system	-0.0575	0.944122	0.0449	2934	378439		UKB SAIGE
SAIGE_747	Cardiac and circulatory congenital anomalies	Cardiovascular	0.0584	1.06014	0.0451	2796	408961		UKB SAIGE
GCST004133	Ulcerative colitis	Immune system	-0.0346	0.965992	0.0457	12366	45975	PMID:28067908	de Lange KM
NEALE2_20002_99999	Unclassifiable | non-cancer illness code, self-reported	Uncategorised	0.0257145	1.02605	0.0462411	14597	361141		UKB Neale v2
NEALE2_6179_2	Glucosamine | mineral and other dietary supplements	Uncategorised	0.012595	1.01267	0.0464721	70218	360016		UKB Neale v2
NEALE2_4407	Average monthly red wine intake	Alcohol consumption measurement	0.0157624		0.0465983		26229		UKB Neale v2
NEALE2_3456	Number of cigarettes currently smoked daily (current cigarette smokers)	Biological process	-0.0136672		0.0473093		25348		UKB Neale v2
NEALE2_1160	Sleep duration	Sleep measurement	-0.00386141		0.0474679		359020		UKB Neale v2
SAIGE_1001	Foreign body injury	Uncategorised	-0.0871	0.916585	0.0484	1210	408961		UKB SAIGE
NEALE2_6179_100	None of the above | mineral and other dietary supplements	Uncategorised	-0.00985974	0.990189	0.0495349	155206	360016		UKB Neale v2

## Sheet: 5_140335105_T_C-rs2074612
Study ID	Trait	Trait Category	Beta	Odds Ratio	P-value	N Cases	N Overall	PMID	Author (Year)
GCST006250	Intelligence	Biological process	0.0175175		2.44e-10		269867	PMID:29942086	Savage JE
NEALE2_23106_raw	Impedance of whole body	Uncategorised	-0.988376		4.96929e-10		354795		UKB Neale v2
GCST006572	Cognitive performance	Cognitive function measurement	0.0175		1.19e-09		257841	PMID:30038396	Lee JJ
GCST002245	Alzheimer's disease (late onset)	Nervous system	-0.0817	0.921548	1.647e-07	17008	54162	PMID:24162737	Lambert JC
NEALE2_23110_raw	Impedance of arm (left)	Uncategorised	-0.470169		4.68093e-07		354807		UKB Neale v2
NEALE2_23109_raw	Impedance of arm (right)	Uncategorised	-0.440083		1.297e-06		354792		UKB Neale v2
NEALE2_23108_raw	Impedance of leg (left)	Uncategorised	-0.370513		1.47717e-06		354811		UKB Neale v2
NEALE2_20441	Ever had prolonged loss of interest in normal activities	Uncategorised	0.0396237	1.04042	2.25246e-06	46330	117727		UKB Neale v2
NEALE2_23107_raw	Impedance of leg (right)	Uncategorised	-0.359536		3.07201e-06		354817		UKB Neale v2
NEALE2_20459	General happiness with own health	Uncategorised	0.0181787		3.28613e-06		117753		UKB Neale v2
NEALE2_2000	Worry too long after embarrassment	Mental or behavioural disorder biomarker	0.0221809	1.02243	3.79383e-06	165310	346527		UKB Neale v2
NEALE2_2316	Wheeze or whistling in the chest in last year	Phenotype	0.0265889	1.02695	6.36145e-06	73828	354523		UKB Neale v2
NEALE2_20479	Ever thought that life not worth living	Uncategorised	0.0141149		8.9513e-06		117291		UKB Neale v2
NEALE2_23104_raw	Body mass index (bmi)	Anthropometric measurement	0.049438		1.17364e-05		354831		UKB Neale v2
NEALE2_30180_raw	Lymphocyte percentage	Hematological measurement	0.0761479		1.27066e-05		349861		UKB Neale v2
NEALE2_21001_raw	Body mass index (bmi)	Anthropometric measurement	0.0490258		1.28512e-05		359983		UKB Neale v2
NEALE2_6138_1	College or university degree | qualifications	Self reported educational attainment	0.0215909	1.02183	1.74061e-05	115981	357549		UKB Neale v2
NEALE2_2267	Use of sun/uv protection	Uncategorised	-0.00863238		2.61045e-05		358559		UKB Neale v2
NEALE2_20023_raw	Mean time to correctly identify matches	Cognitive function measurement	1.07574		2.87027e-05		358695		UKB Neale v2
NEALE2_20127_raw	Neuroticism score	Mental or behavioural disorder biomarker	0.034607		4.17322e-05		293006		UKB Neale v2
NEALE2_2030	Guilty feelings	Mental or behavioural disorder biomarker	0.021259	1.02149	5.51961e-05	100128	351907		UKB Neale v2
NEALE2_23120_raw	Arm fat mass (right)	Anthropometric measurement	0.00583103		7.05616e-05		354736		UKB Neale v2
NEALE2_20519	Recent feelings of tiredness or low energy	Tiredness measurement	0.0129997		0.000113632		117828		UKB Neale v2
NEALE2_6152_8	Asthma | blood clot, dvt, bronchitis, emphysema, asthma, rhinitis, eczema, allergy diagnosed by doctor	Respiratory system	0.0285987	1.02901	0.000117881	41633	360527		UKB Neale v2
NEALE2_23130_raw	Trunk predicted mass	Anthropometric measurement	0.0283969		0.000120774		354494		UKB Neale v2
NEALE2_20002_1111	Asthma | non-cancer illness code, self-reported	Respiratory system	0.02842	1.02883	0.000123629	41934	361141		UKB Neale v2
NEALE2_2492	Taking other prescription medications	Uncategorised	0.0178659	1.01803	0.000124405	168993	360027		UKB Neale v2
GCST006268	Reaction time	Cognitive function measurement	0.0066687		0.00012939		330069	PMID:29844566	Davies G
NEALE2_23129_raw	Trunk fat-free mass	Anthropometric measurement	0.0293901		0.000135874		354530		UKB Neale v2
NEALE2_23124_raw	Arm fat mass (left)	Anthropometric measurement	0.00615738		0.000172973		354673		UKB Neale v2
NEALE2_2395_4	Pattern 4 | hair/balding pattern	Hair morphology measurement	-0.0338128	0.966752	0.000186482	30225	165649		UKB Neale v2
NEALE2_23102_raw	Whole body water mass	Anthropometric measurement	0.0409689		0.000193722		354834		UKB Neale v2
NEALE2_49_raw	Hip circumference	Anthropometric measurement	0.080024		0.000225627		360521		UKB Neale v2
NEALE2_23105_raw	Basal metabolic rate	Metabolic rate measurement	7.35758		0.000233536		354825		UKB Neale v2
NEALE2_1940	Irritability	Uncategorised	0.0196892	1.01988	0.000241295	96862	345231		UKB Neale v2
NEALE2_20421	Ever felt worried, tense, or anxious for most of a month or longer	Nervous system	0.035455	1.03609	0.000245006	29351	110315		UKB Neale v2
NEALE2_20499	Ever sought or received professional help for mental distress	Mental or behavioural disorder biomarker	0.0303196	1.03078	0.000291429	46020	117677		UKB Neale v2
NEALE2_23101_raw	Whole body fat-free mass	Anthropometric measurement	0.053771		0.000315044		354808		UKB Neale v2
NEALE2_20460	Belief that own life is meaningful	Uncategorised	-0.0124944		0.000319166		115352		UKB Neale v2
GCST005232	Neuroticism	Mental or behavioural disorder biomarker	0.019953		0.000359087		329821	PMID:29255261	Luciano M
NEALE2_404_raw	Duration to first press of snap-button in each round	Uncategorised	1.00175		0.000382977		358500		UKB Neale v2
NEALE2_21002_raw	Weight	Anthropometric measurement	0.11745		0.000445199		360116		UKB Neale v2
NEALE2_20016_raw	Fluid intelligence score	Biological process	0.0303619		0.000451883		117131		UKB Neale v2
NEALE2_23123_raw	Arm fat percentage (left)	Anthropometric measurement	0.0629619		0.000452449		354707		UKB Neale v2
NEALE2_23098_raw	Weight	Anthropometric measurement	0.117737		0.000455505		354838		UKB Neale v2
NEALE2_23119_raw	Arm fat percentage (right)	Anthropometric measurement	0.0623392		0.000458971		354760		UKB Neale v2
NEALE2_20003_1140879634	Trazodone | treatment/medication code	Drug use measurement	0.219382	1.24531	0.000464704	519	361141		UKB Neale v2
SAIGE_386_1	Meniere's disease	Nervous system	-0.207	0.81302	0.000505	578	403405		UKB SAIGE
NEALE2_30200_raw	Neutrophill percentage	Hematological measurement	-0.0698116		0.000523913		349861		UKB Neale v2
NEALE2_20553_4	Ingesting a medication in excess of the normal dose | methods of self-harm used	Uncategorised	0.0924447	1.09685	0.000524122	2937	117733		UKB Neale v2
NEALE2_23126_raw	Arm predicted mass (left)	Anthropometric measurement	0.00361944		0.000621166		354653		UKB Neale v2
NEALE2_20516	Recent restlessness	Uncategorised	0.00674286		0.000640071		117786		UKB Neale v2
GCST004364	Intelligence	Biological process	-0.0209166		0.0006402		78308	PMID:28530673	Sniekers S
NEALE2_20508	Recent trouble concentrating on things	Uncategorised	0.00790147		0.000770836		117899		UKB Neale v2
NEALE2_1369	Beef intake	Diet measurement	-0.00651714		0.000805513		359784		UKB Neale v2
NEALE2_20500	Ever suffered mental distress preventing usual activities	Mental or behavioural disorder biomarker	0.0291936	1.02962	0.000842896	38681	116527		UKB Neale v2
NEALE2_3064_raw	Peak expiratory flow (pef)	Pulmonary function measurement	-0.84734		0.000879374		329404		UKB Neale v2
NEALE2_20002_1512	Umbilical hernia | non-cancer illness code, self-reported	Uncategorised	-0.260841	0.770404	0.000935239	328	361141		UKB Neale v2
NEALE2_23122_raw	Arm predicted mass (right)	Anthropometric measurement	0.00322468		0.00105383		354726		UKB Neale v2
NEALE2_48_raw	Waist circumference	Anthropometric measurement	0.0922341		0.00108312		360564		UKB Neale v2
NEALE2_23118_raw	Leg predicted mass (left)	Anthropometric measurement	0.00882989		0.00109759		354766		UKB Neale v2
NEALE2_23112_raw	Leg fat mass (right)	Anthropometric measurement	0.0121809		0.0011024		354807		UKB Neale v2
NEALE2_1468_2	Biscuit cereal (e.g. weetabix) | cereal type	Diet measurement	-0.0221289	0.978114	0.00114265	53310	299898		UKB Neale v2
NEALE2_23117_raw	Leg fat-free mass (left)	Anthropometric measurement	0.00930716		0.00125478		354771		UKB Neale v2
NEALE2_23114_raw	Leg predicted mass (right)	Anthropometric measurement	0.00862682		0.00139172		354798		UKB Neale v2
NEALE2_2188	Long-standing illness, disability or infirmity	Disease	0.0161938	1.01633	0.00141398	114798	352798		UKB Neale v2
SAIGE_250_5	Glycosuria or acetonuria	Urinary system	0.399	1.49033	0.00147	131	388887		UKB SAIGE
NEALE2_23125_raw	Arm fat-free mass (left)	Anthropometric measurement	0.00355897		0.00155086		354668		UKB Neale v2
NEALE2_23113_raw	Leg fat-free mass (right)	Anthropometric measurement	0.00910621		0.00155824		354798		UKB Neale v2
NEALE2_20544_15	Anxiety, nerves or generalized anxiety disorder | mental health problems ever diagnosed by a professional	Nervous system	0.0375545	1.03827	0.00157365	16730	117751		UKB Neale v2
SAIGE_253_3	Diabetes insipidus	Uncategorised	0.47	1.59999	0.00159	93	405479		UKB SAIGE
NEALE2_23116_raw	Leg fat mass (left)	Anthropometric measurement	0.0114936		0.00160617		354788		UKB Neale v2
NEALE2_23121_raw	Arm fat-free mass (right)	Anthropometric measurement	0.00329426		0.00161215		354732		UKB Neale v2
NEALE2_22614_2	Often | worked with pesticides	Uncategorised	-0.193129	0.824376	0.00166301	524	88019		UKB Neale v2
NEALE2_22619_1	Yes | breathing problems responsible for leaving job	Uncategorised	0.220949	1.24726	0.0017662	412	91149		UKB Neale v2
NEALE2_20418	Impact on normal roles during worst period of anxiety	Nervous system	0.0216137		0.00182689		36505		UKB Neale v2
NEALE2_20502	Ever had period extreme irritability	Uncategorised	0.029589	1.03003	0.00188	29747	114422		UKB Neale v2
NEALE2_1180	Morning/evening person (chronotype)	Sleep measurement	0.0071794		0.00203013		322488		UKB Neale v2
NEALE2_1428_0	Never/rarely use spread | spread type	Diet measurement	0.0241452	1.02444	0.00209634	36579	360291		UKB Neale v2
SAIGE_527_1	Hypertrophy of salivary gland	Uncategorised	0.479	1.61446	0.00224	84	403407		UKB SAIGE
SAIGE_1010	Other tests	Uncategorised	-0.057	0.944594	0.00232	5972	408961		UKB SAIGE
GCST004632	Lymphocyte percentage of white cells	Hematological measurement	0.0109645		0.002334		171748	PMID:27863252	Astle WJ
NEALE2_20446	Ever had prolonged feelings of sadness or depression	Uncategorised	0.0247878	1.0251	0.00248172	53389	117763		UKB Neale v2
NEALE2_4598	Ever depressed for a whole week	Mental or behavioural disorder biomarker	0.0248855	1.0252	0.00256051	54586	117705		UKB Neale v2
NEALE2_20485	Ever contemplated self-harm	Uncategorised	0.0069775		0.00261637		117610		UKB Neale v2
SAIGE_530_11	Gerd	Digestive system	-0.0372	0.963483	0.00264	14223	383498		UKB SAIGE
NEALE2_4282	Maximum digits remembered correctly	Uncategorised	0.0162056		0.00276358		36884		UKB Neale v2
NEALE2_2100	Seen a psychiatrist for nerves, anxiety, tension or depression	Uncategorised	0.0223148	1.02257	0.00278597	41233	359535		UKB Neale v2
NEALE2_20003_2038460150	Paracetamol | treatment/medication code	Uncategorised	-0.018172	0.981992	0.0028384	66347	361141		UKB Neale v2
SAIGE_963	Poisoning by primarily systemic agents	Disease	0.288	1.33376	0.00286	219	382016		UKB SAIGE
NEALE2_6164_4	Light diy (eg: pruning, watering the lawn) | types of physical activity in last 4 weeks	Uncategorised	0.0141369	1.01424	0.00287665	172584	359263		UKB Neale v2
NEALE2_20003_1141200072	Lyrica 25mg capsule | treatment/medication code	Drug use measurement	-0.394362	0.67411	0.00292011	116	361141		UKB Neale v2
NEALE2_5012	Chained arithmetic | fi8	Uncategorised	0.0318949	1.03241	0.00298848	26606	75692		UKB Neale v2
NEALE2_6152_100	None of the above | blood clot, dvt, bronchitis, emphysema, asthma, rhinitis, eczema, allergy diagnosed by doctor	Uncategorised	-0.0150111	0.985101	0.00307586	116005	360527		UKB Neale v2
GCST003498	Verbal-numerical reasoning	Biological process	0.0221755		0.00319145		36035	PMID:27046643	Davies G
NEALE2_20511	Recent poor appetite or overeating	Nervous system	0.00760296		0.00322695		117907		UKB Neale v2
NEALE2_20498	Felt very upset when reminded of stressful experience in past month	Mental or behavioural disorder biomarker	0.00977964		0.00323601		117893		UKB Neale v2
SAIGE_157	Pancreatic cancer	Endocrine system	-0.172	0.841979	0.00337	589	393961		UKB SAIGE
NEALE2_6146_2	Disability living allowance | attendance/disability/mobility allowance	Uncategorised	0.0340154	1.0346	0.0034195	15697	358597		UKB Neale v2
NEALE2_20154_raw	Forced expiratory volume in 1-second (fev1), predicted percentage	Pulmonary function measurement	0.204689		0.00345135		117241		UKB Neale v2
SAIGE_204_12	Lymphoid leukemia, chronic	Hematologic	0.186	1.20442	0.00349	506	404972		UKB SAIGE
NEALE2_20002_1494	Varicose veins | non-cancer illness code, self-reported	Uncategorised	-0.115756	0.890693	0.00350116	1299	361141		UKB Neale v2
SAIGE_426_91	Cardiac pacemaker in situ	Uncategorised	0.0875	1.09144	0.00369	2283	383202		UKB SAIGE
NEALE2_20003_1140926606	Salbutamol 100micrograms spacehaler | treatment/medication code	Drug use measurement	0.0872303	1.09115	0.00370543	2267	361141		UKB Neale v2
NEALE2_6154_3	Paracetamol | medication for pain relief, constipation, heartburn	Uncategorised	-0.0165686	0.983568	0.00384389	77936	357084		UKB Neale v2
NEALE2_20401	Ever addicted to any substance or behaviour	Uncategorised	0.0505953	1.0519	0.00395886	7023	116746		UKB Neale v2
NEALE2_1170	Getting up in morning	Uncategorised	-0.0051291		0.00409387		360231		UKB Neale v2
NEALE2_20126_3	Probable recurrent major depression (severe) | bipolar and major depression status	Nervous system	0.0530457	1.05448	0.00432179	6304	86895		UKB Neale v2
NEALE2_20003_1141176832	Seretide 50 evohaler | treatment/medication code	Drug use measurement	0.0623645	1.06435	0.00451681	4269	361141		UKB Neale v2
NEALE2_20438	Duration of worst depression	Uncategorised	0.0242721		0.00452551		65546		UKB Neale v2
NEALE2_2080	Frequency of tiredness / lethargy in last 2 weeks	Tiredness measurement	0.0055661		0.00475337		350580		UKB Neale v2
NEALE2_20546_4	Drugs or alcohol (more than once) | substances taken for depression	Uncategorised	0.0448549	1.04588	0.00479897	8627	117763		UKB Neale v2
NEALE2_20544_3	Any other type of psychosis or psychotic illness | mental health problems ever diagnosed by a professional	Nervous system	-0.189185	0.827634	0.0050771	450	117707		UKB Neale v2
NEALE2_6138_100	None of the above | qualifications	Uncategorised	-0.0170341	0.98311	0.00515969	61093	357549		UKB Neale v2
NEALE2_23100_raw	Whole body fat mass	Anthropometric measurement	0.0611825		0.00550049		354244		UKB Neale v2
NEALE2_135	Number of self-reported non-cancer illnesses	Uncategorised	0.00526555		0.00553269		361141		UKB Neale v2
NEALE2_20518	Recent changes in speed/amount of moving or speaking	Uncategorised	0.00406541		0.00558353		117868		UKB Neale v2
NEALE2_1249	Past tobacco smoking	Biological process	-0.00845411		0.00574748		332141		UKB Neale v2
SAIGE_274_2	Crystal arthropathies	Musculoskeletal system	-0.159	0.852996	0.00582	616	405814		UKB SAIGE
SAIGE_495	Asthma	Respiratory system	0.0262	1.02655	0.00583	26332	401837		UKB SAIGE
NEALE2_20497	Repeated disturbing thoughts of stressful experience in past month	Mental or behavioural disorder biomarker	0.00851432		0.00598598		117900		UKB Neale v2
NEALE2_20002_1421	Meniere's disease | non-cancer illness code, self-reported	Nervous system	-0.12218	0.884989	0.00603462	1031	361141		UKB Neale v2
NEALE2_20074_raw	Home location at assessment - east co-ordinate (rounded)	Uncategorised	-405.551		0.00610356		357793		UKB Neale v2
SAIGE_481	Influenza	Biological process	-0.216	0.805735	0.00623	328	398866		UKB SAIGE
NEALE2_3144_raw	Heel broadband ultrasound attenuation, direct entry	Bone measurement	-0.15688		0.00626738		206576		UKB Neale v2
NEALE2_20002_1200	Ureteric obstruction/hydronephrosis | non-cancer illness code, self-reported	Urinary system	0.244261	1.27668	0.0064917	253	361141		UKB Neale v2
NEALE2_20003_1140862572	Budesonide | treatment/medication code	Drug use measurement	0.140362	1.15069	0.00670966	761	361141		UKB Neale v2
NEALE2_22616_1	Yes | breathing problems during period of job	Uncategorised	0.0492151	1.05045	0.00671301	6697	91149		UKB Neale v2
NEALE2_104670	Vitamin supplement user	Environmental exposure measurement	0.0339236	1.03451	0.00695578	21119	51427		UKB Neale v2
NEALE2_104910	Time spent doing moderate physical activity	Physical activity measurement	0.0263571		0.00700765		51427		UKB Neale v2
NEALE2_20547_1	Talking therapies, such as psychotherapy, counselling, group therapy or cbt | activities undertaken to treat depression	Uncategorised	0.0266212	1.02698	0.00703811	25960	117763		UKB Neale v2
NEALE2_20002_1446	Anaemia | non-cancer illness code, self-reported	Hematologic	-0.15682	0.854858	0.00704772	602	361141		UKB Neale v2
NEALE2_20003_1141145630	Nitromin 400micrograms cfc-free spray | treatment/medication code	Drug use measurement	-0.374994	0.687293	0.00708637	105	361141		UKB Neale v2
NEALE2_20419	Difficulty concentrating during worst period of anxiety	Nervous system	0.0475874	1.04874	0.00716988	8479	34879		UKB Neale v2
NEALE2_1960	Fed-up feelings	Mental or behavioural disorder biomarker	0.0130085	1.01309	0.00722262	143332	353764		UKB Neale v2
NEALE2_20002_1463	Ulcerative colitis | non-cancer illness code, self-reported	Immune system	0.0875704	1.09152	0.00738264	1916	361141		UKB Neale v2
SAIGE_474_2	Chronic tonsillitis and adenoiditis	Uncategorised	-0.114	0.892258	0.00768	1126	391171		UKB SAIGE
NEALE2_20003_1140865800	Lactulose product | treatment/medication code	Drug use measurement	0.123102	1.131	0.00776621	954	361141		UKB Neale v2
SAIGE_574	Cholelithiasis and cholecystitis	Uncategorised	-0.0313	0.969185	0.0078	16225	407532		UKB SAIGE
NEALE2_20554_3	Need hospital treatment (eg a&e) | actions taken following self-harm	Uncategorised	0.0828791	1.08641	0.00805274	2125	117733		UKB Neale v2
NEALE2_2794_raw	Age started oral contraceptive pill	Uncategorised	-0.0354595		0.00866503		154112		UKB Neale v2
NEALE2_1418_3	Skimmed | milk type used	Diet measurement	0.0152964	1.01541	0.00883137	74087	360806		UKB Neale v2
NEALE2_6138_2	A levels/as levels or equivalent | qualifications	Self reported educational attainment	0.0136521	1.01375	0.00942469	98304	357549		UKB Neale v2
SAIGE_704_1	Alopecia	Uncategorised	-0.329	0.719643	0.00945	127	402484		UKB SAIGE
NEALE2_6146_100	None of the above | attendance/disability/mobility allowance	Uncategorised	-0.0263638	0.973981	0.00951407	20718	358597		UKB Neale v2
NEALE2_5201_raw	Logmar, final (right)	Eye measurement	0.00264745		0.00990025		79293		UKB Neale v2
NEALE2_20513	Recent thoughts of suicide or self-harm	Biological process	0.00303603		0.00990317		117177		UKB Neale v2
SAIGE_587	Kidney replaced by transpant	Uncategorised	0.192	1.21167	0.00993	369	397971		UKB SAIGE
GCST003496	Educational attainment	Self reported educational attainment	0.0110482		0.00993736		111114	PMID:27046643	Davies G
NEALE2_20003_1141192410	Rosuvastatin | treatment/medication code	Drug use measurement	0.0780519	1.08118	0.00998162	2227	361141		UKB Neale v2
NEALE2_3849	Number of pregnancy terminations	Disease	0.00918005		0.0102414		60099		UKB Neale v2
NEALE2_20160	Ever smoked	Biological process	0.012396	1.01247	0.0103432	141560	359751		UKB Neale v2
NEALE2_2020	Loneliness, isolation	Mental or behavioural disorder biomarker	0.0159385	1.01607	0.0103488	63508	355583		UKB Neale v2
NEALE2_20531	Victim of sexual assault	Uncategorised	0.0296706	1.03012	0.0103972	17230	116671		UKB Neale v2
NEALE2_102_raw	Pulse rate, automated reading	Diet measurement	-0.0702325		0.0105172		340162		UKB Neale v2
NEALE2_4290_raw	Duration screen displayed	Uncategorised	-2.26316		0.0105492		119729		UKB Neale v2
SAIGE_575	Other biliary tract disease	Digestive system	-0.059	0.942707	0.0107	3892	395199		UKB SAIGE
SAIGE_198_4	Secondary malignant neoplasm of liver	Disease	-0.0712	0.931276	0.011	2638	373242		UKB SAIGE
NEALE2_20003_1140866116	Frusemide | treatment/medication code	Uncategorised	0.145268	1.15635	0.0110273	624	361141		UKB Neale v2
NEALE2_23111_raw	Leg fat percentage (right)	Anthropometric measurement	0.0333059		0.0110741		354811		UKB Neale v2
SAIGE_994_2	Sepsis	Uncategorised	-0.0684	0.933887	0.0111	2811	408961		UKB SAIGE
SAIGE_994	Sepsis and sirs	Uncategorised	-0.0684	0.933887	0.0111	2811	408961		UKB SAIGE
NEALE2_23115_raw	Leg fat percentage (left)	Anthropometric measurement	0.0316189		0.0111825		354791		UKB Neale v2
NEALE2_20550_1	Talking therapies, such as psychotherapy, counselling, group therapy or cbt | activities undertaken to treat anxiety	Uncategorised	0.0339892	1.03457	0.0112069	12858	98990		UKB Neale v2
NEALE2_4717	Shortness of breath walking on level ground	Phenotype	0.034108	1.0347	0.0114355	12418	118006		UKB Neale v2
NEALE2_1468_4	Muesli | cereal type	Diet measurement	0.0161564	1.01629	0.0119848	61523	299898		UKB Neale v2
NEALE2_4631	Ever unenthusiastic/disinterested for a whole week	Mental or behavioural disorder biomarker	0.0216664	1.0219	0.0121413	42374	115145		UKB Neale v2
NEALE2_20002_1137	Other abdominal problem | non-cancer illness code, self-reported	Phenotype	0.174238	1.19034	0.0121797	422	361141		UKB Neale v2
NEALE2_6164_3	Strenuous sports | types of physical activity in last 4 weeks	Physical activity measurement	-0.0190502	0.98113	0.012362	37297	359263		UKB Neale v2
NEALE2_4260	Round of numeric memory test	Uncategorised	0.0156773		0.0124491		37575		UKB Neale v2
NEALE2_5959	Previously smoked cigarettes on most/all days	Biological process	0.168045	1.18299	0.0125329	660	2005		UKB Neale v2
SAIGE_327	Sleep disorders	Nervous system	0.0501	1.05138	0.0126	5238	408961		UKB SAIGE
NEALE2_20514	Recent lack of interest or pleasure in doing things	Uncategorised	0.00587563		0.012635		117757		UKB Neale v2
NEALE2_22618_0	No | breathing problems improved/stopped away from workplace or on holiday	Diet measurement	0.0552215	1.05677	0.0126873	4382	91149		UKB Neale v2
NEALE2_20546_3	Medication prescribed to you (for at least two weeks) | substances taken for depression	Uncategorised	0.0240056	1.0243	0.0127128	28351	117763		UKB Neale v2
GCST003724	Bipolar disorder	Nervous system	-0.0562	0.94535	0.01277	7647	34950	PMID:27329760	Hou L
GCST005904	Major depressive disorder (probable)	Nervous system	0.0032279	1.00323	0.0129152	30603	174519	PMID:29662059	Howard DM
NEALE2_20126_0	No bipolar or depression | bipolar and major depression status	Nervous system	-0.0264512	0.973896	0.01293	24070	86895		UKB Neale v2
NEALE2_6138_5	Nvq or hnd or hnc or equivalent | qualifications	Self reported educational attainment	-0.0150204	0.985092	0.0129398	66544	357549		UKB Neale v2
SAIGE_530_3	Stricture and stenosis of esophagus	Uncategorised	0.082	1.08546	0.013	1874	371149		UKB SAIGE
NEALE2_4283	Number of rounds of numeric memory test performed	Uncategorised	0.0155586		0.0130877		37646		UKB Neale v2
SAIGE_274_21	Chondrocalcinosis	Uncategorised	-0.15	0.860708	0.0132	560	405758		UKB SAIGE
SAIGE_278_1	Obesity	Disease	0.0353	1.03593	0.0133	10799	408792		UKB SAIGE
GCST005071	Insulin-like growth factor 1 levels	Insulin like growth factor measurement	1.55		0.0135078		9732	PMID:28887542	Prins BP
SAIGE_425_8	Other cardiomyopathy	Cardiovascular	-0.464	0.628764	0.0138	58	405837		UKB SAIGE
NEALE2_20001_1061	Basal cell carcinoma | cancer code, self-reported	Integumentary system	-0.0600312	0.941735	0.0139609	3441	361141		UKB Neale v2
NEALE2_20003_1140856342	Syndol tablet | treatment/medication code	Drug use measurement	-0.206103	0.813749	0.0140938	289	361141		UKB Neale v2
NEALE2_20002_1433	Cerebral palsy | non-cancer illness code, self-reported	Nervous system	-0.315495	0.729428	0.0142206	123	361141		UKB Neale v2
SAIGE_204_1	Lymphoid leukemia	Hematologic	0.146	1.1572	0.0143	578	405044		UKB SAIGE
SAIGE_278	Overweight, obesity and other hyperalimentation	Disease	0.0347	1.03531	0.0143	10968	408961		UKB SAIGE
NEALE2_2149	Lifetime number of sexual partners	Uncategorised	0.00494858		0.014402		296609		UKB Neale v2
NEALE2_20003_1141178052	Zapain caplet | treatment/medication code	Drug use measurement	-0.302098	0.739265	0.0146379	133	361141		UKB Neale v2
NEALE2_22609_1	Sometimes | workplace very dusty	Uncategorised	0.024196	1.02449	0.0146904	31586	89965		UKB Neale v2
NEALE2_2050	Frequency of depressed mood in last 2 weeks	Nervous system	0.00355001		0.0147647		345957		UKB Neale v2
NEALE2_40001_C259	Icd10: c25.9 pancreas, unspecified | underlying (primary) cause of death	Uncategorised	-0.178278	0.83671	0.0151689	396	9092		UKB Neale v2
NEALE2_20428	Professional informed about anxiety	Nervous system	0.0372284	1.03793	0.0154134	14128	36366		UKB Neale v2
GCST005350	Total body bone mineral density (age 45-60)	Bone measurement	-0.0263		0.01544		18805	PMID:29304378	Medina-Gomez C
SAIGE_416	Cardiomegaly	Phenotype	0.0687	1.07111	0.0157	2573	404948		UKB SAIGE
NEALE2_1990	Tense / 'highly strung'	Mental or behavioural disorder biomarker	0.0153634	1.01548	0.0157081	60513	350159		UKB Neale v2
SAIGE_454	Varicose veins	Uncategorised	-0.0327	0.967829	0.0158	12172	381764		UKB SAIGE
NEALE2_20477	Ever talked to a health professional about unusual or psychotic experiences	Nervous system	-0.110423	0.895455	0.0160573	1225	5788		UKB Neale v2
SAIGE_561_1	Diarrhea	Uncategorised	-0.16	0.852144	0.0161	465	335248		UKB SAIGE
SAIGE_716_2	Unspecified monoarthritis	Uncategorised	-0.0288	0.971611	0.0161	15790	381609		UKB SAIGE
NEALE2_4979	Family relationship calculation | fi5	Uncategorised	0.02032	1.02053	0.0161521	55922	113356		UKB Neale v2
GCST004633	Neutrophil percentage of white cells	Hematological measurement	-0.00867459		0.01622		171542	PMID:27863252	Astle WJ
SAIGE_703	Diseases of nail, nos	Uncategorised	-0.096	0.908464	0.0163	1287	403644		UKB SAIGE
NEALE2_20111_4	Bowel cancer | illnesses of siblings	Digestive system	0.0412233	1.04208	0.0163602	6727	279242		UKB Neale v2
NEALE2_100160	Low calorie drink intake	Diet measurement	0.0144048		0.0165526		51427		UKB Neale v2
SAIGE_426_9	Cardiac pacemaker/device in situ	Uncategorised	0.0689	1.07133	0.0171	2487	383406		UKB SAIGE
NEALE2_20116_1	Previous | smoking status	Biological process	0.0116377	1.01171	0.0174962	127550	359706		UKB Neale v2
NEALE2_46_raw	Hand grip strength (left)	Anthropometric measurement	-0.0424366		0.0179975		359704		UKB Neale v2
GCST006475	Depressed affect	Nervous system	0.0055		0.01826		357957	PMID:29942085	Nagel M
SAIGE_379_3	Aphakia and other disorders of lens	Uncategorised	-0.0795	0.923578	0.0184	1825	403070		UKB SAIGE
NEALE2_1080	Time spent using computer	Uncategorised	0.0049027		0.0184641		280750		UKB Neale v2
NEALE2_4559	Family relationship satisfaction	Mental or behavioural disorder biomarker	0.00876767		0.0184924		118818		UKB Neale v2
NEALE2_4119_raw	Ankle spacing width (right)	Uncategorised	0.0393036		0.0186058		114614		UKB Neale v2
NEALE2_20517	Trouble falling or staying asleep, or sleeping too much	Nervous system	0.00878322		0.0186243		117822		UKB Neale v2
NEALE2_20002_1293	Bone disorder | non-cancer illness code, self-reported	Musculoskeletal system	-0.116438	0.890085	0.0190633	827	361141		UKB Neale v2
NEALE2_20505	Recent easy annoyance or irritability	Uncategorised	0.00570153		0.0190751		117483		UKB Neale v2
SAIGE_359	Muscular dystrophies and other myopathies	Uncategorised	-0.155	0.856415	0.0191	470	407322		UKB SAIGE
SAIGE_473_4	Voice disturbance	Respiratory system	0.101	1.10628	0.0192	1086	391131		UKB SAIGE
NEALE2_20084_478	Vitamin c | vitamin and/or mineral supplement use	Uncategorised	0.0600555	1.0619	0.0194992	3291	51427		UKB Neale v2
NEALE2_103990	Vegetable consumers	Diet measurement	-0.0382601	0.962463	0.0197614	9068	51427		UKB Neale v2
NEALE2_20116_0	Never | smoking status	Biological process	-0.0109971	0.989063	0.019763	164638	359706		UKB Neale v2
NEALE2_5157_raw	6mm asymmetry index (left)	Eye measurement	0.16557		0.0197754		40683		UKB Neale v2
GCST005902	Depression (broad)	Nervous system	0.002753	1.00276	0.0203095	113769	322580	PMID:29662059	Howard DM
NEALE2_20003_1140909786	Beclometasone | treatment/medication code	Drug use measurement	0.0576826	1.05938	0.0207997	3299	361141		UKB Neale v2
NEALE2_2365	Ever had prostate specific antigen (psa) test	Uncategorised	0.0166925	1.01683	0.0210338	49459	158108		UKB Neale v2
NEALE2_20002_1240	Neurological injury/trauma | non-cancer illness code, self-reported	Nervous system	0.322886	1.38111	0.0210414	104	361141		UKB Neale v2
NEALE2_4407	Average monthly red wine intake	Alcohol consumption measurement	-0.0169546		0.0214022		26229		UKB Neale v2
SAIGE_454_1	Varicose veins of lower extremity	Uncategorised	-0.0317	0.968797	0.0215	11697	381289		UKB SAIGE
NEALE2_20003_1140881856	Salbutamol | treatment/medication code	Drug use measurement	0.0501748	1.05145	0.0217845	4305	361141		UKB Neale v2
NEALE2_20002_1632	Fracture shoulder / scapula | non-cancer illness code, self-reported	Musculoskeletal system	-0.227835	0.796256	0.0222863	205	361141		UKB Neale v2
SAIGE_870_3	Other open wound of head and face	Phenotype	-0.0606	0.9412	0.0227	2919	403345		UKB SAIGE
NEALE2_20003_1140923336	Co-tenidone | treatment/medication code	Drug use measurement	-0.140763	0.868695	0.0229495	532	361141		UKB Neale v2
NEALE2_30090_raw	Platelet crit	Hematological measurement	-0.000254942		0.0230773		350471		UKB Neale v2
NEALE2_2090	Seen doctor (gp) for nerves, anxiety, tension or depression	Uncategorised	0.0112116	1.01127	0.0232537	123528	358693		UKB Neale v2
NEALE2_23128_raw	Trunk fat mass	Anthropometric measurement	0.0278624		0.023342		354597		UKB Neale v2
SAIGE_338_2	Chronic pain	Uncategorised	0.166	1.18057	0.0236	382	408572		UKB SAIGE
NEALE2_20110_3	Lung cancer | illnesses of mother	Respiratory system	-0.0274075	0.972965	0.0237548	13689	330689		UKB Neale v2
NEALE2_20507	Recent feelings of inadequacy	Uncategorised	0.00558542		0.0237579		117502		UKB Neale v2
SAIGE_947	Urticaria	Integumentary system	0.166	1.18057	0.0249	373	405190		UKB SAIGE
SAIGE_728	Disorders of muscle, ligament, and fascia	Uncategorised	-0.0486	0.952562	0.0255	4488	383199		UKB SAIGE
NEALE2_6147_2	For long-sightedness, i.e. for distance and near, but particularly for near tasks like reading (called 'hypermetropia') | reason for glasses/contact lenses	Uncategorised	0.0263798	1.02673	0.0260169	15091	360677		UKB Neale v2
NEALE2_20003_1140873480	Minocycline | treatment/medication code	Uncategorised	0.250328	1.28445	0.0260467	161	361141		UKB Neale v2
NEALE2_20002_1371	Sarcoidosis | non-cancer illness code, self-reported	Uncategorised	-0.119575	0.887298	0.0262258	705	361141		UKB Neale v2
NEALE2_24006_raw	Particulate matter air pollution (pm2.5); 2010	Environmental exposure measurement	0.00568433		0.0262744		329886		UKB Neale v2
SAIGE_957	Injury to other and unspecified nerves	Uncategorised	0.193	1.21288	0.0263	271	408539		UKB SAIGE
SAIGE_172_2	Other non-epithelial cancer of skin	Integumentary system	-0.0312	0.969282	0.0266	11149	406220		UKB SAIGE
SAIGE_870	Open wounds of head; neck; and trunk	Phenotype	-0.0515	0.949804	0.0266	3837	404263		UKB SAIGE
GCST004627	Lymphocyte counts	Hematological measurement	0.00807066		0.02667		171643	PMID:27863252	Astle WJ
NEALE2_20003_1140882776	Fucibet cream | treatment/medication code	Drug use measurement	-0.219726	0.802739	0.0267786	207	361141		UKB Neale v2
SAIGE_455	Hemorrhoids	Cardiovascular	-0.0216	0.978632	0.0269	23896	393488		UKB SAIGE
NEALE2_22619_0	No | breathing problems responsible for leaving job	Diet measurement	0.0443122	1.04531	0.0271174	5412	91149		UKB Neale v2
NEALE2_6162_100	None of the above | types of transport used (excluding work)	Uncategorised	0.111935	1.11844	0.0271568	795	359324		UKB Neale v2
NEALE2_22618_1	Yes | breathing problems improved/stopped away from workplace or on holiday	Uncategorised	0.0618022	1.06375	0.0272327	2688	91149		UKB Neale v2
NEALE2_20510	Recent feelings of depression	Uncategorised	0.00516832		0.0272523		117656		UKB Neale v2
NEALE2_5001	Synonym | fi7	Uncategorised	0.0327662	1.03331	0.0273589	10534	84560		UKB Neale v2
SAIGE_714	Rheumatoid arthritis and other inflammatory polyarthropathies	Immune system	0.0458	1.04687	0.0277	4879	369964		UKB SAIGE
NEALE2_1478	Salt added to food	Diet measurement	-0.00442645		0.0278812		360954		UKB Neale v2
NEALE2_20544_11	Depression | mental health problems ever diagnosed by a professional	Nervous system	0.02213	1.02238	0.0279896	25087	117782		UKB Neale v2
NEALE2_20515	Recent trouble relaxing	Uncategorised	0.00623034		0.0280448		117706		UKB Neale v2
GCST005070	Urea levels	Renal system measurement	-0.01		0.0281458		9818	PMID:28887542	Prins BP
NEALE2_1468_5	Other (e.g. cornflakes, frosties) | cereal type	Diet measurement	0.0143697	1.01447	0.0282802	58105	299898		UKB Neale v2
NEALE2_20096_3	Large (250ml) | size of red wine glass drunk	Alcohol consumption measurement	0.116267	1.1233	0.0283346	735	51427		UKB Neale v2
NEALE2_1930	Miserableness	Mental or behavioural disorder biomarker	0.010427	1.01048	0.028468	151752	355182		UKB Neale v2
SAIGE_250_23	Type 2 diabetes with ophthalmic manifestations	Endocrine system	0.087	1.0909	0.029	1298	390054		UKB SAIGE
NEALE2_20003_1140867504	Priadel 200mg m/r tablet | treatment/medication code	Drug use measurement	-0.197872	0.820475	0.0290392	248	361141		UKB Neale v2
NEALE2_20003_1141167940	Maxalt 5mg tablet | treatment/medication code	Drug use measurement	0.219475	1.24542	0.0292315	201	361141		UKB Neale v2
NEALE2_1727	Ease of skin tanning	Uncategorised	0.00512565		0.0292453		353697		UKB Neale v2
SAIGE_337_1	Peripheral autonomic neuropathy	Uncategorised	0.367	1.4434	0.0294	72	395281		UKB SAIGE
SAIGE_281_13	Folate-deficiency anemia	Abnormality of metabolism/homeostasis	-0.228	0.796124	0.0294	186	390212		UKB SAIGE
NEALE2_6157_1	Illness or ill health | why stopped smoking	Uncategorised	0.0320784	1.0326	0.0295583	10637	88516		UKB Neale v2
NEALE2_20494	Felt irritable or had angry outbursts in past month	Uncategorised	0.0101353		0.0296698		52816		UKB Neale v2
SAIGE_282	Hereditary hemolytic anemias	Hematologic	-0.249	0.77958	0.0297	156	390182		UKB SAIGE
NEALE2_3143_raw	Ankle spacing width	Uncategorised	0.0268625		0.0301451		206589		UKB Neale v2
NEALE2_20487	Felt hated by family member as a child	Uncategorised	0.00673391		0.0303697		117749		UKB Neale v2
GCST003499	Reaction time	Cognitive function measurement	0.00925684		0.0304953		111483	PMID:27046643	Davies G
NEALE2_5100_raw	3mm weak meridian angle (right)	Eye measurement	-0.72665		0.0305463		75410		UKB Neale v2
NEALE2_3005	Fracture resulting from simple fall	Musculoskeletal system	-0.0322195	0.968294	0.030703	13926	34310		UKB Neale v2
NEALE2_20003_1195	Vitamin c product | treatment/medication code	Drug use measurement	0.098982	1.10405	0.0307893	972	361141		UKB Neale v2
SAIGE_574_1	Cholelithiasis	Urinary system	-0.0274	0.972972	0.0308	13777	405084		UKB SAIGE
NEALE2_20001_1035	Bladder cancer | cancer code, self-reported	Urinary system	0.106029	1.11185	0.0309764	843	361141		UKB Neale v2
SAIGE_835	Internal derangement of knee	Disease	-0.0258	0.97453	0.031	15430	406887		UKB SAIGE
GCST006363	Anti-Helicobacter pylori IgG levels	Antibody measurement	0.0728552		0.0311209		175	PMID:30053915	Scepanovic P
NEALE2_1428_1	Butter/spreadable butter | spread type	Diet measurement	-0.01061	0.989446	0.0312956	131190	360291		UKB Neale v2
NEALE2_20003_1140874138	Ciprofloxacin | treatment/medication code	Uncategorised	0.258775	1.29534	0.0313258	141	361141		UKB Neale v2
NEALE2_5115_raw	3mm cylindrical power angle (right)	Eye measurement	-0.721534		0.0318134		75401		UKB Neale v2
NEALE2_20001_1011	Tongue cancer | cancer code, self-reported	Digestive system	0.276229	1.31815	0.031829	123	361141		UKB Neale v2
NEALE2_20003_1140922714	Dorzolamide | treatment/medication code	Drug use measurement	0.30321	1.3542	0.0318802	102	361141		UKB Neale v2
SAIGE_252	Disorders of parathyroid gland	Endocrine system	-0.104	0.901225	0.0323	877	406263		UKB SAIGE
NEALE2_20003_1141151284	Naratriptan | treatment/medication code	Drug use measurement	-0.184541	0.831486	0.0323371	274	361141		UKB Neale v2
SAIGE_374_1	Ectropion or entropion	Uncategorised	-0.0937	0.910556	0.0325	1068	400374		UKB SAIGE
NEALE2_94_raw	Diastolic blood pressure, manual reading	Vital signs	-0.17463		0.0327174		31281		UKB Neale v2
NEALE2_6145_6	Financial difficulties | illness, injury, bereavement, stress in last 2 years	Uncategorised	0.0157437	1.01587	0.0331171	40670	358836		UKB Neale v2
SAIGE_214	Lipoma	Musculoskeletal system	-0.0385	0.962232	0.0334	6271	407884		UKB SAIGE
SAIGE_344	Other paralytic syndromes	Uncategorised	0.118	1.12524	0.0336	660	395869		UKB SAIGE
NEALE2_3859_5	Other reason | reason former drinker stopped drinking alcohol	Uncategorised	-0.0542111	0.947232	0.0337378	5528	12110		UKB Neale v2
NEALE2_2040	Risk taking	Mental or behavioural disorder biomarker	0.0114402	1.01151	0.0344358	90500	348549		UKB Neale v2
SAIGE_703_1	Ingrowing nail	Uncategorised	-0.0972	0.907375	0.0346	970	403327		UKB SAIGE
SAIGE_574_3	Cholecystitis without cholelithiasis	Endocrine system	-0.058	0.94365	0.0346	2761	394068		UKB SAIGE
NEALE2_1070	Time spent watching television (tv)	Uncategorised	-0.00379159		0.0349031		341859		UKB Neale v2
NEALE2_20003_1140865786	Bisacodyl | treatment/medication code	Drug use measurement	0.25431	1.28957	0.0350021	140	361141		UKB Neale v2
SAIGE_726_1	Enthesopathy	Musculoskeletal system	0.0313	1.03179	0.0352	9668	388379		UKB SAIGE
GCST005058	HDL cholesterol	Lipid or lipoprotein measurement	-0.03		0.035301		9796	PMID:28887542	Prins BP
NEALE2_20003_1140883664	Pizotifen | treatment/medication code	Drug use measurement	-0.126286	0.881363	0.0355324	565	361141		UKB Neale v2
NEALE2_20003_1140884696	Clobetasone | treatment/medication code	Drug use measurement	0.278221	1.32078	0.0357589	116	361141		UKB Neale v2
SAIGE_756_5	Congenital osteodystrophies	Uncategorised	0.144	1.15488	0.0358	437	408268		UKB SAIGE
NEALE2_100001_raw	Food weight	Uncategorised	11.9417		0.0360226		51453		UKB Neale v2
SAIGE_596_5	Functional disorders of bladder	Disease	-0.0735	0.929136	0.0365	1664	396363		UKB SAIGE
SAIGE_574_12	Cholelithiasis with other cholecystitis	Urinary system	-0.0411	0.959733	0.0366	5472	396779		UKB SAIGE
SAIGE_535_1	Acute gastritis	Digestive system	-0.0871	0.916585	0.0367	1184	379308		UKB SAIGE
SAIGE_526_5	Inflammatory conditions of jaw	Digestive system	0.285	1.32976	0.0368	110	398246		UKB SAIGE
NEALE2_2744	Birth weight of first child	Anthropometric measurement	-0.00586188		0.0372907		155202		UKB Neale v2
SAIGE_728_2	Laxity of ligament or hypermobility syndrome	Uncategorised	-0.146	0.864158	0.0375	416	379127		UKB SAIGE
NEALE2_20128	Number of fluid intelligence questions attempted within time limit	Biological process	0.00764972		0.0375658		117131		UKB Neale v2
SAIGE_716	Other arthropathies	Musculoskeletal system	-0.0168	0.98334	0.0376	38715	404534		UKB SAIGE
NEALE2_22644_raw	Consecutive night shifts during mixed shift periods	Uncategorised	-0.0656482		0.037857		19344		UKB Neale v2
NEALE2_20003_1141157126	Montelukast product | treatment/medication code	Drug use measurement	0.114386	1.12118	0.0378874	672	361141		UKB Neale v2
NEALE2_4990	Conditional arithmetic | fi6	Uncategorised	0.0197524	1.01995	0.0382828	32237	102181		UKB Neale v2
SAIGE_716_9	Arthropathy nos	Uncategorised	-0.017	0.983144	0.0384	37043	402862		UKB SAIGE
NEALE2_20003_1140910498	Flu - influenza vaccine | treatment/medication code	Drug use measurement	-0.247047	0.781104	0.0391452	142	361141		UKB Neale v2
NEALE2_12336_raw	Ventricular rate	Cardiovascular measurement	-0.304147		0.0397637		10817		UKB Neale v2
NEALE2_2335	Chest pain or discomfort	Uncategorised	0.0134565	1.01355	0.0397685	56233	357507		UKB Neale v2
SAIGE_426	Cardiac conduction disorders	Cardiovascular	0.0359	1.03655	0.0401	6959	387878		UKB SAIGE
NEALE2_2178	Overall health rating	Uncategorised	0.0035314		0.0402244		359681		UKB Neale v2
SAIGE_250_21	Type 2 diabetes with ketoacidosis	Endocrine system	-0.286	0.751263	0.0404	105	388861		UKB SAIGE
NEALE2_3536_raw	Age started hormone-replacement therapy (hrt)	Uncategorised	0.0563938		0.0404959		68299		UKB Neale v2
NEALE2_20003_1140884600	Metformin | treatment/medication code	Uncategorised	0.031118	1.03161	0.0405666	8968	361141		UKB Neale v2
GCST006355	Anti-hepatitis B virus core antigen (HBc) IgG levels	Antibody measurement	-0.0474069		0.040588		15	PMID:30053915	Scepanovic P
SAIGE_348_8	Encephalopathy, not elsewhere classified	Uncategorised	-0.19	0.826959	0.0406	237	395446		UKB SAIGE
NEALE2_100022	Alcohol	Alcohol consumption measurement	0.0106112		0.041121		51453		UKB Neale v2
SAIGE_458_2	Iatrogenic hypotension	Cardiovascular	0.19	1.20925	0.0414	235	388140		UKB SAIGE
NEALE2_3859_1	Illness or ill health | reason former drinker stopped drinking alcohol	Uncategorised	0.0596688	1.06148	0.0415627	3179	12110		UKB Neale v2
NEALE2_20002_1275	Retinal problem | non-cancer illness code, self-reported	Nervous system	-0.115662	0.890776	0.0419065	631	361141		UKB Neale v2
NEALE2_20521	Belittlement by partner or ex-partner as an adult	Uncategorised	0.00756835		0.0419255		117741		UKB Neale v2
NEALE2_1508_3	Ground coffee (include espresso, filter etc) | coffee type	Biological process	0.0128357	1.01292	0.0429624	64962	283449		UKB Neale v2
SAIGE_374	Other disorders of eyelids	Disease	-0.0386	0.962135	0.043	5726	405032		UKB SAIGE
NEALE2_6145_2	Serious illness, injury or assault of a close relative | illness, injury, bereavement, stress in last 2 years	Uncategorised	0.0149917	1.0151	0.0431211	41459	358836		UKB Neale v2
SAIGE_530_1	Esophagitis, gerd and related diseases	Uncategorised	-0.0174	0.982751	0.0435	32108	401383		UKB SAIGE
NEALE2_20546_1	Unprescribed medication (more than once) | substances taken for depression	Uncategorised	0.0456833	1.04674	0.0435258	4111	117763		UKB Neale v2
NEALE2_100170	Fizzy drink intake	Diet measurement	-0.00836006		0.0436989		51427		UKB Neale v2
NEALE2_767_raw	Length of working week for main job	Uncategorised	0.0726504		0.0451098		202304		UKB Neale v2
NEALE2_78_raw	Heel bone mineral density (bmd) t-score, automated	Bone measurement	-0.00742236		0.0451522		206589		UKB Neale v2
NEALE2_1150_3	Equally left and right | usual side of head for mobile phone use	Uncategorised	0.0209719	1.02119	0.0451529	19852	303009		UKB Neale v2
NEALE2_3147_raw	Heel quantitative ultrasound index (qui), direct entry	Bone measurement	-0.131449		0.0451913		206589		UKB Neale v2
NEALE2_3669	Lifetime number of same-sex sexual partners	Uncategorised	0.0231814		0.0452631		9387		UKB Neale v2
NEALE2_30190_raw	Monocyte percentage	Hematological measurement	-0.0128091		0.0456139		349861		UKB Neale v2
SAIGE_389_4	Tinnitus	Uncategorised	0.126	1.13428	0.0457	515	405077		UKB SAIGE
NEALE2_20002_1276	Diabetic eye disease | non-cancer illness code, self-reported	Disease	0.107676	1.11369	0.0461932	699	361141		UKB Neale v2
NEALE2_20003_1141166006	Telmisartan | treatment/medication code	Drug use measurement	0.117552	1.12474	0.0469806	582	361141		UKB Neale v2
NEALE2_20003_1140865634	Omeprazole | treatment/medication code	Uncategorised	-0.0199908	0.980208	0.0470367	21119	361141		UKB Neale v2
NEALE2_20554_6	Receive help from friends / family / neighbours | actions taken following self-harm	Uncategorised	0.0748987	1.07777	0.0470487	1453	117733		UKB Neale v2
NEALE2_20002_1405	Other renal/kidney problem | non-cancer illness code, self-reported	Urinary system	-0.0731205	0.929489	0.0473554	1504	361141		UKB Neale v2
NEALE2_20002_1474	Hiatus hernia | non-cancer illness code, self-reported	Uncategorised	-0.0312709	0.969213	0.0473754	8340	361141		UKB Neale v2
SAIGE_446_4	Wegener's granulomatosis	Cardiovascular	-0.207	0.81302	0.0478	186	400781		UKB SAIGE
SAIGE_375_2	Epiphora	Uncategorised	-0.0939	0.910374	0.0485	899	402144		UKB SAIGE
NEALE2_3741	Stomach/abdominal pain for 3+ months	Phenotype	0.0326627	1.0332	0.0487159	13167	29747		UKB Neale v2
NEALE2_20002_1526	Polio / poliomyelitis | non-cancer illness code, self-reported	Nervous system	-0.175698	0.838871	0.0488854	256	361141		UKB Neale v2
NEALE2_20002_1510	Dyspepsia / indigestion | non-cancer illness code, self-reported	Digestive system	-0.131336	0.876923	0.0497423	455	361141		UKB Neale v2
NEALE2_20480	Ever self-harmed	Uncategorised	0.0399256	1.04073	0.0499159	5099	117733		UKB Neale v2
SAIGE_558	Noninfectious gastroenteritis	Digestive system	0.0231	1.02337	0.05	15747	350530		UKB SAIGE

## Sheet: 15_50709337_T_G-rs59685680
Study ID	Trait	Trait Category	Beta	Odds Ratio	P-value	N Cases	N Overall	PMID	Author (Year)
NEALE2_30140_raw	Neutrophill count	Hematological measurement	-0.0270774		1.42889e-10		349856		UKB Neale v2
GCST004610	White blood cell count	Hematological measurement	-0.0278059		5.707e-10		172435	PMID:27863252	Astle WJ
NEALE2_30000_raw	White blood cell (leukocyte) count	Hematological measurement	-0.0362551		2.7758e-09		350470		UKB Neale v2
GCST004626	Myeloid white cell count	Hematological measurement	-0.0264599		4.189e-09		169219	PMID:27863252	Astle WJ
GCST004613	Sum neutrophil eosinophil counts	Hematological measurement	-0.0262508		4.802e-09		170384	PMID:27863252	Astle WJ
GCST004614	Granulocyte count	Hematological measurement	-0.0255487		1.281e-08		169822	PMID:27863252	Astle WJ
GCST004629	Neutrophil count	Hematological measurement	-0.0244748		4.7e-08		170702	PMID:27863252	Astle WJ
GCST004620	Sum basophil neutrophil counts	Hematological measurement	-0.0239988		8.927e-08		170143	PMID:27863252	Astle WJ
GCST006979	Heel bone mineral density	Bone measurement	-0.0134921		6.8e-07		426824	PMID:30598549	Morris JA
NEALE2_23113_raw	Leg fat-free mass (right)	Anthropometric measurement	0.0152269		2.25239e-05		354798		UKB Neale v2
NEALE2_23114_raw	Leg predicted mass (right)	Anthropometric measurement	0.0142629		2.29637e-05		354798		UKB Neale v2
GCST002245	Alzheimer's disease (late onset)	Nervous system	-0.0814	0.921825	3.988e-05	17008	54162	PMID:24162737	Lambert JC
SAIGE_071	Human immunodeficiency virus [hiv] disease	Disease of genitourinary system	0.576	1.77891	0.000147	143	403459		UKB SAIGE
GCST004625	Monocyte count	Hematological measurement	-0.0168912		0.0001567		170721	PMID:27863252	Astle WJ
NEALE2_23118_raw	Leg predicted mass (left)	Anthropometric measurement	0.0126673		0.000175537		354766		UKB Neale v2
NEALE2_23117_raw	Leg fat-free mass (left)	Anthropometric measurement	0.0134634		0.000184757		354771		UKB Neale v2
NEALE2_23101_raw	Whole body fat-free mass	Anthropometric measurement	0.0673045		0.000302969		354808		UKB Neale v2
NEALE2_20015_raw	Sitting height	Anthropometric measurement	0.0389071		0.000323603		360066		UKB Neale v2
SAIGE_071_1	Hiv infection, symptomatic	Disease of genitourinary system	0.613	1.84596	0.000326	113	403429		UKB SAIGE
NEALE2_23121_raw	Arm fat-free mass (right)	Anthropometric measurement	0.00464898		0.000362754		354732		UKB Neale v2
NEALE2_23102_raw	Whole body water mass	Anthropometric measurement	0.0486088		0.000395875		354834		UKB Neale v2
NEALE2_23105_raw	Basal metabolic rate	Metabolic rate measurement	8.6927		0.000495868		354825		UKB Neale v2
NEALE2_3786_raw	Age asthma diagnosed	Respiratory system	0.55768		0.000537546		36955		UKB Neale v2
NEALE2_6153_100	None of the above | medication for cholesterol, blood pressure, diabetes, or take exogenous hormones	Uncategorised	0.0295763	1.03002	0.000594124	59810	193148		UKB Neale v2
NEALE2_1528	Water intake	Uncategorised	-0.00887619		0.000600832		333363		UKB Neale v2
NEALE2_1488_raw	Tea intake	Diet measurement	0.0295777		0.000661151		349376		UKB Neale v2
NEALE2_23122_raw	Arm predicted mass (right)	Anthropometric measurement	0.00416423		0.000701013		354726		UKB Neale v2
GCST004627	Lymphocyte counts	Hematological measurement	-0.0149705		0.0008851		171643	PMID:27863252	Astle WJ
NEALE2_5106_raw	6mm strong meridian angle (right)	Eye measurement	-1.01451		0.000925634		66256		UKB Neale v2
NEALE2_20114_100	None of the above (group 1) | illnesses of adopted siblings	Uncategorised	0.313482	1.36818	0.000999128	492	1863		UKB Neale v2
NEALE2_30090_raw	Platelet crit	Hematological measurement	-0.000460088		0.00101842		350471		UKB Neale v2
NEALE2_30280_raw	Immature reticulocyte fraction	Hematological measurement	-0.000597642		0.00111129		344728		UKB Neale v2
NEALE2_5375_raw	Longest period of unenthusiasm / disinterest	Mental or behavioural disorder biomarker	-1.43985		0.00118794		32165		UKB Neale v2
NEALE2_23126_raw	Arm predicted mass (left)	Anthropometric measurement	0.0042244		0.00137307		354653		UKB Neale v2
NEALE2_50_raw	Standing height	Anthropometric measurement	0.0591978		0.00156776		360388		UKB Neale v2
GCST004624	Sum eosinophil basophil counts	Hematological measurement	-0.0139371		0.001812		171771	PMID:27863252	Astle WJ
NEALE2_914_raw	Duration of vigorous activity	Biological process	0.597249		0.00182582		196758		UKB Neale v2
NEALE2_4276	Number of triplets attempted (right)	Uncategorised	-0.00404422		0.00192032		117903		UKB Neale v2
NEALE2_20003_1140879802	Amlodipine | treatment/medication code	Drug use measurement	-0.0461307	0.954917	0.00196585	14588	361141		UKB Neale v2
NEALE2_22503_raw	Years of cough on most days	Uncategorised	-0.730634		0.00199272		12593		UKB Neale v2
NEALE2_20114_8	High blood pressure | illnesses of adopted siblings	Vital signs	-0.329785	0.719078	0.00215283	320	1850		UKB Neale v2
NEALE2_5097_raw	6mm weak meridian (left)	Eye measurement	-0.0318204		0.00216456		65551		UKB Neale v2
NEALE2_46_raw	Hand grip strength (left)	Anthropometric measurement	0.0682886		0.0022944		359704		UKB Neale v2
GCST006366	Central corneal thickness	Eye measurement	1.4239		0.002498		17803	PMID:29760442	Iglesias AI
NEALE2_6153_2	Blood pressure medication | medication for cholesterol, blood pressure, diabetes, or take exogenous hormones	Uncategorised	-0.0313014	0.969183	0.00253207	33519	193148		UKB Neale v2
SAIGE_320	Meningitis	Nervous system	0.255	1.29046	0.00262	441	408329		UKB SAIGE
NEALE2_23107_raw	Impedance of leg (right)	Uncategorised	-0.288787		0.002677		354817		UKB Neale v2
NEALE2_23129_raw	Trunk fat-free mass	Anthropometric measurement	0.0288407		0.00269915		354530		UKB Neale v2
GCST005921	Family history of Alzheimer's disease	Mental or behavioural disorder biomarker	-0.0298	0.97064	0.002867	42034	314278	PMID:29777097	Marioni RE
NEALE2_6160_1	Leisure/social activities: Sports club or gym	Uncategorised	-0.0191708	0.981012	0.00294372	108473	360063		UKB Neale v2
SAIGE_958_1	Postoperative shock	Phenotype	-0.724	0.484809	0.00306	55	408525		UKB SAIGE
NEALE2_23125_raw	Arm fat-free mass (left)	Anthropometric measurement	0.00415127		0.00309769		354668		UKB Neale v2
SAIGE_275_1	Disorders of iron metabolism	Uncategorised	0.201	1.22262	0.00336	669	407503		UKB SAIGE
GCST004606	Eosinophil counts	Hematological measurement	-0.0130696		0.003409		172275	PMID:27863252	Astle WJ
NEALE2_20002_1117	Other respiratory problems | non-cancer illness code, self-reported	Disease	-0.208021	0.81219	0.00345731	628	361141		UKB Neale v2
NEALE2_30530_raw	Sodium in urine	Uncategorised	-0.369039		0.0034633		350061		UKB Neale v2
NEALE2_20520	Recent worrying too much about different things	Mental or behavioural disorder biomarker	0.0101297		0.00358617		117567		UKB Neale v2
NEALE2_1239	Current tobacco smoking	Biological process	0.00469615		0.00367813		360797		UKB Neale v2
NEALE2_23130_raw	Trunk predicted mass	Anthropometric measurement	0.0267629		0.00369366		354494		UKB Neale v2
SAIGE_426_31	Right bundle branch block	Cardiovascular	0.134	1.14339	0.00376	1498	382417		UKB SAIGE
NEALE2_22608_0	Rarely/never | workplace very hot	Uncategorised	-0.0401407	0.960654	0.00379014	21939	90644		UKB Neale v2
NEALE2_22604_1	15 to less-than-20 hours | work hours - lumped category	Uncategorised	0.0535085	1.05497	0.00393586	10086	75177		UKB Neale v2
NEALE2_5099_raw	3mm weak meridian (right)	Eye measurement	-0.0275041		0.00420769		75410		UKB Neale v2
SAIGE_227	Benign neoplasm of other endocrine glands and related structures	Uncategorised	-0.171	0.842822	0.00446	876	408275		UKB SAIGE
NEALE2_6164_2	Other exercises (eg: swimming, cycling, keep fit, bowling) | types of physical activity in last 4 weeks	Physical activity measurement	-0.0166835	0.983455	0.00467783	174242	359263		UKB Neale v2
NEALE2_20536_0	Stayed about the same or was on a diet | weight change during worst episode of depression	Uncategorised	-0.0417764	0.959084	0.00468018	22981	56571		UKB Neale v2
NEALE2_1697	Comparative height size at age 10	Anthropometric measurement	0.00568601		0.00483543		355331		UKB Neale v2
NEALE2_20110_2	Stroke | illnesses of mother	Cardiovascular	-0.0242979	0.975995	0.00494994	47485	331973		UKB Neale v2
NEALE2_845	Age completed full time education	Self reported educational attainment	-0.00784824		0.00552481		240547		UKB Neale v2
NEALE2_20546_1	Unprescribed medication (more than once) | substances taken for depression	Uncategorised	0.0780141	1.08114	0.00564132	4111	117763		UKB Neale v2
NEALE2_6139_100	None of the above | gas or solid-fuel cooking/heating	Uncategorised	-0.0214047	0.978823	0.00584039	63653	360066		UKB Neale v2
NEALE2_5134_raw	6mm strong meridian (left)	Eye measurement	-0.0291854		0.00598793		65551		UKB Neale v2
NEALE2_20003_1140883656	Hydroxyzine | treatment/medication code	Uncategorised	-0.4391	0.644616	0.00606551	124	361141		UKB Neale v2
SAIGE_285_22	Anemia in neoplastic disease	Hematologic	0.239	1.26998	0.00612	417	390443		UKB SAIGE
SAIGE_274_21	Chondrocalcinosis	Uncategorised	-0.207	0.81302	0.00623	560	405758		UKB SAIGE
NEALE2_6138_100	None of the above | qualifications	Uncategorised	0.0207505	1.02097	0.00635	61093	357549		UKB Neale v2
NEALE2_3159	Smoked cigarette or pipe within last hour	Biological process	0.0794294	1.08267	0.00638159	4238	33210		UKB Neale v2
NEALE2_4244_raw	Mean signal-to-noise ratio (snr), (right)	Uncategorised	-92.1532		0.00642552		116636		UKB Neale v2
GCST004607	Plateletcrit	Hematological measurement	-0.0124037		0.006776		164339	PMID:27863252	Astle WJ
NEALE2_20002_1439	Hiv/aids | non-cancer illness code, self-reported	Disease of genitourinary system	0.28561	1.33057	0.00678979	285	361141		UKB Neale v2
NEALE2_5096_raw	3mm weak meridian (left)	Eye measurement	-0.0259946		0.00681815		75398		UKB Neale v2
SAIGE_585_31	Renal dialysis	Uncategorised	-0.216	0.805735	0.00683	495	398097		UKB SAIGE
NEALE2_20002_1485	Irregular heart beat | non-cancer illness code, self-reported	Cardiovascular	-0.202835	0.816413	0.00683383	565	361141		UKB Neale v2
SAIGE_573_7	Abnormal results of function study of liver	Uncategorised	-0.0823	0.920996	0.00689	3479	403534		UKB SAIGE
NEALE2_49_raw	Hip circumference	Anthropometric measurement	0.0729079		0.00710519		360521		UKB Neale v2
NEALE2_4979	Family relationship calculation | fi5	Uncategorised	-0.0282965	0.9721	0.00749208	55922	113356		UKB Neale v2
SAIGE_527_1	Hypertrophy of salivary gland	Uncategorised	0.519	1.68035	0.00779	84	403407		UKB SAIGE
NEALE2_20111_6	Chronic bronchitis/emphysema | illnesses of siblings	Respiratory system	0.0518866	1.05326	0.00805991	7933	279496		UKB Neale v2
NEALE2_5135_raw	3mm strong meridian (left)	Eye measurement	-0.0267497		0.00821706		75398		UKB Neale v2
NEALE2_20003_1140926732	Meloxicam | treatment/medication code	Drug use measurement	-0.146055	0.864111	0.00832148	1038	361141		UKB Neale v2
SAIGE_961	Poisoning by other anti-infectives	Disease	-0.133	0.875465	0.0085	1256	383053		UKB SAIGE
NEALE2_30080_raw	Platelet count	Hematological measurement	-0.457645		0.00864829		350474		UKB Neale v2
SAIGE_274_2	Crystal arthropathies	Musculoskeletal system	-0.188	0.828615	0.00892	616	405814		UKB SAIGE
SAIGE_366_3	Traumatic cataract	Nervous system	-0.459	0.631915	0.00941	102	388711		UKB SAIGE
SAIGE_426_8	Other cardiac conduction disorders	Cardiovascular	-0.602	0.547715	0.00959	59	380978		UKB SAIGE
NEALE2_3147_raw	Heel quantitative ultrasound index (qui), direct entry	Bone measurement	-0.211505		0.00970476		206589		UKB Neale v2
NEALE2_78_raw	Heel bone mineral density (bmd) t-score, automated	Bone measurement	-0.0119405		0.00970529		206589		UKB Neale v2
NEALE2_30500_raw	Microalbumin in urine	Uncategorised	-1.71995		0.00978918		108706		UKB Neale v2
SAIGE_289_4	Lymphadenitis	Uncategorised	-0.0898	0.914114	0.00982	2622	403997		UKB SAIGE
SAIGE_426_2	Atrioventricular [av] block	Uncategorised	-0.1	0.904837	0.00987	2125	383044		UKB SAIGE
SAIGE_377_3	Optic neuritis/neuropathy	Nervous system	-0.41	0.66365	0.0102	125	401370		UKB SAIGE
NEALE2_3148_raw	Heel bone mineral density (bmd)	Bone measurement	-0.0013178		0.0105076		206496		UKB Neale v2
NEALE2_20003_1140874420	Quinine | treatment/medication code	Uncategorised	0.0926057	1.09703	0.0105302	2429	361141		UKB Neale v2
SAIGE_172_2	Other non-epithelial cancer of skin	Integumentary system	0.0448	1.04582	0.0107	11149	406220		UKB SAIGE
SAIGE_747	Cardiac and circulatory congenital anomalies	Cardiovascular	-0.0864	0.917227	0.0108	2796	408961		UKB SAIGE
NEALE2_21002_raw	Weight	Anthropometric measurement	0.106204		0.0109741		360116		UKB Neale v2
SAIGE_252_1	Hyperparathyroidism	Endocrine system	-0.163	0.849591	0.0111	781	406167		UKB SAIGE
NEALE2_4631	Ever unenthusiastic/disinterested for a whole week	Mental or behavioural disorder biomarker	0.0273873	1.02777	0.0114575	42374	115145		UKB Neale v2
GCST004603	Platelet count	Hematological measurement	-0.0114733		0.01198		166066	PMID:27863252	Astle WJ
GCST006250	Intelligence	Biological process	-0.00876467		0.01203		269867	PMID:29942086	Savage JE
NEALE2_20529	Victim of physically violent crime	Uncategorised	-0.0328263	0.967707	0.012056	21926	117846		UKB Neale v2
GCST005062	Fibrinogen levels	Coagulation factor measurement	-0.01		0.012135		9762	PMID:28887542	Prins BP
NEALE2_6162_4	Cycle | types of transport used (excluding work)	Uncategorised	-0.0283078	0.972089	0.0126332	26059	359324		UKB Neale v2
NEALE2_20084_471	Multivitamin with multimineral | vitamin and/or mineral supplement use	Uncategorised	-0.0839486	0.919478	0.0126597	2992	51427		UKB Neale v2
NEALE2_23098_raw	Weight	Anthropometric measurement	0.104479		0.0126905		354838		UKB Neale v2
SAIGE_594	Urinary calculus	Urinary system	0.0553	1.05686	0.0129	6643	407648		UKB SAIGE
NEALE2_20002_1532	Disc problem | non-cancer illness code, self-reported	Musculoskeletal system	-0.244148	0.783371	0.0129694	329	361141		UKB Neale v2
NEALE2_104910	Time spent doing moderate physical activity	Physical activity measurement	-0.0302714		0.0134813		51427		UKB Neale v2
NEALE2_1990	Tense / 'highly strung'	Mental or behavioural disorder biomarker	0.0195892	1.01978	0.0136452	60513	350159		UKB Neale v2
NEALE2_1970	Nervous feelings	Mental or behavioural disorder biomarker	0.0173592	1.01751	0.0136546	83120	351829		UKB Neale v2
SAIGE_426_3	Bundle branch block	Cardiovascular	0.0763	1.07929	0.0139	3353	384272		UKB SAIGE
NEALE2_816	Job involves heavy manual or physical work	Uncategorised	0.00839363		0.0139374		205000		UKB Neale v2
NEALE2_30130_raw	Monocyte count	Hematological measurement	-0.00160714		0.0139487		349856		UKB Neale v2
NEALE2_20442	Lifetime number of depressed periods	Uncategorised	0.0165273		0.0143847		53691		UKB Neale v2
SAIGE_172	Skin cancer	Integumentary system	0.0387	1.03946	0.0145	13752	408823		UKB SAIGE
SAIGE_871	Open wounds of extremities	Phenotype	-0.0674	0.934821	0.0146	4219	404645		UKB SAIGE
NEALE2_6149_6	Dentures | mouth/teeth dental problems	Uncategorised	0.0184848	1.01866	0.0146269	60977	359841		UKB Neale v2
NEALE2_5132_raw	3mm strong meridian (right)	Eye measurement	-0.0245884		0.0148442		75410		UKB Neale v2
SAIGE_580_14	Chronic glomerulonephritis, nos	Uncategorised	-0.15	0.860708	0.0149	845	398447		UKB SAIGE
SAIGE_596	Other disorders of bladder	Urinary system	0.0445	1.0455	0.0149	9933	404632		UKB SAIGE
SAIGE_580_1	Glomerulonephritis	Uncategorised	-0.135	0.873716	0.0151	1033	398635		UKB SAIGE
SAIGE_712	Infective connective tissue disorders	Disease	0.484	1.62255	0.0151	80	365899		UKB SAIGE
NEALE2_20126_3	Probable recurrent major depression (severe) | bipolar and major depression status	Nervous system	0.0567395	1.05838	0.0151366	6304	86895		UKB Neale v2
NEALE2_20116_2	Current | smoking status	Biological process	0.0235781	1.02386	0.0151989	37088	359706		UKB Neale v2
NEALE2_5105_raw	6mm strong meridian angle (left)	Eye measurement	0.727875		0.0152873		65551		UKB Neale v2
SAIGE_290_1	Dementias	Uncategorised	-0.14	0.869358	0.0154	956	403339		UKB SAIGE
NEALE2_30290_raw	High light scatter reticulocyte percentage	Hematological measurement	-0.00247925		0.0156692		344729		UKB Neale v2
SAIGE_747_1	Cardiac congenital anomalies	Cardiovascular	-0.0846	0.91888	0.0157	2618	408783		UKB SAIGE
NEALE2_20154_raw	Forced expiratory volume in 1-second (fev1), predicted percentage	Pulmonary function measurement	-0.209413		0.0162168		117241		UKB Neale v2
NEALE2_20003_1141171038	Oxycodone hydrochloride | treatment/medication code	Drug use measurement	0.42337	1.5271	0.0164047	102	361141		UKB Neale v2
SAIGE_279_7	Other immunological findings	Uncategorised	0.269	1.30866	0.0168	249	408721		UKB SAIGE
SAIGE_079_1	Varicella infection	Disease	-0.527	0.590373	0.017	65	403381		UKB SAIGE
NEALE2_5133_raw	6mm strong meridian (right)	Eye measurement	-0.0252292		0.0170465		66256		UKB Neale v2
SAIGE_747_13	Congenital anomalies of great vessels	Uncategorised	-0.101	0.903933	0.0172	1799	407964		UKB SAIGE
NEALE2_102700	Starchy food consumers	Diet measurement	-0.0421399	0.958736	0.0174196	13706	51427		UKB Neale v2
GCST006572	Cognitive performance	Cognitive function measurement	-0.00852		0.0175		257841	PMID:30038396	Lee JJ
NEALE2_23108_raw	Impedance of leg (left)	Uncategorised	-0.228024		0.0176097		354811		UKB Neale v2
NEALE2_20107_12	Severe depression | illnesses of father	Uncategorised	-0.0385508	0.962183	0.0176437	11921	312437		UKB Neale v2
NEALE2_6138_6	Other professional qualifications eg: nursing, teaching | qualifications	Self reported educational attainment	-0.0154789	0.98464	0.0179148	104241	357549		UKB Neale v2
NEALE2_20002_1433	Cerebral palsy | non-cancer illness code, self-reported	Nervous system	0.378114	1.45953	0.0185994	123	361141		UKB Neale v2
SAIGE_286_13	Congenital factor viii disorder	Uncategorised	-0.527	0.590373	0.0187	63	406344		UKB SAIGE
SAIGE_961_1	Poisoning/allergy of sulfonamides	Disease	-0.142	0.867621	0.0188	874	382671		UKB SAIGE
GCST005923	Maternal history of Alzheimer's disease	Mental or behavioural disorder biomarker	-0.0290796	0.971339	0.0188018	27696	288676	PMID:29777097	Marioni RE
NEALE2_6139_1	A gas hob or gas cooker | gas or solid-fuel cooking/heating	Uncategorised	0.0151029	1.01522	0.0190284	108386	360066		UKB Neale v2
SAIGE_352	Disorders of other cranial nerves	Uncategorised	0.112	1.11851	0.0192	1393	395460		UKB SAIGE
NEALE2_20003_1140882694	Betnovate cream | treatment/medication code	Drug use measurement	-0.117157	0.889445	0.0194943	1266	361141		UKB Neale v2
NEALE2_20003_1140926922	Antihistamine 60mg tablet | treatment/medication code	Uncategorised	0.258745	1.2953	0.019692	258	361141		UKB Neale v2
NEALE2_5098_raw	6mm weak meridian (right)	Eye measurement	-0.0241476		0.0196948		66256		UKB Neale v2
NEALE2_100460	Added milk to standard tea	Diet measurement	0.0770512	1.0801	0.0201379	17686	51427		UKB Neale v2
NEALE2_20002_1627	Fracture jaw | non-cancer illness code, self-reported	Musculoskeletal system	0.320945	1.37843	0.0206731	165	361141		UKB Neale v2
SAIGE_573	Other disorders of liver	Endocrine system	-0.0544	0.947053	0.0209	5847	405902		UKB SAIGE
GCST006288	Heel bone mineral density	Bone measurement	-0.00971549		0.021		142487	PMID:28869591	Kemp JP
NEALE2_20003_1141176832	Seretide 50 evohaler | treatment/medication code	Drug use measurement	0.0632069	1.06525	0.0211559	4269	361141		UKB Neale v2
SAIGE_594_8	Renal colic	Phenotype	0.0905	1.09472	0.0216	2055	403060		UKB SAIGE
NEALE2_41221_1	Spontaneous other cephalic | delivery methods	Uncategorised	-0.215809	0.805889	0.0218343	366	8019		UKB Neale v2
NEALE2_20110_10	Alzheimer's disease/dementia | illnesses of mother	Nervous system	-0.0246872	0.975615	0.0220855	28507	331041		UKB Neale v2
NEALE2_47_raw	Hand grip strength (right)	Anthropometric measurement	0.0511262		0.0224466		359729		UKB Neale v2
NEALE2_20437	Thoughts of death during worst depression	Uncategorised	0.0324317	1.03296	0.0225161	30018	62648		UKB Neale v2
SAIGE_429	Ill-defined descriptions and complications of heart disease	Cardiovascular	-0.144	0.865888	0.0226	796	403630		UKB SAIGE
NEALE2_100920_2199	Other type of milk | type milk consumed	Diet measurement	-0.26804	0.764877	0.0228558	232	51427		UKB Neale v2
SAIGE_195	Cancer, suspected or other	Uncategorised	0.0319	1.03241	0.023	16725	387329		UKB SAIGE
NEALE2_22610_1	Sometimes | workplace full of chemical or other fumes	Uncategorised	-0.0308131	0.969657	0.0235434	21709	89060		UKB Neale v2
GCST004618	White blood cell count (basophil)	Hematological measurement	-0.00989413		0.0238		171846	PMID:27863252	Astle WJ
NEALE2_20114_12	Severe depression | illnesses of adopted siblings	Uncategorised	0.343058	1.40925	0.0238362	147	1819		UKB Neale v2
NEALE2_30010_raw	Red blood cell (erythrocyte) count	Hematological measurement	-0.00236755		0.0240096		350475		UKB Neale v2
NEALE2_103020	Beef intake	Diet measurement	0.0138309		0.0240232		51422		UKB Neale v2
NEALE2_20002_1494	Varicose veins | non-cancer illness code, self-reported	Uncategorised	0.111664	1.11814	0.0240627	1299	361141		UKB Neale v2
NEALE2_20003_1140888362	Pyridoxine preparation | treatment/medication code	Drug use measurement	-0.369672	0.690961	0.0242126	118	361141		UKB Neale v2
NEALE2_20003_1140871680	Tylex capsule | treatment/medication code	Drug use measurement	0.302178	1.3528	0.0248753	175	361141		UKB Neale v2
SAIGE_580	Nephritis; nephrosis; renal sclerosis	Urinary system	-0.102	0.90303	0.0262	1522	399124		UKB SAIGE
NEALE2_20003_1140865654	Codeine phosphate+kaolin 10mg/3g/10ml mixture | treatment/medication code	Drug use measurement	-0.346748	0.706984	0.0265033	130	361141		UKB Neale v2
NEALE2_20447	Depression possibly related to stressful or traumatic event	Uncategorised	0.0341227	1.03471	0.0268349	17844	66334		UKB Neale v2
SAIGE_530_3	Stricture and stenosis of esophagus	Uncategorised	0.0909	1.09516	0.0269	1874	371149		UKB SAIGE
SAIGE_366_1	Nonsenile cataract	Nervous system	-0.47	0.625002	0.0271	70	388679		UKB SAIGE
NEALE2_1980	Worrier / anxious feelings	Nervous system	0.0131954	1.01328	0.0272235	152370	351833		UKB Neale v2
NEALE2_22607_0	Rarely/never | workplace very cold	Uncategorised	-0.0365263	0.964133	0.0279268	13643	90696		UKB Neale v2
SAIGE_426_25	Other heart block	Uncategorised	-0.338	0.713195	0.0282	133	381052		UKB SAIGE
NEALE2_20003_1140884516	Thyroxine product | treatment/medication code	Drug use measurement	0.0600499	1.06189	0.0285103	4246	361141		UKB Neale v2
NEALE2_20002_1250	Bell's palsy/facial nerve palsy | non-cancer illness code, self-reported	Nervous system	0.206102	1.22888	0.0286844	358	361141		UKB Neale v2
NEALE2_20003_1140923402	Co-amilofruse | treatment/medication code	Drug use measurement	0.205174	1.22774	0.0295813	357	361141		UKB Neale v2
SAIGE_227_2	Benign neoplasm of parathyroid gland	Uncategorised	-0.202	0.817095	0.0296	371	407770		UKB SAIGE
NEALE2_104290	Sweet pepper intake	Diet measurement	-0.0137499		0.0301006		51427		UKB Neale v2
NEALE2_1379	Lamb/mutton intake	Diet measurement	0.00447577		0.0301386		359002		UKB Neale v2
NEALE2_1418_1	Full cream | milk type used	Diet measurement	0.0262398	1.02659	0.0303626	22902	360806		UKB Neale v2
NEALE2_20003_1141176732	Carbomers | treatment/medication code	Drug use measurement	-0.232951	0.792193	0.0304527	274	361141		UKB Neale v2
NEALE2_20003_1141162824	Detrusitol 1mg tablet | treatment/medication code	Drug use measurement	0.164033	1.17825	0.0307563	551	361141		UKB Neale v2
NEALE2_20002_1136	Liver/biliary/pancreas problem | non-cancer illness code, self-reported	Endocrine system	-0.152377	0.858665	0.0312817	635	361141		UKB Neale v2
NEALE2_6164_3	Strenuous sports | types of physical activity in last 4 weeks	Physical activity measurement	-0.0204565	0.979751	0.0313881	37297	359263		UKB Neale v2
NEALE2_100015_raw	Vitamin c	Environmental exposure measurement	-2.09798		0.0319182		51453		UKB Neale v2
NEALE2_20003_1140868172	Stemetil 5mg tablet | treatment/medication code	Drug use measurement	0.251426	1.28586	0.0319936	231	361141		UKB Neale v2
SAIGE_195_1	Malignant neoplasm, other	Uncategorised	0.0308	1.03128	0.032	15979	386583		UKB SAIGE
SAIGE_250_11	Type 1 diabetes with ketoacidosis	Endocrine system	-0.248	0.78036	0.032	237	388993		UKB SAIGE
NEALE2_1677	Breastfed as a baby	Uncategorised	-0.015609	0.984512	0.032027	79905	273743		UKB Neale v2
NEALE2_20003_1140879818	Metoprolol | treatment/medication code	Uncategorised	-0.145713	0.864405	0.0320993	687	361141		UKB Neale v2
SAIGE_433_5	Cerebral aneurysm	Cardiovascular	-0.195	0.822835	0.0322	383	399400		UKB SAIGE
NEALE2_20516	Recent restlessness	Uncategorised	0.00525685		0.0326141		117786		UKB Neale v2
NEALE2_20003_1141188658	Asacol mr 400mg e/c tablet | treatment/medication code	Drug use measurement	-0.3067	0.735872	0.0326878	154	361141		UKB Neale v2
SAIGE_599_8	Other symptoms involving urinary system	Disease	0.4	1.49182	0.0328	89	385019		UKB SAIGE
GCST005345	Total body bone mineral density (age 0-15)	Bone measurement	0.0353		0.03297		11807	PMID:29304378	Medina-Gomez C
NEALE2_20486	Contemplated self-harm in past year	Uncategorised	-0.0717243	0.930788	0.0335037	3438	17244		UKB Neale v2
NEALE2_20003_1140882728	Otomize ear spray | treatment/medication code	Drug use measurement	0.278951	1.32174	0.0337203	184	361141		UKB Neale v2
SAIGE_613_1	Inflammatory disease of breast	Disease	0.141	1.15142	0.0344	723	407701		UKB SAIGE
SAIGE_573_9	Abnormal serum enzyme levels	Hematologic	-0.26	0.771052	0.0346	209	400264		UKB SAIGE
SAIGE_429_2	Abnormal function study of cardiovascular system	Uncategorised	-0.164	0.848742	0.035	524	403358		UKB SAIGE
SAIGE_477	Epistaxis or throat hemorrhage	Cardiovascular	0.0761	1.07907	0.035	2456	392501		UKB SAIGE
NEALE2_20002_1434	Other neurological problem | non-cancer illness code, self-reported	Disease	0.0968691	1.10172	0.0350911	1508	361141		UKB Neale v2
NEALE2_22645	Rest days during mixed shift periods	Uncategorised	0.0206262		0.035272		17248		UKB Neale v2
SAIGE_352_2	Facial nerve disorders [cn7]	Nervous system	0.126	1.13428	0.0359	880	394947		UKB SAIGE
GCST005232	Neuroticism	Mental or behavioural disorder biomarker	0.011659		0.0365763		329821	PMID:29255261	Luciano M
GCST004632	Lymphocyte percentage of white cells	Hematological measurement	0.00929577		0.03691		171748	PMID:27863252	Astle WJ
NEALE2_22599	Number of jobs held	Uncategorised	-0.00951483		0.037044		89866		UKB Neale v2
NEALE2_20003_1140871688	Solpadol caplet | treatment/medication code	Drug use measurement	0.214377	1.23909	0.0372179	300	361141		UKB Neale v2
NEALE2_6155_2	Vitamin b | vitamin and mineral supplements	Uncategorised	0.0311237	1.03161	0.0372361	14792	359245		UKB Neale v2
NEALE2_20002_1065	Hypertension | non-cancer illness code, self-reported	Cardiovascular	-0.0136773	0.986416	0.0373135	93560	361141		UKB Neale v2
NEALE2_20511	Recent poor appetite or overeating	Nervous system	0.00668568		0.0375488		117907		UKB Neale v2
SAIGE_252	Disorders of parathyroid gland	Endocrine system	-0.125	0.882497	0.038	877	406263		UKB SAIGE
NEALE2_30180_raw	Lymphocyte percentage	Hematological measurement	0.0451565		0.0380822		349861		UKB Neale v2
SAIGE_327_41	Organic or persistent insomnia	Nervous system	-0.313	0.73125	0.0382	139	403862		UKB SAIGE
NEALE2_30300_raw	High light scatter reticulocyte count	Hematological measurement	-6.40391e-05		0.0382202		344729		UKB Neale v2
NEALE2_20549_3	Medication prescribed to you (for at least two weeks) | substances taken for anxiety	Uncategorised	0.0346459	1.03525	0.0383602	12942	98990		UKB Neale v2
SAIGE_594_1	Calculus of kidney	Urinary system	0.0657	1.06791	0.039	3191	404196		UKB SAIGE
NEALE2_1478	Salt added to food	Diet measurement	0.0051749		0.0394848		360954		UKB Neale v2
NEALE2_20002_1631	Fracture clavicle / collar bone | non-cancer illness code, self-reported	Musculoskeletal system	-0.181096	0.834355	0.0398701	409	361141		UKB Neale v2
NEALE2_20002_1562	Food intolerance | non-cancer illness code, self-reported	Immune system	-0.295089	0.744465	0.0398731	154	361141		UKB Neale v2
NEALE2_20003_1141187230	Care cetirizine hayfever relief 10mg tablet | treatment/medication code	Drug use measurement	-0.356715	0.699972	0.0402201	105	361141		UKB Neale v2
NEALE2_20509	Recent inability to stop or control worrying	Mental or behavioural disorder biomarker	0.00671248		0.0410013		117583		UKB Neale v2
NEALE2_20002_1312	Prolapsed disc/slipped disc | non-cancer illness code, self-reported	Musculoskeletal system	0.0472408	1.04837	0.0415347	6006	361141		UKB Neale v2
SAIGE_613_7	Other signs and symptoms in breast	Uncategorised	-0.137	0.87197	0.0417	704	407682		UKB SAIGE
SAIGE_225_1	Benign neoplasm of brain, cranial nerves, meninges	Nervous system	0.13	1.13883	0.0422	774	408013		UKB SAIGE
SAIGE_244_2	Acquired hypothyroidism	Endocrine system	-0.36	0.697676	0.0422	101	391530		UKB SAIGE
NEALE2_709	Number in household	Uncategorised	0.00399343		0.0422478		358963		UKB Neale v2
SAIGE_748	Anomalies of respiratory system, congenital	Respiratory system	-0.505	0.603506	0.0425	51	408638		UKB SAIGE
NEALE2_20002_1155	Hepatitis | non-cancer illness code, self-reported	Uncategorised	-0.181535	0.833989	0.0426971	396	361141		UKB Neale v2
NEALE2_20540	Multiple worries during worst period of anxiety	Uncategorised	0.0444654	1.04547	0.0427223	8608	35038		UKB Neale v2
NEALE2_20016_raw	Fluid intelligence score	Biological process	-0.021951		0.0429447		117131		UKB Neale v2
SAIGE_274	Gout and other crystal arthropathies	Musculoskeletal system	-0.0594	0.94233	0.0431	3763	408961		UKB SAIGE
NEALE2_1508_3	Ground coffee (include espresso, filter etc) | coffee type	Biological process	-0.0159991	0.984128	0.0433271	64962	283449		UKB Neale v2
NEALE2_6150_4	High blood pressure | vascular/heart problems diagnosed by doctor	Vital signs	-0.0131261	0.98696	0.043595	97139	360420		UKB Neale v2
SAIGE_395_1	Nonrheumatic mitral valve disorders	Cardiovascular	-0.0672	0.935008	0.0438	2892	405313		UKB SAIGE
NEALE2_20003_1201	St john's wort/hypericum [ctsu] | treatment/medication code	Drug use measurement	0.139	1.14912	0.0440379	667	361141		UKB Neale v2
NEALE2_20002_1161	Gall bladder disease | non-cancer illness code, self-reported	Digestive system	-0.251904	0.777319	0.0445261	202	361141		UKB Neale v2
NEALE2_20112_3	Lung cancer | illnesses of adopted father	Respiratory system	-0.219179	0.803178	0.0454656	281	2588		UKB Neale v2
NEALE2_738	Average total household income before tax	Uncategorised	-0.00699156		0.0456224		311028		UKB Neale v2
NEALE2_6153_1	Cholesterol lowering medication | medication for cholesterol, blood pressure, diabetes, or take exogenous hormones	Uncategorised	-0.0235984	0.976678	0.0466287	24247	193148		UKB Neale v2
SAIGE_395	Heart valve disorders	Uncategorised	-0.0551	0.946391	0.0469	4239	406660		UKB SAIGE
NEALE2_6159_4	Back pain | pain type(s) experienced in last month	Uncategorised	0.0135416	1.01363	0.0469551	91349	360391		UKB Neale v2
NEALE2_1369	Beef intake	Diet measurement	0.0048166		0.0472838		359784		UKB Neale v2
SAIGE_290_11	Alzheimer's disease	Nervous system	-0.176	0.838618	0.0473	404	402787		UKB SAIGE
SAIGE_170_2	Cancer of connective tissue	Uncategorised	0.2	1.2214	0.0474	312	408849		UKB SAIGE
NEALE2_2000	Worry too long after embarrassment	Mental or behavioural disorder biomarker	0.0118707	1.01194	0.0475969	165310	346527		UKB Neale v2
SAIGE_471	Nasal polyps	Respiratory system	0.0618	1.06375	0.0484	3311	393356		UKB SAIGE
SAIGE_465_4	Acute laryngitis and tracheitis	Uncategorised	0.272	1.31259	0.0485	166	406613		UKB SAIGE
NEALE2_40001_C900	Icd10: c90.0 multiple myeloma | underlying (primary) cause of death	Hematologic	0.342062	1.40785	0.0486109	104	9092		UKB Neale v2
NEALE2_1787	Maternal smoking around birth	Uncategorised	0.0135697	1.01366	0.0486594	95182	309942		UKB Neale v2
NEALE2_2316	Wheeze or whistling in the chest in last year	Phenotype	0.0144932	1.0146	0.0487756	73828	354523		UKB Neale v2
NEALE2_20431	Ever addicted to a behaviour or miscellanous	Uncategorised	-0.0984755	0.906218	0.0487801	1625	6934		UKB Neale v2
NEALE2_1299	Salad / raw vegetable intake	Diet measurement	-0.00401133		0.0492967		339601		UKB Neale v2
NEALE2_20526	Been in serious accident believed to be life-threatening	Uncategorised	-0.0343825	0.966202	0.0493353	11325	117922		UKB Neale v2
SAIGE_764	Sciatica	Uncategorised	0.0721	1.07476	0.0499	2383	407864		UKB SAIGE

## Sheet: 14_52924962_A_G-rs17125924
Study ID	Trait	Trait Category	Beta	Odds Ratio	P-value	N Cases	N Overall	PMID	Author (Year)
NEALE2_5158_raw	6mm asymmetry index (right)	Eye measurement	0.532397		1.03174e-05		41390		UKB Neale v2
GCST002245	Alzheimer's disease (late onset)	Nervous system	0.1166	1.12367	1.137e-05	17008	54162	PMID:24162737	Lambert JC
NEALE2_49_raw	Hip circumference	Anthropometric measurement	0.159903		1.84651e-05		360521		UKB Neale v2
NEALE2_2744	Birth weight of first child	Anthropometric measurement	0.0190969		8.42264e-05		155202		UKB Neale v2
NEALE2_23113_raw	Leg fat-free mass (right)	Anthropometric measurement	0.0193602		9.25519e-05		354798		UKB Neale v2
NEALE2_23114_raw	Leg predicted mass (right)	Anthropometric measurement	0.0181271		9.47143e-05		354798		UKB Neale v2
SAIGE_735_1	Flat foot	Integumentary system	0.707	2.0279	0.000115	193	395107		UKB SAIGE
GCST005921	Family history of Alzheimer's disease	Mental or behavioural disorder biomarker	0.038	1.03873	0.0001284	42034	314278	PMID:29777097	Marioni RE
NEALE2_23118_raw	Leg predicted mass (left)	Anthropometric measurement	0.0174432		0.000178197		354766		UKB Neale v2
NEALE2_23117_raw	Leg fat-free mass (left)	Anthropometric measurement	0.0185923		0.000179771		354771		UKB Neale v2
NEALE2_23102_raw	Whole body water mass	Anthropometric measurement	0.0697719		0.000224952		354834		UKB Neale v2
NEALE2_23098_raw	Weight	Anthropometric measurement	0.210284		0.00027353		354838		UKB Neale v2
NEALE2_23105_raw	Basal metabolic rate	Metabolic rate measurement	12.4603		0.000292399		354825		UKB Neale v2
NEALE2_23101_raw	Whole body fat-free mass	Anthropometric measurement	0.0914415		0.000369615		354808		UKB Neale v2
NEALE2_21002_raw	Weight	Anthropometric measurement	0.204842		0.000372017		360116		UKB Neale v2
GCST005179	Homeostasis model assessment of insulin resistance	Diabetes mellitus biomarker	0.025		0.0004672		37037	PMID:20081858	Dupuis J
NEALE2_2966_raw	Age high blood pressure diagnosed	Vital signs	0.236699		0.000523548		87024		UKB Neale v2
NEALE2_41221_3	Other forceps, not breech | delivery methods	Uncategorised	0.618593	1.85631	0.000658871	190	8019		UKB Neale v2
NEALE2_20107_13	Prostate cancer | illnesses of father	Disease of genitourinary system	0.0551473	1.0567	0.00067639	24207	312544		UKB Neale v2
NEALE2_30090_raw	Platelet crit	Hematological measurement	0.000647596		0.000793186		350471		UKB Neale v2
NEALE2_20111_9	Diabetes | illnesses of siblings	Endocrine system	0.05408	1.05557	0.000939324	23446	280211		UKB Neale v2
SAIGE_742_9	Other derangement of joint	Musculoskeletal system	0.181	1.19842	0.000988	2000	404633		UKB SAIGE
SAIGE_457	Encounter for long-term (current) use of anticoagulants, antithrombotics, aspirin	Uncategorised	0.836	2.30712	0.00102	97	369689		UKB SAIGE
NEALE2_23125_raw	Arm fat-free mass (left)	Anthropometric measurement	0.00635414		0.00102128		354668		UKB Neale v2
NEALE2_23126_raw	Arm predicted mass (left)	Anthropometric measurement	0.00590521		0.00117266		354653		UKB Neale v2
NEALE2_23120_raw	Arm fat mass (right)	Anthropometric measurement	0.00808991		0.00135052		354736		UKB Neale v2
NEALE2_1697	Comparative height size at age 10	Anthropometric measurement	0.00888616		0.00140033		355331		UKB Neale v2
NEALE2_48_raw	Waist circumference	Anthropometric measurement	0.153088		0.00162094		360564		UKB Neale v2
NEALE2_23128_raw	Trunk fat mass	Anthropometric measurement	0.0663607		0.0016922		354597		UKB Neale v2
GCST000571	Fasting blood insulin	Diabetes mellitus biomarker	0.021		0.001742		38238	PMID:20081858	Dupuis J
NEALE2_23129_raw	Trunk fat-free mass	Anthropometric measurement	0.041362		0.00180044		354530		UKB Neale v2
NEALE2_23119_raw	Arm fat percentage (right)	Anthropometric measurement	0.0953137		0.00184824		354760		UKB Neale v2
NEALE2_20084_482	Chromium | vitamin and/or mineral supplement use	Uncategorised	0.512968	1.67024	0.00199429	223	51427		UKB Neale v2
NEALE2_23130_raw	Trunk predicted mass	Anthropometric measurement	0.039107		0.00208657		354494		UKB Neale v2
NEALE2_5097_raw	6mm weak meridian (left)	Eye measurement	-0.0439565		0.00219709		65551		UKB Neale v2
NEALE2_5159_raw	3mm asymmetry index (right)	Eye measurement	0.193962		0.00239695		74038		UKB Neale v2
GCST005920	Paternal history of Alzheimer's disease	Mental or behavioural disorder biomarker	0.0508616	1.05218	0.00242493	14338	260279	PMID:29777097	Marioni RE
NEALE2_23124_raw	Arm fat mass (left)	Anthropometric measurement	0.00853812		0.00246997		354673		UKB Neale v2
NEALE2_20002_1079	Cardiomyopathy | non-cancer illness code, self-reported	Cardiovascular	0.418428	1.51957	0.00266463	311	361141		UKB Neale v2
NEALE2_20531	Victim of sexual assault	Uncategorised	0.0595502	1.06136	0.00270974	17230	116671		UKB Neale v2
NEALE2_2217_raw	Age started wearing glasses or contact lenses	Uncategorised	0.218949		0.00278988		310992		UKB Neale v2
NEALE2_23100_raw	Whole body fat mass	Anthropometric measurement	0.113159		0.00283622		354244		UKB Neale v2
NEALE2_5096_raw	3mm weak meridian (left)	Eye measurement	-0.039508		0.00285118		75398		UKB Neale v2
NEALE2_5306	6mm index of best keratometry results (left)	Uncategorised	-0.0191657		0.00295798		65551		UKB Neale v2
NEALE2_20002_1620	Bursitis | non-cancer illness code, self-reported	Musculoskeletal system	0.709501	2.03298	0.00307386	105	361141		UKB Neale v2
NEALE2_6156_13	I needed less sleep than usual | manic/hyper symptoms	Uncategorised	-0.137795	0.871277	0.00334326	3259	24049		UKB Neale v2
GCST006979	Heel bone mineral density	Bone measurement	0.00762021		0.0035		426824	PMID:30598549	Morris JA
NEALE2_23116_raw	Leg fat mass (left)	Anthropometric measurement	0.0182599		0.00357846		354788		UKB Neale v2
NEALE2_5085_raw	Spherical power (left)	Eye measurement	0.0722534		0.00382004		77739		UKB Neale v2
NEALE2_23121_raw	Arm fat-free mass (right)	Anthropometric measurement	0.00514434		0.00420288		354732		UKB Neale v2
NEALE2_23112_raw	Leg fat mass (right)	Anthropometric measurement	0.0183591		0.0042571		354807		UKB Neale v2
NEALE2_23123_raw	Arm fat percentage (left)	Anthropometric measurement	0.0874677		0.00462303		354707		UKB Neale v2
NEALE2_22620_1	Yes | job involved shift work	Uncategorised	0.0506685	1.05197	0.00467709	25698	91149		UKB Neale v2
NEALE2_4119_raw	Ankle spacing width (right)	Uncategorised	-0.0815129		0.00484484		114614		UKB Neale v2
NEALE2_23122_raw	Arm predicted mass (right)	Anthropometric measurement	0.00476053		0.0049415		354726		UKB Neale v2
NEALE2_5157_raw	6mm asymmetry index (left)	Eye measurement	0.348099		0.00496046		40683		UKB Neale v2
SAIGE_281_11	Pernicious anemia	Hematologic	-0.252	0.777245	0.0051	754	390780		UKB SAIGE
NEALE2_20003_1140868364	Prednisone | treatment/medication code	Drug use measurement	0.453496	1.5738	0.00530664	228	361141		UKB Neale v2
NEALE2_5084_raw	Spherical power (right)	Eye measurement	0.068703		0.00533238		77983		UKB Neale v2
NEALE2_30160	Basophill count	Hematological measurement	0.00967592		0.005563		349856		UKB Neale v2
NEALE2_20527	Been involved in combat or exposed to war-zone	Uncategorised	0.10768	1.11369	0.00585261	4010	117954		UKB Neale v2
NEALE2_20002_1387	Hayfever/allergic rhinitis | non-cancer illness code, self-reported	Immune system	0.0482603	1.04944	0.00597941	20667	361141		UKB Neale v2
NEALE2_23104_raw	Body mass index (bmi)	Anthropometric measurement	0.0532714		0.00605819		354831		UKB Neale v2
NEALE2_46_raw	Hand grip strength (left)	Anthropometric measurement	0.0836091		0.00676574		359704		UKB Neale v2
NEALE2_21001_raw	Body mass index (bmi)	Anthropometric measurement	0.0521067		0.00704794		359983		UKB Neale v2
SAIGE_727_1	Synovitis and tenosynovitis	Immune system	-0.126	0.881615	0.00715	2754	381465		UKB SAIGE
NEALE2_23107_raw	Impedance of leg (right)	Uncategorised	-0.355806		0.00727921		354817		UKB Neale v2
NEALE2_20107_1	Heart disease | illnesses of father	Cardiovascular	-0.0246057	0.975695	0.00770787	104110	318570		UKB Neale v2
NEALE2_5099_raw	3mm weak meridian (right)	Eye measurement	-0.0351355		0.00798907		75410		UKB Neale v2
SAIGE_574_11	Cholelithiasis with acute cholecystitis	Urinary system	-0.168	0.845354	0.00828	1513	392820		UKB SAIGE
SAIGE_742	Derangement of joint, non-traumatic	Musculoskeletal system	0.12	1.1275	0.00853	2913	405546		UKB SAIGE
NEALE2_20544_3	Any other type of psychosis or psychotic illness | mental health problems ever diagnosed by a professional	Nervous system	-0.302741	0.73879	0.00892332	450	117707		UKB Neale v2
NEALE2_20001_1061	Basal cell carcinoma | cancer code, self-reported	Integumentary system	-0.109752	0.896056	0.00900974	3441	361141		UKB Neale v2
NEALE2_23127_raw	Trunk fat percentage	Anthropometric measurement	0.0771346		0.0092069		354619		UKB Neale v2
NEALE2_20002_1331	Pernicious anaemia | non-cancer illness code, self-reported	Hematologic	-0.192127	0.825202	0.00924682	1109	361141		UKB Neale v2
NEALE2_5098_raw	6mm weak meridian (right)	Eye measurement	-0.0372563		0.00933677		66256		UKB Neale v2
NEALE2_20462	Distress caused by unusual or psychotic experiences	Nervous system	-0.112496		0.00958352		5663		UKB Neale v2
SAIGE_281_1	Megaloblastic anemia	Uncategorised	-0.195	0.822835	0.00964	1076	391102		UKB SAIGE
NEALE2_20003_1140909368	Carvedilol | treatment/medication code	Drug use measurement	0.402236	1.49516	0.0098979	248	361141		UKB Neale v2
SAIGE_364_41	Keratoconus	Uncategorised	0.68	1.97388	0.0099	87	397848		UKB SAIGE
NEALE2_100170	Fizzy drink intake	Diet measurement	0.0183197		0.0107054		51427		UKB Neale v2
SAIGE_159_2	Malignant neoplasm of small intestine, including duodenum	Uncategorised	0.462	1.58725	0.0108	184	393556		UKB SAIGE
SAIGE_446_9	Arteritis nos	Cardiovascular	0.407	1.5023	0.0109	237	400832		UKB SAIGE
NEALE2_2040	Risk taking	Mental or behavioural disorder biomarker	0.0236506	1.02393	0.0110437	90500	348549		UKB Neale v2
NEALE2_20110_101	None of the above (group 2) | illnesses of mother	Uncategorised	-0.0259373	0.974396	0.0110607	76684	334401		UKB Neale v2
SAIGE_798_1	Chronic fatigue syndrome	Immune system	-0.256	0.774142	0.0111	593	406125		UKB SAIGE
GCST005923	Maternal history of Alzheimer's disease	Mental or behavioural disorder biomarker	0.0310457	1.03153	0.0115611	27696	288676	PMID:29777097	Marioni RE
NEALE2_20107_10	Alzheimer's disease/dementia | illnesses of father	Nervous system	0.0503429	1.05163	0.0118431	15022	312666		UKB Neale v2
NEALE2_20097_2	Medium (175ml) | size of rose wine glass drunk	Alcohol consumption measurement	0.224312	1.25146	0.012293	773	51427		UKB Neale v2
NEALE2_22128	Doctor diagnosed emphysema	Respiratory system	0.37088	1.44901	0.0122985	276	91787		UKB Neale v2
GCST002222	LDL cholesterol	Cardiovascular measurement	-0.0174		0.01245		94595	PMID:24097068	Willer CJ
NEALE2_6155_7	Multivitamins minerals | vitamin and mineral supplements	Uncategorised	0.0248146	1.02513	0.0124955	77472	359245		UKB Neale v2
SAIGE_735_23	Hallux rigidus	Uncategorised	-0.156	0.855559	0.0126	1561	396475		UKB SAIGE
NEALE2_6147_6	For a 'lazy' eye or an eye with poor vision since childhood (called 'amblyopia') | reason for glasses/contact lenses	Uncategorised	0.113025	1.11966	0.0128589	2964	360677		UKB Neale v2
SAIGE_394	Rheumatic disease of the heart valves	Cardiovascular	-0.088	0.915761	0.0134	4895	407316		UKB SAIGE
NEALE2_20003_1140852756	Vitamin a | treatment/medication code	Drug use measurement	0.51754	1.6779	0.0136481	137	361141		UKB Neale v2
SAIGE_454	Varicose veins	Uncategorised	0.0572	1.05887	0.0138	12172	381764		UKB SAIGE
SAIGE_202_21	Nodular lymphoma	Hematologic	-0.313	0.73125	0.0141	371	404837		UKB SAIGE
NEALE2_50_raw	Standing height	Anthropometric measurement	0.0632005		0.0143292		360388		UKB Neale v2
NEALE2_20548_8	I was more confident than usual | manifestations of mania or irritability	Uncategorised	-0.106098	0.899337	0.0144538	3285	114422		UKB Neale v2
SAIGE_689	Disorder of skin and subcutaneous tissue nos	Integumentary system	-0.079	0.92404	0.0146	5782	408961		UKB SAIGE
GCST005180	Homeostasis model assessment of beta-cell function	Diabetes mellitus biomarker	0.014		0.01564		36466	PMID:20081858	Dupuis J
SAIGE_514	Abnormal findings examination of lungs	Uncategorised	-0.119	0.887808	0.0157	2500	408961		UKB SAIGE
NEALE2_20002_1155	Hepatitis | non-cancer illness code, self-reported	Uncategorised	0.298152	1.34737	0.0157415	396	361141		UKB Neale v2
NEALE2_6148_6	Other serious eye condition | eye problems/disorders	Uncategorised	-0.0750752	0.927674	0.0161943	6587	117890		UKB Neale v2
NEALE2_20003_1141146138	Lipitor 10mg tablet | treatment/medication code	Drug use measurement	0.116119	1.12313	0.0164595	2584	361141		UKB Neale v2
NEALE2_20516	Recent restlessness	Uncategorised	-0.00808958		0.0169227		117786		UKB Neale v2
NEALE2_20003_1141164086	Salmeterol繛궉욬ꉷ propionate | treatment/medication code	Drug use measurement	0.22895	1.25728	0.0170165	656	361141		UKB Neale v2
NEALE2_24011_raw	Traffic intensity on the nearest major road	Environmental exposure measurement	-206.678		0.0171106		356078		UKB Neale v2
SAIGE_261_4	Vitamin d deficiency	Abnormality of metabolism/homeostasis	-0.276	0.758813	0.0173	448	406940		UKB SAIGE
NEALE2_20003_1140861806	Aspirin 75mg tablet | treatment/medication code	Drug use measurement	-0.125447	0.882102	0.0173429	2173	361141		UKB Neale v2
NEALE2_20450	Feelings of worthlessness during worst period of depression	Uncategorised	0.0459773	1.04705	0.0174903	30535	62128		UKB Neale v2
NEALE2_23108_raw	Impedance of leg (left)	Uncategorised	-0.314427		0.0175693		354811		UKB Neale v2
NEALE2_23099_raw	Body fat percentage	Anthropometric measurement	0.0612911		0.0180678		354628		UKB Neale v2
SAIGE_599_2	Retention of urine	Uncategorised	0.072	1.07466	0.0181	6755	391685		UKB SAIGE
NEALE2_24003_raw	Nitrogen dioxide air pollution; 2010	Environmental exposure measurement	-0.0706601		0.0183314		356078		UKB Neale v2
NEALE2_1707_1	Right-handed | handedness (chirality/laterality)	Nervous system	-0.0304458	0.970013	0.0183361	40671	360913		UKB Neale v2
NEALE2_1160	Sleep duration	Sleep measurement	-0.00737084		0.0184776		359020		UKB Neale v2
NEALE2_5134_raw	6mm strong meridian (left)	Eye measurement	-0.0345981		0.0185148		65551		UKB Neale v2
NEALE2_6147_7	Other eye condition | reason for glasses/contact lenses	Uncategorised	-0.163011	0.849582	0.0185197	1271	360677		UKB Neale v2
SAIGE_145_2	Cancer of tongue	Digestive system	-0.329	0.719643	0.0186	308	407129		UKB SAIGE
NEALE2_6156_15	All of the above | manic/hyper symptoms	Uncategorised	0.125142	1.13331	0.0187513	2431	24049		UKB Neale v2
NEALE2_20015_raw	Sitting height	Anthropometric measurement	0.0348693		0.0194094		360066		UKB Neale v2
NEALE2_30210_raw	Eosinophill percentage	Hematological measurement	0.0177808		0.0196671		349861		UKB Neale v2
NEALE2_2110	Able to confide	Uncategorised	0.0179875		0.0201637		350618		UKB Neale v2
NEALE2_6155_100	None of the above | vitamin and mineral supplements	Uncategorised	-0.0203993	0.979807	0.0203021	112464	359245		UKB Neale v2
NEALE2_100920_2110	Cholesterol lowering milk | type milk consumed	Diet measurement	-0.568647	0.566291	0.0209492	101	51427		UKB Neale v2
NEALE2_20002_1291	Mania/bipolar disorder/manic depression | non-cancer illness code, self-reported	Nervous system	-0.178306	0.836686	0.0213238	1008	361141		UKB Neale v2
SAIGE_454_1	Varicose veins of lower extremity	Uncategorised	0.0545	1.05601	0.0214	11697	381289		UKB SAIGE
SAIGE_212	Benign neoplasm of respiratory and intrathoracic organs	Respiratory system	0.302	1.35256	0.0215	348	408961		UKB SAIGE
NEALE2_6155_1	Vitamin a | vitamin and mineral supplements	Environmental exposure measurement	0.0692187	1.07167	0.0218912	6735	359245		UKB Neale v2
NEALE2_4849_0	No, i am unable to do this | hearing test done	Uncategorised	0.154391	1.16695	0.0233956	1330	119880		UKB Neale v2
SAIGE_281	Other deficiency anemia	Uncategorised	-0.166	0.847046	0.0234	1133	391159		UKB SAIGE
SAIGE_564_9	Personal history of diseases of digestive system	Disease	-0.0465	0.954565	0.0234	15392	350175		UKB SAIGE
SAIGE_261	Vitamin deficiency	Abnormality of metabolism/homeostasis	-0.161	0.851292	0.0234	1208	407700		UKB SAIGE
NEALE2_20002_1382	Sjogren's syndrome/sicca syndrome | non-cancer illness code, self-reported	Immune system	0.302628	1.35341	0.0234879	338	361141		UKB Neale v2
NEALE2_20112_3	Lung cancer | illnesses of adopted father	Respiratory system	0.331709	1.39335	0.0235503	281	2588		UKB Neale v2
SAIGE_395_4	Nonrheumatic pulmonary valve disorders	Cardiovascular	0.559	1.74892	0.0241	97	402518		UKB SAIGE
SAIGE_836	Traumatic arthropathy	Uncategorised	0.24	1.27125	0.0244	528	391985		UKB SAIGE
SAIGE_598	Abnormal findings on examination of urine	Disease	-0.093	0.911194	0.0244	3547	408961		UKB SAIGE
SAIGE_599_4	Urinary incontinence	Uncategorised	0.0602	1.06205	0.0249	8856	393786		UKB SAIGE
NEALE2_4120_raw	Heel broadband ultrasound attenuation (right)	Bone measurement	0.301309		0.0249146		114609		UKB Neale v2
NEALE2_30290_raw	High light scatter reticulocyte percentage	Hematological measurement	0.0031522		0.0258521		344729		UKB Neale v2
NEALE2_20003_1141200072	Lyrica 25mg capsule | treatment/medication code	Drug use measurement	0.507594	1.66129	0.0260188	116	361141		UKB Neale v2
NEALE2_20002_1514	Cystitis | non-cancer illness code, self-reported	Urinary system	0.315775	1.37132	0.0261978	299	361141		UKB Neale v2
NEALE2_20003_1140864950	Bisoprolol fumarate蜧殡졥ꊺⶆ⚳觗 10mg/6.25mg tablet | treatment/medication code	Drug use measurement	0.356802	1.42875	0.0262565	234	361141		UKB Neale v2
SAIGE_296	Mood disorders	Nervous system	-0.0501	0.951134	0.0264	12560	378036		UKB SAIGE
NEALE2_20002_1446	Anaemia | non-cancer illness code, self-reported	Hematologic	0.22214	1.24875	0.0265521	602	361141		UKB Neale v2
NEALE2_20466	Ever prescribed a medication for unusual or psychotic experiences	Nervous system	-0.230434	0.794189	0.0268447	642	5777		UKB Neale v2
SAIGE_726_2	Synoviopathy	Uncategorised	0.296	1.34447	0.0275	334	379045		UKB SAIGE
NEALE2_5135_raw	3mm strong meridian (left)	Eye measurement	-0.0307289		0.0276138		75398		UKB Neale v2
SAIGE_070_2	Viral hepatitis b	Endocrine system	-0.468	0.626254	0.0282	132	403448		UKB SAIGE
NEALE2_20003_1140871542	Mefenamic acid | treatment/medication code	Drug use measurement	-0.272942	0.761137	0.0283714	388	361141		UKB Neale v2
NEALE2_6158_100	None of the above | why reduced smoking	Uncategorised	0.108941	1.1151	0.0286642	3277	11443		UKB Neale v2
SAIGE_695_8	Other specified erythematous conditions	Uncategorised	-0.343	0.709638	0.0288	244	402916		UKB SAIGE
NEALE2_22641_raw	Period spent working mix of day and night shifts	Uncategorised	-0.458634		0.029808		6708		UKB Neale v2
NEALE2_400_raw	Time to complete round	Uncategorised	0.94618		0.0299745		354739		UKB Neale v2
SAIGE_458_1	Orthostatic hypotension	Cardiovascular	0.146	1.1572	0.0301	1347	389252		UKB SAIGE
NEALE2_20003_1141195044	Hydroxycarbamide | treatment/medication code	Drug use measurement	0.419712	1.52152	0.0301283	161	361141		UKB Neale v2
NEALE2_4407	Average monthly red wine intake	Alcohol consumption measurement	0.0276303		0.0310571		26229		UKB Neale v2
NEALE2_20112_9	Diabetes | illnesses of adopted father	Endocrine system	0.368505	1.44557	0.0310931	197	2572		UKB Neale v2
NEALE2_20084_473	Glucosamine/chondroitin | vitamin and/or mineral supplement use	Uncategorised	0.0640226	1.06612	0.0311846	7922	51427		UKB Neale v2
NEALE2_20554_4	Use a helpline / voluntary organization | actions taken following self-harm	Uncategorised	-0.238573	0.787751	0.0314748	491	117733		UKB Neale v2
NEALE2_30270_raw	Mean sphered cell volume	Uncategorised	-0.0470354		0.0315326		344729		UKB Neale v2
GCST004634	Basophil percentage of granulocytes	Hematological measurement	0.0129928		0.03154		170223	PMID:27863252	Astle WJ
NEALE2_6147_1	For short-sightedness, i.e. only or mainly for distance viewing such as driving, cinema etc (called 'myopia') | reason for glasses/contact lenses	Uncategorised	-0.0319869	0.968519	0.0324866	29318	360677		UKB Neale v2
NEALE2_6154_3	Paracetamol | medication for pain relief, constipation, heartburn	Uncategorised	0.0210911	1.02132	0.0325264	77936	357084		UKB Neale v2
NEALE2_6152_9	Hayfever, allergic rhinitis or eczema | blood clot, dvt, bronchitis, emphysema, asthma, rhinitis, eczema, allergy diagnosed by doctor	Immune system	0.0205376	1.02075	0.0329588	83407	360527		UKB Neale v2
SAIGE_528_3	Cellulitis and abscess of oral soft tissues	Integumentary system	0.387	1.47256	0.0333	181	403504		UKB SAIGE
SAIGE_198_5	Secondary malignancy of brain/spine	Disease	0.184	1.20202	0.0334	806	371410		UKB SAIGE
NEALE2_23115_raw	Leg fat percentage (left)	Anthropometric measurement	0.0456105		0.0334162		354791		UKB Neale v2
NEALE2_20003_1140871112	Vitamin e product | treatment/medication code	Drug use measurement	0.141619	1.15214	0.0334413	1364	361141		UKB Neale v2
SAIGE_756_5	Congenital osteodystrophies	Uncategorised	-0.25	0.778801	0.0336	437	408268		UKB SAIGE
GCST006414	Atrial fibrillation	Cardiovascular	0.0236	1.02388	0.0337	60620	1030836	PMID:30061737	Nielsen JB
NEALE2_2090	Seen doctor (gp) for nerves, anxiety, tension or depression	Uncategorised	-0.0180522	0.98211	0.0337978	123528	358693		UKB Neale v2
SAIGE_189_4	Malignant neoplasm of other urinary organs	Urinary system	0.453	1.57302	0.0344	131	404927		UKB SAIGE
SAIGE_272_12	Hyperglyceridemia	Uncategorised	-0.677	0.508139	0.0348	58	373092		UKB SAIGE
GCST006360	IgA levels	Antibody measurement	0.0304574		0.0351864		1000	PMID:30053915	Scepanovic P
NEALE2_1369	Beef intake	Diet measurement	0.00703794		0.0355116		359784		UKB Neale v2
SAIGE_717	Polymyalgia rheumatica	Musculoskeletal system	-0.153	0.85813	0.0357	1152	408961		UKB SAIGE
NEALE2_20003_1140861780	Persantin 25mg tablet | treatment/medication code	Drug use measurement	0.351657	1.42142	0.0357656	215	361141		UKB Neale v2
NEALE2_22126	Doctor diagnosed hayfever or allergic rhinitis	Immune system	0.0404057	1.04123	0.036046	20904	91787		UKB Neale v2
NEALE2_4803_11	Yes, now most or all of the time | tinnitus	Uncategorised	0.0605429	1.06241	0.0360933	7739	117882		UKB Neale v2
SAIGE_726	Peripheral enthesopathies and allied syndromes	Uncategorised	0.0433	1.04425	0.0363	14983	393694		UKB SAIGE
NEALE2_100630	Rose wine intake	Alcohol consumption measurement	0.0112377		0.0364949		51427		UKB Neale v2
NEALE2_47_raw	Hand grip strength (right)	Anthropometric measurement	0.0644763		0.0367562		359729		UKB Neale v2
SAIGE_296_2	Depression	Nervous system	-0.0483	0.952848	0.0368	11901	377377		UKB SAIGE
SAIGE_368_9	Subjective visual disturbances	Uncategorised	0.206	1.22875	0.0369	615	406269		UKB SAIGE
NEALE2_3089	Caffeine drink within last hour	Biological process	0.0622059	1.06418	0.0369746	6924	331625		UKB Neale v2
NEALE2_40001_C900	Icd10: c90.0 multiple myeloma | underlying (primary) cause of death	Hematologic	0.494754	1.64009	0.0373953	104	9092		UKB Neale v2
SAIGE_339	Other headache syndromes	Nervous system	0.0584	1.06014	0.0377	7891	406671		UKB SAIGE
NEALE2_30080_raw	Platelet count	Hematological measurement	0.498848		0.0378448		350474		UKB Neale v2
NEALE2_4041	Gestational diabetes only	Endocrine system	0.191749	1.21137	0.0379064	691	6119		UKB Neale v2
NEALE2_1359	Poultry intake	Diet measurement	-0.00736989		0.0381449		360390		UKB Neale v2
NEALE2_5133_raw	6mm strong meridian (right)	Eye measurement	-0.0301935		0.0391424		66256		UKB Neale v2
NEALE2_20003_1140872290	Lamotrigine | treatment/medication code	Drug use measurement	-0.239664	0.786892	0.0391915	447	361141		UKB Neale v2
SAIGE_520_2	Disturbances in tooth eruption	Uncategorised	-0.104	0.901225	0.0401	2364	400500		UKB SAIGE
NEALE2_20002_1436	Headaches (not migraine) | non-cancer illness code, self-reported	Uncategorised	0.0917938	1.09614	0.0406022	3022	361141		UKB Neale v2
SAIGE_348	Other conditions of brain	Uncategorised	0.133	1.14225	0.0409	1426	396635		UKB SAIGE
NEALE2_6147_5	For a 'squint' or 'turn' in an eye since childhood (called 'strabismus') | reason for glasses/contact lenses	Nervous system	0.127367	1.13583	0.0412531	1566	360677		UKB Neale v2
SAIGE_594	Urinary calculus	Urinary system	-0.0622	0.939695	0.0425	6643	407648		UKB SAIGE
SAIGE_202	Cancer of other lymphoid, histiocytic tissue	Hematologic	-0.105	0.900325	0.0428	2270	406736		UKB SAIGE
NEALE2_20002_1254	Peripheral nerve disorder | non-cancer illness code, self-reported	Nervous system	0.346281	1.4138	0.0430374	206	361141		UKB Neale v2
SAIGE_740_2	Osteoarthrosis, generalized	Musculoskeletal system	0.203	1.22507	0.0433	599	381121		UKB SAIGE
SAIGE_585_1	Acute renal failure	Urinary system	0.0745	1.07735	0.0434	4521	402123		UKB SAIGE
SAIGE_275	Disorders of mineral metabolism	Disease	0.108	1.11405	0.0438	2127	408961		UKB SAIGE
NEALE2_2976_raw	Age diabetes diagnosed	Uncategorised	0.410754		0.0440499		16166		UKB Neale v2
SAIGE_261_41	Rickets or osteomalacia	Musculoskeletal system	-0.56	0.571209	0.0442	77	406569		UKB SAIGE
SAIGE_380	Disorders of external ear	Nervous system	0.13	1.13883	0.0443	1451	408961		UKB SAIGE
NEALE2_20001_1011	Tongue cancer | cancer code, self-reported	Digestive system	-0.444789	0.640959	0.0445865	123	361141		UKB Neale v2
NEALE2_20540	Multiple worries during worst period of anxiety	Uncategorised	0.0607281	1.06261	0.0451743	8608	35038		UKB Neale v2
NEALE2_20003_1140873966	Trimethoprim | treatment/medication code	Drug use measurement	0.253506	1.28853	0.0457002	375	361141		UKB Neale v2
NEALE2_23106_raw	Impedance of whole body	Uncategorised	-0.545695		0.0459347		354795		UKB Neale v2
NEALE2_20001_1018	Stomach cancer | cancer code, self-reported	Digestive system	-0.42482	0.653887	0.0460572	133	361141		UKB Neale v2
NEALE2_20003_1141157458	Hypromellose product | treatment/medication code	Drug use measurement	0.338054	1.40222	0.046062	210	361141		UKB Neale v2
NEALE2_20003_1140879494	Metoclopramide | treatment/medication code	Drug use measurement	-0.233061	0.792105	0.0463785	441	361141		UKB Neale v2
NEALE2_20002_1598	Tonsiltis | non-cancer illness code, self-reported	Uncategorised	-0.0967576	0.907776	0.046493	2569	361141		UKB Neale v2
NEALE2_1408	Cheese intake	Diet measurement	0.00871851		0.0466186		352458		UKB Neale v2
NEALE2_20003_1140928916	Olanzapine | treatment/medication code	Uncategorised	-0.242437	0.784713	0.0470407	405	361141		UKB Neale v2
SAIGE_756	Other congenital musculoskeletal anomalies	Uncategorised	-0.2	0.818731	0.0471	594	408425		UKB SAIGE
NEALE2_20002_1602	Bowel / intestinal obstruction | non-cancer illness code, self-reported	Uncategorised	0.393751	1.48253	0.0473647	153	361141		UKB Neale v2
NEALE2_40001_C64	Icd10: c64 malignant neoplasm of kidney, except renal pelvis | underlying (primary) cause of death	Urinary system	0.361606	1.43563	0.0474107	178	9092		UKB Neale v2
GCST002221	Cholesterol, total	Lipid or lipoprotein measurement	-0.0126		0.04774		94595	PMID:24097068	Willer CJ
NEALE2_20003_1140875840	Timolol 0.25% eye drops | treatment/medication code	Drug use measurement	0.29546	1.34374	0.0480856	270	361141		UKB Neale v2
NEALE2_1707_2	Left-handed | handedness (chirality/laterality)	Nervous system	0.0274136	1.02779	0.0481059	34585	360913		UKB Neale v2
SAIGE_540_11	Acute appendicitis	Immune system	0.0956	1.10032	0.0483	2608	408160		UKB SAIGE
NEALE2_20089_461	Takeaway meals | type of meals eaten	Diet measurement	-0.108424	0.897247	0.048504	2090	51427		UKB Neale v2
GCST005066	Creatinine levels	Metabolite measurement	0.01		0.0485712		9803	PMID:28887542	Prins BP
NEALE2_24005_raw	Particulate matter air pollution (pm10); 2010	Environmental exposure measurement	-0.0159158		0.0489177		329886		UKB Neale v2
NEALE2_20003_1140888172	Mometasone | treatment/medication code	Drug use measurement	-0.181255	0.834223	0.049552	709	361141		UKB Neale v2
SAIGE_747_1	Cardiac congenital anomalies	Cardiovascular	-0.0946	0.909737	0.0499	2618	408783		UKB SAIGE

## Sheet: 17_63460787_G_A-rs138190086
Study ID	Trait	Trait Category	P-value	Beta	Odds Ratio	PMID	Author (Year)	N Cases	N Overall
NEALE2_5529	Surgery on leg arteries (other than for varicose veins)	Uncategorised	3.93956e-05	0.692408	1.99852		UKB Neale v2	969	25890
GCST005923	Maternal history of Alzheimer's disease	Mental or behavioural disorder biomarker	0.000403552	0.0431028	1.04405	PMID:29777097	Marioni RE	27696	288676
GCST005921	Family history of Alzheimer's disease	Mental or behavioural disorder biomarker	0.0004736	0.0344	1.035	PMID:29777097	Marioni RE	42034	314278
GCST002245	Alzheimer's disease (late onset)	Nervous system	0.0005685	0.2559	1.29162	PMID:24162737	Lambert JC	17008	54162
NEALE2_20548_8	I was more confident than usual | manifestations of mania or irritability	Uncategorised	0.000642881	0.314849	1.37005		UKB Neale v2	3285	114422
NEALE2_5085_raw	Spherical power (left)	Eye measurement	0.000729158	0.176779			UKB Neale v2		77739
SAIGE_291	Other specified nonpsychotic and/or transient mental disorders	Nervous system	0.000785	0.706	2.02587		UKB SAIGE	641	403024
NEALE2_100150	Drinking water intake	Diet measurement	0.00125544	0.14623			UKB Neale v2		51427
SAIGE_208	Benign neoplasm of colon	Hematologic	0.00187	0.12	1.1275		UKB SAIGE	20204	406215
NEALE2_20003_1140874370	Aciclovir | treatment/medication code	Uncategorised	0.00212751	-0.940094	0.390591		UKB Neale v2	286	361141
NEALE2_20501	Ever had period of mania / excitability	Uncategorised	0.00237351	0.232282	1.26148		UKB Neale v2	4816	115338
SAIGE_280	Iron deficiency anemias	Uncategorised	0.00256	-0.18	0.83527		UKB SAIGE	7787	397813
SAIGE_280_1	Iron deficiency anemias, unspecified or not due to blood loss	Uncategorised	0.00267	-0.184	0.831936		UKB SAIGE	7414	397440
NEALE2_20002_1158	Liver failure/cirrhosis | non-cancer illness code, self-reported	Endocrine system	0.00267924	0.956248	2.60192		UKB Neale v2	264	361141
NEALE2_20002_1482	Chronic fatigue syndrome | non-cancer illness code, self-reported	Immune system	0.00268656	0.381954	1.46514		UKB Neale v2	1659	361141
NEALE2_50_raw	Standing height	Anthropometric measurement	0.0028242	-0.162335			UKB Neale v2		360388
SAIGE_302	Sexual and gender identity disorders	Nervous system	0.00302	0.871	2.3893		UKB SAIGE	322	365798
NEALE2_5084_raw	Spherical power (right)	Eye measurement	0.00370451	0.150061			UKB Neale v2		77983
SAIGE_716_1	Unspecified polyarthropathy or polyarthritis	Uncategorised	0.00399	0.253	1.28788		UKB SAIGE	3535	369354
SAIGE_558	Noninfectious gastroenteritis	Digestive system	0.00416	0.123	1.13088		UKB SAIGE	15747	350530
NEALE2_20003_1141157132	Singulair 10mg tablet | treatment/medication code	Drug use measurement	0.00436089	0.888102	2.43051		UKB Neale v2	276	361141
SAIGE_577_3	Cyst and pseudocyst of pancreas	Uncategorised	0.00443	0.787	2.1968		UKB SAIGE	364	406635
SAIGE_204_12	Lymphoid leukemia, chronic	Hematologic	0.00455	-0.661	0.516335		UKB SAIGE	506	404972
NEALE2_20548_1	I was more talkative than usual | manifestations of mania or irritability	Uncategorised	0.00465383	0.204446	1.22685		UKB Neale v2	5465	114422
SAIGE_755	Congenital anomalies of limbs	Uncategorised	0.00528	0.69	1.99372		UKB SAIGE	449	408280
SAIGE_560_2	Impaction of intestine	Uncategorised	0.00554	0.897	2.45224		UKB SAIGE	267	335050
NEALE2_6164_2	Other exercises (eg: swimming, cycling, keep fit, bowling) | types of physical activity in last 4 weeks	Physical activity measurement	0.00557188	0.0474851	1.04863		UKB Neale v2	174242	359263
NEALE2_40001_C189	Icd10: c18.9 colon, unspecified | underlying (primary) cause of death	Uncategorised	0.00581717	0.887071	2.42801		UKB Neale v2	243	9092
SAIGE_323	Encephalitis	Uncategorised	0.00595	0.776	2.17276		UKB SAIGE	345	408233
NEALE2_5324_0	No | ever had cataract surgery	Diet measurement	0.00616155	0.393766	1.48255		UKB Neale v2	1662	5799
NEALE2_20439	Frequency of depressed days during worst episode of depression	Uncategorised	0.00645294	0.0354503			UKB Neale v2		64524
NEALE2_20474	Ever believed in un-real communications or signs	Nervous system	0.00779907	0.48616	1.62606		UKB Neale v2	822	117731
NEALE2_1697	Comparative height size at age 10	Anthropometric measurement	0.00809399	-0.0155164			UKB Neale v2		355331
SAIGE_204_1	Lymphoid leukemia	Hematologic	0.00852	-0.57	0.565525		UKB SAIGE	578	405044
NEALE2_2986	Started insulin within one year diagnosis of diabetes	Uncategorised	0.00862388	-0.310654	0.732967		UKB Neale v2	1999	16415
NEALE2_2834	Bilateral oophorectomy (both ovaries removed)	Uncategorised	0.00924849	0.111263	1.11769		UKB Neale v2	15629	191515
SAIGE_204	Leukemia	Hematologic	0.00963	-0.331	0.718205		UKB SAIGE	1661	406127
NEALE2_20003_1141146606	Calcium carbonate+cholecalciferol 1.25g/200iu tablet | treatment/medication code	Drug use measurement	0.0100634	0.564213	1.75806		UKB Neale v2	557	361141
NEALE2_6147_1	For short-sightedness, i.e. only or mainly for distance viewing such as driving, cinema etc (called 'myopia') | reason for glasses/contact lenses	Uncategorised	0.0103896	-0.0807648	0.922411		UKB Neale v2	29318	360677
SAIGE_008_5	Bacterial enteritis	Uncategorised	0.0104	-0.253	0.776468		UKB SAIGE	2737	402707
NEALE2_5098_raw	6mm weak meridian (right)	Eye measurement	0.0112433	-0.0757915			UKB Neale v2		66256
NEALE2_4290_raw	Duration screen displayed	Uncategorised	0.0118227	-8.07483			UKB Neale v2		119729
SAIGE_276_4	Acid-base balance disorder	Uncategorised	0.0123	0.38	1.46228		UKB SAIGE	1161	402667
SAIGE_507	Pleurisy; pleural effusion	Phenotype	0.0125	0.162	1.17586		UKB SAIGE	6448	403859
SAIGE_577	Diseases of pancreas	Endocrine system	0.0138	0.247	1.28018		UKB SAIGE	2690	408961
NEALE2_2217_raw	Age started wearing glasses or contact lenses	Uncategorised	0.0144306	0.378124			UKB Neale v2		310992
SAIGE_807	Fracture of ribs	Musculoskeletal system	0.0151	0.452	1.57145		UKB SAIGE	775	388540
NEALE2_5201_raw	Logmar, final (right)	Eye measurement	0.0152337	-0.00905286			UKB Neale v2		79293
SAIGE_204_2	Myeloid leukemia	Hematologic	0.0158	-0.58	0.559898		UKB SAIGE	467	404933
NEALE2_5133_raw	6mm strong meridian (right)	Eye measurement	0.0158124	-0.0736876			UKB Neale v2		66256
NEALE2_5134_raw	6mm strong meridian (left)	Eye measurement	0.0158373	-0.0743161			UKB Neale v2		65551
SAIGE_318	Tobacco use disorder	Nervous system	0.0163	0.0935	1.09801		UKB SAIGE	19780	399135
SAIGE_371	Inflammation of the eye	Immune system	0.0169	-0.22	0.802519		UKB SAIGE	3174	402480
SAIGE_151	Cancer of stomach	Digestive system	0.0177	0.521	1.68371		UKB SAIGE	554	393926
SAIGE_952	Spinal cord injury without evidence of spinal bone injury	Nervous system	0.0177	-0.596	0.551011		UKB SAIGE	422	408690
NEALE2_102440	Unsalted nuts intake	Diet measurement	0.0181688	0.02481			UKB Neale v2		51427
SAIGE_750_1	Upper gastrointestinal congenital anomalies	Uncategorised	0.0186	0.665	1.94449		UKB SAIGE	335	407065
SAIGE_567	Peritonitis and retroperitoneal infections	Digestive system	0.0186	-0.409	0.664314		UKB SAIGE	887	388225
NEALE2_41220_7	Other | anaesthetics administered post delivery	Phenotype	0.0187434	0.713223	2.04056		UKB Neale v2	641	1903
SAIGE_276_41	Acidosis	Hematologic	0.0188	0.374	1.45354		UKB SAIGE	1055	402561
NEALE2_5237	3mm index of best keratometry results (right)	Uncategorised	0.0191281	-0.0284212			UKB Neale v2		75410
NEALE2_20003_1140862168	Bricanyl 250mcg inhaler | treatment/medication code	Drug use measurement	0.01921	-0.422947	0.655114		UKB Neale v2	822	361141
NEALE2_20003_1140888386	Iron product | treatment/medication code	Drug use measurement	0.020464	0.377798	1.45907		UKB Neale v2	1009	361141
NEALE2_20002_1617	Osteopenia | non-cancer illness code, self-reported	Uncategorised	0.0208441	0.398654	1.48982		UKB Neale v2	899	361141
NEALE2_20448	Professional informed about depression	Uncategorised	0.0214639	0.096809	1.10165		UKB Neale v2	23574	66302
NEALE2_20002_1294	Back problem | non-cancer illness code, self-reported	Uncategorised	0.0214752	-0.150729	0.860081		UKB Neale v2	6339	361141
SAIGE_291_8	Alteration of consciousness	Uncategorised	0.0215	0.565	1.75945		UKB SAIGE	440	402823
NEALE2_104210	Cucumber intake	Diet measurement	0.0222863	0.0457014			UKB Neale v2		51427
SAIGE_395_6	Heart valve replaced	Uncategorised	0.0233	0.306	1.35798		UKB SAIGE	1499	403920
GCST006487	Insomnia complaints	Nervous system	0.0242397	0.102661	1.10812	PMID:28604731	Hammerschlag AR	19521	59367
NEALE2_6149_4	Loose teeth | mouth/teeth dental problems	Uncategorised	0.0250428	0.0986285	1.10366		UKB Neale v2	14364	359841
NEALE2_20002_1505	Haemorrhoids / piles | non-cancer illness code, self-reported	Uncategorised	0.025097	-0.374531	0.687612		UKB Neale v2	959	361141
SAIGE_577_1	Acute pancreatitis	Endocrine system	0.0255	0.26	1.29693		UKB SAIGE	1986	408257
NEALE2_20003_1140879842	Propranolol | treatment/medication code	Drug use measurement	0.0266633	0.234516	1.2643		UKB Neale v2	2405	361141
GCST005346	Total body bone mineral density (age 30-45)	Bone measurement	0.0283	-0.1366		PMID:29304378	Medina-Gomez C		10062
NEALE2_6147_3	For just reading/near work as you are getting older (called 'presbyopia') | reason for glasses/contact lenses	Uncategorised	0.0286505	0.0664234	1.06868		UKB Neale v2	31496	360677
NEALE2_5132_raw	3mm strong meridian (right)	Eye measurement	0.0288418	-0.0636717			UKB Neale v2		75410
NEALE2_20003_1203	Aloe vera product | treatment/medication code	Drug use measurement	0.0288685	0.594415	1.81197		UKB Neale v2	362	361141
NEALE2_20003_1140861276	Lacidipine | treatment/medication code	Drug use measurement	0.0290268	0.57202	1.77184		UKB Neale v2	390	361141
NEALE2_699_raw	Length of time at current address	Uncategorised	0.0301843	-0.204841			UKB Neale v2		352690
SAIGE_451_2	Phlebitis and thrombophlebitis of lower extremities	Cardiovascular	0.0303	-0.19	0.826959		UKB SAIGE	3587	373179
NEALE2_20003_1140916682	Evening primrose oil | treatment/medication code	Drug use measurement	0.0307255	0.147954	1.15946		UKB Neale v2	5730	361141
NEALE2_100270	Filtered coffee intake	Biological process	0.0307968	-0.0599226			UKB Neale v2		51427
SAIGE_727_4	Ganglion and cyst of synovium, tendon, and bursa	Uncategorised	0.0319	0.198	1.21896		UKB SAIGE	3185	381896
NEALE2_1717	Skin colour	Phenotype	0.0320062	0.0107439			UKB Neale v2		356530
NEALE2_5097_raw	6mm weak meridian (left)	Eye measurement	0.0320571	-0.0645234			UKB Neale v2		65551
NEALE2_4674	Private healthcare	Uncategorised	0.032318	0.0212426			UKB Neale v2		119300
SAIGE_451	Phlebitis and thrombophlebitis	Cardiovascular	0.0324	-0.18	0.83527		UKB SAIGE	3900	373492
NEALE2_6158_3	Health precaution | why reduced smoking	Uncategorised	0.0324058	-0.205994	0.813838		UKB Neale v2	5443	11443
NEALE2_6148_100	None of the above | eye problems/disorders	Uncategorised	0.0326418	0.0759134	1.07887		UKB Neale v2	25949	117890
NEALE2_904	Number of days/week of vigorous physical activity 10+ minutes	Biological process	0.033156	0.0362929			UKB Neale v2		344084
SAIGE_740	Osteoarthrosis	Musculoskeletal system	0.0334	0.0702	1.07272		UKB SAIGE	28439	408961
SAIGE_773	Pain in limb	Uncategorised	0.0336	0.14	1.15027		UKB SAIGE	6327	408961
NEALE2_102360	Sweet biscuits intake	Diet measurement	0.034218	-0.0818191			UKB Neale v2		51427
SAIGE_532	Dysphagia	Uncategorised	0.0345	0.138	1.14798		UKB SAIGE	6482	375757
SAIGE_789	Nausea and vomiting	Uncategorised	0.0347	0.103	1.10849		UKB SAIGE	11706	408961
SAIGE_200	Myeloproliferative disease	Hematologic	0.0348	0.347	1.41482		UKB SAIGE	995	405461
SAIGE_292_6	Hallucinations	Uncategorised	0.0348	-0.618	0.539021		UKB SAIGE	308	402691
SAIGE_270_3	Disorders of plasma protein metabolism	Uncategorised	0.0353	0.569	1.7665		UKB SAIGE	364	408594
NEALE2_20003_1141188146	Simvador 10mg tablet | treatment/medication code	Drug use measurement	0.0353296	0.47868	1.61394		UKB Neale v2	517	361141
NEALE2_5112_raw	3mm cylindrical power angle (left)	Eye measurement	0.035335	2.57558			UKB Neale v2		75389
NEALE2_5103_raw	3mm weak meridian angle (left)	Eye measurement	0.0354876	2.57248			UKB Neale v2		75398
SAIGE_479	Other upper respiratory disease	Disease	0.036	0.169	1.18412		UKB SAIGE	4101	394146
SAIGE_038_2	Gram positive septicemia	Uncategorised	0.0365	0.488	1.62905		UKB SAIGE	492	394389
NEALE2_20003_1140861924	Bezafibrate | treatment/medication code	Uncategorised	0.0371762	0.586553	1.79778		UKB Neale v2	338	361141
NEALE2_104240	Lettuce intake	Diet measurement	0.0373817	0.0520434			UKB Neale v2		51427
SAIGE_008	Intestinal infection	Uncategorised	0.0374	-0.114	0.892258		UKB SAIGE	8991	408961
NEALE2_20097_1	Small (125ml) | size of rose wine glass drunk	Alcohol consumption measurement	0.0375404	0.472585	1.60414		UKB Neale v2	532	51427
GCST004627	Lymphocyte counts	Hematological measurement	0.03822	0.0270647		PMID:27863252	Astle WJ		171643
SAIGE_564	Functional digestive disorders	Disease	0.0391	0.0754	1.07832		UKB SAIGE	22138	356921
SAIGE_743_1	Osteoporosis	Musculoskeletal system	0.0393	0.135	1.14454		UKB SAIGE	6484	407763
SAIGE_367	Disorders of refraction and accommodation; blindness and low vision	Uncategorised	0.0401	-0.216	0.805735		UKB SAIGE	2431	408961
NEALE2_20003_1140863152	Diazepam | treatment/medication code	Uncategorised	0.0403242	-0.338101	0.713123		UKB Neale v2	987	361141
NEALE2_6154_5	Omeprazole (e.g. zanprol) | medication for pain relief, constipation, heartburn	Uncategorised	0.0404882	0.0742291	1.07705		UKB Neale v2	21464	357084
SAIGE_915	Superficial injury without mention of infection	Uncategorised	0.0406	0.161	1.17468		UKB SAIGE	4289	407884
NEALE2_2794_raw	Age started oral contraceptive pill	Uncategorised	0.0409023	-0.0999689			UKB Neale v2		154112
NEALE2_41221_7	Elective caesarean section | delivery methods	Uncategorised	0.0409654	-0.342812	0.709771		UKB Neale v2	1157	8019
SAIGE_700	Corns and callosities	Uncategorised	0.041	0.612	1.84412		UKB SAIGE	293	404168
SAIGE_200_1	Polycythemia vera	Hematologic	0.0414	0.534	1.70574		UKB SAIGE	390	401535
NEALE2_40001_I219	Icd10: i21.9 acute myocardial infarction, unspecified | underlying (primary) cause of death	Cardiovascular	0.0423085	0.467769	1.59643		UKB Neale v2	483	9092
NEALE2_22618_0	No | breathing problems improved/stopped away from workplace or on holiday	Diet measurement	0.0427073	-0.164837	0.848032		UKB Neale v2	4382	91149
NEALE2_104290	Sweet pepper intake	Diet measurement	0.0428891	0.0374187			UKB Neale v2		51427
SAIGE_371_3	Inflammation of eyelids	Disease	0.0431	-0.213	0.808156		UKB SAIGE	2396	401702
SAIGE_379	Other disorders of eye	Uncategorised	0.0432	0.17	1.1853		UKB SAIGE	3910	405155
NEALE2_1707_2	Left-handed | handedness (chirality/laterality)	Nervous system	0.0432701	-0.0590643	0.942646		UKB Neale v2	34585	360913
SAIGE_853	Complication of colostomy or enterostomy	Uncategorised	0.0438	0.466	1.59361		UKB SAIGE	502	395431
NEALE2_5364	Average weekly intake of other alcoholic drinks	Alcohol consumption measurement	0.0438537	-0.00657743			UKB Neale v2		85420
NEALE2_102190	Cake intake	Diet measurement	0.0440469	-0.0314209			UKB Neale v2		51427
NEALE2_1707_1	Right-handed | handedness (chirality/laterality)	Nervous system	0.0446609	0.0546045	1.05612		UKB Neale v2	40671	360913
SAIGE_579_8	Nonspecific abnormal findings in stool contents	Uncategorised	0.0451	0.254	1.28917		UKB SAIGE	1659	386816
NEALE2_20110_8	High blood pressure | illnesses of mother	Vital signs	0.0452671	-0.0386001	0.962135		UKB Neale v2	101688	333048
SAIGE_721	Spondylosis and allied disorders	Immune system	0.0453	0.119	1.12637		UKB SAIGE	7930	399847
SAIGE_274_1	Gout	Musculoskeletal system	0.0454	0.185	1.20322		UKB SAIGE	3195	408393
NEALE2_20003_1140865396	Buscopan 10mg tablet | treatment/medication code	Drug use measurement	0.0454764	0.563091	1.75609		UKB Neale v2	338	361141
NEALE2_20002_1637	Fracture wrist / colles fracture | non-cancer illness code, self-reported	Musculoskeletal system	0.0456665	0.357311	1.42948		UKB Neale v2	839	361141
NEALE2_2129	Answered sexual history questions	Uncategorised	0.0457684	0.0618804	1.06384		UKB Neale v2	29611	361015
NEALE2_2664_2	Doctor's advice | reason for reducing amount of alcohol drunk	Uncategorised	0.0460007	0.187692	1.20646		UKB Neale v2	2990	134033
SAIGE_585_1	Acute renal failure	Urinary system	0.0462	0.155	1.16766		UKB SAIGE	4521	402123
NEALE2_1478	Salt added to food	Diet measurement	0.0466399	0.0145209			UKB Neale v2		360954
NEALE2_24014	Close to major road	Environmental exposure measurement	0.0467117	0.0680491	1.07042		UKB Neale v2	24556	356078
NEALE2_20536_2	Lost weight | weight change during worst episode of depression	Uncategorised	0.0470094	-0.0895715	0.914323		UKB Neale v2	20313	56571
NEALE2_6143_4	Cycle | transport type for commuting to job workplace	Uncategorised	0.0471332	-0.0870524	0.916629		UKB Neale v2	14885	190832
NEALE2_20003_1140866116	Frusemide | treatment/medication code	Uncategorised	0.0473308	-0.410946	0.663023		UKB Neale v2	624	361141
NEALE2_4653	Ever highly irritable/argumentative for 2 days	Mental or behavioural disorder biomarker	0.0475067	0.07754	1.08063		UKB Neale v2	20930	117359
SAIGE_522_5	Periapical abscess	Musculoskeletal system	0.0476	-0.298	0.742301		UKB SAIGE	1177	399313
NEALE2_1508_1	Decaffeinated coffee (any type) | coffee type	Biological process	0.0477041	0.0484504	1.04964		UKB Neale v2	55310	283449
NEALE2_20426	Restless during period of worst anxiety	Nervous system	0.0479847	0.113669	1.12038		UKB Neale v2	13536	33864
NEALE2_100520	Milk intake	Diet measurement	0.0482523	-0.0202517			UKB Neale v2		51413
NEALE2_1110	Length of mobile phone use	Uncategorised	0.0484942	-0.0226842			UKB Neale v2		356618
NEALE2_22133	Doctor diagnosed sarcoidosis	Uncategorised	0.0488599	-0.521496	0.593632		UKB Neale v2	395	91787
NEALE2_20003_1140879806	Diltiazem | treatment/medication code	Uncategorised	0.0490539	0.374988	1.45497		UKB Neale v2	738	361141
NEALE2_20086_11	Vegetarian | type of special diet followed	Diet measurement	0.0490797	-0.251234	0.777841		UKB Neale v2	1716	51427
SAIGE_214_1	Lipoma of skin and subcutaneous tissue	Musculoskeletal system	0.0493	-0.151	0.859848		UKB SAIGE	4611	406224
SAIGE_728_71	Contracture of palmar fascia [dupuytren's disease]	Musculoskeletal system	0.0494	0.176	1.19244		UKB SAIGE	3503	382214
NEALE2_1767	Adopted as a child	Uncategorised	0.0494503	-0.142441	0.867239		UKB Neale v2	5158	360450
NEALE2_20003_1140876136	Beconase 50micrograms nasal spray | treatment/medication code	Drug use measurement	0.0496918	-0.207286	0.812787		UKB Neale v2	2415	361141
NEALE2_6139_100	None of the above | gas or solid-fuel cooking/heating	Uncategorised	0.049751	-0.0442402	0.956724		UKB Neale v2	63653	360066

## Sheet: 16_79321960_G_A-rs62039712
Study ID	Trait	Trait Category	P-value	Beta	Odds Ratio	PMID	Author (Year)	N Cases	N Overall
SAIGE_705_3	Hidradenitis	Integumentary system	1.39e-05	0.752	2.12124		UKB SAIGE	187	399442
GCST005067	C-reactive protein levels	Inflammatory biomarker measurement	0.000634819	0.1		PMID:28887542	Prins BP		9541
GCST005812	Osteoarthritis of the hip or knee (hospital diagnosed)	Musculoskeletal system	0.000688667	0.0961189	1.10089	PMID:29559693	Zengini E	6586	32970
SAIGE_473_1	Chronic laryngitis	Uncategorised	0.000696	0.772	2.16409		UKB SAIGE	104	390149
GCST005814	Osteoarthritis (hospital diagnosed)	Musculoskeletal system	0.000733627	0.0759698	1.07893	PMID:29559693	Zengini E	10083	50508
NEALE2_20528	Diagnosed with life-threatening illness	Uncategorised	0.000957682	-0.0581109	0.943545		UKB Neale v2	19291	117617
NEALE2_20003_1197	Evening primrose oil product | treatment/medication code	Drug use measurement	0.000971749	0.260551	1.29765		UKB Neale v2	814	361141
NEALE2_20122	Bipolar disorder status	Nervous system	0.00100913	-0.464702	0.628322		UKB Neale v2	508	1064
NEALE2_20003_1140871052	Calcium carbonate+cholecalciferol 1.25g/5micrograms tablet | treatment/medication code	Drug use measurement	0.00186398	0.568533	1.76567		UKB Neale v2	152	361141
NEALE2_20002_1656	Fracture toe | non-cancer illness code, self-reported	Musculoskeletal system	0.00186853	0.443306	1.55785		UKB Neale v2	250	361141
SAIGE_686_1	Carbuncle and furuncle	Uncategorised	0.00204	0.146	1.1572		UKB SAIGE	2302	399937
NEALE2_20003_1141180150	Arcoxia 90mg tablet | treatment/medication code	Drug use measurement	0.00244295	0.676024	1.96604		UKB Neale v2	102	361141
NEALE2_30190_raw	Monocyte percentage	Hematological measurement	0.00264665	0.0303911			UKB Neale v2		349861
NEALE2_20003_1140861778	Dipyridamole | treatment/medication code	Drug use measurement	0.00274107	0.261531	1.29892		UKB Neale v2	666	361141
NEALE2_20002_1220	Diabetes | non-cancer illness code, self-reported	Endocrine system	0.00362219	-0.0558913	0.945642		UKB Neale v2	14114	361141
NEALE2_20002_1668	Allergy to house dust mite | non-cancer illness code, self-reported	Biological process	0.00369133	0.461488	1.58643		UKB Neale v2	201	361141
NEALE2_20554_5	See own gp | actions taken following self-harm	Uncategorised	0.0038691	0.185236	1.2035		UKB Neale v2	1249	117733
SAIGE_427	Cardiac dysrhythmias	Cardiovascular	0.00419	-0.0439	0.95705		UKB SAIGE	24681	405600
SAIGE_377	Disorders of optic nerve and visual pathways	Uncategorised	0.00422	0.335	1.39794		UKB SAIGE	370	401615
SAIGE_362_31	Separation of retinal layers	Uncategorised	0.00423	0.653	1.9213		UKB SAIGE	99	396958
NEALE2_30110_raw	Platelet distribution width	Hematological measurement	0.00436079	-0.0055506			UKB Neale v2		350470
SAIGE_752	Nervous system congenital anomalies	Uncategorised	0.00449	0.35	1.41907		UKB SAIGE	336	408730
NEALE2_41218_2	One or more previous psychiatric episodes with another health care provider | history of psychiatric care on admission	Uncategorised	0.004609	0.544033	1.72294		UKB Neale v2	135	835
NEALE2_20003_1140877826	Sodium bicarbonate | treatment/medication code	Drug use measurement	0.00479264	0.614388	1.84853		UKB Neale v2	107	361141
NEALE2_2010	Suffer from 'nerves'	Uncategorised	0.00486691	0.0262326	1.02658		UKB Neale v2	73938	348082
NEALE2_20002_1634	Fracture forearm / wrist | non-cancer illness code, self-reported	Musculoskeletal system	0.00489412	0.227485	1.25544		UKB Neale v2	778	361141
NEALE2_2090	Seen doctor (gp) for nerves, anxiety, tension or depression	Uncategorised	0.00504016	0.0218744	1.02212		UKB Neale v2	123528	358693
NEALE2_20003_1140888758	Penicillin v | treatment/medication code	Drug use measurement	0.00511637	0.468926	1.59828		UKB Neale v2	181	361141
NEALE2_22146_raw	Age hayfever or allergic rhinitis diagnosed by doctor	Immune system	0.00571665	0.742443			UKB Neale v2		20904
SAIGE_364_5	Corneal dystrophy	Uncategorised	0.00591	0.427	1.53265		UKB SAIGE	212	397973
NEALE2_20113_3	Lung cancer | illnesses of adopted mother	Respiratory system	0.00603935	0.478398	1.61349		UKB Neale v2	155	2933
NEALE2_12340_raw	Qrs duration	Cardiovascular measurement	0.00636938	0.767328			UKB Neale v2		10815
NEALE2_20003_1140875632	Movelat gel | treatment/medication code	Drug use measurement	0.00671501	0.535676	1.7086		UKB Neale v2	130	361141
SAIGE_752_2	Other specified congenital anomalies of nervous system	Uncategorised	0.00686	0.687	1.98774		UKB SAIGE	80	408474
NEALE2_100920_2104	Wholemilk | type milk consumed	Diet measurement	0.0071505	-0.115127	0.891253		UKB Neale v2	2934	51427
SAIGE_483	Acute bronchitis and bronchiolitis	Uncategorised	0.00753	0.433	1.54188		UKB SAIGE	194	398732
SAIGE_426_91	Cardiac pacemaker in situ	Uncategorised	0.00765	-0.127	0.880734		UKB SAIGE	2283	383202
NEALE2_20425	Ever worried more than most people would in similar situation	Nervous system	0.00778715	0.0430639	1.044		UKB Neale v2	25623	98990
SAIGE_589	Abnormal results of function study of kidney	Uncategorised	0.008	0.554	1.7402		UKB SAIGE	117	397719
NEALE2_20003_1140927730	Epaderm ointment | treatment/medication code	Drug use measurement	0.00819538	0.39985	1.4916		UKB Neale v2	222	361141
NEALE2_20002_1465	Osteoarthritis | non-cancer illness code, self-reported	Musculoskeletal system	0.00827859	0.0353003	1.03593		UKB Neale v2	30046	361141
SAIGE_572	Ascites (non malignant)	Uncategorised	0.0085	-0.151	0.859848		UKB SAIGE	1547	401602
GCST005810	Osteoarthritis of the hip (hospital diagnosed)	Musculoskeletal system	0.00860629	0.118583	1.1259	PMID:29559693	Zengini E	2396	11989
NEALE2_3647	Duration of other exercises	Uncategorised	0.00899805	0.0177126			UKB Neale v2		172650
NEALE2_3486	Ever tried to stop smoking	Biological process	0.0100983	-0.0245809			UKB Neale v2		27467
SAIGE_426_9	Cardiac pacemaker/device in situ	Uncategorised	0.0106	-0.117	0.889585		UKB SAIGE	2487	383406
NEALE2_1418_1	Full cream | milk type used	Diet measurement	0.0109329	-0.0389957	0.961755		UKB Neale v2	22902	360806
NEALE2_20003_1141167334	Colofac-100 tablet | treatment/medication code	Drug use measurement	0.0114085	0.2653	1.30382		UKB Neale v2	462	361141
SAIGE_245_2	Chronic thyroiditis	Endocrine system	0.0116	-0.381	0.683178		UKB SAIGE	223	391652
NEALE2_102840	Blue cheese intake	Diet measurement	0.0118062	-0.00670703			UKB Neale v2		51422
SAIGE_1012	Late effect	Uncategorised	0.0119	0.55	1.73325		UKB SAIGE	106	408961
GCST005066	Creatinine levels	Metabolite measurement	0.012195	0.01		PMID:28887542	Prins BP		9803
SAIGE_756_3	Congenital anomalies of muscle, tendon, fascia, and connective tissue	Uncategorised	0.0127	-0.624	0.535797		UKB SAIGE	81	407912
SAIGE_394_2	Mitral valve disease	Cardiovascular	0.0128	-0.104	0.901225		UKB SAIGE	2985	405406
NEALE2_1797	Father still alive	Uncategorised	0.0138943	0.0189016	1.01908		UKB Neale v2	81229	351538
SAIGE_215	Other benign neoplasm of connective and other soft tissue	Disease	0.0139	0.166	1.18057		UKB SAIGE	1110	402723
NEALE2_4418	Average monthly champagne plus white wine intake	Alcohol consumption measurement	0.0150517	0.0285724			UKB Neale v2		26198
NEALE2_6164_4	Light diy (eg: pruning, watering the lawn) | types of physical activity in last 4 weeks	Uncategorised	0.0156853	-0.0180898	0.982073		UKB Neale v2	172584	359263
NEALE2_20126_1	Bipolar i disorder | bipolar and major depression status	Nervous system	0.0157239	0.231182	1.26009		UKB Neale v2	556	86895
NEALE2_20003_1140879392	Manevac granules | treatment/medication code	Drug use measurement	0.0160506	0.473964	1.60635		UKB Neale v2	131	361141
NEALE2_20113_6	Chronic bronchitis/emphysema | illnesses of adopted mother	Respiratory system	0.0163642	0.351308	1.42092		UKB Neale v2	238	2938
SAIGE_512	Other symptoms of respiratory system	Disease	0.0164	-0.0578	0.943839		UKB SAIGE	9128	408961
NEALE2_20003_1140881472	Lacri-lube eye ointment | treatment/medication code	Drug use measurement	0.0167817	0.238436	1.26926		UKB Neale v2	511	361141
SAIGE_597_2	Urinary complications nec	Disease	0.0176	0.607	1.83492		UKB SAIGE	78	394777
SAIGE_426_8	Other cardiac conduction disorders	Cardiovascular	0.0176	-0.699	0.497082		UKB SAIGE	59	380978
NEALE2_5328_0	No | ever had corneal graft surgery	Diet measurement	0.0177469	-0.454087	0.635028		UKB Neale v2	142	5786
NEALE2_20513	Recent thoughts of suicide or self-harm	Biological process	0.0179408	0.00439088			UKB Neale v2		117177
SAIGE_367_2	Astigmatism	Uncategorised	0.018	-0.387	0.679091		UKB SAIGE	190	406720
NEALE2_1990	Tense / 'highly strung'	Mental or behavioural disorder biomarker	0.0185561	0.0236491	1.02393		UKB Neale v2	60513	350159
GCST005902	Depression (broad)	Nervous system	0.018608	0.0043973	1.00441	PMID:29662059	Howard DM	113769	322580
NEALE2_6164_1	Walking for pleasure (not as a means of transport) | types of physical activity in last 4 weeks	Uncategorised	0.019527	0.0194784	1.01967		UKB Neale v2	100689	359263
NEALE2_1608	Average weekly fortified wine intake	Alcohol consumption measurement	0.0196679	0.00486318			UKB Neale v2		258191
SAIGE_705	Disorders of sweat glands	Uncategorised	0.0197	0.184	1.20202		UKB SAIGE	817	400072
SAIGE_217_1	Nevus, non-neoplastic	Integumentary system	0.0198	-0.216	0.805735		UKB SAIGE	597	401215
SAIGE_428_2	Heart failure nos	Cardiovascular	0.0198	-0.0819	0.921364		UKB SAIGE	4269	407103
SAIGE_560_2	Impaction of intestine	Uncategorised	0.0201	0.321	1.37851		UKB SAIGE	267	335050
NEALE2_20440	Impact on normal roles during worst period of depression	Uncategorised	0.0201946	0.0186678			UKB Neale v2		66429
NEALE2_20521	Belittlement by partner or ex-partner as an adult	Uncategorised	0.0202789	0.0136143			UKB Neale v2		117741
NEALE2_20455_raw	Age when last took cannabis	Biological process	0.0207477	-0.417188			UKB Neale v2		25698
NEALE2_41221_4	Ventouse, vacuum extraction | delivery methods	Uncategorised	0.0211655	-0.197189	0.821035		UKB Neale v2	788	8019
SAIGE_245	Thyroiditis	Endocrine system	0.0214	-0.303	0.738599		UKB SAIGE	293	391722
NEALE2_2020	Loneliness, isolation	Mental or behavioural disorder biomarker	0.0215095	0.0225717	1.02283		UKB Neale v2	63508	355583
NEALE2_6138_3	O levels/gcses or equivalent | qualifications	Self reported educational attainment	0.0217349	0.0169807	1.01713		UKB Neale v2	168672	357549
SAIGE_530_6	Diverticulum of esophagus, acquired	Digestive system	0.0222	0.418	1.51892		UKB SAIGE	153	369428
SAIGE_427_5	Arrhythmia (cardiac) nos	Cardiovascular	0.0223	-0.17	0.843665		UKB SAIGE	922	381841
SAIGE_427_2	Atrial fibrillation and flutter	Cardiovascular	0.0227	-0.0449	0.956093		UKB SAIGE	14820	395739
GCST004131	Inflammatory bowel disease	Immune system	0.02278	0.0522	1.05359	PMID:28067908	de Lange KM	25042	59957
NEALE2_3637	Frequency of other exercises in last 4 weeks	Uncategorised	0.0228347	0.0153041			UKB Neale v2		172505
SAIGE_276_5	Hypovolemia	Uncategorised	0.0231	-0.0968	0.907738		UKB SAIGE	2834	404340
NEALE2_20003_1140922174	Alendronate sodium | treatment/medication code	Drug use measurement	0.0233152	0.0796905	1.08295		UKB Neale v2	4103	361141
GCST003499	Reaction time	Cognitive function measurement	0.0235864	-0.0156099		PMID:27046643	Davies G		111483
SAIGE_433_21	Cerebral artery occlusion, with cerebral infarction	Uncategorised	0.0236	-0.133	0.875465		UKB SAIGE	1501	400518
NEALE2_20002_1464	Rheumatoid arthritis | non-cancer illness code, self-reported	Immune system	0.0239444	-0.0806131	0.922551		UKB Neale v2	4017	361141
NEALE2_20003_1140884412	Sumatriptan | treatment/medication code	Drug use measurement	0.0240012	0.162071	1.17594		UKB Neale v2	986	361141
NEALE2_5057	Number of older siblings	Number of siblings	0.0247621	0.012449			UKB Neale v2		103453
NEALE2_41220_2	Epidural or caudal anaesthetic | anaesthetics administered post delivery	Uncategorised	0.0248459	-0.288576	0.74933		UKB Neale v2	344	1593
NEALE2_4957	Word interpolation | fi3	Biological process	0.0251425	-0.0406023	0.960211		UKB Neale v2	18062	116815
NEALE2_20003_1140872198	Sodium valproate | treatment/medication code	Uncategorised	0.0256313	0.268881	1.3085		UKB Neale v2	350	361141
NEALE2_20003_1140909368	Carvedilol | treatment/medication code	Drug use measurement	0.0256583	0.319228	1.37606		UKB Neale v2	248	361141
NEALE2_20110_5	Breast cancer | illnesses of mother	Integumentary system	0.0260134	0.0310835	1.03157		UKB Neale v2	27622	330828
NEALE2_20003_1140864952	Lisinopril+hydrochlorothiazide 10mg/12.5mg tablet | treatment/medication code	Drug use measurement	0.0260706	0.448432	1.56586		UKB Neale v2	125	361141
NEALE2_20003_1140881446	Proctosedyl ointment | treatment/medication code	Drug use measurement	0.0262982	0.388564	1.47486		UKB Neale v2	166	361141
SAIGE_512_7	Shortness of breath	Phenotype	0.0263	-0.0662	0.935944		UKB SAIGE	5884	405717
NEALE2_20002_1479	Rheumatic fever | non-cancer illness code, self-reported	Musculoskeletal system	0.0263449	0.153758	1.16621		UKB Neale v2	1061	361141
NEALE2_20002_1373	Connective tissue disorder | non-cancer illness code, self-reported	Disease	0.0267487	0.40092	1.4932		UKB Neale v2	155	361141
NEALE2_20002_1514	Cystitis | non-cancer illness code, self-reported	Urinary system	0.0270804	0.288016	1.33378		UKB Neale v2	299	361141
GCST005413	Type 2 diabetes	Endocrine system	0.02712	-0.0659	0.936224	PMID:29358691	Bonas-Guarch S	12931	70127
SAIGE_379_3	Aphakia and other disorders of lens	Uncategorised	0.0272	-0.117	0.889585		UKB SAIGE	1825	403070
SAIGE_569_1	Toxic gastroenteritis and colitis	Digestive system	0.0275	-0.406	0.66631		UKB SAIGE	149	387487
SAIGE_523_1	Gingivitis	Uncategorised	0.0276	0.464	1.59042		UKB SAIGE	114	398250
SAIGE_507	Pleurisy; pleural effusion	Phenotype	0.0276	-0.0622	0.939695		UKB SAIGE	6448	403859
NEALE2_20003_1140916282	Venlafaxine | treatment/medication code	Drug use measurement	0.0277556	0.126882	1.13528		UKB Neale v2	1533	361141
SAIGE_189_1	Cancer of kidney and renal pelvis	Urinary system	0.0279	-0.153	0.85813		UKB SAIGE	1045	405841
NEALE2_6156_11	I was more active than usual | manic/hyper symptoms	Uncategorised	0.0280393	0.073635	1.07641		UKB Neale v2	6030	24049
SAIGE_720	Spinal stenosis	Musculoskeletal system	0.0285	-0.0818	0.921456		UKB SAIGE	3733	395650
SAIGE_528_1	Stomatitis and mucositis	Immune system	0.0289	-0.227	0.796921		UKB SAIGE	472	403795
SAIGE_819	Skull and face fracture and other intercranial injury	Musculoskeletal system	0.0289	0.0913	1.0956		UKB SAIGE	2957	408511
SAIGE_395_1	Nonrheumatic mitral valve disorders	Cardiovascular	0.0292	-0.0921	0.912014		UKB SAIGE	2892	405313
NEALE2_20512	Recent feelings of foreboding	Uncategorised	0.0292962	0.00788239			UKB Neale v2		117474
NEALE2_4990	Conditional arithmetic | fi6	Uncategorised	0.0294914	-0.0326601	0.967867		UKB Neale v2	32237	102181
NEALE2_20001_1073	Rodent ulcer | cancer code, self-reported	Integumentary system	0.0295293	-0.215314	0.806289		UKB Neale v2	519	361141
NEALE2_5104_raw	3mm strong meridian angle (left)	Eye measurement	0.0295405	-0.632245			UKB Neale v2		75398
SAIGE_755_61	Congenital hip dysplasia and deformity	Uncategorised	0.0296	-0.472	0.623754		UKB SAIGE	107	407938
GCST005232	Neuroticism	Mental or behavioural disorder biomarker	0.0297715	0.011863		PMID:29255261	Luciano M		329821
SAIGE_368_3	Anisometropia	Uncategorised	0.0304	0.39	1.47698		UKB SAIGE	155	405809
SAIGE_155_1	Malignant neoplasm of liver, primary	Uncategorised	0.0305	-0.411	0.662987		UKB SAIGE	141	393513
NEALE2_1150_2	Right | usual side of head for mobile phone use	Uncategorised	0.0306161	-0.0179143	0.982245		UKB Neale v2	127654	303009
NEALE2_1970	Nervous feelings	Mental or behavioural disorder biomarker	0.0309695	0.019201	1.01939		UKB Neale v2	83120	351829
SAIGE_361_2	Retinoschisis and retinal cysts	Uncategorised	0.031	0.585	1.79499		UKB SAIGE	68	397829
NEALE2_20002_1550	Lichen sclerosis | non-cancer illness code, self-reported	Integumentary system	0.031318	0.437347	1.54859		UKB Neale v2	123	361141
GCST006268	Reaction time	Cognitive function measurement	0.0315065	-0.0036573		PMID:29844566	Davies G		330069
NEALE2_404_raw	Duration to first press of snap-button in each round	Uncategorised	0.0317065	-0.956468			UKB Neale v2		358500
NEALE2_2159	Ever had same-sex intercourse	Uncategorised	0.0322132	-0.0463671	0.954691		UKB Neale v2	11109	326849
NEALE2_20537	Frequency of difficulty controlling worry during worst period of anxiety	Uncategorised	0.0332562	0.0177431			UKB Neale v2		36157
SAIGE_199	Neoplasm of uncertain behavior	Disease	0.0333	0.127	1.13542		UKB SAIGE	1412	372016
SAIGE_245_21	Chronic lymphocytic thyroiditis	Endocrine system	0.0336	-0.33	0.718924		UKB SAIGE	210	391639
NEALE2_6147_1	For short-sightedness, i.e. only or mainly for distance viewing such as driving, cinema etc (called 'myopia') | reason for glasses/contact lenses	Uncategorised	0.034341	0.0290418	1.02947		UKB Neale v2	29318	360677
NEALE2_102250	Sweet snack consumers	Diet measurement	0.0349674	-0.0420739	0.958799		UKB Neale v2	23524	51427
NEALE2_20003_1140916356	Losartan | treatment/medication code	Uncategorised	0.0350342	-0.0833121	0.920064		UKB Neale v2	3268	361141
NEALE2_4849_12	I can only hear on the left side | hearing test done	Uncategorised	0.035073	-0.186757	0.829645		UKB Neale v2	647	119880
NEALE2_20002_1499	Labyrinthitis | non-cancer illness code, self-reported	Uncategorised	0.0351655	0.346176	1.41365		UKB Neale v2	188	361141
NEALE2_6155_1	Vitamin a | vitamin and mineral supplements	Environmental exposure measurement	0.0352558	0.0583034	1.06004		UKB Neale v2	6735	359245
NEALE2_20003_1140882776	Fucibet cream | treatment/medication code	Drug use measurement	0.0355463	0.329249	1.38992		UKB Neale v2	207	361141
SAIGE_528_11	Stomatitis and mucositis (ulcerative)	Immune system	0.0356	-0.239	0.787415		UKB SAIGE	392	403715
SAIGE_751_21	Cystic kidney disease	Urinary system	0.0358	-0.228	0.796124		UKB SAIGE	431	407161
NEALE2_100023_raw	Starch	Diet measurement	0.0358116	1.1084			UKB Neale v2		51453
SAIGE_358_1	Myasthenia gravis	Immune system	0.0361	-0.341	0.711059		UKB SAIGE	192	407044
NEALE2_20003_1141185326	Travatan 40micrograms/ml eye drops | treatment/medication code	Drug use measurement	0.0373947	0.296049	1.34454		UKB Neale v2	251	361141
NEALE2_20003_1140861780	Persantin 25mg tablet | treatment/medication code	Drug use measurement	0.0375034	0.319646	1.37664		UKB Neale v2	215	361141
NEALE2_6147_6	For a 'lazy' eye or an eye with poor vision since childhood (called 'amblyopia') | reason for glasses/contact lenses	Uncategorised	0.0378286	-0.0865701	0.917071		UKB Neale v2	2964	360677
NEALE2_1130	Hands-free device/speakerphone use with mobile phone in last 3 month	Uncategorised	0.0381561	-0.00700703			UKB Neale v2		302733
SAIGE_394	Rheumatic disease of the heart valves	Cardiovascular	0.0385	-0.0677	0.934541		UKB SAIGE	4895	407316
NEALE2_22607_2	Often | workplace very cold	Uncategorised	0.0385661	-0.0547456	0.946726		UKB Neale v2	7881	90188
SAIGE_454_11	Varicose veins of lower extremity, symptomtic	Uncategorised	0.0386	-0.185	0.831104		UKB SAIGE	633	370225
SAIGE_285_22	Anemia in neoplastic disease	Hematologic	0.0386	0.229	1.25734		UKB SAIGE	417	390443
GCST005063	Glomerular filtration rate	Renal system measurement	0.0386514	-0.01		PMID:28887542	Prins BP		9961
NEALE2_3414	Hip pain for 3+ months	Uncategorised	0.0387752	0.0561656	1.05777		UKB Neale v2	8758	40061
SAIGE_1011	Complications of surgical and medical procedures	Uncategorised	0.0395	-0.0488	0.952372		UKB SAIGE	9140	408961
GCST006908	Ischemic stroke	Uncategorised	0.03952	-0.0387	0.962039	PMID:29531354	Malik R	34217	440328
SAIGE_1005	Other symptoms	Uncategorised	0.04	0.133	1.14225		UKB SAIGE	1222	408961
NEALE2_1200	Sleeplessness / insomnia	Nervous system	0.0402296	0.00546145			UKB Neale v2		360738
NEALE2_5324_2	Right eye only | ever had cataract surgery	Uncategorised	0.0403847	0.242905	1.27495		UKB Neale v2	379	5799
SAIGE_574_3	Cholecystitis without cholelithiasis	Endocrine system	0.0404	0.0888	1.09286		UKB SAIGE	2761	394068
NEALE2_4288_raw	Time to answer	Uncategorised	0.040415	1.59654			UKB Neale v2		119729
NEALE2_20003_1140860728	Quinapril | treatment/medication code	Drug use measurement	0.0411175	0.363801	1.43879		UKB Neale v2	160	361141
NEALE2_20111_10	Alzheimer's disease/dementia | illnesses of siblings	Nervous system	0.0411343	0.110942	1.11733		UKB Neale v2	1609	279062
GCST005813	Osteoarthritis of the knee (hospital diagnosed)	Musculoskeletal system	0.0413433	0.070738	1.0733	PMID:29559693	Zengini E	4462	22347
NEALE2_24014	Close to major road	Environmental exposure measurement	0.0426485	0.0301974	1.03066		UKB Neale v2	24556	356078
SAIGE_752_11	Spina bifida	Nervous system	0.0427	0.315	1.37026		UKB SAIGE	210	408604
NEALE2_20086_10	Low calorie | type of special diet followed	Environmental exposure measurement	0.0430107	0.0616668	1.06361		UKB Neale v2	6077	51427
NEALE2_3799	Headaches for 3+ months	Uncategorised	0.0432843	-0.0340389	0.966534		UKB Neale v2	32075	70181
NEALE2_20003_1140888098	Fluticasone | treatment/medication code	Drug use measurement	0.0433914	0.114762	1.12161		UKB Neale v2	1578	361141
SAIGE_204_12	Lymphoid leukemia, chronic	Hematologic	0.0435	-0.203	0.816278		UKB SAIGE	506	404972
NEALE2_5324_4	Both eyes | ever had cataract surgery	Uncategorised	0.0437973	-0.152672	0.858411		UKB Neale v2	977	5799
SAIGE_342	Hemiplegia	Nervous system	0.0442	-0.118	0.888696		UKB SAIGE	1500	396709
NEALE2_100280	Added milk to filtered coffee	Diet measurement	0.0442731	0.118438	1.12574		UKB Neale v2	6758	51427
SAIGE_477	Epistaxis or throat hemorrhage	Cardiovascular	0.045	0.0917	1.09604		UKB SAIGE	2456	392501
NEALE2_6147_2	For long-sightedness, i.e. for distance and near, but particularly for near tasks like reading (called 'hypermetropia') | reason for glasses/contact lenses	Uncategorised	0.0451659	-0.0374783	0.963215		UKB Neale v2	15091	360677
GCST006910	Ischemic stroke (cardioembolic)	Cardiovascular	0.0455	-0.0726	0.929973	PMID:29531354	Malik R	7193	413304
NEALE2_20003_1140909872	Vitamin b1 preparation | treatment/medication code	Drug use measurement	0.0457211	0.36044	1.43396		UKB Neale v2	156	361141
NEALE2_20002_1400	Peptic ulcer | non-cancer illness code, self-reported	Uncategorised	0.0457705	0.230623	1.25938		UKB Neale v2	381	361141
SAIGE_540_1	Appendicitis	Immune system	0.0458	0.0801	1.0834		UKB SAIGE	3217	408769
NEALE2_22167	Recent medication for asthma	Uncategorised	0.0459139	-0.0850615	0.918456		UKB Neale v2	4480	11717
SAIGE_755_6	Other congenital anomalies of lower limb, including pelvic girdle	Uncategorised	0.046	-0.353	0.702577		UKB SAIGE	162	407993
GCST003724	Bipolar disorder	Nervous system	0.04603	0.0749	1.07778	PMID:27329760	Hou L	7647	34950
NEALE2_20002_1246	Encephalitis | non-cancer illness code, self-reported	Nervous system	0.0461165	0.291329	1.33821		UKB Neale v2	238	361141
SAIGE_293_1	Swelling, mass, or lump in head and neck [space-occupying lesion, intracranial nos]	Disease	0.0463	-0.149	0.861569		UKB SAIGE	907	406882
NEALE2_20002_1115	Interstitial lung disease | non-cancer illness code, self-reported	Respiratory system	0.0467471	0.407259	1.50269		UKB Neale v2	121	361141
NEALE2_5105_raw	6mm strong meridian angle (left)	Eye measurement	0.0469313	-0.751702			UKB Neale v2		65551
NEALE2_20003_1140862438	Uniphyllin continus 200mg m/r tablet | treatment/medication code	Drug use measurement	0.0469976	0.328174	1.38843		UKB Neale v2	186	361141
SAIGE_735_23	Hallux rigidus	Uncategorised	0.0477	0.114	1.12075		UKB SAIGE	1561	396475
NEALE2_20002_1610	Thyroid goitre | non-cancer illness code, self-reported	Endocrine system	0.0482383	0.238932	1.26989		UKB Neale v2	347	361141
NEALE2_20003_1141193346	Olmetec 10mg tablet | treatment/medication code	Drug use measurement	0.0483841	0.303348	1.35439		UKB Neale v2	215	361141
NEALE2_2060	Frequency of unenthusiasm / disinterest in last 2 weeks	Nervous system	0.0488303	0.00443691			UKB Neale v2		349631
SAIGE_054	Herpes simplex	Disease	0.049	0.303	1.35391		UKB SAIGE	214	403530
NEALE2_2050	Frequency of depressed mood in last 2 weeks	Nervous system	0.0491542	0.0045245			UKB Neale v2		345957
GCST004133	Ulcerative colitis	Immune system	0.04956	0.0573	1.05897	PMID:28067908	de Lange KM	12366	45975
SAIGE_151	Cancer of stomach	Digestive system	0.0497	-0.188	0.828615		UKB SAIGE	554	393926
NEALE2_20002_1223	Type 2 diabetes | non-cancer illness code, self-reported	Endocrine system	0.0499043	0.0924486	1.09686		UKB Neale v2	2292	361141
NEALE2_20126_2	Bipolar ii disorder | bipolar and major depression status	Nervous system	0.0499673	-0.196309	0.821758		UKB Neale v2	508	86895

## Sheet: 6_41066261_G_C-rs114812713
Study ID	Trait	Trait Category	P-value	Beta	Odds Ratio	PMID	Author (Year)	N Cases	N Overall
GCST002245	Alzheimer's disease (late onset)	Nervous system	2.128e-05	0.2295	1.25797	PMID:24162737	Lambert JC	17008	54162
NEALE2_20522	Been in a confiding relationship as an adult	Uncategorised	2.6206e-05	0.0703338			UKB Neale v2		115099
NEALE2_20003_1140867726	Lofepramine | treatment/medication code	Drug use measurement	0.000110649	1.02511	2.7874		UKB Neale v2	282	361141
NEALE2_1349	Processed meat intake	Diet measurement	0.000141154	0.0282965			UKB Neale v2		360468
SAIGE_724	Other and unspecified disorders of back	Uncategorised	0.000219	0.366	1.44196		UKB SAIGE	2077	393994
NEALE2_1369	Beef intake	Diet measurement	0.000753834	0.0204337			UKB Neale v2		359784
SAIGE_727	Other disorders of synovium, tendon, and bursa	Uncategorised	0.00124	0.168	1.18294		UKB SAIGE	7629	386340
SAIGE_800_3	Fracture of tibia and fibula	Musculoskeletal system	0.00162	0.304	1.35527		UKB SAIGE	2162	389927
NEALE2_20110_10	Alzheimer's disease/dementia | illnesses of mother	Nervous system	0.001704	0.0848349	1.08854		UKB Neale v2	28507	331041
SAIGE_727_4	Ganglion and cyst of synovium, tendon, and bursa	Uncategorised	0.00203	0.246	1.2789		UKB SAIGE	3185	381896
NEALE2_2644	Light smokers, at least 100 smokes in lifetime	Uncategorised	0.00281678	-0.0854691	0.918081		UKB Neale v2	44253	97021
NEALE2_41235	Spells in hospital	Uncategorised	0.0029396	0.0217059			UKB Neale v2		236484
NEALE2_5610_2	Left eye | which eye(s) affected by presbyopia	Uncategorised	0.00313401	-0.317246	0.728152		UKB Neale v2	1750	31494
NEALE2_20502	Ever had period extreme irritability	Uncategorised	0.00327471	0.0874927	1.09143		UKB Neale v2	29747	114422
SAIGE_782	Symptoms involving skin and other integumentary tissue	Uncategorised	0.0036	0.306	1.35798		UKB SAIGE	1816	408961
GCST005074	Testosterone levels	Hormone measurement	0.00393656	-0.07		PMID:28887542	Prins BP		4259
NEALE2_20111_10	Alzheimer's disease/dementia | illnesses of siblings	Nervous system	0.00439289	0.305785	1.35769		UKB Neale v2	1609	279062
SAIGE_244_1	Secondary hypothyroidism	Uncategorised	0.00451	0.383	1.46668		UKB SAIGE	1117	392546
SAIGE_823	Torus fracture	Musculoskeletal system	0.00452	0.311	1.36479		UKB SAIGE	1674	386831
NEALE2_20002_1542	Fibromyalgia | non-cancer illness code, self-reported	Immune system	0.00487308	0.542976	1.72112		UKB Neale v2	533	361141
SAIGE_286_12	Congenital deficiency of other clotting factors (including factor vii)	Uncategorised	0.0049	0.73	2.07508		UKB SAIGE	305	406586
SAIGE_724_1	Disorders of sacrum	Uncategorised	0.00599	0.617	1.85336		UKB SAIGE	404	392321
NEALE2_20003_1140879806	Diltiazem | treatment/medication code	Uncategorised	0.00611854	0.449391	1.56736		UKB Neale v2	738	361141
NEALE2_2306	Weight change compared with 1 year ago	Uncategorised	0.00637894	0.0131033			UKB Neale v2		355129
NEALE2_20002_1382	Sjogren's syndrome/sicca syndrome | non-cancer illness code, self-reported	Immune system	0.00638957	-0.660351	0.51667		UKB Neale v2	338	361141
SAIGE_512_8	Cough	Uncategorised	0.00663	-0.227	0.796921		UKB SAIGE	2884	402717
NEALE2_23108_raw	Impedance of leg (left)	Uncategorised	0.00671707	-0.650511			UKB Neale v2		354811
SAIGE_367_9	Blindness and low vision	Uncategorised	0.00681	0.449	1.56674		UKB SAIGE	723	407253
GCST005921	Family history of Alzheimer's disease	Mental or behavioural disorder biomarker	0.006834	0.0261	1.02644	PMID:29777097	Marioni RE	42034	314278
SAIGE_440_2	Atherosclerosis of the extremities	Cardiovascular	0.0071	0.422	1.52501		UKB SAIGE	811	401406
SAIGE_385	Other disorders of middle ear and mastoid	Nervous system	0.00714	-0.417	0.659021		UKB SAIGE	828	405716
SAIGE_724_2	Disorders of coccyx	Uncategorised	0.00726	0.599	1.8203		UKB SAIGE	407	392324
NEALE2_22134	Doctor diagnosed bronchiectasis	Uncategorised	0.00727249	0.422325	1.5255		UKB Neale v2	819	91787
NEALE2_757_raw	Time employed in main current job	Uncategorised	0.00731075	-0.282371			UKB Neale v2		194087
NEALE2_20111_100	None of the above (group 1) | illnesses of siblings	Uncategorised	0.0075118	-0.047067	0.954023		UKB Neale v2	91010	281979
NEALE2_20422	More irritable than usual during worst period of anxiety	Nervous system	0.00774836	0.143036	1.15377		UKB Neale v2	9411	33425
GCST006268	Reaction time	Cognitive function measurement	0.0078343	0.0044958		PMID:29844566	Davies G		330069
NEALE2_3496	Wants to stop smoking	Biological process	0.00820323	-0.0610414			UKB Neale v2		27178
SAIGE_456	Chronic venous insufficiency [cvi]	Cardiovascular	0.00825	0.865	2.37501		UKB SAIGE	188	369780
SAIGE_724_9	Other unspecified back disorders	Uncategorised	0.0084	0.293	1.34044		UKB SAIGE	1617	393534
NEALE2_20019_raw	Speech-reception-threshold (srt) estimate (left)	Uncategorised	0.00844894	0.0666341			UKB Neale v2		114811
SAIGE_512	Other symptoms of respiratory system	Disease	0.00861	-0.125	0.882497		UKB SAIGE	9128	408961
NEALE2_398	Number of correct matches in round	Cognitive function measurement	0.00940366	-0.00501046			UKB Neale v2		360686
NEALE2_5107_raw	3mm strong meridian angle (right)	Eye measurement	0.00961672	-1.502			UKB Neale v2		75410
NEALE2_20003_1141191748	Respiratory mometasone | treatment/medication code	Drug use measurement	0.00963962	-0.784177	0.456495		UKB Neale v2	216	361141
NEALE2_5262_raw	Intra-ocular pressure, corneal-compensated (left)	Eye measurement	0.0097788	-0.180911			UKB Neale v2		76510
NEALE2_1359	Poultry intake	Diet measurement	0.0098076	0.0166377			UKB Neale v2		360390
NEALE2_23107_raw	Impedance of leg (right)	Uncategorised	0.00991064	-0.619688			UKB Neale v2		354817
NEALE2_4653	Ever highly irritable/argumentative for 2 days	Mental or behavioural disorder biomarker	0.010139	0.0865856	1.09044		UKB Neale v2	20930	117359
SAIGE_368	Visual disturbances	Uncategorised	0.0103	0.2	1.2214		UKB SAIGE	3307	408961
NEALE2_102700	Starchy food consumers	Diet measurement	0.0110931	-0.112664	0.893451		UKB Neale v2	13706	51427
NEALE2_5264_raw	Corneal hysteresis (left)	Uncategorised	0.0112906	0.101852			UKB Neale v2		76510
NEALE2_4230_raw	Signal-to-noise-ratio (snr) of triplet (left)	Uncategorised	0.0115167	0.0629595			UKB Neale v2		116790
NEALE2_2110	Able to confide	Uncategorised	0.0118847	0.0352905			UKB Neale v2		350618
NEALE2_20002_1510	Dyspepsia / indigestion | non-cancer illness code, self-reported	Digestive system	0.0123119	-0.522611	0.59297		UKB Neale v2	455	361141
NEALE2_100400	Standard tea intake	Diet measurement	0.0123592	8.19169			UKB Neale v2		51427
NEALE2_3159	Smoked cigarette or pipe within last hour	Biological process	0.0129667	0.180517	1.19784		UKB Neale v2	4238	33210
GCST004941	Dehydroepiandrosterone sulphate levels	Hormone measurement	0.0129839	0.06		PMID:28887542	Prins BP		9722
NEALE2_709	Number in household	Uncategorised	0.0131679	0.0121835			UKB Neale v2		358963
NEALE2_20002_1066	Heart/cardiac problem | non-cancer illness code, self-reported	Cardiovascular	0.0132771	0.321892	1.37974		UKB Neale v2	1176	361141
NEALE2_2227	Other eye problems	Uncategorised	0.0134722	0.052036	1.05341		UKB Neale v2	51720	360134
SAIGE_351	Other peripheral nerve disorders	Nervous system	0.0135	0.102	1.10738		UKB SAIGE	12592	406659
SAIGE_801_1	Fracture of foot	Musculoskeletal system	0.0138	0.256	1.29175		UKB SAIGE	1842	389607
SAIGE_427_5	Arrhythmia (cardiac) nos	Cardiovascular	0.0145	-0.36	0.697676		UKB SAIGE	922	381841
NEALE2_20548_2	I was more restless than usual | manifestations of mania or irritability	Uncategorised	0.0147126	0.101307	1.10662		UKB Neale v2	12876	114422
NEALE2_22129	Doctor diagnosed chronic bronchitis	Respiratory system	0.0150372	-0.338916	0.712542		UKB Neale v2	1048	91787
NEALE2_30090_raw	Platelet crit	Hematological measurement	0.0154211	-0.000847121			UKB Neale v2		350471
SAIGE_871	Open wounds of extremities	Phenotype	0.0155	-0.167	0.8462		UKB SAIGE	4219	404645
NEALE2_1220	Daytime dozing / sleeping (narcolepsy)	Sleep measurement	0.0160856	0.00872183			UKB Neale v2		359752
NEALE2_20002_1628	Fracture nose | non-cancer illness code, self-reported	Disease	0.0167503	-0.479255	0.619244		UKB Neale v2	494	361141
GCST005923	Maternal history of Alzheimer's disease	Mental or behavioural disorder biomarker	0.0169434	0.0285622	1.02897	PMID:29777097	Marioni RE	27696	288676
SAIGE_686_3	Pilonidal cyst	Uncategorised	0.0173	-0.434	0.647912		UKB SAIGE	587	398222
SAIGE_385_3	Cholesteatoma	Integumentary system	0.0175	-0.428	0.651811		UKB SAIGE	608	405496
NEALE2_23106_raw	Impedance of whole body	Uncategorised	0.0180564	-1.1716			UKB Neale v2		354795
SAIGE_782_3	Edema	Integumentary system	0.0183	0.26	1.29693		UKB SAIGE	1648	408793
GCST005067	C-reactive protein levels	Inflammatory biomarker measurement	0.0188292	0.11		PMID:28887542	Prins BP		9541
NEALE2_6151_2	Leg | fractured bone site(s)	Musculoskeletal system	0.0189185	0.218003	1.24359		UKB Neale v2	2311	359241
NEALE2_20003_1140870954	Vitamin d product | treatment/medication code	Drug use measurement	0.0189942	0.328196	1.38846		UKB Neale v2	1014	361141
NEALE2_20003_1140860806	Ramipril | treatment/medication code	Drug use measurement	0.0195046	0.0812117	1.0846		UKB Neale v2	16869	361141
NEALE2_20003_1141145812	Minerals - magnesium | treatment/medication code	Drug use measurement	0.0198794	-0.372833	0.68878		UKB Neale v2	774	361141
SAIGE_079	Viral infection	Disease	0.0199	0.196	1.21653		UKB SAIGE	2806	406122
SAIGE_800	Fracture of lower limb	Musculoskeletal system	0.0209	0.122	1.12975		UKB SAIGE	7251	395016
SAIGE_764	Sciatica	Uncategorised	0.0216	0.212	1.23615		UKB SAIGE	2383	407864
GCST004422	Vascular endothelial growth factor levels	Cancer biomarker measurement	0.0218	0.186		PMID:27989323	Ahola-Olli AV		7118
SAIGE_285_1	Acute posthemorrhagic anemia	Uncategorised	0.0222	-0.62	0.537944		UKB SAIGE	271	390297
NEALE2_23102_raw	Whole body water mass	Anthropometric measurement	0.0229265	0.0779723			UKB Neale v2		354834
NEALE2_3773	Knee pain for 3+ months	Uncategorised	0.0231117	0.0883598	1.09238		UKB Neale v2	16186	76000
NEALE2_1717	Skin colour	Phenotype	0.0234614	-0.00976293			UKB Neale v2		356530
NEALE2_23126_raw	Arm predicted mass (left)	Anthropometric measurement	0.0234984	0.00747178			UKB Neale v2		354653
NEALE2_20084_475	Vitamin a | vitamin and/or mineral supplement use	Uncategorised	0.0236736	-0.457024	0.633165		UKB Neale v2	496	51427
NEALE2_4195_raw	Pulse wave reflection index	Cardiovascular measurement	0.0238445	0.868355			UKB Neale v2		118850
NEALE2_20023_raw	Mean time to correctly identify matches	Cognitive function measurement	0.023928	1.81171			UKB Neale v2		358695
SAIGE_916	Contusion	Uncategorised	0.0247	0.258	1.29434		UKB SAIGE	1486	408961
NEALE2_20107_3	Lung cancer | illnesses of father	Respiratory system	0.0247342	0.0596352	1.06145		UKB Neale v2	29206	314072
SAIGE_752_1	Neural tube defects	Uncategorised	0.026	-0.621	0.537407		UKB SAIGE	256	408650
NEALE2_20003_1141180036	Fybogel orange s/f granules | treatment/medication code	Drug use measurement	0.0260388	-0.365679	0.693725		UKB Neale v2	735	361141
SAIGE_594_8	Renal colic	Phenotype	0.0265	0.217	1.24234		UKB SAIGE	2055	403060
NEALE2_699_raw	Length of time at current address	Uncategorised	0.0266057	-0.180196			UKB Neale v2		352690
NEALE2_20003_1140879760	Bisoprolol | treatment/medication code	Drug use measurement	0.0271228	-0.135391	0.873374		UKB Neale v2	5304	361141
NEALE2_23101_raw	Whole body fat-free mass	Anthropometric measurement	0.0272448	0.102766			UKB Neale v2		354808
SAIGE_441_1	Acute vascular insufficiency of intestine	Uncategorised	0.0275	0.601	1.82394		UKB SAIGE	264	400859
NEALE2_1259	Smoking/smokers in household	Biological process	0.0279117	0.00588906			UKB Neale v2		332573
NEALE2_4946	Identify largest number | fi2	Biological process	0.0279223	-0.318885	0.726959		UKB Neale v2	950	116869
NEALE2_23129_raw	Trunk fat-free mass	Anthropometric measurement	0.0279559	0.0527972			UKB Neale v2		354530
SAIGE_441	Vascular insufficiency of intestine	Uncategorised	0.0292	0.403	1.49631		UKB SAIGE	576	401171
SAIGE_244	Hypothyroidism	Endocrine system	0.0295	0.0846	1.08828		UKB SAIGE	14871	406300
NEALE2_3799	Headaches for 3+ months	Uncategorised	0.0299886	0.0729785	1.07571		UKB Neale v2	32075	70181
NEALE2_23121_raw	Arm fat-free mass (right)	Anthropometric measurement	0.0305989	0.00704396			UKB Neale v2		354732
SAIGE_703_1	Ingrowing nail	Uncategorised	0.0311	0.306	1.35798		UKB SAIGE	970	403327
NEALE2_20549_4	Drugs or alcohol (more than once) | substances taken for anxiety	Uncategorised	0.0311345	0.134266	1.1437		UKB Neale v2	5402	98990
SAIGE_510	Other diseases of lung	Disease	0.0313	0.342	1.40776		UKB SAIGE	781	408961
NEALE2_20021_raw	Speech-reception-threshold (srt) estimate (right)	Uncategorised	0.0313697	0.0547072			UKB Neale v2		114720
NEALE2_1920	Mood swings	Uncategorised	0.031722	0.0320322	1.03255		UKB Neale v2	158982	352604
NEALE2_23130_raw	Trunk predicted mass	Anthropometric measurement	0.0325531	0.0492367			UKB Neale v2		354494
NEALE2_20002_1331	Pernicious anaemia | non-cancer illness code, self-reported	Hematologic	0.0326738	-0.285811	0.751405		UKB Neale v2	1109	361141
NEALE2_20495	Avoided activities or situations because of previous stressful experience in past month	Mental or behavioural disorder biomarker	0.0328913	-0.0188206			UKB Neale v2		117868
GCST004627	Lymphocyte counts	Hematological measurement	0.03323	0.0232367		PMID:27863252	Astle WJ		171643
NEALE2_4290_raw	Duration screen displayed	Uncategorised	0.0333256	5.87727			UKB Neale v2		119729
NEALE2_20002_1136	Liver/biliary/pancreas problem | non-cancer illness code, self-reported	Endocrine system	0.0334247	0.376024	1.45648		UKB Neale v2	635	361141
GCST005062	Fibrinogen levels	Coagulation factor measurement	0.0336828	0.02		PMID:28887542	Prins BP		9762
SAIGE_372	Disorders of conjunctiva	Disease	0.0346	0.34	1.40495		UKB SAIGE	765	400071
SAIGE_352	Disorders of other cranial nerves	Uncategorised	0.035	0.252	1.2866		UKB SAIGE	1393	395460
NEALE2_20002_1656	Fracture toe | non-cancer illness code, self-reported	Musculoskeletal system	0.0351975	0.59308	1.80955		UKB Neale v2	250	361141
NEALE2_6159_6	Hip pain | pain type(s) experienced in last month	Uncategorised	0.0354314	0.0491424	1.05037		UKB Neale v2	40500	360391
NEALE2_6179_1	Fish oil (including cod liver oil) | mineral and other dietary supplements	Uncategorised	0.0354422	-0.0329446	0.967592		UKB Neale v2	114131	360016
NEALE2_3829	Number of stillbirths	Number of stillbirths	0.0359889	0.0114082			UKB Neale v2		60453
NEALE2_24014	Close to major road	Environmental exposure measurement	0.0367354	-0.0614636	0.940387		UKB Neale v2	24556	356078
NEALE2_23125_raw	Arm fat-free mass (left)	Anthropometric measurement	0.0367701	0.00732334			UKB Neale v2		354668
NEALE2_20003_1141179914	Bimatoprost | treatment/medication code	Drug use measurement	0.0371013	-0.625707	0.534883		UKB Neale v2	220	361141
NEALE2_1289	Cooked vegetable intake	Diet measurement	0.0373735	-0.0114489			UKB Neale v2		350404
NEALE2_1707_3	Use both right and left hands equally | handedness (chirality/laterality)	Nervous system	0.0376381	-0.119561	0.88731		UKB Neale v2	6086	360913
NEALE2_20003_1140888648	Pravastatin | treatment/medication code	Drug use measurement	0.0381674	0.222298	1.24894		UKB Neale v2	1726	361141
SAIGE_735_23	Hallux rigidus	Uncategorised	0.0382	0.236	1.26617		UKB SAIGE	1561	396475
NEALE2_20002_1421	Meniere's disease | non-cancer illness code, self-reported	Nervous system	0.0384755	-0.287275	0.750306		UKB Neale v2	1031	361141
SAIGE_785	Abdominal pain	Uncategorised	0.0386	0.0474	1.04854		UKB SAIGE	41316	408961
SAIGE_703	Diseases of nail, nos	Uncategorised	0.0387	0.255	1.29046		UKB SAIGE	1287	403644
NEALE2_23122_raw	Arm predicted mass (right)	Anthropometric measurement	0.0387882	0.00634421			UKB Neale v2		354726
NEALE2_1428_0	Never/rarely use spread | spread type	Diet measurement	0.0389216	-0.0505597	0.950697		UKB Neale v2	36579	360291
NEALE2_5115_raw	3mm cylindrical power angle (right)	Eye measurement	0.0390412	2.16924			UKB Neale v2		75401
NEALE2_4124_raw	Heel bone mineral density (bmd) (right)	Bone measurement	0.0390985	0.00357647			UKB Neale v2		114552
NEALE2_1568	Average weekly red wine intake	Alcohol consumption measurement	0.0394823	-0.0149783			UKB Neale v2		257773
SAIGE_374_1	Ectropion or entropion	Uncategorised	0.0395	-0.282	0.754274		UKB SAIGE	1068	400374
SAIGE_700	Corns and callosities	Uncategorised	0.0402	-0.537	0.584499		UKB SAIGE	293	404168
NEALE2_4119_raw	Ankle spacing width (right)	Uncategorised	0.040269	0.106853			UKB Neale v2		114614
NEALE2_1379	Lamb/mutton intake	Diet measurement	0.0409721	0.0105413			UKB Neale v2		359002
NEALE2_6017	Able to walk or cycle unaided for 10 minutes	Uncategorised	0.041236	-0.42007	0.657001		UKB Neale v2	1911	53746
NEALE2_136	Number of operations, self-reported	Uncategorised	0.041338	0.0116102			UKB Neale v2		361141
NEALE2_20003_1140866122	Bendrofluazide | treatment/medication code	Drug use measurement	0.0415637	-0.207207	0.812852		UKB Neale v2	1922	361141
GCST005904	Major depressive disorder (probable)	Nervous system	0.0419179	0.0082785	1.00831	PMID:29662059	Howard DM	30603	174519
NEALE2_20126_5	Single probable major depression episode | bipolar and major depression status	Nervous system	0.0421666	0.122851	1.13072		UKB Neale v2	5800	86895
NEALE2_20002_1142	Gastric/stomach ulcers | non-cancer illness code, self-reported	Uncategorised	0.0422248	0.179118	1.19616		UKB Neale v2	2562	361141
SAIGE_522	Diseases of pulp and periapical tissues	Musculoskeletal system	0.0428	-0.214	0.807348		UKB SAIGE	1795	399931
SAIGE_872	Traumatic amputation	Uncategorised	0.0433	0.411	1.50833		UKB SAIGE	476	400902
SAIGE_740_9	Osteoarthrosis nos	Musculoskeletal system	0.0433	0.0838	1.08741		UKB SAIGE	12436	392958
NEALE2_5097_raw	6mm weak meridian (left)	Eye measurement	0.0434045	0.0521154			UKB Neale v2		65551
NEALE2_5100_raw	3mm weak meridian angle (right)	Eye measurement	0.0436857	2.11886			UKB Neale v2		75410
NEALE2_30040_raw	Mean corpuscular volume	Hematological measurement	0.0437772	-0.0658466			UKB Neale v2		350473
NEALE2_30010_raw	Red blood cell (erythrocyte) count	Hematological measurement	0.0439987	0.00527603			UKB Neale v2		350475
SAIGE_202_24	Large cell lymphoma	Hematologic	0.0441	-0.373	0.688665		UKB SAIGE	573	405039
NEALE2_20411_2	Yes, during the last year | ever been injured or injured someone else through drinking alcohol	Biological process	0.0455801	-0.38096	0.683205		UKB Neale v2	552	118002
SAIGE_366	Cataract	Nervous system	0.0458	0.0662	1.06844		UKB SAIGE	20352	408961
NEALE2_20084_485	Calcium | vitamin and/or mineral supplement use	Uncategorised	0.0458258	0.16806	1.18301		UKB Neale v2	2894	51427
NEALE2_20003_1141180314	Ibandronic acid | treatment/medication code	Drug use measurement	0.0459694	-0.48741	0.614215		UKB Neale v2	332	361141
SAIGE_165_1	Cancer of bronchus; lung	Uncategorised	0.0468	0.193	1.21288		UKB SAIGE	2101	408327
NEALE2_20494	Felt irritable or had angry outbursts in past month	Uncategorised	0.0468802	0.0287638			UKB Neale v2		52816
NEALE2_20003_1140909726	Vitamin c product | treatment/medication code	Drug use measurement	0.0475162	-0.131611	0.876682		UKB Neale v2	4547	361141
NEALE2_20003_1140863144	Zopiclone | treatment/medication code	Drug use measurement	0.0476863	0.248208	1.28173		UKB Neale v2	1265	361141
NEALE2_23110_raw	Impedance of arm (left)	Uncategorised	0.0486586	-0.573653			UKB Neale v2		354807
NEALE2_30180_raw	Lymphocyte percentage	Hematological measurement	0.0487558	0.107124			UKB Neale v2		349861
SAIGE_531_1	Hemorrhage from gastrointestinal ulcer	Uncategorised	0.0491	0.349	1.41765		UKB SAIGE	617	402142
SAIGE_573_3	Hepatomegaly	Uncategorised	0.0492	0.505	1.65699		UKB SAIGE	297	400352
NEALE2_20113_12	Severe depression | illnesses of adopted mother	Uncategorised	0.0499302	0.571696	1.77127		UKB Neale v2	242	2922

## Sheet: 21_26784537_C_A-rs2830500
Study ID	Trait	Trait Category	P-value	Beta	Odds Ratio	PMID	Author (Year)	N Cases	N Overall
NEALE2_20116_1	Previous | smoking status	Biological process	0.000257509	-0.01956	0.98063		UKB Neale v2	127550	359706
GCST002245	Alzheimer's disease (late onset)	Nervous system	0.0002706	-0.0637	0.938286	PMID:24162737	Lambert JC	17008	54162
NEALE2_1697	Comparative height size at age 10	Anthropometric measurement	0.00047698	0.00617018			UKB Neale v2		355331
NEALE2_22506_113	Ex-smoker | tobacco smoking	Biological process	0.000488956	-0.0369291	0.963744		UKB Neale v2	33335	91353
SAIGE_332	Parkinson's disease	Nervous system	0.000706	0.158	1.17117		UKB SAIGE	1127	396336
NEALE2_1249	Past tobacco smoking	Biological process	0.00114541	0.0108808			UKB Neale v2		332141
GCST004618	White blood cell count (basophil)	Hematological measurement	0.001486	0.0121499		PMID:27863252	Astle WJ		171846
GCST004631	Basophil percentage of white cells	Hematological measurement	0.001789	0.0118494		PMID:27863252	Astle WJ		171996
NEALE2_20003_1140910494	B12 - hydroxocobalamin prep | treatment/medication code	Drug use measurement	0.00230559	-0.278702	0.756766		UKB Neale v2	291	361141
SAIGE_1009	Injury, nos	Uncategorised	0.00327	0.0509	1.05222		UKB SAIGE	8440	408961
SAIGE_008_52	Intestinal infection due to c. difficile	Uncategorised	0.00347	0.179	1.19602		UKB SAIGE	650	400620
NEALE2_40001_C439	Icd10: c43.9 malignant melanoma of skin, unspecified | underlying (primary) cause of death	Endocrine system	0.00348752	0.424535	1.52888		UKB Neale v2	116	9092
NEALE2_20003_1140883504	Cetirizine | treatment/medication code	Drug use measurement	0.00412009	-0.0705054	0.931923		UKB Neale v2	4070	361141
NEALE2_20003_1140871188	Etodolac | treatment/medication code	Drug use measurement	0.00448106	0.266372	1.30522		UKB Neale v2	277	361141
NEALE2_20021_raw	Speech-reception-threshold (srt) estimate (right)	Uncategorised	0.00451998	0.0251693			UKB Neale v2		114720
NEALE2_1807_raw	Father's age at death	Temporal measurement	0.00452803	-0.109298			UKB Neale v2		266231
NEALE2_20003_1140884488	Diclofenac | treatment/medication code	Uncategorised	0.00456575	-0.0514249	0.949875		UKB Neale v2	7545	361141
SAIGE_149_4	Cancer of larynx	Respiratory system	0.00463	0.276	1.31785		UKB SAIGE	258	407079
NEALE2_1239	Current tobacco smoking	Biological process	0.00466244	0.00400433			UKB Neale v2		360797
NEALE2_20003_1141191748	Respiratory mometasone | treatment/medication code	Drug use measurement	0.00482177	0.29916	1.34873		UKB Neale v2	216	361141
NEALE2_20003_1140909726	Vitamin c product | treatment/medication code	Drug use measurement	0.005254	-0.0649397	0.937124		UKB Neale v2	4547	361141
NEALE2_22506_114	Never smoked | tobacco smoking	Biological process	0.00550433	0.0289177	1.02934		UKB Neale v2	36833	91353
NEALE2_20002_1610	Thyroid goitre | non-cancer illness code, self-reported	Endocrine system	0.00581623	-0.230925	0.793799		UKB Neale v2	347	361141
NEALE2_20003_1140864752	Lansoprazole | treatment/medication code	Drug use measurement	0.00607859	-0.0383223	0.962403		UKB Neale v2	12832	361141
SAIGE_726_2	Synoviopathy	Uncategorised	0.00612	-0.234	0.791362		UKB SAIGE	334	379045
NEALE2_20116_2	Current | smoking status	Biological process	0.00691713	0.0229593	1.02322		UKB Neale v2	37088	359706
GCST004634	Basophil percentage of granulocytes	Hematological measurement	0.006958	0.010331		PMID:27863252	Astle WJ		170223
NEALE2_2634	Duration of heavy diy	Uncategorised	0.00787264	0.0178546			UKB Neale v2		145373
NEALE2_1418_4	Soya | milk type used	Diet measurement	0.00790101	-0.0367045	0.963961		UKB Neale v2	13147	360806
NEALE2_20003_1140871542	Mefenamic acid | treatment/medication code	Drug use measurement	0.00791278	-0.20999	0.810592		UKB Neale v2	388	361141
NEALE2_1737	Childhood sunburn occasions	Integumentary system	0.0079903	-0.00702497			UKB Neale v2		269734
SAIGE_376	Disorders of the orbit	Uncategorised	0.00801	0.447	1.56361		UKB SAIGE	86	401331
SAIGE_747	Cardiac and circulatory congenital anomalies	Cardiovascular	0.00815	-0.0786	0.92441		UKB SAIGE	2796	408961
NEALE2_404_raw	Duration to first press of snap-button in each round	Uncategorised	0.00826978	0.814066			UKB Neale v2		358500
SAIGE_159_2	Malignant neoplasm of small intestine, including duodenum	Uncategorised	0.00851	0.303	1.35391		UKB SAIGE	184	393556
SAIGE_818	Intracranial hemorrhage (injury)	Cardiovascular	0.00857	-0.182	0.833601		UKB SAIGE	508	406062
SAIGE_557	Intestinal malabsorption (non-celiac)	Digestive system	0.00868	-0.0902	0.913748		UKB SAIGE	2103	336886
NEALE2_3005	Fracture resulting from simple fall	Musculoskeletal system	0.00889488	-0.042542	0.95835		UKB Neale v2	13926	34310
SAIGE_157	Pancreatic cancer	Endocrine system	0.00936	0.167	1.18175		UKB SAIGE	589	393961
NEALE2_20089_464	Ready meals | type of meals eaten	Diet measurement	0.0095656	-0.0656749	0.936435		UKB Neale v2	4060	51427
NEALE2_4418	Average monthly champagne plus white wine intake	Alcohol consumption measurement	0.00979087	0.0210311			UKB Neale v2		26198
NEALE2_1050	Time spend outdoors in summer	Uncategorised	0.0105917	0.00602851			UKB Neale v2		327717
NEALE2_22604_4	Over 40 hours | work hours - lumped category	Uncategorised	0.0107593	0.0275452	1.02793		UKB Neale v2	37201	75177
GCST006572	Cognitive performance	Cognitive function measurement	0.0109	-0.00795		PMID:30038396	Lee JJ		257841
NEALE2_6152_9	Hayfever, allergic rhinitis or eczema | blood clot, dvt, bronchitis, emphysema, asthma, rhinitis, eczema, allergy diagnosed by doctor	Immune system	0.0113102	-0.0154899	0.984629		UKB Neale v2	83407	360527
SAIGE_557_1	Celiac disease	Immune system	0.0115	-0.0925	0.911649		UKB SAIGE	1855	336638
NEALE2_1628	Alcohol intake versus 10 years previously	Alcohol consumption measurement	0.0121253	-0.00492664			UKB Neale v2		334989
SAIGE_747_1	Cardiac congenital anomalies	Cardiovascular	0.0122	-0.077	0.92589		UKB SAIGE	2618	408783
NEALE2_20128	Number of fluid intelligence questions attempted within time limit	Biological process	0.0125394	-0.0100155			UKB Neale v2		117131
NEALE2_1418_5	Other type of milk | milk type used	Diet measurement	0.0127541	-0.0601829	0.941592		UKB Neale v2	4213	360806
NEALE2_4241_raw	Signal-to-noise-ratio (snr) of triplet (right)	Uncategorised	0.0129927	0.0216147			UKB Neale v2		116755
NEALE2_6138_100	None of the above | qualifications	Uncategorised	0.0130488	0.0165227	1.01666		UKB Neale v2	61093	357549
NEALE2_20111_13	Prostate cancer | illnesses of siblings	Disease of genitourinary system	0.0139614	-0.0559006	0.945633		UKB Neale v2	4518	279171
SAIGE_840	Sprains and strains	Disease	0.0141	-0.173	0.841138		UKB SAIGE	496	408921
SAIGE_743_1	Osteoporosis	Musculoskeletal system	0.0143	0.0488	1.05001		UKB SAIGE	6484	407763
NEALE2_20002_1262	Parkinsons disease | non-cancer illness code, self-reported	Nervous system	0.0150649	0.148502	1.1601		UKB Neale v2	652	361141
NEALE2_20003_1140881856	Salbutamol | treatment/medication code	Drug use measurement	0.0151118	-0.0580725	0.943582		UKB Neale v2	4305	361141
NEALE2_20002_1157	Non-infective hepatitis | non-cancer illness code, self-reported	Uncategorised	0.0153029	0.195655	1.21611		UKB Neale v2	374	361141
SAIGE_747_13	Congenital anomalies of great vessels	Uncategorised	0.0157	-0.0894	0.91448		UKB SAIGE	1799	407964
NEALE2_30290_raw	High light scatter reticulocyte percentage	Hematological measurement	0.0157213	-0.00216946			UKB Neale v2		344729
NEALE2_12336_raw	Ventricular rate	Cardiovascular measurement	0.0159614	-0.384235			UKB Neale v2		10817
SAIGE_575_9	Nonspecific abnormal findings on radiological and other examination of biliary tract	Uncategorised	0.0164	0.201	1.22262		UKB SAIGE	349	391656
NEALE2_4230_raw	Signal-to-noise-ratio (snr) of triplet (left)	Uncategorised	0.016665	0.0208204			UKB Neale v2		116790
NEALE2_20003_1141145668	Diovan 40mg capsule | treatment/medication code	Drug use measurement	0.0167025	0.196485	1.21712		UKB Neale v2	361	361141
NEALE2_20110_12	Severe depression | illnesses of mother	Uncategorised	0.0168307	-0.0255989	0.974726		UKB Neale v2	22004	330653
NEALE2_5325_0	No | ever had refractive laser eye surgery	Diet measurement	0.0170731	-0.105535	0.899843		UKB Neale v2	1634	5719
SAIGE_613_9	Breast disorder nos	Disease	0.0171	0.261	1.29823		UKB SAIGE	207	407185
SAIGE_170_1	Bone cancer	Musculoskeletal system	0.018	0.326	1.38542		UKB SAIGE	128	408665
NEALE2_20003_1140872198	Sodium valproate | treatment/medication code	Uncategorised	0.0182195	0.196909	1.21763		UKB Neale v2	350	361141
NEALE2_2030	Guilty feelings	Mental or behavioural disorder biomarker	0.0184548	0.0135742	1.01367		UKB Neale v2	100128	351907
NEALE2_20459	General happiness with own health	Uncategorised	0.0190855	-0.0100102			UKB Neale v2		117753
NEALE2_5474	Leg pain when walking uphill or hurrying	Uncategorised	0.0191792	-0.0497385	0.951478		UKB Neale v2	7747	24997
NEALE2_100520	Milk intake	Diet measurement	0.0192491	-0.00714213			UKB Neale v2		51413
NEALE2_20003_1140874866	Carbimazole | treatment/medication code	Drug use measurement	0.0192708	-0.214745	0.806747		UKB Neale v2	289	361141
SAIGE_275_53	Disorders of phosphorus metabolism	Uncategorised	0.0194	0.278	1.32049		UKB SAIGE	172	407006
NEALE2_20019_raw	Speech-reception-threshold (srt) estimate (left)	Uncategorised	0.0202865	0.0205063			UKB Neale v2		114811
NEALE2_20002_1545	Neck problem/injury | non-cancer illness code, self-reported	Disease	0.0207052	0.202704	1.22471		UKB Neale v2	317	361141
NEALE2_20487	Felt hated by family member as a child	Uncategorised	0.0211331	-0.00783667			UKB Neale v2		117749
SAIGE_560	Intestinal obstruction without mention of hernia	Digestive system	0.0214	0.057	1.05866		UKB SAIGE	3994	338777
NEALE2_20002_1427	Polycystic kidney | non-cancer illness code, self-reported	Urinary system	0.0215351	0.226318	1.25397		UKB Neale v2	251	361141
SAIGE_287_1	Spontaneous ecchymoses	Uncategorised	0.0218	-0.316	0.729059		UKB SAIGE	128	406409
SAIGE_790	Nonspecific findings on examination of blood	Uncategorised	0.0218	-0.0449	0.956093		UKB SAIGE	6619	408961
NEALE2_103990	Vegetable consumers	Diet measurement	0.0218451	0.0409186	1.04177		UKB Neale v2	9068	51427
NEALE2_20542	Stronger worrying (than other people) during period of worst anxiety	Mental or behavioural disorder biomarker	0.0220593	0.0590092	1.06079		UKB Neale v2	4388	25107
NEALE2_1747_4	Dark brown | hair colour (natural, before greying)	Phenotype	0.0224371	-0.0122305	0.987844		UKB Neale v2	134627	360270
SAIGE_349	Other and unspecified disorders of the nervous system	Disease	0.0225	-0.194	0.823658		UKB SAIGE	336	395545
NEALE2_5832_2	Left eye | which eye(s) affected by hypermetropia (long sight)	Uncategorised	0.02256	0.11326	1.11992		UKB Neale v2	1058	15090
NEALE2_4288_raw	Time to answer	Uncategorised	0.0227438	1.2279			UKB Neale v2		119729
NEALE2_21021_raw	Pulse wave arterial stiffness index	Cardiovascular measurement	0.0228537	-0.0412969			UKB Neale v2		118469
SAIGE_250_42	Other abnormal glucose	Uncategorised	0.0232	0.173	1.18887		UKB SAIGE	421	389177
SAIGE_450	Noninfectious disorders of lymphatic channels	Immune system	0.0234	-0.134	0.87459		UKB SAIGE	705	408961
SAIGE_345_11	Generalized convulsive epilepsy	Nervous system	0.0237	0.167	1.18175		UKB SAIGE	448	395657
NEALE2_5452	Leg pain when standing still or sitting	Uncategorised	0.0237646	-0.0460854	0.95496		UKB Neale v2	9148	25157
NEALE2_1950	Sensitivity / hurt feelings	Mental or behavioural disorder biomarker	0.0241096	0.0117132	1.01178		UKB Neale v2	156066	350821
NEALE2_20003_1140923336	Co-tenidone | treatment/medication code	Drug use measurement	0.0241933	0.15246	1.1647		UKB Neale v2	532	361141
NEALE2_20001_1019	Small intestine/small bowel cancer | cancer code, self-reported	Digestive system	0.0247484	0.274285	1.31559		UKB Neale v2	163	361141
SAIGE_433_5	Cerebral aneurysm	Cardiovascular	0.0248	-0.179	0.836106		UKB SAIGE	383	399400
NEALE2_2139_raw	Age first had sexual intercourse	Reproductive behaviour measurement	0.0248534	-0.0232679			UKB Neale v2		317694
NEALE2_20003_1140865396	Buscopan 10mg tablet | treatment/medication code	Drug use measurement	0.0249075	0.190318	1.20963		UKB Neale v2	338	361141
NEALE2_20003_1140916282	Venlafaxine | treatment/medication code	Drug use measurement	0.0249809	0.0894633	1.09359		UKB Neale v2	1533	361141
NEALE2_30240_raw	Reticulocyte percentage	Hematological measurement	0.0255951	-0.00537284			UKB Neale v2		344728
NEALE2_20003_1140862628	Piriton 4mg tablet | treatment/medication code	Drug use measurement	0.0258052	-0.145966	0.864187		UKB Neale v2	568	361141
NEALE2_2040	Risk taking	Mental or behavioural disorder biomarker	0.0258582	0.0131696	1.01326		UKB Neale v2	90500	348549
NEALE2_20003_1141200564	Duloxetine | treatment/medication code	Drug use measurement	0.0260165	-0.191745	0.825517		UKB Neale v2	328	361141
SAIGE_790_6	Other abnormal blood chemistry	Uncategorised	0.0262	-0.0442	0.956763		UKB SAIGE	6413	408755
NEALE2_20003_1141171038	Oxycodone hydrochloride | treatment/medication code	Drug use measurement	0.0262485	0.343212	1.40947		UKB Neale v2	102	361141
NEALE2_20003_1140863152	Diazepam | treatment/medication code	Uncategorised	0.0262505	0.110465	1.1168		UKB Neale v2	987	361141
NEALE2_129_raw	Place of birth in uk - north co-ordinate	Uncategorised	0.0263533	-698.763			UKB Neale v2		338701
SAIGE_350_6	Disturbances of sensation of smell and taste	Nervous system	0.0267	0.471	1.60159		UKB SAIGE	54	406271
NEALE2_20488	Physically abused by family as a child	Uncategorised	0.027585	-0.00660326			UKB Neale v2		117838
NEALE2_20002_1479	Rheumatic fever | non-cancer illness code, self-reported	Musculoskeletal system	0.0276398	0.105534	1.1113		UKB Neale v2	1061	361141
SAIGE_389_1	Sensorineural hearing loss	Nervous system	0.0282	-0.16	0.852144		UKB SAIGE	456	405018
SAIGE_563	Constipation	Uncategorised	0.0286	0.0343	1.0349		UKB SAIGE	10442	345225
SAIGE_253	Disorders of the pituitary gland and its hypothalamic control	Uncategorised	0.0288	-0.13	0.878095		UKB SAIGE	693	406079
SAIGE_853	Complication of colostomy or enterostomy	Uncategorised	0.0294	0.152	1.16416		UKB SAIGE	502	395431
NEALE2_806	Job involves mainly walking or standing	Uncategorised	0.0299914	0.00824125			UKB Neale v2		204956
NEALE2_104460	Banana intake	Diet measurement	0.030703	0.015716			UKB Neale v2		51427
SAIGE_290_16	Vascular dementia	Cardiovascular	0.0314	-0.245	0.782705		UKB SAIGE	189	402572
NEALE2_100920_2103	Skimmed | type milk consumed	Diet measurement	0.0320307	0.0361641	1.03683		UKB Neale v2	10533	51427
NEALE2_20002_1528	Macular degeneration | non-cancer illness code, self-reported	Nervous system	0.032319	-0.229267	0.795117		UKB Neale v2	212	361141
NEALE2_22174	Recent medication for bronchiectasis	Uncategorised	0.0326662	-0.233506	0.791753		UKB Neale v2	409	819
NEALE2_5111_raw	3mm asymmetry angle (left)	Eye measurement	0.033307	-0.992419			UKB Neale v2		73818
SAIGE_275_1	Disorders of iron metabolism	Uncategorised	0.0336	-0.128	0.879853		UKB SAIGE	669	407503
NEALE2_20003_1141192740	Ezetrol 10mg tablet | treatment/medication code	Drug use measurement	0.0337688	-0.128442	0.879465		UKB Neale v2	665	361141
GCST006344	Anti-cytomegalovirus IgG levels	Antibody measurement	0.033879	-0.0466295		PMID:30053915	Scepanovic P		347
SAIGE_348_9	Other conditions of brain, nos	Uncategorised	0.0339	-0.168	0.845354		UKB SAIGE	386	395595
SAIGE_251_1	Hypoglycemia	Abnormality of metabolism/homeostasis	0.0341	-0.108	0.897628		UKB SAIGE	939	387258
SAIGE_990	Effects radiation nos	Disease	0.0348	-0.0593	0.942424		UKB SAIGE	3130	406425
NEALE2_6149_5	Toothache | mouth/teeth dental problems	Uncategorised	0.0359891	-0.0277025	0.972678		UKB Neale v2	14477	359841
SAIGE_508	Pulmonary collapse; interstitial and compensatory emphysema	Uncategorised	0.0361	-0.0731	0.929508		UKB SAIGE	2005	399416
NEALE2_41220_3	Spinal anaesthetic | anaesthetics administered post delivery	Uncategorised	0.0363849	0.18607	1.20451		UKB Neale v2	266	1568
NEALE2_4620	Number of depression episodes	Mental or behavioural disorder biomarker	0.0366983	-0.0132532			UKB Neale v2		45695
SAIGE_353_2	Nerve root lesions	Uncategorised	0.0367	0.431	1.5388		UKB SAIGE	57	394124
NEALE2_20002_1278	Cataract | non-cancer illness code, self-reported	Nervous system	0.0368265	-0.0459652	0.955075		UKB Neale v2	5045	361141
NEALE2_20111_4	Bowel cancer | illnesses of siblings	Digestive system	0.0370949	0.0391203	1.0399		UKB Neale v2	6727	279242
SAIGE_447_1	Stricture of artery	Phenotype	0.0371	0.111	1.11739		UKB SAIGE	873	401468
SAIGE_251	Other disorders of pancreatic internal secretion	Endocrine system	0.0372	-0.106	0.899425		UKB SAIGE	943	406329
NEALE2_6039	Duration of fitness test	Cardiovascular measurement	0.0374653	-0.00940432			UKB Neale v2		53998
SAIGE_1013	Asphyxia and hypoxemia	Hypoxia	0.0377	0.21	1.23368		UKB SAIGE	238	408961
SAIGE_389_4	Tinnitus	Uncategorised	0.0378	0.143	1.15373		UKB SAIGE	515	405077
SAIGE_519_9	Symptoms involving respiratory system and other chest symptoms	Disease	0.0378	-0.185	0.831104		UKB SAIGE	308	399833
NEALE2_20160	Ever smoked	Biological process	0.0378974	-0.0109667	0.989093		UKB Neale v2	141560	359751
NEALE2_20002_1083	Subdural haemorrhage/haematoma | non-cancer illness code, self-reported	Uncategorised	0.0380825	-0.26067	0.770535		UKB Neale v2	154	361141
NEALE2_4290_raw	Duration screen displayed	Uncategorised	0.0381642	2.00033			UKB Neale v2		119729
NEALE2_20003_1140865786	Bisacodyl | treatment/medication code	Drug use measurement	0.0382755	-0.27311	0.761009		UKB Neale v2	140	361141
NEALE2_20002_1436	Headaches (not migraine) | non-cancer illness code, self-reported	Uncategorised	0.0385014	-0.0589163	0.942786		UKB Neale v2	3022	361141
SAIGE_426_21	First degree av block	Uncategorised	0.0386	-0.103	0.902127		UKB SAIGE	988	381907
SAIGE_575	Other biliary tract disease	Digestive system	0.0387	0.0523	1.05369		UKB SAIGE	3892	395199
SAIGE_1005	Other symptoms	Uncategorised	0.0396	0.0918	1.09615		UKB SAIGE	1222	408961
NEALE2_4124_raw	Heel bone mineral density (bmd) (right)	Bone measurement	0.0403788	-0.00124104			UKB Neale v2		114552
NEALE2_20002_1190	Peritonitis | non-cancer illness code, self-reported	Digestive system	0.0408612	-0.0899443	0.913982		UKB Neale v2	1261	361141
SAIGE_351	Other peripheral nerve disorders	Nervous system	0.0411	-0.0294	0.971028		UKB SAIGE	12592	406659
SAIGE_338_2	Chronic pain	Uncategorised	0.0411	0.163	1.17704		UKB SAIGE	382	408572
NEALE2_5201_raw	Logmar, final (right)	Eye measurement	0.0414137	-0.00227869			UKB Neale v2		79293
NEALE2_20003_1140871336	Indomethacin | treatment/medication code	Uncategorised	0.0415678	0.204742	1.22721		UKB Neale v2	241	361141
SAIGE_579	Other symptoms involving abdomen and pelvis	Uncategorised	0.042	0.0562	1.05781		UKB SAIGE	3195	388352
NEALE2_22169	Recent medication for chronic bronchitis	Uncategorised	0.0420663	-0.239918	0.786693		UKB Neale v2	219	1048
NEALE2_2277	Frequency of solarium/sunlamp use	Uncategorised	0.0422488	0.00188103			UKB Neale v2		340643
NEALE2_20003_1140865000	Zydol 50mg capsule | treatment/medication code	Drug use measurement	0.0426131	-0.297479	0.742688		UKB Neale v2	113	361141
NEALE2_6145_2	Serious illness, injury or assault of a close relative | illness, injury, bereavement, stress in last 2 years	Uncategorised	0.0426761	-0.0164203	0.983714		UKB Neale v2	41459	358836
SAIGE_433_1	Occlusion and stenosis of precerebral arteries	Cardiovascular	0.0428	0.092	1.09636		UKB SAIGE	1185	400202
NEALE2_4125_raw	Heel bone mineral density (bmd) t-score, automated (right)	Bone measurement	0.0436592	-0.0109576			UKB Neale v2		114614
NEALE2_4123_raw	Heel quantitative ultrasound index (qui), direct entry (right)	Bone measurement	0.0436882	-0.194066			UKB Neale v2		114614
SAIGE_250_24	Type 2 diabetes with neurological manifestations	Endocrine system	0.0437	-0.132	0.876341		UKB SAIGE	575	389331
NEALE2_2020	Loneliness, isolation	Mental or behavioural disorder biomarker	0.0444268	0.0136554	1.01375		UKB Neale v2	63508	355583
SAIGE_071	Human immunodeficiency virus [hiv] disease	Disease of genitourinary system	0.0446	-0.262	0.769511		UKB SAIGE	143	403459
NEALE2_20003_1141146508	Nasacort 55micrograms aqueous nasal spray | treatment/medication code	Drug use measurement	0.0446053	0.236131	1.26634		UKB Neale v2	176	361141
SAIGE_279_11	Deficiency of humoral immunity	Uncategorised	0.0449	0.264	1.30213		UKB SAIGE	140	408612
SAIGE_411_9	Other acute and subacute forms of ischemic heart disease	Uncategorised	0.0452	0.0919	1.09626		UKB SAIGE	1169	378272
SAIGE_550	Abdominal hernia	Uncategorised	0.0455	-0.0154	0.984718		UKB SAIGE	47344	408961
SAIGE_613	Other nonmalignant breast conditions	Uncategorised	0.0456	0.0709	1.07347		UKB SAIGE	1983	408961
SAIGE_592_11	Acute cystitis	Urinary system	0.0456	-0.267	0.765673		UKB SAIGE	138	380074
SAIGE_724_8	Other symptoms referable to back	Uncategorised	0.0456	0.393	1.48142		UKB SAIGE	63	391980
NEALE2_20016_raw	Fluid intelligence score	Biological process	0.0460367	-0.0188329			UKB Neale v2		117131
NEALE2_20003_1140923276	Co-amilozide | treatment/medication code	Drug use measurement	0.0460723	0.212644	1.23694		UKB Neale v2	214	361141
NEALE2_20089_461	Takeaway meals | type of meals eaten	Diet measurement	0.0461783	-0.0687792	0.933533		UKB Neale v2	2090	51427
NEALE2_20110_2	Stroke | illnesses of mother	Cardiovascular	0.0469962	0.0150262	1.01514		UKB Neale v2	47485	331973
NEALE2_20439	Frequency of depressed days during worst episode of depression	Uncategorised	0.0471721	0.00773457			UKB Neale v2		64524
NEALE2_22167	Recent medication for asthma	Uncategorised	0.0473403	-0.0585302	0.94315		UKB Neale v2	4480	11717
GCST006268	Reaction time	Cognitive function measurement	0.0473696	0.003446		PMID:29844566	Davies G		330069
SAIGE_279_1	Immunity deficiency	Uncategorised	0.0474	0.214	1.23862		UKB SAIGE	208	408680
NEALE2_1930	Miserableness	Mental or behavioural disorder biomarker	0.0474108	0.0103128	1.01037		UKB Neale v2	151752	355182
NEALE2_2257	Hearing difficulty/problems with background noise	Uncategorised	0.047441	0.0105554	1.01061		UKB Neale v2	134141	353983
SAIGE_560_4	Other intestinal obstruction	Uncategorised	0.0484	0.0534	1.05485		UKB SAIGE	3346	338129
NEALE2_104090	Side salad intake	Diet measurement	0.0489144	0.0166421			UKB Neale v2		51427
SAIGE_070_2	Viral hepatitis b	Endocrine system	0.049	-0.267	0.765673		UKB SAIGE	132	403448
GCST006360	IgA levels	Antibody measurement	0.0491129	0.0160506		PMID:30053915	Scepanovic P		1000
NEALE2_20003_1140888646	Felodipine | treatment/medication code	Uncategorised	0.0495262	0.055212	1.05676		UKB Neale v2	3090	361141
NEALE2_2395_3	Pattern 3 | hair/balding pattern	Hair morphology measurement	0.0498727	0.0168108	1.01695		UKB Neale v2	44304	165649
SAIGE_526_5	Inflammatory conditions of jaw	Digestive system	0.0499	-0.291	0.747516		UKB SAIGE	110	398246
NEALE2_20074_raw	Home location at assessment - east co-ordinate (rounded)	Uncategorised	0.049958	316.814			UKB Neale v2		357793

[truncated: 37 more sheets: 16_19796841_T_C-rs7185636, 19_44908822_C_T-rs7412, 19_44908684_T_C-rs429358, 19_1046521_T_G-rs3764650, 15_96814290_A_G-rs1503351, 11_86157598_T_C-rs3851179, 10_93703269_G_T-rs116953792, 8_27607002_T_C-rs11136000, 6_47485642_G_C-rs9349407, 2_127137039_A_G-rs744373, 1_207611623_A_G-rs3818361, 17_44352876_C_T-rs5848, 1_109275908_C_T-rs646776, 20_56423488_A_G-rs6014724, 19_45738583_C_T-rs76320948, 18_58522227_T_C-rs76726049, 18_31508995_C_T-rs8093731, 17_58331728_G_C-rs2632516, 17_49373413_G_A-rs28394864, 17_5235685_G_A-rs113260531 …]
