# Supplementary material for: The association of clinical phenotypes to known AD/FTD genetic risk loci and their inter-relationship
Source: PLoS One. 2020 Nov 5;15(11):e0241552. doi: 10.1371/journal.pone.0241552 (PMC7644002; doi:10.1371/journal.pone.0241552)
Supplement: S8 Table — (XLSX) [file pone.0241552.s008.xlsx]

## Sheet: ST8
Supplemental Table 8 Whole genome genetic correlation between AD and significant PheWAS traits (and other traits in LD Hub)
PheWAS trait	trait1	trait2	PMID	Category	ethnicity	note	rg	se	z	p	h2_obs	h2_obs_se	h2_int	h2_int_se	gcov_int	gcov_int_se
X	AD (Jansen et al 2019)	Fathers age at death	27015805	aging	European	SNPs from the MHC (chr6 26M~34M) region was removed for this traits	-0.261	0.1196	-2.1819	0.0291	0.0394	0.0066	1.0188	0.0067	-0.0409	0.0049
X	AD (Jansen et al 2019)	Parents age at death	27015805	aging	European	SNPs from the MHC (chr6 26M~34M) region was removed for this traits	-0.1832	0.1222	-1.4986	0.134	0.0295	0.0069	1.0151	0.0063	-0.0392	0.0052
X	AD (Jansen et al 2019)	Mothers age at death	27015805	aging	European	SNPs from the MHC (chr6 26M~34M) region was removed for this traits	-0.1633	0.1145	-1.4266	0.1537	0.0352	0.0069	1.0138	0.0068	-0.0289	0.005
X	AD (Jansen et al 2019)	Body mass index	20935630	anthropometric	European	SNPs from the MHC (chr6 26M~34M) region was removed for this traits	0.0324	0.0525	0.6172	0.5371	0.1909	0.0097	1.0069	0.0104	0.0074	0.0062
X	AD (Jansen et al 2019)	Extreme height	23563607	anthropometric	European	SNPs from the MHC (chr6 26M~34M) region was removed for this traits	-0.0159	0.0723	-0.2192	0.8265	1.2527	0.1147	1.0287	0.019	-0.0208	0.0084
X	AD (Jansen et al 2019)	Extreme bmi	23563607	anthropometric	European	SNPs from the MHC (chr6 26M~34M) region was removed for this traits	0.0096	0.0923	0.1044	0.9169	0.6967	0.0567	1.0282	0.0121	0.0061	0.0078
X	AD (Jansen et al 2019)	Ulcerative colitis	26192919	autoimmune	European	SNPs from the MHC (chr6 26M~34M) region was removed for this traits	-0.1649	0.0987	-1.6712	0.0947	0.2562	0.0311	1.0474	0.0102	0.0137	0.0058
X	AD (Jansen et al 2019)	Rheumatoid Arthritis	24390342	autoimmune	European	SNPs from the MHC (chr6 26M~34M) region was removed for this traits	-0.0532	0.069	-0.7713	0.4405	0.1618	0.0289	1.0211	0.0171	0.0053	0.0052
X	AD (Jansen et al 2019)	Multiple sclerosis	21833088	autoimmune	European	Caution: using this data may yield results outside bounds due to relative low Z score of the SNP heritability of the trait; SNPs from the MHC (chr6 26M~34M) region was removed for this traits	0.1196	0.1836	0.6511	0.515	0.0508	0.0272	1.0621	0.0091	-0.0005	0.006
X	AD (Jansen et al 2019)	Celiac disease	20190752	autoimmune	European	SNPs from the MHC (chr6 26M~34M) region was removed for this traits	-0.0644	0.1453	-0.4432	0.6576	0.2942	0.051	1.0688	0.011	0.0018	0.0072
X	AD (Jansen et al 2019)	Asthma	17611496	autoimmune	European	SNPs from the MHC (chr6 26M~34M) region was removed for this traits	-0.0225	0.133	-0.1689	0.8659	0.1045	0.0283	1.0179	0.0088	0.0078	0.0058
X	AD (Jansen et al 2019)	Coronary artery disease	26343387	cardiometabolic	Mixed	Caution: using this data may yield less robust results due to minor departure of the LD structure; SNPs from the MHC (chr6 26M~34M) region was removed for this traits	0.0647	0.0639	1.0131	0.311	0.0794	0.0057	1.044	0.0094	0.0136	0.0073
X	AD (Jansen et al 2019)	Adiponectin	22479202	cardiometabolic	Mixed	Caution: using this data may yield less robust results due to minor departure of the LD structure; SNPs from the MHC (chr6 26M~34M) region was removed for this traits	-0.0376	0.1027	-0.3665	0.714	0.1168	0.0264	1.0242	0.0134	0.0032	0.0049
X	AD (Jansen et al 2019)	Ischemic stroke	26935894	cardiometabolic	Mixed	Caution: using these data may yield less robust results due to minor departure of the LD structure; SNPs from the MHC (chr6 26M-34M) region were removed for this trait
X	AD (Jansen et al 2019)	Type 2 Diabetes	22885922	glycemic	European	SNPs from the MHC (chr6 26M~34M) region was removed for this traits	0.2022	0.097	2.0853	0.037	0.088	0.0094	1.0094	0.0075	-0.0062	0.0055
X	AD (Jansen et al 2019)	Platelet count	22139419	haemotological	European	SNPs from the MHC (chr6 26M~34M) region was removed for this traits	-0.1	0.0731	-1.3694	0.1709	0.1205	0.0113	0.9843	0.0085	-0.0002	0.0048
X	AD (Jansen et al 2019)	Mean platelet volume	22139419	haemotological	European	SNPs from the MHC (chr6 26M~34M) region was removed for this traits	0.0751	0.0795	0.9442	0.3451	0.3231	0.0509	0.9792	0.0106	-0.0045	0.0053
X	AD (Jansen et al 2019)	HDL cholesterol	20686565	lipids	European	SNPs from the MHC (chr6 26M~34M) region was removed for this traits	0.0653	0.0775	0.8428	0.3994	0.1287	0.023	1.0558	0.0498	-0.0154	0.008
X	AD (Jansen et al 2019)	LDL cholesterol	20686565	lipids	European	SNPs from the MHC (chr6 26M~34M) region was removed for this traits	0.0007	0.1407	0.005	0.996	0.109	0.0251	1.0421	0.0416	0.0163	0.0245
X	AD (Jansen et al 2019)	Alzheimers disease	24162737	neurological	European	SNPs from the MHC (chr6 26M~34M) region was removed for this traits	0.901	0.1103	8.1693	3.1007e-16	0.0413	0.0227	1.0701	0.0329	0.4097	0.0431
X	AD (Jansen et al 2019)	Illnesses of mother: Alzheimers disease/dementia	0	ukbb	European	SNPs from the MHC (chr6 26M~34M) region was removed for this traits	0.6291	0.1291	4.8745	1.0909e-06	0.0064	0.0024	1.0172	0.0179	0.5815	0.0297
	AD (Jansen et al 2019)	Height_2010	20881960	anthropometric	European	SNPs from the MHC (chr6 26M~34M) region was removed for this traits	-0.1023	0.046	-2.2231	0.0262	0.2865	0.0165	1.015	0.0176	-0.0127	0.0058
	AD (Jansen et al 2019)	Height; Females at age 10 and males at age 12	23449627	anthropometric	European	SNPs from the MHC (chr6 26M~34M) region was removed for this traits	-0.189	0.0959	-1.9713	0.0487	0.4338	0.0463	0.9519	0.0077	0.0003	0.0054
	AD (Jansen et al 2019)	Own birth weight	31043758	anthropometric	Mixed	SNPs from the MHC (chr6 26M~34M) region was removed for this traits	-0.1029	0.0536	-1.9178	0.0551	0.0946	0.0053	1.0677	0.015	0.0028	0.0056
	AD (Jansen et al 2019)	Birth weight	27680694	anthropometric	European	SNPs from the MHC (chr6 26M~34M) region was removed for this traits	-0.1258	0.0697	-1.8043	0.0712	0.1039	0.0069	1.0368	0.0096	0.0071	0.0051
	AD (Jansen et al 2019)	Own birth weight (fetal effect) adjusted for maternal genotype	31043758	anthropometric	European	SNPs from the MHC (chr6 26M~34M) region was removed for this traits	-0.1329	0.0803	-1.6559	0.0977	0.0303	0.003	1.0344	0.0091	0.0043	0.0056
	AD (Jansen et al 2019)	Own birth weight	31043758	anthropometric	European	SNPs from the MHC (chr6 26M~34M) region was removed for this traits	-0.0861	0.054	-1.5948	0.1107	0.0988	0.0056	1.0788	0.0159	0.0006	0.0058
	AD (Jansen et al 2019)	Body fat	26833246	anthropometric	Mixed	Caution: using this data may yield less robust results due to minor departure of the LD structure; SNPs from the MHC (chr6 26M~34M) region was removed for this traits	0.1416	0.0893	1.5857	0.1128	0.1089	0.0082	0.9015	0.0068	-0.0057	0.0058
	AD (Jansen et al 2019)	Waist-to-hip ratio	25673412	anthropometric	European	SNPs from the MHC (chr6 26M~34M) region was removed for this traits	0.0993	0.0637	1.5583	0.1192	0.1136	0.0071	0.9182	0.0092	0.0016	0.0054
	AD (Jansen et al 2019)	Obesity class 3	23563607	anthropometric	European	SNPs from the MHC (chr6 26M~34M) region was removed for this traits	0.1227	0.1121	1.0943	0.2738	0.1226	0.0146	0.9793	0.0088	0.0021	0.0074
	AD (Jansen et al 2019)	Offspring birth weight	31043758	anthropometric	European	SNPs from the MHC (chr6 26M~34M) region was removed for this traits	0.0746	0.0787	0.9481	0.3431	0.0298	0.0026	1.0213	0.008	-0.0071	0.0053
	AD (Jansen et al 2019)	Extreme waist-to-hip ratio	23563607	anthropometric	European	SNPs from the MHC (chr6 26M~34M) region was removed for this traits	0.1265	0.1361	0.9294	0.3527	0.3518	0.0616	0.9786	0.0087	0.0004	0.0068
	AD (Jansen et al 2019)	Difference in height between childhood and adulthood; age 8	23449627	anthropometric	European	SNPs from the MHC (chr6 26M~34M) region was removed for this traits	0.0978	0.1059	0.9228	0.3561	0.3387	0.0527	0.9713	0.008	-0.0087	0.0049
	AD (Jansen et al 2019)	Childhood obesity	22484627	anthropometric	European	SNPs from the MHC (chr6 26M~34M) region was removed for this traits	0.0709	0.0829	0.8551	0.3925	0.4223	0.0445	0.9237	0.0078	0.007	0.0051
	AD (Jansen et al 2019)	Difference in height between adolescence and adulthood; age 14	23449627	anthropometric	European	SNPs from the MHC (chr6 26M~34M) region was removed for this traits	0.1127	0.133	0.847	0.397	0.4217	0.1065	0.984	0.0068	-0.0005	0.0049
	AD (Jansen et al 2019)	Hip circumference	25673412	anthropometric	European	SNPs from the MHC (chr6 26M~34M) region was removed for this traits	-0.0477	0.0581	-0.821	0.4116	0.128	0.0057	0.8591	0.0082	0.0067	0.0057
	AD (Jansen et al 2019)	Infant head circumference	22504419	anthropometric	European	SNPs from the MHC (chr6 26M~34M) region was removed for this traits	-0.0819	0.1231	-0.6651	0.506	0.2292	0.0458	0.9904	0.0071	-0.0009	0.0053
	AD (Jansen et al 2019)	Waist circumference	25673412	anthropometric	European	SNPs from the MHC (chr6 26M~34M) region was removed for this traits	0.0303	0.0541	0.5601	0.5754	0.1224	0.0049	0.8423	0.0085	0.0038	0.0057
	AD (Jansen et al 2019)	Child birth weight	23202124	anthropometric	European	SNPs from the MHC (chr6 26M~34M) region was removed for this traits	0.0529	0.1029	0.5144	0.607	0.1124	0.0179	1.0044	0.0056	-0.0058	0.0045
	AD (Jansen et al 2019)	Offspring birth weight (maternal effect) adjusted for offspring genotype	31043758	anthropometric	European	SNPs from the MHC (chr6 26M~34M) region was removed for this traits	0.0224	0.0568	0.3951	0.6927	0.1049	0.0061	1.0467	0.0113	-0.0075	0.0057
	AD (Jansen et al 2019)	Obesity class 2	23563607	anthropometric	European	SNPs from the MHC (chr6 26M~34M) region was removed for this traits	0.0304	0.0806	0.3768	0.7063	0.1869	0.0135	0.9985	0.0101	0.0105	0.0073
	AD (Jansen et al 2019)	Sitting height ratio	25865494	anthropometric	European	SNPs from the MHC (chr6 26M~34M) region was removed for this traits	0.0285	0.0898	0.3177	0.7507	0.2232	0.0296	0.9802	0.0079	0.0059	0.0055
	AD (Jansen et al 2019)	Overweight	23563607	anthropometric	European	SNPs from the MHC (chr6 26M~34M) region was removed for this traits	0.0184	0.0611	0.3008	0.7636	0.1109	0.0066	1.0203	0.0092	0.0077	0.0064
	AD (Jansen et al 2019)	Offspring birth weight	31043758	anthropometric	Mixed	SNPs from the MHC (chr6 26M~34M) region was removed for this traits	0.0107	0.0542	0.1979	0.8431	0.1008	0.0055	1.0322	0.0107	-0.0062	0.0058
	AD (Jansen et al 2019)	Obesity class 1	23563607	anthropometric	European	SNPs from the MHC (chr6 26M~34M) region was removed for this traits	-0.0109	0.0625	-0.1746	0.8614	0.2184	0.0123	1.0149	0.0113	0.0152	0.0068
	AD (Jansen et al 2019)	Child birth length	25281659	anthropometric	European	SNPs from the MHC (chr6 26M~34M) region was removed for this traits	0.0056	0.1082	0.0522	0.9584	0.1709	0.0241	0.9915	0.0074	0.0021	0.0058
	AD (Jansen et al 2019)	Primary sclerosing cholangitis	27992413	autoimmune	Mixed	Caution: using this data may yield results outside bounds due to relative low Z score of the SNP heritability of the trait; SNPs from the MHC (chr6 26M~34M) region was removed for this traits	-0.1523	0.1012	-1.504	0.1326	0.3906	0.1577	0.9954	0.0157	0.0059	0.0052
	AD (Jansen et al 2019)	Inflammatory Bowel Disease (Euro)	26192919	autoimmune	European	SNPs from the MHC (chr6 26M~34M) region was removed for this traits	-0.0786	0.0729	-1.0772	0.2814	0.3383	0.0332	1.0492	0.0101	0.0119	0.0054
	AD (Jansen et al 2019)	Systemic lupus erythematosus	26502338	autoimmune	European	SNPs from the MHC (chr6 26M~34M) region was removed for this traits	-0.0897	0.0949	-0.9445	0.3449	0.3844	0.0667	1.1074	0.01	0.01	0.005
	AD (Jansen et al 2019)	Primary biliary cirrhosis	26394269	autoimmune	European	SNPs from the MHC (chr6 26M~34M) region was removed for this traits	-0.0418	0.1085	-0.3849	0.7003	0.377	0.0642	1.0038	0.0099	0.0034	0.0057
	AD (Jansen et al 2019)	Eczema	26482879	autoimmune	Mixed	Caution: using this data may yield less robust results due to minor departure of the LD structure; SNPs from the MHC (chr6 26M~34M) region was removed for this traits	0.0459	0.1217	0.3769	0.7062	0.0666	0.0155	1.0246	0.0076	0.0093	0.0049
	AD (Jansen et al 2019)	Crohns disease	26192919	autoimmune	European	SNPs from the MHC (chr6 26M~34M) region was removed for this traits	0.008	0.0692	0.1159	0.9077	0.5123	0.0601	1.0187	0.0106	0.0041	0.0055
	AD (Jansen et al 2019)	Mean Thalamus	25607358	brain_volume	European	SNPs from the MHC (chr6 26M~34M) region was removed for this traits	-0.273	0.1516	-1.801	0.0717	0.1403	0.0396	0.9794	0.0065	0.0021	0.0051
	AD (Jansen et al 2019)	Mean Hippocampus	25607358	brain_volume	European	SNPs from the MHC (chr6 26M~34M) region was removed for this traits	-0.2331	0.1608	-1.4499	0.1471	0.138	0.0415	0.9885	0.0069	0.003	0.0057
	AD (Jansen et al 2019)	Mean Putamen	25607358	brain_volume	European	SNPs from the MHC (chr6 26M~34M) region was removed for this traits	-0.1164	0.0988	-1.1787	0.2385	0.2967	0.0476	0.9509	0.0073	-0.0008	0.0052
	AD (Jansen et al 2019)	Mean Accumbens	25607358	brain_volume	European	Caution: using this data may yield results outside bounds due to relative low Z score of the SNP heritability of the trait; SNPs from the MHC (chr6 26M~34M) region was removed for this traits	-0.1249	0.1627	-0.7681	0.4424	0.0973	0.036	0.9775	0.0062	-0.0066	0.0054
	AD (Jansen et al 2019)	Mean Pallidum	25607358	brain_volume	European	SNPs from the MHC (chr6 26M~34M) region was removed for this traits	-0.0647	0.1454	-0.4452	0.6562	0.1689	0.0415	0.976	0.0074	-0.0007	0.0049
	AD (Jansen et al 2019)	Mean Caudate	25607358	brain_volume	European	SNPs from the MHC (chr6 26M~34M) region was removed for this traits	0.0439	0.1118	0.3926	0.6946	0.2548	0.0371	0.9671	0.0061	0.0017	0.0052
	AD (Jansen et al 2019)	ICV	25607358	brain_volume	European	SNPs from the MHC (chr6 26M~34M) region was removed for this traits	-0.0207	0.1314	-0.1577	0.8747	0.1668	0.0461	1.0045	0.0073	-0.0034	0.0043
	AD (Jansen et al 2019)	Intelligence	28530673	cognitive	European	SNPs from the MHC (chr6 26M~34M) region was removed for this traits	-0.2634	0.0864	-3.0481	0.0023	0.1903	0.0103	1.0064	0.0081	0.0038	0.0052
	AD (Jansen et al 2019)	Fasting glucose main effect	22581228	glycemic	European	SNPs from the MHC (chr6 26M~34M) region was removed for this traits	0.1327	0.0809	1.6417	0.1006	0.0959	0.019	1.0015	0.01	-0.0004	0.0048
	AD (Jansen et al 2019)	Fasting proinsulin	20081858	glycemic	European	Caution: using this data may yield results outside bounds due to relative low Z score of the SNP heritability of the trait; SNPs from the MHC (chr6 26M~34M) region was removed for this traits	-0.1326	0.137	-0.968	0.333	0.1879	0.09	0.9809	0.0102	0.0016	0.0054
	AD (Jansen et al 2019)	2hr glucose adjusted for BMI	20081857	glycemic	European	Caution: using this data may yield results outside bounds due to relative low Z score of the SNP heritability of the trait; SNPs from the MHC (chr6 26M~34M) region was removed for this traits	0.1541	0.1609	0.9577	0.3382	0.1018	0.0357	0.994	0.0072	0.0017	0.0054
	AD (Jansen et al 2019)	HOMA-B	20081858	glycemic	European	SNPs from the MHC (chr6 26M~34M) region was removed for this traits	-0.0889	0.1073	-0.828	0.4077	0.0885	0.0145	0.9899	0.0071	0.0051	0.0048
	AD (Jansen et al 2019)	HbA1C	20858683	glycemic	European	SNPs from the MHC (chr6 26M~34M) region was removed for this traits	0.0813	0.0999	0.8138	0.4157	0.0651	0.0121	0.9996	0.0075	-0.0028	0.0044
	AD (Jansen et al 2019)	HOMA-IR	20081858	glycemic	European	SNPs from the MHC (chr6 26M~34M) region was removed for this traits	-0.0878	0.1089	-0.8059	0.4203	0.0694	0.0125	1.0027	0.0065	0.0073	0.0047
	AD (Jansen et al 2019)	Fasting insulin main effect	22581228	glycemic	European	SNPs from the MHC (chr6 26M~34M) region was removed for this traits	0.0006	0.1033	0.0053	0.9957	0.0696	0.0099	1.016	0.0072	0.0058	0.0048
	AD (Jansen et al 2019)	Heart rate	23583979	haemotological	Mixed	Caution: using this data may yield less robust results due to minor departure of the LD structure; SNPs from the MHC (chr6 26M~34M) region was removed for this traits	0.1974	0.0921	2.1446	0.032	0.0852	0.0097	1.0107	0.0092	-0.0095	0.0057
	AD (Jansen et al 2019)	Triglycerides	20686565	lipids	European	SNPs from the MHC (chr6 26M~34M) region was removed for this traits	-0.0238	0.0677	-0.3512	0.7255	0.169	0.0284	0.9671	0.0163	0.0183	0.0067
	AD (Jansen et al 2019)	Total Cholesterol	20686565	lipids	European	SNPs from the MHC (chr6 26M~34M) region was removed for this traits	0.0136	0.1109	0.1229	0.9022	0.1378	0.0216	1.0137	0.0294	0.0151	0.0212
	AD (Jansen et al 2019)	Amyotrophic lateral sclerosis	27455348	neurological	European	Caution: using this data may yield results outside bounds due to relative low Z score of the SNP heritability of the trait; SNPs from the MHC (chr6 26M~34M) region was removed for this traits	0.0961	0.1499	0.6412	0.5214	0.05	0.0126	0.9933	0.0063	0.0107	0.0049
	AD (Jansen et al 2019)	Parkinsons disease	19915575	neurological	European	SNPs from the MHC (chr6 26M~34M) region was removed for this traits	-0.0517	0.1012	-0.5106	0.6096	0.3877	0.1218	1.1252	0.0095	0.0028	0.0044
	AD (Jansen et al 2019)	Qualifications: College or University degree	0	ukbb	European	SNPs from the MHC (chr6 26M~34M) region was removed for this traits	-0.2622	0.0696	-3.7678	0.0002	0.1685	0.0054	1.1151	0.0141	-0.0023	0.0066
	AD (Jansen et al 2019)	Number of self-reported non-cancer illnesses	0	ukbb	European	SNPs from the MHC (chr6 26M~34M) region was removed for this traits	0.245	0.0671	3.6489	0.0003	0.0613	0.0026	1.0258	0.0102	0.0231	0.0064
	AD (Jansen et al 2019)	Number of treatments/medications taken	0	ukbb	European	SNPs from the MHC (chr6 26M~34M) region was removed for this traits	0.2486	0.0686	3.6237	0.0003	0.0604	0.0025	1.0329	0.0089	0.019	0.0063
	AD (Jansen et al 2019)	Overall health rating	0	ukbb	European	SNPs from the MHC (chr6 26M~34M) region was removed for this traits	0.2758	0.0757	3.6451	0.0003	0.0994	0.0031	1.0626	0.011	0.0267	0.006
	AD (Jansen et al 2019)	Qualifications: None of the above	0	ukbb	European	SNPs from the MHC (chr6 26M~34M) region was removed for this traits	0.259	0.072	3.5989	0.0003	0.0976	0.0038	1.0667	0.0114	0.0045	0.0058
	AD (Jansen et al 2019)	Mood swings	0	ukbb	European	SNPs from the MHC (chr6 26M~34M) region was removed for this traits	0.2261	0.0644	3.5132	0.0004	0.0715	0.0033	1.0142	0.0104	0.0139	0.0056
	AD (Jansen et al 2019)	Age started oral contraceptive pill	0	ukbb	European	SNPs from the MHC (chr6 26M~34M) region was removed for this traits	-0.3692	0.1038	-3.5584	0.0004	0.0485	0.0044	1.015	0.0077	-0.0025	0.0052
	AD (Jansen et al 2019)	Age completed full time education	0	ukbb	European	SNPs from the MHC (chr6 26M~34M) region was removed for this traits	-0.288	0.0829	-3.4722	0.0005	0.0847	0.0044	1.0615	0.0094	-0.0098	0.0055
	AD (Jansen et al 2019)	Age at first live birth	0	ukbb	European	SNPs from the MHC (chr6 26M~34M) region was removed for this traits	-0.2905	0.0847	-3.4299	0.0006	0.1674	0.0073	1.0443	0.009	-0.01	0.0058
	AD (Jansen et al 2019)	Job involves heavy manual or physical work	0	ukbb	European	SNPs from the MHC (chr6 26M~34M) region was removed for this traits	0.2676	0.0787	3.3997	0.0007	0.0868	0.0046	1.0364	0.0094	-0.0004	0.0054
	AD (Jansen et al 2019)	Frequency of tiredness / lethargy in last 2 weeks	0	ukbb	European	SNPs from the MHC (chr6 26M~34M) region was removed for this traits	0.2716	0.0798	3.4026	0.0007	0.0604	0.0029	1.0212	0.0093	0.0101	0.0056
	AD (Jansen et al 2019)	Types of physical activity in last 4 weeks: Other exercises (eg: swimming_ cycling_ keep fit_ bowling)	0	ukbb	European	SNPs from the MHC (chr6 26M~34M) region was removed for this traits	-0.2616	0.077	-3.3975	0.0007	0.0468	0.0022	1.0121	0.0086	-0.001	0.0056
	AD (Jansen et al 2019)	Standing height	0	ukbb	European	SNPs from the MHC (chr6 26M~34M) region was removed for this traits	-0.1749	0.0521	-3.3561	0.0008	0.4518	0.0225	1.2406	0.0557	-0.0206	0.0077
	AD (Jansen et al 2019)	Taking other prescription medications	0	ukbb	European	SNPs from the MHC (chr6 26M~34M) region was removed for this traits	0.2782	0.0832	3.3441	0.0008	0.0434	0.0023	1.0159	0.0084	0.006	0.0053
	AD (Jansen et al 2019)	Alcohol drinker status: Previous	0	ukbb	European	SNPs from the MHC (chr6 26M~34M) region was removed for this traits	0.4169	0.1243	3.3546	0.0008	0.0131	0.0016	1.0069	0.0064	-0.0037	0.0042
	AD (Jansen et al 2019)	Medication for pain relief_ constipation_ heartburn: None of the above	0	ukbb	European	SNPs from the MHC (chr6 26M~34M) region was removed for this traits	-0.2549	0.0767	-3.3221	0.0009	0.0541	0.0026	1.0303	0.0089	-0.0156	0.0055
	AD (Jansen et al 2019)	Qualifications: O levels/GCSEs or equivalent	0	ukbb	European	SNPs from the MHC (chr6 26M~34M) region was removed for this traits	-0.2635	0.0803	-3.2812	0.001	0.0484	0.0024	1.0171	0.0095	0.0021	0.0054
	AD (Jansen et al 2019)	Job involves mainly walking or standing	0	ukbb	European	SNPs from the MHC (chr6 26M~34M) region was removed for this traits	0.2534	0.0791	3.2044	0.0014	0.0798	0.0046	1.0313	0.0095	-0.0057	0.0057
	AD (Jansen et al 2019)	Other serious medical condition/disability diagnosed by doctor	0	ukbb	European	SNPs from the MHC (chr6 26M~34M) region was removed for this traits	0.3053	0.0956	3.1934	0.0014	0.0257	0.0018	1.0086	0.0075	0.0031	0.0051
	AD (Jansen et al 2019)	Smoking status: Current	0	ukbb	European	SNPs from the MHC (chr6 26M~34M) region was removed for this traits	0.2668	0.0838	3.1851	0.0014	0.0521	0.0028	1.0128	0.009	0.0049	0.0061
	AD (Jansen et al 2019)	Current tobacco smoking	0	ukbb	European	SNPs from the MHC (chr6 26M~34M) region was removed for this traits	0.274	0.0861	3.1842	0.0015	0.0554	0.0029	1.0118	0.0092	0.0033	0.0065
	AD (Jansen et al 2019)	Time spent watching television (TV)	0	ukbb	European	SNPs from the MHC (chr6 26M~34M) region was removed for this traits	0.2654	0.0841	3.1554	0.0016	0.0998	0.004	1.0536	0.0108	0.0076	0.0064
	AD (Jansen et al 2019)	Qualifications: A levels/AS levels or equivalent	0	ukbb	European	SNPs from the MHC (chr6 26M~34M) region was removed for this traits	-0.2121	0.0672	-3.1573	0.0016	0.0963	0.0035	1.0545	0.011	-0.005	0.0061
	AD (Jansen et al 2019)	Current employment status: Unable to work because of sickness or disability	0	ukbb	European	SNPs from the MHC (chr6 26M~34M) region was removed for this traits	0.3385	0.1071	3.16	0.0016	0.0245	0.0018	1.0171	0.0073	0.0121	0.0052
	AD (Jansen et al 2019)	Sleeplessness / insomnia	0	ukbb	European	SNPs from the MHC (chr6 26M~34M) region was removed for this traits	0.2321	0.074	3.1357	0.0017	0.0623	0.0027	1.0178	0.0092	0.0064	0.0058
	AD (Jansen et al 2019)	Non-cancer illness code_ self-reported: osteoarthritis	0	ukbb	European	SNPs from the MHC (chr6 26M~34M) region was removed for this traits	0.3346	0.1064	3.1464	0.0017	0.019	0.0018	1.0269	0.0079	0.0054	0.0049
	AD (Jansen et al 2019)	Long-standing illness_ disability or infirmity	0	ukbb	European	SNPs from the MHC (chr6 26M~34M) region was removed for this traits	0.2663	0.0862	3.0882	0.002	0.05	0.0025	1.0272	0.0088	0.0238	0.0058
	AD (Jansen et al 2019)	Pain type(s) experienced in last month: None of the above	0	ukbb	European	SNPs from the MHC (chr6 26M~34M) region was removed for this traits	-0.2395	0.0775	-3.0921	0.002	0.0551	0.0027	1.0364	0.0084	-0.0158	0.0055
	AD (Jansen et al 2019)	Time spent using computer	0	ukbb	European	SNPs from the MHC (chr6 26M~34M) region was removed for this traits	-0.1838	0.0604	-3.0432	0.0023	0.0967	0.0041	1.0426	0.0098	0.0104	0.0056
	AD (Jansen et al 2019)	Age at last live birth	0	ukbb	European	SNPs from the MHC (chr6 26M~34M) region was removed for this traits	-0.2554	0.0842	-3.0335	0.0024	0.0881	0.0059	1.0175	0.0088	-0.005	0.0053
	AD (Jansen et al 2019)	Leg fat percentage (left)	0	ukbb	European	SNPs from the MHC (chr6 26M~34M) region was removed for this traits	0.2049	0.0678	3.0239	0.0025	0.2086	0.0063	1.0817	0.0159	0.0063	0.0098
	AD (Jansen et al 2019)	Usual walking pace	0	ukbb	European	SNPs from the MHC (chr6 26M~34M) region was removed for this traits	-0.2411	0.0801	-3.0105	0.0026	0.0787	0.0029	1.0238	0.0101	-0.0011	0.0073
	AD (Jansen et al 2019)	Sleep duration	0	ukbb	European	SNPs from the MHC (chr6 26M~34M) region was removed for this traits	-0.1628	0.0543	-2.9953	0.0027	0.0711	0.0034	1.0245	0.0096	-0.002	0.0057
	AD (Jansen et al 2019)	Fluid intelligence score	0	ukbb	European	SNPs from the MHC (chr6 26M~34M) region was removed for this traits	-0.2186	0.073	-2.9922	0.0028	0.2386	0.0104	1.0398	0.0102	0.0041	0.0058
	AD (Jansen et al 2019)	Forced expiratory volume in 1-second (FEV1)_ predicted	0	ukbb	European	SNPs from the MHC (chr6 26M~34M) region was removed for this traits	-0.2388	0.081	-2.9484	0.0032	0.1714	0.0124	1.0403	0.0119	0.0066	0.006
	AD (Jansen et al 2019)	Non-cancer illness code_ self-reported: depression	0	ukbb	European	SNPs from the MHC (chr6 26M~34M) region was removed for this traits	0.2652	0.09	2.9473	0.0032	0.0187	0.0017	0.9993	0.0071	0.0084	0.0048
	AD (Jansen et al 2019)	Alcohol usually taken with meals	0	ukbb	European	SNPs from the MHC (chr6 26M~34M) region was removed for this traits	-0.1861	0.0633	-2.9395	0.0033	0.1107	0.0052	1.0575	0.0097	-0.014	0.0052
	AD (Jansen et al 2019)	Leg fat percentage (right)	0	ukbb	European	SNPs from the MHC (chr6 26M~34M) region was removed for this traits	0.1941	0.0661	2.9345	0.0033	0.2085	0.0063	1.0792	0.0159	0.0065	0.0098
	AD (Jansen et al 2019)	Frequency of unenthusiasm / disinterest in last 2 weeks	0	ukbb	European	SNPs from the MHC (chr6 26M~34M) region was removed for this traits	0.2328	0.0799	2.9151	0.0036	0.0389	0.0028	1.0173	0.0096	0.0189	0.0057
	AD (Jansen et al 2019)	Knee pain for 3+ months	0	ukbb	European	SNPs from the MHC (chr6 26M~34M) region was removed for this traits	0.4878	0.1679	2.9048	0.0037	0.0282	0.0066	0.9979	0.0067	-0.0063	0.005
	AD (Jansen et al 2019)	Body mass index (BMI)	0	ukbb	European	SNPs from the MHC (chr6 26M~34M) region was removed for this traits	0.1918	0.0661	2.9013	0.0037	0.2477	0.0088	1.071	0.0191	0.0003	0.0098
	AD (Jansen et al 2019)	Wheeze or whistling in the chest in last year	0	ukbb	European	SNPs from the MHC (chr6 26M~34M) region was removed for this traits	0.2582	0.0892	2.8949	0.0038	0.0602	0.0031	1.0295	0.0099	0.0117	0.0067
	AD (Jansen et al 2019)	Smoking/smokers in household	0	ukbb	European	SNPs from the MHC (chr6 26M~34M) region was removed for this traits	0.3675	0.1284	2.8625	0.0042	0.0103	0.002	1.0095	0.0075	-0.0004	0.0053
	AD (Jansen et al 2019)	Had major operations	0	ukbb	European	SNPs from the MHC (chr6 26M~34M) region was removed for this traits	0.3584	0.1254	2.8571	0.0043	0.0248	0.0035	1.0069	0.0068	-0.0101	0.0054
	AD (Jansen et al 2019)	Pain type(s) experienced in last month: Knee pain	0	ukbb	European	SNPs from the MHC (chr6 26M~34M) region was removed for this traits	0.2133	0.0751	2.8398	0.0045	0.0406	0.0023	1.0144	0.0082	0.0102	0.0056
	AD (Jansen et al 2019)	Exposure to tobacco smoke at home	0	ukbb	European	SNPs from the MHC (chr6 26M~34M) region was removed for this traits	0.3679	0.1304	2.8224	0.0048	0.0116	0.0017	0.9986	0.0065	1.6107e-05	0.0049
	AD (Jansen et al 2019)	Average weekly red wine intake	0	ukbb	European	SNPs from the MHC (chr6 26M~34M) region was removed for this traits	-0.192	0.0681	-2.8195	0.0048	0.0566	0.0034	1.0127	0.0083	0.001	0.0054
	AD (Jansen et al 2019)	Pack years adult smoking as proportion of life span exposed to smoking PREVIEW ONLY	0	ukbb	European	SNPs from the MHC (chr6 26M~34M) region was removed for this traits	0.2542	0.0904	2.8112	0.0049	0.1272	0.011	1.0139	0.0094	0.0116	0.0056
	AD (Jansen et al 2019)	Financial situation satisfaction	0	ukbb	European	SNPs from the MHC (chr6 26M~34M) region was removed for this traits	0.2519	0.0904	2.7879	0.0053	0.0578	0.006	1.0045	0.0076	0.005	0.0046
	AD (Jansen et al 2019)	Pack years of smoking PREVIEW ONLY	0	ukbb	European	SNPs from the MHC (chr6 26M~34M) region was removed for this traits	0.2766	0.0991	2.7908	0.0053	0.11	0.01	1.014	0.0091	0.0079	0.0057
	AD (Jansen et al 2019)	Past tobacco smoking	0	ukbb	European	SNPs from the MHC (chr6 26M~34M) region was removed for this traits	-0.1603	0.058	-2.7626	0.0057	0.0912	0.0038	1.0198	0.0102	-0.0036	0.0056
	AD (Jansen et al 2019)	Pain type(s) experienced in last month: Neck or shoulder pain	0	ukbb	European	SNPs from the MHC (chr6 26M~34M) region was removed for this traits	0.2275	0.0827	2.7524	0.0059	0.033	0.0019	1.0247	0.0076	0.0109	0.0055
	AD (Jansen et al 2019)	Qualifications: Other professional qualifications eg: nursing_ teaching	0	ukbb	European	SNPs from the MHC (chr6 26M~34M) region was removed for this traits	-0.1633	0.0599	-2.7283	0.0064	0.0473	0.0024	1.0254	0.0091	-0.0079	0.0055
	AD (Jansen et al 2019)	Arm fat percentage (right)	0	ukbb	European	SNPs from the MHC (chr6 26M~34M) region was removed for this traits	0.1745	0.0641	2.7212	0.0065	0.2159	0.0076	1.0781	0.0178	0.0026	0.0095
	AD (Jansen et al 2019)	Illnesses of father: Lung cancer	0	ukbb	European	SNPs from the MHC (chr6 26M~34M) region was removed for this traits	0.2744	0.1007	2.7237	0.0065	0.0152	0.0019	0.9914	0.0076	0.0032	0.0051
	AD (Jansen et al 2019)	Number of incorrect matches in round	0	ukbb	European	SNPs from the MHC (chr6 26M~34M) region was removed for this traits	0.1735	0.0639	2.7155	0.0066	0.0548	0.0028	1.0028	0.0095	-0.0018	0.0065
	AD (Jansen et al 2019)	Types of physical activity in last 4 weeks: None of the above	0	ukbb	European	SNPs from the MHC (chr6 26M~34M) region was removed for this traits	0.2716	0.1002	2.7111	0.0067	0.0241	0.0017	1.0174	0.0072	0.0052	0.0055
	AD (Jansen et al 2019)	Impedance of arm (left)	0	ukbb	European	SNPs from the MHC (chr6 26M~34M) region was removed for this traits	-0.1444	0.0534	-2.7059	0.0068	0.2331	0.0085	1.0954	0.0209	0.008	0.0074
	AD (Jansen et al 2019)	Frequency of tenseness / restlessness in last 2 weeks	0	ukbb	European	SNPs from the MHC (chr6 26M~34M) region was removed for this traits	0.1858	0.07	2.6529	0.008	0.0437	0.0026	1.0142	0.0085	0.0201	0.0055
	AD (Jansen et al 2019)	Illnesses of siblings: Diabetes	0	ukbb	European	SNPs from the MHC (chr6 26M~34M) region was removed for this traits	0.3381	0.1276	2.6495	0.0081	0.0204	0.0022	1.0102	0.0069	0.0026	0.0059
	AD (Jansen et al 2019)	Mouth/teeth dental problems: Painful gums	0	ukbb	European	SNPs from the MHC (chr6 26M~34M) region was removed for this traits	0.3763	0.1427	2.6377	0.0083	0.0067	0.0015	1.0063	0.0064	0.0066	0.0049
	AD (Jansen et al 2019)	Arm fat percentage (left)	0	ukbb	European	SNPs from the MHC (chr6 26M~34M) region was removed for this traits	0.163	0.062	2.6309	0.0085	0.2195	0.0077	1.0729	0.0178	0.003	0.0095
	AD (Jansen et al 2019)	Types of physical activity in last 4 weeks: Strenuous sports	0	ukbb	European	SNPs from the MHC (chr6 26M~34M) region was removed for this traits	-0.2379	0.0908	-2.6203	0.0088	0.0223	0.0018	1.0095	0.0067	0.0033	0.0053
	AD (Jansen et al 2019)	Medication for pain relief_ constipation_ heartburn: Paracetamol	0	ukbb	European	SNPs from the MHC (chr6 26M~34M) region was removed for this traits	0.2024	0.078	2.5956	0.0094	0.0429	0.0025	1.0272	0.0085	0.0097	0.0057
	AD (Jansen et al 2019)	Average weekly beer plus cider intake	0	ukbb	European	SNPs from the MHC (chr6 26M~34M) region was removed for this traits	0.187	0.0721	2.5946	0.0095	0.0513	0.0034	1.0643	0.0092	0.0076	0.0055
	AD (Jansen et al 2019)	Ever smoked	0	ukbb	European	SNPs from the MHC (chr6 26M~34M) region was removed for this traits	0.146	0.0563	2.5935	0.0095	0.0752	0.0032	1.0214	0.0098	-0.0026	0.0049
	AD (Jansen et al 2019)	Leg fat mass (left)	0	ukbb	European	SNPs from the MHC (chr6 26M~34M) region was removed for this traits	0.1614	0.0623	2.5909	0.0096	0.2317	0.0081	1.0697	0.0177	-0.0013	0.0098
	AD (Jansen et al 2019)	Pain type(s) experienced in last month: Hip pain	0	ukbb	European	SNPs from the MHC (chr6 26M~34M) region was removed for this traits	0.2434	0.0949	2.5638	0.0104	0.0238	0.0019	1.0173	0.0076	0.0044	0.0054
	AD (Jansen et al 2019)	Hand grip strength (right)	0	ukbb	European	SNPs from the MHC (chr6 26M~34M) region was removed for this traits	-0.1449	0.0567	-2.5568	0.0106	0.1042	0.0042	1.0598	0.013	-0.0115	0.0061
	AD (Jansen et al 2019)	Transport type for commuting to job workplace: Cycle	0	ukbb	European	SNPs from the MHC (chr6 26M~34M) region was removed for this traits	-0.2661	0.1046	-2.5452	0.0109	0.0312	0.0034	1.0164	0.0075	-0.0047	0.005
	AD (Jansen et al 2019)	Body fat percentage	0	ukbb	European	SNPs from the MHC (chr6 26M~34M) region was removed for this traits	0.1536	0.0607	2.5305	0.0114	0.2166	0.0072	1.0835	0.0174	0.0044	0.0099
	AD (Jansen et al 2019)	Chest pain or discomfort walking normally	0	ukbb	European	SNPs from the MHC (chr6 26M~34M) region was removed for this traits	0.3476	0.1381	2.5173	0.0118	0.0745	0.009	1.0088	0.0071	0.0118	0.0055
	AD (Jansen et al 2019)	Job involves shift work	0	ukbb	European	SNPs from the MHC (chr6 26M~34M) region was removed for this traits	0.2592	0.1031	2.5147	0.0119	0.0311	0.0029	0.9999	0.0064	0.0053	0.0052
	AD (Jansen et al 2019)	Illness_ injury_ bereavement_ stress in last 2 years: Financial difficulties	0	ukbb	European	SNPs from the MHC (chr6 26M~34M) region was removed for this traits	0.2154	0.0856	2.5153	0.0119	0.0334	0.0022	1.0261	0.0079	0.0116	0.0056
	AD (Jansen et al 2019)	Leg fat mass (right)	0	ukbb	European	SNPs from the MHC (chr6 26M~34M) region was removed for this traits	0.1537	0.0611	2.5134	0.012	0.2306	0.008	1.0694	0.0175	-0.0003	0.0098
	AD (Jansen et al 2019)	Pain type(s) experienced in last month: Back pain	0	ukbb	European	SNPs from the MHC (chr6 26M~34M) region was removed for this traits	0.2201	0.0877	2.5099	0.0121	0.0393	0.0023	1.0236	0.0092	0.0067	0.0069
	AD (Jansen et al 2019)	Hand grip strength (left)	0	ukbb	European	SNPs from the MHC (chr6 26M~34M) region was removed for this traits	-0.1368	0.0546	-2.5043	0.0123	0.1041	0.0041	1.0542	0.0117	-0.0106	0.0058
	AD (Jansen et al 2019)	Comparative height size at age 10	0	ukbb	European	SNPs from the MHC (chr6 26M~34M) region was removed for this traits	-0.1089	0.0437	-2.4933	0.0127	0.2418	0.0121	1.1094	0.033	-0.0132	0.007
	AD (Jansen et al 2019)	Sitting height	0	ukbb	European	SNPs from the MHC (chr6 26M~34M) region was removed for this traits	-0.1258	0.0505	-2.4903	0.0128	0.3217	0.0182	1.1316	0.0413	-0.0166	0.0075
	AD (Jansen et al 2019)	Loneliness_ isolation	0	ukbb	European	SNPs from the MHC (chr6 26M~34M) region was removed for this traits	0.1744	0.0702	2.4837	0.013	0.038	0.0023	1.0212	0.0078	0.0129	0.0051
	AD (Jansen et al 2019)	Frequency of depressed mood in last 2 weeks	0	ukbb	European	SNPs from the MHC (chr6 26M~34M) region was removed for this traits	0.1628	0.0656	2.4819	0.0131	0.0424	0.0028	1.0114	0.0083	0.0252	0.005
	AD (Jansen et al 2019)	Seen a psychiatrist for nerves_ anxiety_ tension or depression	0	ukbb	European	SNPs from the MHC (chr6 26M~34M) region was removed for this traits	0.2142	0.0863	2.4807	0.0131	0.0314	0.0021	1.0039	0.008	0.0144	0.005
	AD (Jansen et al 2019)	Forced expiratory volume in 1-second (FEV1)	0	ukbb	European	SNPs from the MHC (chr6 26M~34M) region was removed for this traits	-0.1418	0.0571	-2.4821	0.0131	0.1478	0.0063	1.0633	0.0133	-0.0105	0.0072
	AD (Jansen et al 2019)	Forced vital capacity (FVC)_ Best measure	0	ukbb	European	SNPs from the MHC (chr6 26M~34M) region was removed for this traits	-0.1462	0.0589	-2.4799	0.0131	0.1887	0.0088	1.0807	0.0165	-0.0117	0.0074
	AD (Jansen et al 2019)	Medication for pain relief_ constipation_ heartburn: Aspirin	0	ukbb	European	SNPs from the MHC (chr6 26M~34M) region was removed for this traits	0.1945	0.0785	2.4789	0.0132	0.021	0.0019	1.0133	0.007	0.0129	0.0054
	AD (Jansen et al 2019)	Fathers age at death	0	ukbb	European	SNPs from the MHC (chr6 26M~34M) region was removed for this traits	-0.1883	0.0761	-2.4765	0.0133	0.034	0.0032	1.0233	0.0076	-0.0906	0.006
	AD (Jansen et al 2019)	Medication for pain relief_ constipation_ heartburn: Omeprazole (e.g. Zanprol)	0	ukbb	European	SNPs from the MHC (chr6 26M~34M) region was removed for this traits	0.2294	0.0927	2.4754	0.0133	0.0181	0.0015	1.0199	0.007	0.0134	0.0048
	AD (Jansen et al 2019)	Townsend deprivation index at recruitment	0	ukbb	European	SNPs from the MHC (chr6 26M~34M) region was removed for this traits	0.2095	0.0847	2.4729	0.0134	0.0338	0.002	1.0338	0.0071	0.0049	0.0055
	AD (Jansen et al 2019)	Number of operations_ self-reported	0	ukbb	European	SNPs from the MHC (chr6 26M~34M) region was removed for this traits	0.1925	0.078	2.4699	0.0135	0.0384	0.0022	1.0356	0.0076	-0.0001	0.0055
	AD (Jansen et al 2019)	Tense / highly strung	0	ukbb	European	SNPs from the MHC (chr6 26M~34M) region was removed for this traits	0.1578	0.0639	2.4701	0.0135	0.0579	0.0032	0.9915	0.0097	0.018	0.0054
	AD (Jansen et al 2019)	Forced vital capacity (FVC)	0	ukbb	European	SNPs from the MHC (chr6 26M~34M) region was removed for this traits	-0.138	0.0563	-2.451	0.0142	0.1705	0.0077	1.0923	0.017	-0.0138	0.0072
	AD (Jansen et al 2019)	Seen doctor (GP) for nerves_ anxiety_ tension or depression	0	ukbb	European	SNPs from the MHC (chr6 26M~34M) region was removed for this traits	0.17	0.0696	2.4443	0.0145	0.0616	0.003	1.0127	0.0098	0.0178	0.0055
	AD (Jansen et al 2019)	Diabetes diagnosed by doctor	0	ukbb	European	SNPs from the MHC (chr6 26M~34M) region was removed for this traits	0.1978	0.0812	2.4349	0.0149	0.0439	0.0028	1.0401	0.0104	0.003	0.0066
	AD (Jansen et al 2019)	Impedance of arm (right)	0	ukbb	European	SNPs from the MHC (chr6 26M~34M) region was removed for this traits	-0.1217	0.0501	-2.4289	0.0151	0.2363	0.0085	1.08	0.0213	0.0074	0.0073
	AD (Jansen et al 2019)	Forced expiratory volume in 1-second (FEV1)_ Best measure	0	ukbb	European	SNPs from the MHC (chr6 26M~34M) region was removed for this traits	-0.1472	0.0606	-2.4288	0.0152	0.1627	0.0072	1.0566	0.0129	-0.0078	0.0076
	AD (Jansen et al 2019)	Shortness of breath walking on level ground	0	ukbb	European	SNPs from the MHC (chr6 26M~34M) region was removed for this traits	0.3182	0.1318	2.4139	0.0158	0.0501	0.0054	1.0063	0.0069	-0.0024	0.0065
	AD (Jansen et al 2019)	Irritability	0	ukbb	European	SNPs from the MHC (chr6 26M~34M) region was removed for this traits	0.1346	0.0559	2.4084	0.016	0.0676	0.0041	0.9939	0.011	0.0092	0.0059
	AD (Jansen et al 2019)	Former alcohol drinker	0	ukbb	European	SNPs from the MHC (chr6 26M~34M) region was removed for this traits	0.321	0.1334	2.4066	0.0161	0.1226	0.0208	0.9976	0.0064	-0.004	0.0046
	AD (Jansen et al 2019)	Neuroticism score	0	ukbb	European	SNPs from the MHC (chr6 26M~34M) region was removed for this traits	0.1213	0.0506	2.3988	0.0164	0.1193	0.0062	1.0116	0.0132	0.0172	0.0053
	AD (Jansen et al 2019)	Illnesses of father: Prostate cancer	0	ukbb	European	SNPs from the MHC (chr6 26M~34M) region was removed for this traits	-0.3081	0.1284	-2.3993	0.0164	0.009	0.0018	1.0088	0.0081	-0.0159	0.0052
	AD (Jansen et al 2019)	Number of full brothers	0	ukbb	European	SNPs from the MHC (chr6 26M~34M) region was removed for this traits	0.2233	0.0932	2.3953	0.0166	0.0187	0.0018	1.0276	0.0069	-0.0073	0.0051
	AD (Jansen et al 2019)	Waist circumference	0	ukbb	European	SNPs from the MHC (chr6 26M~34M) region was removed for this traits	0.1595	0.0667	2.3895	0.0169	0.2004	0.0077	1.0611	0.0177	-0.0021	0.0098
	AD (Jansen et al 2019)	Current employment status: In paid employment or self-employed	0	ukbb	European	SNPs from the MHC (chr6 26M~34M) region was removed for this traits	-0.3347	0.1401	-2.3895	0.0169	0.0081	0.0015	1.0188	0.0066	-0.0065	0.005
	AD (Jansen et al 2019)	Arm fat mass (right)	0	ukbb	European	SNPs from the MHC (chr6 26M~34M) region was removed for this traits	0.1455	0.0612	2.3754	0.0175	0.2311	0.0085	1.0699	0.0182	-0.0027	0.0097
	AD (Jansen et al 2019)	Falls in the last year	0	ukbb	European	SNPs from the MHC (chr6 26M~34M) region was removed for this traits	0.1824	0.0769	2.3715	0.0177	0.0328	0.002	1.0027	0.0077	0.0137	0.0055
	AD (Jansen et al 2019)	Medication for cholesterol_ blood pressure or diabetes: Blood pressure medication	0	ukbb	European	SNPs from the MHC (chr6 26M~34M) region was removed for this traits	0.1609	0.068	2.3678	0.0179	0.104	0.0059	1.034	0.0108	0.0114	0.0054
	AD (Jansen et al 2019)	Ever used hormone-replacement therapy (HRT)	0	ukbb	European	SNPs from the MHC (chr6 26M~34M) region was removed for this traits	0.1977	0.0836	2.3634	0.0181	0.0407	0.0033	0.999	0.007	0.0121	0.005
	AD (Jansen et al 2019)	Diagnoses - main ICD10: R04 Haemorrhage from respiratory passages	0	ukbb	European	SNPs from the MHC (chr6 26M~34M) region was removed for this traits	0.6806	0.2881	2.3626	0.0181	0.0027	0.0015	0.9968	0.0068	-0.0044	0.0047
	AD (Jansen et al 2019)	Qualifications: CSEs or equivalent	0	ukbb	European	SNPs from the MHC (chr6 26M~34M) region was removed for this traits	0.2154	0.0916	2.3513	0.0187	0.021	0.0019	1.0579	0.0074	-0.0006	0.0061
	AD (Jansen et al 2019)	Potassium in urine	0	ukbb	European	SNPs from the MHC (chr6 26M~34M) region was removed for this traits	-0.1525	0.0649	-2.3503	0.0188	0.0426	0.0023	1.0179	0.0087	0.0045	0.0058
	AD (Jansen et al 2019)	Non-cancer illness code_ self-reported: diabetes	0	ukbb	European	SNPs from the MHC (chr6 26M~34M) region was removed for this traits	0.1957	0.0835	2.344	0.0191	0.0359	0.0025	1.038	0.0102	0.0015	0.0062
	AD (Jansen et al 2019)	Duration of walks	0	ukbb	European	SNPs from the MHC (chr6 26M~34M) region was removed for this traits	0.1544	0.066	2.3406	0.0193	0.047	0.0028	1.0041	0.0083	-0.0015	0.006
	AD (Jansen et al 2019)	Pulse wave peak to peak time	0	ukbb	European	SNPs from the MHC (chr6 26M~34M) region was removed for this traits	-0.2901	0.124	-2.3405	0.0193	0.0404	0.0049	1.0076	0.0074	-0.0027	0.0057
	AD (Jansen et al 2019)	Types of physical activity in last 4 weeks: Walking for pleasure (not as a means of transport)	0	ukbb	European	SNPs from the MHC (chr6 26M~34M) region was removed for this traits	-0.2027	0.0868	-2.3354	0.0195	0.0374	0.0022	1.0392	0.0076	-0.0026	0.0063
	AD (Jansen et al 2019)	Diagnoses - main ICD10: R69 Unknown and unspecified causes of morbidity	0	ukbb	European	SNPs from the MHC (chr6 26M~34M) region was removed for this traits	0.4088	0.1763	2.3194	0.0204	0.0052	0.0013	0.9983	0.0066	-0.0057	0.0049
	AD (Jansen et al 2019)	Types of physical activity in last 4 weeks: Light DIY (eg: pruning_ watering the lawn)	0	ukbb	European	SNPs from the MHC (chr6 26M~34M) region was removed for this traits	-0.1681	0.0726	-2.317	0.0205	0.0389	0.0023	1.0043	0.0087	-0.0078	0.0052
	AD (Jansen et al 2019)	Fed-up feelings	0	ukbb	European	SNPs from the MHC (chr6 26M~34M) region was removed for this traits	0.1366	0.059	2.316	0.0206	0.0721	0.0032	1.0217	0.0102	0.0177	0.0057
	AD (Jansen et al 2019)	Arm fat mass (left)	0	ukbb	European	SNPs from the MHC (chr6 26M~34M) region was removed for this traits	0.1382	0.0598	2.3119	0.0208	0.2318	0.0085	1.0666	0.018	-0.0028	0.0095
	AD (Jansen et al 2019)	Alcohol intake frequency.	0	ukbb	European	SNPs from the MHC (chr6 26M~34M) region was removed for this traits	0.1474	0.0638	2.3096	0.0209	0.0835	0.0041	1.0447	0.0112	-0.0029	0.0058
	AD (Jansen et al 2019)	Chest pain or discomfort	0	ukbb	European	SNPs from the MHC (chr6 26M~34M) region was removed for this traits	0.1572	0.0683	2.3027	0.0213	0.0331	0.0022	1.0171	0.0077	0.0214	0.005
	AD (Jansen et al 2019)	Diagnoses - main ICD10: K21 Gastro-oesophageal reflux disease	0	ukbb	European	SNPs from the MHC (chr6 26M~34M) region was removed for this traits	0.3598	0.1564	2.3009	0.0214	0.0065	0.0013	1.0017	0.006	-0.0022	0.0049
	AD (Jansen et al 2019)	Frequency of stair climbing in last 4 weeks	0	ukbb	European	SNPs from the MHC (chr6 26M~34M) region was removed for this traits	-0.197	0.0859	-2.2922	0.0219	0.0352	0.0022	1.0169	0.0078	0.0049	0.0063
	AD (Jansen et al 2019)	Mouth/teeth dental problems: None of the above	0	ukbb	European	SNPs from the MHC (chr6 26M~34M) region was removed for this traits	-0.1762	0.0769	-2.2912	0.022	0.0377	0.002	1.0168	0.0078	-0.0201	0.0054
	AD (Jansen et al 2019)	Diagnoses - main ICD10: K57 Diverticular disease of intestine	0	ukbb	European	SNPs from the MHC (chr6 26M~34M) region was removed for this traits	0.2719	0.1193	2.2801	0.0226	0.0129	0.0015	1.0045	0.0067	-0.006	0.0053
	AD (Jansen et al 2019)	Diagnoses - main ICD10: K22 Other diseases of oesophagus	0	ukbb	European	SNPs from the MHC (chr6 26M~34M) region was removed for this traits	0.4846	0.2151	2.2531	0.0243	0.0039	0.0016	1.0059	0.0071	-0.002	0.0049
	AD (Jansen et al 2019)	Illness_ injury_ bereavement_ stress in last 2 years: None of the above	0	ukbb	European	SNPs from the MHC (chr6 26M~34M) region was removed for this traits	-0.1959	0.0874	-2.2406	0.0251	0.023	0.0017	1.0118	0.0067	-0.0141	0.0048
	AD (Jansen et al 2019)	Impedance of whole body	0	ukbb	European	SNPs from the MHC (chr6 26M~34M) region was removed for this traits	-0.1095	0.049	-2.2358	0.0254	0.2583	0.01	1.087	0.0221	0.0083	0.0073
	AD (Jansen et al 2019)	Whole body fat mass	0	ukbb	European	SNPs from the MHC (chr6 26M~34M) region was removed for this traits	0.1285	0.0576	2.2317	0.0256	0.2343	0.0083	1.0743	0.0184	-0.0021	0.0096
	AD (Jansen et al 2019)	Health satisfaction	0	ukbb	European	SNPs from the MHC (chr6 26M~34M) region was removed for this traits	0.1975	0.0889	2.2212	0.0263	0.0833	0.0055	1.0052	0.0078	0.0183	0.0056
	AD (Jansen et al 2019)	Number of live births	0	ukbb	European	SNPs from the MHC (chr6 26M~34M) region was removed for this traits	0.1663	0.0755	2.201	0.0277	0.0611	0.0041	1.0098	0.0083	0.005	0.0053
	AD (Jansen et al 2019)	Noisy workplace	0	ukbb	European	SNPs from the MHC (chr6 26M~34M) region was removed for this traits	0.2149	0.098	2.1934	0.0283	0.0618	0.0059	1.028	0.0078	0.0011	0.0055
	AD (Jansen et al 2019)	Pain type(s) experienced in last month: Pain all over the body	0	ukbb	European	SNPs from the MHC (chr6 26M~34M) region was removed for this traits	0.2544	0.1167	2.1808	0.0292	0.0104	0.0016	1.0031	0.0071	0.0107	0.0043
	AD (Jansen et al 2019)	Trunk fat percentage	0	ukbb	European	SNPs from the MHC (chr6 26M~34M) region was removed for this traits	0.1248	0.0573	2.1791	0.0293	0.2062	0.0072	1.0861	0.0177	0.002	0.0097
	AD (Jansen et al 2019)	Cancer code_ self-reported: prostate cancer	0	ukbb	European	SNPs from the MHC (chr6 26M~34M) region was removed for this traits	0.316	0.1458	2.1673	0.0302	0.0063	0.0015	1.0138	0.0077	-0.0123	0.0048
	AD (Jansen et al 2019)	Miserableness	0	ukbb	European	SNPs from the MHC (chr6 26M~34M) region was removed for this traits	0.1285	0.0594	2.1654	0.0304	0.0645	0.0036	1.0152	0.011	0.0096	0.0053
	AD (Jansen et al 2019)	Non-cancer illness code_ self-reported: chronic obstructive airways disease/copd	0	ukbb	European	SNPs from the MHC (chr6 26M~34M) region was removed for this traits	0.3621	0.1685	2.1489	0.0316	0.006	0.0016	0.9919	0.0071	-0.0026	0.0052
	AD (Jansen et al 2019)	Exposure to tobacco smoke outside home	0	ukbb	European	SNPs from the MHC (chr6 26M~34M) region was removed for this traits	0.1737	0.0811	2.1415	0.0322	0.0322	0.0024	1.0174	0.0084	0.0084	0.0052
	AD (Jansen et al 2019)	Illnesses of mother: None of the above (group 1)	0	ukbb	European	SNPs from the MHC (chr6 26M~34M) region was removed for this traits	-0.1955	0.0926	-2.1108	0.0348	0.0172	0.0018	1.0114	0.0071	-0.1352	0.0091
	AD (Jansen et al 2019)	Qualifications: NVQ or HND or HNC or equivalent	0	ukbb	European	SNPs from the MHC (chr6 26M~34M) region was removed for this traits	0.2243	0.1064	2.1079	0.035	0.0151	0.0017	1.0098	0.007	0.0067	0.0052
	AD (Jansen et al 2019)	Types of transport used (excluding work): Walk	0	ukbb	European	SNPs from the MHC (chr6 26M~34M) region was removed for this traits	-0.1713	0.0814	-2.1038	0.0354	0.0332	0.0023	1.0339	0.0088	0.0002	0.0057
	AD (Jansen et al 2019)	Mouth/teeth dental problems: Dentures	0	ukbb	European	SNPs from the MHC (chr6 26M~34M) region was removed for this traits	0.1269	0.0606	2.0964	0.0361	0.0481	0.0028	1.0352	0.0095	0.0094	0.0052
	AD (Jansen et al 2019)	Leg pain on walking	0	ukbb	European	SNPs from the MHC (chr6 26M~34M) region was removed for this traits	0.2059	0.0985	2.0904	0.0366	0.0566	0.0053	1.0103	0.0069	0.0109	0.0058
	AD (Jansen et al 2019)	Types of transport used (excluding work): Cycle	0	ukbb	European	SNPs from the MHC (chr6 26M~34M) region was removed for this traits	-0.1712	0.0827	-2.0713	0.0383	0.0249	0.0018	1.0239	0.0069	-0.0101	0.0053
	AD (Jansen et al 2019)	Diagnoses - main ICD10: M17 Gonarthrosis [arthrosis of knee]	0	ukbb	European	SNPs from the MHC (chr6 26M~34M) region was removed for this traits	0.1975	0.096	2.0575	0.0396	0.0141	0.0017	1.0055	0.0075	0.0048	0.0051
	AD (Jansen et al 2019)	Non-cancer illness code_ self-reported: gastro-oesophageal reflux (gord) / gastric reflux	0	ukbb	European	SNPs from the MHC (chr6 26M~34M) region was removed for this traits	0.2271	0.111	2.0464	0.0407	0.0115	0.0017	1.0144	0.0072	0.0029	0.0053
	AD (Jansen et al 2019)	Blood clot_ DVT_ bronchitis_ emphysema_ asthma_ rhinitis_ eczema_ allergy diagnosed by doctor: Blood clot in the lung	0	ukbb	European	SNPs from the MHC (chr6 26M~34M) region was removed for this traits	0.3457	0.1692	2.043	0.041	0.0063	0.0015	1.0057	0.0072	-0.0041	0.0054
	AD (Jansen et al 2019)	Medication for pain relief_ constipation_ heartburn: Laxatives (e.g. Dulcolax_ Senokot)	0	ukbb	European	SNPs from the MHC (chr6 26M~34M) region was removed for this traits	0.2207	0.1083	2.0374	0.0416	0.0116	0.0016	1.0098	0.0068	0.0053	0.0048
	AD (Jansen et al 2019)	Illnesses of siblings: None of the above (group 1)	0	ukbb	European	SNPs from the MHC (chr6 26M~34M) region was removed for this traits	-0.1775	0.0872	-2.0361	0.0417	0.0362	0.0027	1.0139	0.008	-0.0242	0.0053
	AD (Jansen et al 2019)	Medication for cholesterol_ blood pressure_ diabetes_ or take exogenous hormones: Hormone replacement therapy	0	ukbb	European	SNPs from the MHC (chr6 26M~34M) region was removed for this traits	0.2314	0.1138	2.0325	0.0421	0.0158	0.0027	1.0008	0.0065	0.0056	0.0047
	AD (Jansen et al 2019)	Smoking status: Previous	0	ukbb	European	SNPs from the MHC (chr6 26M~34M) region was removed for this traits	0.1224	0.0606	2.0205	0.0433	0.0519	0.0029	1.0195	0.0097	0.0013	0.0056
	AD (Jansen et al 2019)	Number of full sisters	0	ukbb	European	SNPs from the MHC (chr6 26M~34M) region was removed for this traits	0.2021	0.1003	2.0151	0.0439	0.0187	0.0018	1.0395	0.007	0.0008	0.0054
	AD (Jansen et al 2019)	Number of cigarettes previously smoked daily	0	ukbb	European	SNPs from the MHC (chr6 26M~34M) region was removed for this traits	0.1861	0.0925	2.0129	0.0441	0.1005	0.0139	1.0008	0.0091	0.005	0.0056
	AD (Jansen et al 2019)	Suffer from nerves	0	ukbb	European	SNPs from the MHC (chr6 26M~34M) region was removed for this traits	0.1268	0.0632	2.0049	0.045	0.0463	0.0032	0.9941	0.0097	0.0059	0.0059
	AD (Jansen et al 2019)	Non-cancer illness code_ self-reported: pulmonary embolism +/- dvt	0	ukbb	European	SNPs from the MHC (chr6 26M~34M) region was removed for this traits	0.348	0.175	1.989	0.0467	0.0059	0.0015	1.0053	0.0073	-0.0048	0.0054
	AD (Jansen et al 2019)	Diagnoses - main ICD10: D12 Benign neoplasm of colon_ rectum_ anus and anal canal	0	ukbb	European	SNPs from the MHC (chr6 26M~34M) region was removed for this traits	0.2581	0.1299	1.9872	0.0469	0.0085	0.0014	1.0043	0.0063	-0.0024	0.0047
	AD (Jansen et al 2019)	Diagnoses - main ICD10: K44 Diaphragmatic hernia	0	ukbb	European	SNPs from the MHC (chr6 26M~34M) region was removed for this traits	0.3489	0.1759	1.9839	0.0473	0.005	0.0013	1.0059	0.0064	-0.0034	0.0056
	AD (Jansen et al 2019)	Forced expiratory volume in 1-second (FEV1)_ predicted percentage	0	ukbb	European	SNPs from the MHC (chr6 26M~34M) region was removed for this traits	-0.1412	0.0714	-1.9782	0.0479	0.201	0.0101	1.035	0.0097	0.0059	0.0069
	AD (Jansen et al 2019)	Pulse rate	0	ukbb	European	SNPs from the MHC (chr6 26M~34M) region was removed for this traits	0.1467	0.0744	1.9722	0.0486	0.1354	0.0139	1.0244	0.0146	-0.0159	0.0066
	AD (Jansen et al 2019)	Non-cancer illness code_ self-reported: type 2 diabetes	0	ukbb	European	SNPs from the MHC (chr6 26M~34M) region was removed for this traits	0.2892	0.1468	1.9702	0.0488	0.0063	0.0014	1.0119	0.0068	-0.0004	0.0053
	AD (Jansen et al 2019)	Transport type for commuting to job workplace: Public transport	0	ukbb	European	SNPs from the MHC (chr6 26M~34M) region was removed for this traits	-0.1888	0.0959	-1.9685	0.049	0.0314	0.0035	1.0242	0.0075	-0.0015	0.0048
	AD (Jansen et al 2019)	Hearing aid user	0	ukbb	European	SNPs from the MHC (chr6 26M~34M) region was removed for this traits	0.2478	0.127	1.9512	0.051	0.0166	0.0026	1.0066	0.0068	-0.0005	0.005
	AD (Jansen et al 2019)	Mean time to correctly identify matches	0	ukbb	European	SNPs from the MHC (chr6 26M~34M) region was removed for this traits	0.0868	0.0446	1.9451	0.0518	0.0732	0.0028	1.0304	0.0094	0.0107	0.0056
	AD (Jansen et al 2019)	Medication for cholesterol_ blood pressure or diabetes: None of the above	0	ukbb	European	SNPs from the MHC (chr6 26M~34M) region was removed for this traits	-0.133	0.0684	-1.9434	0.052	0.0886	0.0051	1.0341	0.0105	-0.0251	0.0087
	AD (Jansen et al 2019)	Trunk fat mass	0	ukbb	European	SNPs from the MHC (chr6 26M~34M) region was removed for this traits	0.1057	0.0549	1.9255	0.0542	0.231	0.0082	1.0796	0.0188	-0.003	0.0097
	AD (Jansen et al 2019)	Reason for glasses/contact lenses: For short-sightedness_ i.e. only or mainly for distance viewing such as driving_ cinema etc (called myopia)	0	ukbb	European	SNPs from the MHC (chr6 26M~34M) region was removed for this traits	-0.1379	0.0717	-1.9234	0.0544	0.0249	0.002	1.1186	0.0086	0.0014	0.0052
	AD (Jansen et al 2019)	Pain type(s) experienced in last month: Stomach or abdominal pain	0	ukbb	European	SNPs from the MHC (chr6 26M~34M) region was removed for this traits	0.1546	0.0804	1.9238	0.0544	0.0218	0.0017	1.0046	0.0073	0.0152	0.0047
	AD (Jansen et al 2019)	Current employment status: Doing unpaid or voluntary work	0	ukbb	European	SNPs from the MHC (chr6 26M~34M) region was removed for this traits	-0.2511	0.1311	-1.9154	0.0554	0.0092	0.0014	1.0081	0.0066	0.006	0.0047
	AD (Jansen et al 2019)	Frequency of travelling from home to job workplace	0	ukbb	European	SNPs from the MHC (chr6 26M~34M) region was removed for this traits	0.2079	0.109	1.9081	0.0564	0.0218	0.0028	1.0172	0.0067	-0.0064	0.0048
	AD (Jansen et al 2019)	Non-cancer illness code_ self-reported: gout	0	ukbb	European	SNPs from the MHC (chr6 26M~34M) region was removed for this traits	0.1676	0.088	1.9056	0.0567	0.0249	0.0069	0.9915	0.0195	-0.0017	0.0048
	AD (Jansen et al 2019)	Heel bone mineral density (BMD) T-score_ automated	0	ukbb	European	SNPs from the MHC (chr6 26M~34M) region was removed for this traits	0.0827	0.0434	1.9043	0.0569	0.2953	0.0327	1.081	0.033	0.0027	0.0064
	AD (Jansen et al 2019)	Pulse wave Arterial Stiffness index	0	ukbb	European	SNPs from the MHC (chr6 26M~34M) region was removed for this traits	0.2198	0.1161	1.8928	0.0584	0.0395	0.0051	1.006	0.0074	0.0016	0.0057
	AD (Jansen et al 2019)	Mouth/teeth dental problems: Loose teeth	0	ukbb	European	SNPs from the MHC (chr6 26M~34M) region was removed for this traits	0.2059	0.109	1.8883	0.059	0.0144	0.0018	1.0123	0.0072	-0.0015	0.0051
	AD (Jansen et al 2019)	Peak expiratory flow (PEF)	0	ukbb	European	SNPs from the MHC (chr6 26M~34M) region was removed for this traits	-0.098	0.052	-1.8839	0.0596	0.0901	0.0047	1.0554	0.0126	-0.0111	0.0059
	AD (Jansen et al 2019)	Cancer code_ self-reported: malignant melanoma	0	ukbb	European	SNPs from the MHC (chr6 26M~34M) region was removed for this traits	-0.339	0.1811	-1.8718	0.0612	0.005	0.0015	0.9939	0.0063	0.0004	0.0048
	AD (Jansen et al 2019)	Maternal smoking around birth	0	ukbb	European	SNPs from the MHC (chr6 26M~34M) region was removed for this traits	0.1365	0.0733	1.8634	0.0624	0.0499	0.0028	1.0359	0.0089	0.0255	0.0062
	AD (Jansen et al 2019)	Average weekly spirits intake	0	ukbb	European	SNPs from the MHC (chr6 26M~34M) region was removed for this traits	0.1598	0.0858	1.8617	0.0626	0.0313	0.0027	1.0177	0.0081	-0.0021	0.005
	AD (Jansen et al 2019)	Why stopped smoking: Doctors advice	0	ukbb	European	SNPs from the MHC (chr6 26M~34M) region was removed for this traits	0.2903	0.1559	1.8623	0.0626	0.0195	0.0051	0.9956	0.0061	0.0034	0.0048
	AD (Jansen et al 2019)	Non-cancer illness code_ self-reported: hypertension	0	ukbb	European	SNPs from the MHC (chr6 26M~34M) region was removed for this traits	0.0957	0.0516	1.8533	0.0638	0.114	0.0051	1.0596	0.0165	0.0211	0.0061
	AD (Jansen et al 2019)	Hearing difficulty/problems: Yes	0	ukbb	European	SNPs from the MHC (chr6 26M~34M) region was removed for this traits	0.1325	0.0718	1.8448	0.0651	0.0418	0.0026	1.0141	0.0093	0.0112	0.0054
	AD (Jansen et al 2019)	Prospective memory result	0	ukbb	European	SNPs from the MHC (chr6 26M~34M) region was removed for this traits	0.1638	0.0892	1.8354	0.0664	0.0575	0.0051	1.0128	0.0079	-0.0011	0.005
	AD (Jansen et al 2019)	Blood clot_ DVT_ bronchitis_ emphysema_ asthma_ rhinitis_ eczema_ allergy diagnosed by doctor: Blood clot in the leg (DVT)	0	ukbb	European	SNPs from the MHC (chr6 26M~34M) region was removed for this traits	0.2037	0.1116	1.8253	0.068	0.0107	0.0017	1.0101	0.0095	-0.0059	0.0052
	AD (Jansen et al 2019)	Diagnoses - main ICD10: R07 Pain in throat and chest	0	ukbb	European	SNPs from the MHC (chr6 26M~34M) region was removed for this traits	0.1667	0.0914	1.8244	0.0681	0.0166	0.0017	1.0033	0.0075	0.0081	0.0051
	AD (Jansen et al 2019)	Non-cancer illness code_ self-reported: psoriasis	0	ukbb	European	SNPs from the MHC (chr6 26M~34M) region was removed for this traits	0.2749	0.1512	1.8178	0.0691	0.007	0.0016	1.0179	0.0086	-0.0024	0.0052
	AD (Jansen et al 2019)	Diagnoses - main ICD10: K43 Ventral hernia	0	ukbb	European	SNPs from the MHC (chr6 26M~34M) region was removed for this traits	0.2925	0.1616	1.8102	0.0703	0.0055	0.0014	0.9925	0.0069	0.002	0.0049
	AD (Jansen et al 2019)	Reason for glasses/contact lenses: For astigmatism	0	ukbb	European	SNPs from the MHC (chr6 26M~34M) region was removed for this traits	-0.2107	0.1166	-1.8079	0.0706	0.009	0.0016	1.0273	0.007	0.0084	0.0053
	AD (Jansen et al 2019)	Snoring	0	ukbb	European	SNPs from the MHC (chr6 26M~34M) region was removed for this traits	-0.1229	0.0682	-1.8018	0.0716	0.0594	0.0029	1.0239	0.0086	-0.0052	0.0061
	AD (Jansen et al 2019)	Handedness (chirality/laterality): Left-handed	0	ukbb	European	SNPs from the MHC (chr6 26M~34M) region was removed for this traits	-0.1914	0.1066	-1.7959	0.0725	0.0101	0.0017	1.0039	0.0073	0.0115	0.0045
	AD (Jansen et al 2019)	Bring up phlegm/sputum/mucus on most days	0	ukbb	European	SNPs from the MHC (chr6 26M~34M) region was removed for this traits	0.2558	0.1429	1.7899	0.0735	0.0268	0.0059	1.007	0.0075	-0.0081	0.0048
	AD (Jansen et al 2019)	Home area population density - urban or rural: Scotland - Large Urban Area	0	ukbb	European	SNPs from the MHC (chr6 26M~34M) region was removed for this traits	-0.3259	0.1821	-1.7894	0.0736	0.0112	0.003	2.1372	0.014	0.0083	0.0085
	AD (Jansen et al 2019)	Non-cancer illness code_ self-reported: deep venous thrombosis (dvt)	0	ukbb	European	SNPs from the MHC (chr6 26M~34M) region was removed for this traits	0.1939	0.1085	1.7861	0.0741	0.0111	0.0018	1.008	0.0093	-0.0064	0.0051
	AD (Jansen et al 2019)	Impedance of leg (right)	0	ukbb	European	SNPs from the MHC (chr6 26M~34M) region was removed for this traits	-0.0832	0.0466	-1.7837	0.0745	0.2403	0.0099	1.0903	0.0224	0.0115	0.0066
	AD (Jansen et al 2019)	Adopted as a child	0	ukbb	European	SNPs from the MHC (chr6 26M~34M) region was removed for this traits	0.2791	0.1572	1.7758	0.0758	0.0057	0.0013	1.0023	0.0065	-0.0029	0.0053
	AD (Jansen et al 2019)	Diagnoses - main ICD10: M54 Dorsalgia	0	ukbb	European	SNPs from the MHC (chr6 26M~34M) region was removed for this traits	0.1909	0.1075	1.7747	0.076	0.0101	0.0016	1.0036	0.0072	0.0073	0.0048
	AD (Jansen et al 2019)	Types of transport used (excluding work): Public transport	0	ukbb	European	SNPs from the MHC (chr6 26M~34M) region was removed for this traits	-0.137	0.0782	-1.7507	0.08	0.0219	0.0017	1.0275	0.0068	0.0012	0.0051
	AD (Jansen et al 2019)	Ever had stillbirth_ spontaneous miscarriage or termination	0	ukbb	European	SNPs from the MHC (chr6 26M~34M) region was removed for this traits	0.1761	0.1009	1.745	0.081	0.0193	0.0032	0.9974	0.0075	0.0081	0.0052
	AD (Jansen et al 2019)	Pulse rate_ automated reading	0	ukbb	European	SNPs from the MHC (chr6 26M~34M) region was removed for this traits	0.0997	0.0574	1.7365	0.0825	0.1544	0.0121	1.0455	0.0296	-0.0152	0.0084
	AD (Jansen et al 2019)	Diagnoses - main ICD10: J44 Other chronic obstructive pulmonary disease	0	ukbb	European	SNPs from the MHC (chr6 26M~34M) region was removed for this traits	0.2746	0.1587	1.7301	0.0836	0.0044	0.0014	0.9975	0.0067	0.0001	0.0048
	AD (Jansen et al 2019)	Tinnitus: Yes_ now most or all of the time	0	ukbb	European	SNPs from the MHC (chr6 26M~34M) region was removed for this traits	0.1713	0.0995	1.722	0.0851	0.0336	0.0047	1.0015	0.0067	-0.0017	0.0042
	AD (Jansen et al 2019)	Vascular/heart problems diagnosed by doctor: High blood pressure	0	ukbb	European	SNPs from the MHC (chr6 26M~34M) region was removed for this traits	0.0888	0.0516	1.7195	0.0855	0.1159	0.0051	1.0641	0.0165	0.0225	0.0062
	AD (Jansen et al 2019)	Non-cancer illness code_ self-reported: retinal detachment	0	ukbb	European	SNPs from the MHC (chr6 26M~34M) region was removed for this traits	-0.2963	0.1736	-1.7065	0.0879	0.0035	0.0013	1.0012	0.0063	0.005	0.0049
	AD (Jansen et al 2019)	Bilateral oophorectomy (both ovaries removed)	0	ukbb	European	SNPs from the MHC (chr6 26M~34M) region was removed for this traits	0.1925	0.1133	1.6992	0.0893	0.0211	0.0032	1.0119	0.0073	0.0006	0.0051
	AD (Jansen et al 2019)	Diagnoses - main ICD10: K80 Cholelithiasis	0	ukbb	European	SNPs from the MHC (chr6 26M~34M) region was removed for this traits	0.2058	0.1212	1.6974	0.0896	0.0093	0.0018	1.0252	0.0089	0.0046	0.0053
	AD (Jansen et al 2019)	Illnesses of father: None of the above (group 2)	0	ukbb	European	SNPs from the MHC (chr6 26M~34M) region was removed for this traits	-0.2084	0.1232	-1.6918	0.0907	0.0097	0.0017	1	0.0075	0.0005	0.0051
	AD (Jansen et al 2019)	Vascular/heart problems diagnosed by doctor: None of the above	0	ukbb	European	SNPs from the MHC (chr6 26M~34M) region was removed for this traits	-0.0877	0.0523	-1.6775	0.0934	0.1128	0.0048	1.0631	0.0154	-0.0283	0.0065
	AD (Jansen et al 2019)	Number of depression episodes	0	ukbb	European	SNPs from the MHC (chr6 26M~34M) region was removed for this traits	0.2787	0.1669	1.6702	0.0949	0.0322	0.0117	1.0043	0.0065	-0.0029	0.0048
	AD (Jansen et al 2019)	Drive faster than motorway speed limit	0	ukbb	European	SNPs from the MHC (chr6 26M~34M) region was removed for this traits	-0.0925	0.0558	-1.6582	0.0973	0.0566	0.0026	1.0296	0.0086	-0.0013	0.0053
	AD (Jansen et al 2019)	Average weekly fortified wine intake	0	ukbb	European	SNPs from the MHC (chr6 26M~34M) region was removed for this traits	-0.1998	0.1206	-1.6568	0.0976	0.0123	0.0022	1.0185	0.0071	-0.0111	0.0053
	AD (Jansen et al 2019)	Medication for cholesterol_ blood pressure or diabetes: Insulin	0	ukbb	European	SNPs from the MHC (chr6 26M~34M) region was removed for this traits	0.2673	0.1617	1.653	0.0983	0.0098	0.0034	1.0101	0.0074	-0.0002	0.0049
	AD (Jansen et al 2019)	Alcohol intake versus 10 years previously	0	ukbb	European	SNPs from the MHC (chr6 26M~34M) region was removed for this traits	0.1264	0.0767	1.6464	0.0997	0.0348	0.0025	1.0293	0.0084	0.0087	0.0066
	AD (Jansen et al 2019)	Getting up in morning	0	ukbb	European	SNPs from the MHC (chr6 26M~34M) region was removed for this traits	-0.0955	0.0582	-1.6413	0.1007	0.0681	0.0031	1.042	0.0102	0.0011	0.0064
	AD (Jansen et al 2019)	Duration of moderate activity	0	ukbb	European	SNPs from the MHC (chr6 26M~34M) region was removed for this traits	0.1247	0.0763	1.6336	0.1023	0.032	0.0024	1.0074	0.008	0.004	0.0053
	AD (Jansen et al 2019)	Maximum workload during fitness test	0	ukbb	European	SNPs from the MHC (chr6 26M~34M) region was removed for this traits	-0.2089	0.1281	-1.6315	0.1028	0.0424	0.0103	1.0075	0.0072	-0.0059	0.0049
	AD (Jansen et al 2019)	Non-cancer illness code_ self-reported: diverticular disease/diverticulitis	0	ukbb	European	SNPs from the MHC (chr6 26M~34M) region was removed for this traits	0.1914	0.1174	1.6299	0.1031	0.0126	0.0017	0.9943	0.007	0.0002	0.0055
	AD (Jansen et al 2019)	Non-cancer illness code_ self-reported: hyperthyroidism/thyrotoxicosis	0	ukbb	European	SNPs from the MHC (chr6 26M~34M) region was removed for this traits	0.212	0.1312	1.6156	0.1062	0.009	0.0026	1.0039	0.0079	-0.0012	0.0049
	AD (Jansen et al 2019)	Diagnoses - main ICD10: N32 Other disorders of bladder	0	ukbb	European	SNPs from the MHC (chr6 26M~34M) region was removed for this traits	0.2677	0.1661	1.6118	0.107	0.0039	0.0013	0.9902	0.0063	-0.0042	0.0042
	AD (Jansen et al 2019)	Worry too long after embarrassment	0	ukbb	European	SNPs from the MHC (chr6 26M~34M) region was removed for this traits	-0.0865	0.0539	-1.6045	0.1086	0.065	0.0034	1.0159	0.0104	0.0133	0.0051
	AD (Jansen et al 2019)	Diagnoses - main ICD10: Z09 Follow-up examination after treatment for conditions other than malignant neoplasms	0	ukbb	European	SNPs from the MHC (chr6 26M~34M) region was removed for this traits	0.3206	0.1999	1.6042	0.1087	0.0033	0.0013	0.9983	0.0065	0.0031	0.0047
	AD (Jansen et al 2019)	Hearing difficulty/problems with background noise	0	ukbb	European	SNPs from the MHC (chr6 26M~34M) region was removed for this traits	0.0852	0.0535	1.5924	0.1113	0.0516	0.0026	1.0206	0.0091	0.0174	0.0054
	AD (Jansen et al 2019)	Why reduced smoking: Illness or ill health	0	ukbb	European	SNPs from the MHC (chr6 26M~34M) region was removed for this traits	0.2975	0.1869	1.5922	0.1113	0.1119	0.0417	0.9975	0.0063	0.0025	0.0046
	AD (Jansen et al 2019)	Birth weight	0	ukbb	European	SNPs from the MHC (chr6 26M~34M) region was removed for this traits	-0.0917	0.0581	-1.5795	0.1142	0.1093	0.0064	1.0466	0.0132	-0.0045	0.0059
	AD (Jansen et al 2019)	Had other major operations	0	ukbb	European	SNPs from the MHC (chr6 26M~34M) region was removed for this traits	0.152	0.0973	1.5622	0.1182	0.0305	0.003	1.0094	0.007	0.0038	0.0052
	AD (Jansen et al 2019)	Duration of vigorous activity	0	ukbb	European	SNPs from the MHC (chr6 26M~34M) region was removed for this traits	0.1218	0.0782	1.5577	0.1193	0.0361	0.0031	0.9916	0.0074	-0.0041	0.0052
	AD (Jansen et al 2019)	Ever depressed for a whole week	0	ukbb	European	SNPs from the MHC (chr6 26M~34M) region was removed for this traits	0.1329	0.0866	1.5342	0.125	0.0643	0.0056	0.9913	0.007	0.0099	0.0054
	AD (Jansen et al 2019)	Illnesses of father: Chronic bronchitis/emphysema	0	ukbb	European	SNPs from the MHC (chr6 26M~34M) region was removed for this traits	0.1611	0.1054	1.529	0.1263	0.0152	0.002	1.0216	0.0071	0.0056	0.0054
	AD (Jansen et al 2019)	Non-cancer illness code_ self-reported: emphysema/chronic bronchitis	0	ukbb	European	SNPs from the MHC (chr6 26M~34M) region was removed for this traits	0.1946	0.1274	1.5276	0.1266	0.0099	0.0016	0.9868	0.0068	0.0087	0.0052
	AD (Jansen et al 2019)	Sensitivity / hurt feelings	0	ukbb	European	SNPs from the MHC (chr6 26M~34M) region was removed for this traits	0.0839	0.0549	1.5265	0.1269	0.063	0.0032	1.0177	0.0095	0.0103	0.0052
	AD (Jansen et al 2019)	Non-cancer illness code_ self-reported: back problem	0	ukbb	European	SNPs from the MHC (chr6 26M~34M) region was removed for this traits	0.2366	0.1556	1.5202	0.1285	0.0052	0.0013	1.0038	0.0063	0.0026	0.0045
	AD (Jansen et al 2019)	Blood clot_ DVT_ bronchitis_ emphysema_ asthma_ rhinitis_ eczema_ allergy diagnosed by doctor: Emphysema/chronic bronchitis	0	ukbb	European	SNPs from the MHC (chr6 26M~34M) region was removed for this traits	0.1748	0.115	1.5197	0.1286	0.0128	0.0017	0.9839	0.007	0.0098	0.0056
	AD (Jansen et al 2019)	Diagnoses - main ICD10: K52 Other non-infective gastro-enteritis and colitis	0	ukbb	European	SNPs from the MHC (chr6 26M~34M) region was removed for this traits	0.2982	0.1964	1.5184	0.1289	0.0049	0.0013	1.0034	0.006	0.0067	0.0051
	AD (Jansen et al 2019)	Illnesses of father: Diabetes	0	ukbb	European	SNPs from the MHC (chr6 26M~34M) region was removed for this traits	0.1693	0.1115	1.518	0.129	0.0187	0.0023	1.026	0.0075	-0.0154	0.0066
	AD (Jansen et al 2019)	Average weekly champagne plus white wine intake	0	ukbb	European	SNPs from the MHC (chr6 26M~34M) region was removed for this traits	-0.1319	0.087	-1.5163	0.1294	0.0309	0.0027	1.039	0.0079	-0.0045	0.0052
	AD (Jansen et al 2019)	Non-cancer illness code_ self-reported: hiatus hernia	0	ukbb	European	SNPs from the MHC (chr6 26M~34M) region was removed for this traits	0.1851	0.1223	1.5137	0.1301	0.0084	0.0013	1.0322	0.0062	-0.004	0.0053
	AD (Jansen et al 2019)	Non-cancer illness code_ self-reported: asthma	0	ukbb	European	SNPs from the MHC (chr6 26M~34M) region was removed for this traits	0.0962	0.0637	1.5105	0.1309	0.058	0.006	1.0259	0.0149	0.0028	0.0055
	AD (Jansen et al 2019)	Cough on most days	0	ukbb	European	SNPs from the MHC (chr6 26M~34M) region was removed for this traits	0.1758	0.1168	1.5046	0.1324	0.0475	0.0065	0.9997	0.0073	0.0009	0.0057
	AD (Jansen et al 2019)	Pain type(s) experienced in last month: Headache	0	ukbb	European	SNPs from the MHC (chr6 26M~34M) region was removed for this traits	0.0806	0.0536	1.504	0.1326	0.045	0.0028	1.0038	0.0098	0.0144	0.0049
	AD (Jansen et al 2019)	Diagnoses - main ICD10: Z47 Other orthopaedic follow-up care	0	ukbb	European	SNPs from the MHC (chr6 26M~34M) region was removed for this traits	-0.2937	0.1954	-1.5031	0.1328	0.0032	0.0013	0.9991	0.0068	0.0072	0.0047
	AD (Jansen et al 2019)	Illnesses of mother: High blood pressure	0	ukbb	European	SNPs from the MHC (chr6 26M~34M) region was removed for this traits	-0.106	0.0712	-1.4877	0.1368	0.0294	0.0022	1.0192	0.0085	-0.0386	0.0057
	AD (Jansen et al 2019)	Neck/shoulder pain for 3+ months	0	ukbb	European	SNPs from the MHC (chr6 26M~34M) region was removed for this traits	0.2207	0.1487	1.4846	0.1377	0.0218	0.0061	1.0067	0.007	0.0102	0.0046
	AD (Jansen et al 2019)	Diagnoses - main ICD10: M67 Other disorders of synovium and tendon	0	ukbb	European	SNPs from the MHC (chr6 26M~34M) region was removed for this traits	0.36	0.2435	1.4787	0.1392	0.0022	0.0014	0.9984	0.0068	-0.0017	0.0053
	AD (Jansen et al 2019)	Mouth/teeth dental problems: Toothache	0	ukbb	European	SNPs from the MHC (chr6 26M~34M) region was removed for this traits	0.1951	0.132	1.4779	0.1394	0.0086	0.0016	1.0028	0.0072	0.0081	0.0055
	AD (Jansen et al 2019)	Weight change compared with 1 year ago	0	ukbb	European	SNPs from the MHC (chr6 26M~34M) region was removed for this traits	0.2081	0.1413	1.4726	0.1409	0.0088	0.0014	1.0212	0.0064	-0.0063	0.0067
	AD (Jansen et al 2019)	Transport type for commuting to job workplace: Walk	0	ukbb	European	SNPs from the MHC (chr6 26M~34M) region was removed for this traits	-0.1856	0.1261	-1.4719	0.141	0.0167	0.0027	1.0038	0.0065	-0.0055	0.0049
	AD (Jansen et al 2019)	Impedance of leg (left)	0	ukbb	European	SNPs from the MHC (chr6 26M~34M) region was removed for this traits	-0.0665	0.0452	-1.4716	0.1411	0.2415	0.01	1.0797	0.0224	0.0114	0.0068
	AD (Jansen et al 2019)	Number of cigarettes currently smoked daily (current cigarette smokers)	0	ukbb	European	SNPs from the MHC (chr6 26M~34M) region was removed for this traits	0.2027	0.1381	1.4684	0.142	0.1023	0.0263	1.0003	0.0072	0.0106	0.0052
	AD (Jansen et al 2019)	Other eye problems	0	ukbb	European	SNPs from the MHC (chr6 26M~34M) region was removed for this traits	0.1668	0.1145	1.4571	0.1451	0.0093	0.0015	1.0239	0.0074	0.0097	0.0051
	AD (Jansen et al 2019)	Medication for pain relief_ constipation_ heartburn: Ibuprofen (e.g. Nurofen)	0	ukbb	European	SNPs from the MHC (chr6 26M~34M) region was removed for this traits	0.1228	0.0843	1.4569	0.1452	0.0224	0.0016	0.9985	0.0065	-0.0023	0.0058
	AD (Jansen et al 2019)	Maximum heart rate during fitness test	0	ukbb	European	SNPs from the MHC (chr6 26M~34M) region was removed for this traits	0.1731	0.1196	1.4477	0.1477	0.0681	0.0129	1.0158	0.0087	-0.0094	0.0051
	AD (Jansen et al 2019)	Diagnoses - main ICD10: N92 Excessive_ frequent and irregular menstruation	0	ukbb	European	SNPs from the MHC (chr6 26M~34M) region was removed for this traits	0.2046	0.1416	1.4443	0.1486	0.0071	0.0017	1.0007	0.0077	0.0022	0.0051
	AD (Jansen et al 2019)	Types of transport used (excluding work): Car/motor vehicle	0	ukbb	European	SNPs from the MHC (chr6 26M~34M) region was removed for this traits	-0.1136	0.0787	-1.4431	0.149	0.0245	0.0018	1.0092	0.0071	0.0032	0.0055
	AD (Jansen et al 2019)	Weight	0	ukbb	European	SNPs from the MHC (chr6 26M~34M) region was removed for this traits	0.0756	0.0524	1.4419	0.1493	0.265	0.0103	1.0845	0.0223	-0.0092	0.0096
	AD (Jansen et al 2019)	Illnesses of siblings: High blood pressure	0	ukbb	European	SNPs from the MHC (chr6 26M~34M) region was removed for this traits	0.1093	0.0758	1.4412	0.1495	0.0365	0.0027	1.0077	0.0078	0.0153	0.0051
	AD (Jansen et al 2019)	Non-cancer illness code_ self-reported: crohns disease	0	ukbb	European	SNPs from the MHC (chr6 26M~34M) region was removed for this traits	-0.1999	0.1389	-1.4397	0.1499	0.0051	0.0015	1.0064	0.0069	0.009	0.0046
	AD (Jansen et al 2019)	Illness_ injury_ bereavement_ stress in last 2 years: Death of a close relative	0	ukbb	European	SNPs from the MHC (chr6 26M~34M) region was removed for this traits	0.1981	0.138	1.4353	0.1512	0.0062	0.0016	1.0051	0.0069	0.0067	0.0052
	AD (Jansen et al 2019)	Medication for cholesterol_ blood pressure_ diabetes_ or take exogenous hormones: None of the above	0	ukbb	European	SNPs from the MHC (chr6 26M~34M) region was removed for this traits	-0.0915	0.064	-1.4283	0.1532	0.066	0.0044	1.0183	0.0088	-0.0241	0.0079
	AD (Jansen et al 2019)	Non-cancer illness code_ self-reported: kidney stone/ureter stone/bladder stone	0	ukbb	European	SNPs from the MHC (chr6 26M~34M) region was removed for this traits	0.1523	0.1076	1.4156	0.1569	0.0093	0.0017	1.0001	0.0078	-0.0033	0.0048
	AD (Jansen et al 2019)	Duration walking for pleasure	0	ukbb	European	SNPs from the MHC (chr6 26M~34M) region was removed for this traits	-0.1289	0.0911	-1.4147	0.1572	0.0254	0.0025	1.0112	0.0073	-0.0079	0.0052
	AD (Jansen et al 2019)	Diagnoses - main ICD10: K20 Oesophagitis	0	ukbb	European	SNPs from the MHC (chr6 26M~34M) region was removed for this traits	0.3472	0.247	1.4059	0.1598	0.0021	0.0013	1.0068	0.0063	0.0043	0.005
	AD (Jansen et al 2019)	Risk taking	0	ukbb	European	SNPs from the MHC (chr6 26M~34M) region was removed for this traits	0.0852	0.0609	1.3999	0.1615	0.0557	0.0028	1.0033	0.0092	0.005	0.0058
	AD (Jansen et al 2019)	Diagnoses - main ICD10: D25 Leiomyoma of uterus	0	ukbb	European	SNPs from the MHC (chr6 26M~34M) region was removed for this traits	0.1926	0.1376	1.3994	0.1617	0.0058	0.0014	0.9937	0.0066	-0.002	0.0052
	AD (Jansen et al 2019)	Illnesses of siblings: None of the above (group 2)	0	ukbb	European	SNPs from the MHC (chr6 26M~34M) region was removed for this traits	-0.1576	0.1128	-1.3972	0.1624	0.0093	0.0017	1.0009	0.007	-0.0155	0.0048
	AD (Jansen et al 2019)	Diagnoses - main ICD10: R31 Unspecified haematuria	0	ukbb	European	SNPs from the MHC (chr6 26M~34M) region was removed for this traits	0.2813	0.2018	1.3942	0.1633	0.0033	0.0015	1.0079	0.0066	-0.0087	0.0049
	AD (Jansen et al 2019)	Worrier / anxious feelings	0	ukbb	European	SNPs from the MHC (chr6 26M~34M) region was removed for this traits	0.0709	0.0509	1.3934	0.1635	0.0795	0.005	0.9989	0.0129	0.0148	0.0053
	AD (Jansen et al 2019)	Ever stopped smoking for 6+ months	0	ukbb	European	SNPs from the MHC (chr6 26M~34M) region was removed for this traits	0.2385	0.1712	1.3926	0.1637	0.0196	0.0057	1.0007	0.007	0.0011	0.0055
	AD (Jansen et al 2019)	Loud music exposure frequency	0	ukbb	European	SNPs from the MHC (chr6 26M~34M) region was removed for this traits	0.1515	0.1093	1.3858	0.1658	0.0291	0.0046	1.0131	0.0071	0.0036	0.0054
	AD (Jansen et al 2019)	Light smokers_ at least 100 smokes in lifetime	0	ukbb	European	SNPs from the MHC (chr6 26M~34M) region was removed for this traits	0.0984	0.0711	1.3847	0.1661	0.0771	0.0073	1.0045	0.007	0.0018	0.0046
	AD (Jansen et al 2019)	Mothers age at death	0	ukbb	European	SNPs from the MHC (chr6 26M~34M) region was removed for this traits	-0.1244	0.0903	-1.3769	0.1685	0.024	0.0029	1.0297	0.0075	-0.0629	0.0058
	AD (Jansen et al 2019)	Non-cancer illness code_ self-reported: muscle or soft tissue injuries	0	ukbb	European	SNPs from the MHC (chr6 26M~34M) region was removed for this traits	0.3532	0.2572	1.3734	0.1696	0.0024	0.0014	0.9999	0.0072	-0.0119	0.0049
	AD (Jansen et al 2019)	Diagnoses - main ICD10: M23 Internal derangement of knee	0	ukbb	European	SNPs from the MHC (chr6 26M~34M) region was removed for this traits	0.1764	0.129	1.3676	0.1714	0.0081	0.0019	1.0047	0.0076	0.0014	0.0058
	AD (Jansen et al 2019)	Non-cancer illness code_ self-reported: varicose veins	0	ukbb	European	SNPs from the MHC (chr6 26M~34M) region was removed for this traits	0.2335	0.171	1.3654	0.1721	0.0043	0.0013	1.0114	0.0064	-0.0112	0.005
	AD (Jansen et al 2019)	Illnesses of mother: Diabetes	0	ukbb	European	SNPs from the MHC (chr6 26M~34M) region was removed for this traits	0.1347	0.1002	1.3449	0.1786	0.0209	0.002	1.0153	0.0091	-0.0071	0.0071
	AD (Jansen et al 2019)	Relative age of first facial hair	0	ukbb	European	SNPs from the MHC (chr6 26M~34M) region was removed for this traits	-0.0864	0.0644	-1.3405	0.1801	0.1235	0.008	1.0449	0.0151	-0.0087	0.0059
	AD (Jansen et al 2019)	Non-cancer illness code_ self-reported: enlarged prostate	0	ukbb	European	SNPs from the MHC (chr6 26M~34M) region was removed for this traits	0.1858	0.1397	1.3295	0.1837	0.0062	0.0016	1.0038	0.007	-0.0117	0.005
	AD (Jansen et al 2019)	Diagnoses - main ICD10: J34 Other disorders of nose and nasal sinuses	0	ukbb	European	SNPs from the MHC (chr6 26M~34M) region was removed for this traits	0.3548	0.2677	1.3252	0.1851	0.0024	0.0014	1.0077	0.0066	-0.0101	0.0057
	AD (Jansen et al 2019)	Hip circumference	0	ukbb	European	SNPs from the MHC (chr6 26M~34M) region was removed for this traits	0.0681	0.0524	1.2982	0.1942	0.2172	0.009	1.0805	0.02	-0.004	0.0086
	AD (Jansen et al 2019)	Why stopped smoking: Health precaution	0	ukbb	European	SNPs from the MHC (chr6 26M~34M) region was removed for this traits	-0.1439	0.1109	-1.2979	0.1943	0.0552	0.0064	0.9981	0.0071	0.0068	0.0056
	AD (Jansen et al 2019)	Diagnoses - main ICD10: H26 Other cataract	0	ukbb	European	SNPs from the MHC (chr6 26M~34M) region was removed for this traits	-0.1468	0.1143	-1.2847	0.1989	0.0093	0.0017	0.9932	0.0075	0.0174	0.0049
	AD (Jansen et al 2019)	Blood clot_ DVT_ bronchitis_ emphysema_ asthma_ rhinitis_ eczema_ allergy diagnosed by doctor: None of the above	0	ukbb	European	SNPs from the MHC (chr6 26M~34M) region was removed for this traits	-0.0628	0.049	-1.2819	0.1999	0.0767	0.0071	1.0361	0.0174	-0.0082	0.0054
	AD (Jansen et al 2019)	Illnesses of mother: Chronic bronchitis/emphysema	0	ukbb	European	SNPs from the MHC (chr6 26M~34M) region was removed for this traits	0.1446	0.1134	1.2756	0.2021	0.0131	0.002	1.0011	0.0067	-0.0056	0.0066
	AD (Jansen et al 2019)	Blood clot_ DVT_ bronchitis_ emphysema_ asthma_ rhinitis_ eczema_ allergy diagnosed by doctor: Asthma	0	ukbb	European	SNPs from the MHC (chr6 26M~34M) region was removed for this traits	0.0801	0.0628	1.2747	0.2024	0.0574	0.0059	1.0244	0.0149	0.005	0.0056
	AD (Jansen et al 2019)	Vitamin and mineral supplements: Vitamin B	0	ukbb	European	SNPs from the MHC (chr6 26M~34M) region was removed for this traits	-0.1632	0.1287	-1.2683	0.2047	0.0075	0.0015	0.9991	0.007	0.0152	0.005
	AD (Jansen et al 2019)	Number of days/week of moderate physical activity 10+ minutes	0	ukbb	European	SNPs from the MHC (chr6 26M~34M) region was removed for this traits	0.0759	0.06	1.2655	0.2057	0.042	0.0024	1.0103	0.0075	-0.0024	0.0053
	AD (Jansen et al 2019)	Diagnoses - main ICD10: K51 Ulcerative colitis	0	ukbb	European	SNPs from the MHC (chr6 26M~34M) region was removed for this traits	-0.1916	0.1519	-1.2612	0.2073	0.0049	0.0016	1.0114	0.007	0.0068	0.0045
	AD (Jansen et al 2019)	Diastolic blood pressure_ automated reading	0	ukbb	European	SNPs from the MHC (chr6 26M~34M) region was removed for this traits	0.0658	0.053	1.2422	0.2142	0.1358	0.0059	1.0652	0.0162	0.0031	0.0065
	AD (Jansen et al 2019)	Non-cancer illness code_ self-reported: vitiligo	0	ukbb	European	SNPs from the MHC (chr6 26M~34M) region was removed for this traits	0.3874	0.3124	1.2399	0.215	0.0016	0.0013	0.9937	0.0065	-0.0088	0.0049
	AD (Jansen et al 2019)	Mineral and other dietary supplements: Calcium	0	ukbb	European	SNPs from the MHC (chr6 26M~34M) region was removed for this traits	0.1305	0.106	1.2302	0.2186	0.0125	0.0016	0.9971	0.0071	-0.0082	0.0054
	AD (Jansen et al 2019)	Illnesses of siblings: Severe depression	0	ukbb	European	SNPs from the MHC (chr6 26M~34M) region was removed for this traits	0.1277	0.1042	1.2262	0.2201	0.0144	0.0018	1.0037	0.0068	0.0186	0.0051
	AD (Jansen et al 2019)	Sodium in urine	0	ukbb	European	SNPs from the MHC (chr6 26M~34M) region was removed for this traits	0.0617	0.0504	1.226	0.2202	0.0714	0.0028	1.029	0.009	-0.0016	0.0059
	AD (Jansen et al 2019)	Frequency of heavy DIY in last 4 weeks	0	ukbb	European	SNPs from the MHC (chr6 26M~34M) region was removed for this traits	0.1512	0.1236	1.2225	0.2215	0.0199	0.0037	1.0109	0.0069	-0.0017	0.0052
	AD (Jansen et al 2019)	Ever unenthusiastic/disinterested for a whole week	0	ukbb	European	SNPs from the MHC (chr6 26M~34M) region was removed for this traits	0.1153	0.0949	1.2156	0.2241	0.0582	0.0062	0.9988	0.0077	0.0105	0.0052
	AD (Jansen et al 2019)	Diagnoses - main ICD10: N19 Unspecified renal failure	0	ukbb	European	SNPs from the MHC (chr6 26M~34M) region was removed for this traits	0.2419	0.2026	1.1939	0.2325	0.0029	0.0013	1	0.0066	-0.0032	0.0052
	AD (Jansen et al 2019)	Heel bone mineral density (BMD) T-score_ automated (right)	0	ukbb	European	SNPs from the MHC (chr6 26M~34M) region was removed for this traits	0.0585	0.049	1.1928	0.233	0.3018	0.0349	1.0311	0.0211	0.0003	0.0054
	AD (Jansen et al 2019)	Number of trend entries	0	ukbb	European	SNPs from the MHC (chr6 26M~34M) region was removed for this traits	-0.1775	0.1491	-1.1909	0.2337	0.0306	0.0101	1.0066	0.0072	-0.0074	0.0051
	AD (Jansen et al 2019)	Diagnoses - main ICD10: M72 Fibroblastic disorders	0	ukbb	European	SNPs from the MHC (chr6 26M~34M) region was removed for this traits	0.124	0.1047	1.1848	0.2361	0.0113	0.0024	1.0115	0.0157	-0.0036	0.0051
	AD (Jansen et al 2019)	Pulse wave reflection index	0	ukbb	European	SNPs from the MHC (chr6 26M~34M) region was removed for this traits	0.0975	0.083	1.174	0.2404	0.0546	0.0054	1.0083	0.0079	0.0058	0.0053
	AD (Jansen et al 2019)	Daytime dozing / sleeping (narcolepsy)	0	ukbb	European	SNPs from the MHC (chr6 26M~34M) region was removed for this traits	0.0629	0.0544	1.1567	0.2474	0.0486	0.0028	1.01	0.0088	0.0011	0.0051
	AD (Jansen et al 2019)	Types of physical activity in last 4 weeks: Heavy DIY (eg: weeding_ lawn mowing_ carpentry_ digging)	0	ukbb	European	SNPs from the MHC (chr6 26M~34M) region was removed for this traits	-0.0761	0.0667	-1.1411	0.2538	0.0342	0.002	1.0059	0.0073	-0.014	0.0052
	AD (Jansen et al 2019)	Diagnoses - main ICD10: M20 Acquired deformities of fingers and toes	0	ukbb	European	SNPs from the MHC (chr6 26M~34M) region was removed for this traits	0.1337	0.1172	1.14	0.2543	0.0097	0.0015	0.9981	0.0071	0.0015	0.0053
	AD (Jansen et al 2019)	Transport type for commuting to job workplace: Car/motor vehicle	0	ukbb	European	SNPs from the MHC (chr6 26M~34M) region was removed for this traits	0.11	0.0966	1.1395	0.2545	0.0244	0.003	1.0233	0.0069	0.0047	0.0048
	AD (Jansen et al 2019)	Diagnoses - main ICD10: G56 Mononeuropathies of upper limb	0	ukbb	European	SNPs from the MHC (chr6 26M~34M) region was removed for this traits	0.1146	0.1012	1.1325	0.2574	0.0139	0.0018	1.0089	0.0074	0.0064	0.0053
	AD (Jansen et al 2019)	Illness_ injury_ bereavement_ stress in last 2 years: Serious illness_ injury or assault to yourself	0	ukbb	European	SNPs from the MHC (chr6 26M~34M) region was removed for this traits	0.1104	0.0998	1.1056	0.2689	0.0142	0.0016	1.0108	0.0068	0.0106	0.0051
	AD (Jansen et al 2019)	Ever taken oral contraceptive pill	0	ukbb	European	SNPs from the MHC (chr6 26M~34M) region was removed for this traits	0.1211	0.1102	1.099	0.2718	0.0193	0.003	1.0119	0.0071	0.008	0.0049
	AD (Jansen et al 2019)	Age when periods started (menarche)	0	ukbb	European	SNPs from the MHC (chr6 26M~34M) region was removed for this traits	-0.0519	0.0475	-1.0936	0.2741	0.2099	0.0103	1.001	0.0117	-0.0076	0.0061
	AD (Jansen et al 2019)	Vascular/heart problems diagnosed by doctor: Heart attack	0	ukbb	European	SNPs from the MHC (chr6 26M~34M) region was removed for this traits	0.1002	0.0919	1.0902	0.2756	0.0187	0.0019	1.0129	0.0077	0.0171	0.0066
	AD (Jansen et al 2019)	Difficulty not smoking for 1 day	0	ukbb	European	SNPs from the MHC (chr6 26M~34M) region was removed for this traits	0.1433	0.1316	1.0891	0.2761	0.1109	0.0233	0.9893	0.0068	0.0004	0.0052
	AD (Jansen et al 2019)	Mineral and other dietary supplements: Selenium	0	ukbb	European	SNPs from the MHC (chr6 26M~34M) region was removed for this traits	-0.1412	0.1308	-1.0796	0.2803	0.0065	0.0015	0.9991	0.0073	0.0057	0.0045
	AD (Jansen et al 2019)	Reason for glasses/contact lenses: For just reading/near work as you are getting older (called presbyopia)	0	ukbb	European	SNPs from the MHC (chr6 26M~34M) region was removed for this traits	0.2145	0.1995	1.075	0.2824	0.0037	0.0016	1.1381	0.0084	0.0042	0.0049
	AD (Jansen et al 2019)	Reason for glasses/contact lenses: For long-sightedness_ i.e. for distance and near_ but particularly for near tasks like reading (called hypermetropia)	0	ukbb	European	SNPs from the MHC (chr6 26M~34M) region was removed for this traits	0.1136	0.106	1.0715	0.2839	0.0102	0.0015	1.0625	0.0069	0.006	0.0048
	AD (Jansen et al 2019)	Home area population density - urban or rural: England/Wales - Village - less sparse	0	ukbb	European	SNPs from the MHC (chr6 26M~34M) region was removed for this traits	-0.2351	0.2194	-1.0714	0.284	0.0022	0.0013	1.0236	0.0062	-0.0057	0.0046
	AD (Jansen et al 2019)	Heel bone mineral density (BMD) T-score_ automated (left)	0	ukbb	European	SNPs from the MHC (chr6 26M~34M) region was removed for this traits	0.0526	0.0495	1.0615	0.2885	0.3002	0.0344	1.0315	0.0202	0.0046	0.0056
	AD (Jansen et al 2019)	Non-cancer illness code_ self-reported: hypothyroidism/myxoedema	0	ukbb	European	SNPs from the MHC (chr6 26M~34M) region was removed for this traits	0.0624	0.0596	1.0469	0.2951	0.0505	0.0058	1.0316	0.0152	0.0079	0.0056
	AD (Jansen et al 2019)	Non-cancer illness code_ self-reported: ulcerative colitis	0	ukbb	European	SNPs from the MHC (chr6 26M~34M) region was removed for this traits	-0.1497	0.1437	-1.0419	0.2975	0.0062	0.0017	1.0084	0.0078	0.0069	0.0051
	AD (Jansen et al 2019)	Diagnoses - main ICD10: M24 Other specific joint derangements	0	ukbb	European	SNPs from the MHC (chr6 26M~34M) region was removed for this traits	0.1943	0.1868	1.04	0.2984	0.0034	0.0013	0.9886	0.0064	-0.0047	0.0056
	AD (Jansen et al 2019)	Diagnoses - main ICD10: S52 Fracture of forearm	0	ukbb	European	SNPs from the MHC (chr6 26M~34M) region was removed for this traits	0.1359	0.1312	1.0362	0.3001	0.0068	0.0018	0.9964	0.0072	-0.0135	0.0053
	AD (Jansen et al 2019)	Diagnoses - main ICD10: R10 Abdominal and pelvic pain	0	ukbb	European	SNPs from the MHC (chr6 26M~34M) region was removed for this traits	0.1037	0.1003	1.034	0.3011	0.012	0.0016	0.9962	0.0069	0.0155	0.0047
	AD (Jansen et al 2019)	Why stopped smoking: None of the above	0	ukbb	European	SNPs from the MHC (chr6 26M~34M) region was removed for this traits	-0.1151	0.1127	-1.0209	0.3073	0.0412	0.0063	0.9959	0.0066	-0.0033	0.005
	AD (Jansen et al 2019)	Reason for reducing amount of alcohol drunk: Health precaution	0	ukbb	European	SNPs from the MHC (chr6 26M~34M) region was removed for this traits	0.0764	0.0756	1.0115	0.3118	0.0454	0.0047	0.9985	0.0074	0.0043	0.0058
	AD (Jansen et al 2019)	Illnesses of father: High blood pressure	0	ukbb	European	SNPs from the MHC (chr6 26M~34M) region was removed for this traits	-0.0915	0.0909	-1.0069	0.314	0.0194	0.0018	1.0139	0.0069	-0.0074	0.0055
	AD (Jansen et al 2019)	Diagnoses - main ICD10: I83 Varicose veins of lower extremities	0	ukbb	European	SNPs from the MHC (chr6 26M~34M) region was removed for this traits	0.0827	0.0822	1.0062	0.3143	0.019	0.0022	1.0355	0.0111	-0.0077	0.0056
	AD (Jansen et al 2019)	Non-cancer illness code_ self-reported: eczema/dermatitis	0	ukbb	European	SNPs from the MHC (chr6 26M~34M) region was removed for this traits	0.1192	0.121	0.9848	0.3247	0.0085	0.0023	1.0144	0.0072	-0.0038	0.0054
	AD (Jansen et al 2019)	Non-cancer illness code_ self-reported: arthritis (nos)	0	ukbb	European	SNPs from the MHC (chr6 26M~34M) region was removed for this traits	-0.2821	0.2887	-0.9771	0.3285	0.0015	0.0013	1.0159	0.0063	0.0136	0.0055
	AD (Jansen et al 2019)	Work/job satisfaction	0	ukbb	European	SNPs from the MHC (chr6 26M~34M) region was removed for this traits	0.1011	0.1035	0.9767	0.3287	0.0486	0.007	0.9952	0.0068	0.0053	0.0047
	AD (Jansen et al 2019)	Non-cancer illness code_ self-reported: osteoporosis	0	ukbb	European	SNPs from the MHC (chr6 26M~34M) region was removed for this traits	0.0964	0.0989	0.9752	0.3294	0.0148	0.0019	1.0001	0.0078	-0.0105	0.0054
	AD (Jansen et al 2019)	Vitamin and mineral supplements: Vitamin C	0	ukbb	European	SNPs from the MHC (chr6 26M~34M) region was removed for this traits	-0.0944	0.0971	-0.9719	0.3311	0.013	0.0016	1	0.0067	-0.001	0.0048
	AD (Jansen et al 2019)	Non-accidental death in close genetic family	0	ukbb	European	SNPs from the MHC (chr6 26M~34M) region was removed for this traits	0.1572	0.1625	0.9674	0.3334	0.0176	0.0046	0.9969	0.0067	-0.0028	0.0056
	AD (Jansen et al 2019)	Mineral and other dietary supplements: Zinc	0	ukbb	European	SNPs from the MHC (chr6 26M~34M) region was removed for this traits	-0.0961	0.0994	-0.9669	0.3336	0.0108	0.0015	0.9906	0.0061	0.0088	0.0049
	AD (Jansen et al 2019)	Cancer code_ self-reported: breast cancer	0	ukbb	European	SNPs from the MHC (chr6 26M~34M) region was removed for this traits	-0.1017	0.1053	-0.9658	0.3341	0.0097	0.0017	1.0203	0.0081	-0.0023	0.0051
	AD (Jansen et al 2019)	Diagnoses - main ICD10: R55 Syncope and collapse	0	ukbb	European	SNPs from the MHC (chr6 26M~34M) region was removed for this traits	0.1554	0.1612	0.9639	0.3351	0.0053	0.0013	1.0093	0.0065	-0.0002	0.0055
	AD (Jansen et al 2019)	Guilty feelings	0	ukbb	European	SNPs from the MHC (chr6 26M~34M) region was removed for this traits	0.052	0.0541	0.9606	0.3368	0.0512	0.0027	1.0075	0.0086	0.011	0.0051
	AD (Jansen et al 2019)	Non-cancer illness code_ self-reported: vaginal prolapse/uterine prolapse	0	ukbb	European	SNPs from the MHC (chr6 26M~34M) region was removed for this traits	0.1502	0.1568	0.9576	0.3383	0.0047	0.0015	1.0064	0.0069	0.0045	0.0051
	AD (Jansen et al 2019)	Diagnoses - main ICD10: C61 Malignant neoplasm of prostate	0	ukbb	European	SNPs from the MHC (chr6 26M~34M) region was removed for this traits	0.1603	0.1677	0.9561	0.339	0.0044	0.0015	1.0181	0.007	-0.0085	0.0049
	AD (Jansen et al 2019)	Diagnoses - main ICD10: I30 Acute pericarditis	0	ukbb	European	SNPs from the MHC (chr6 26M~34M) region was removed for this traits	-0.226	0.2381	-0.9494	0.3424	0.0022	0.0015	0.9959	0.0067	0.0008	0.005
	AD (Jansen et al 2019)	Morning/evening person (chronotype)	0	ukbb	European	SNPs from the MHC (chr6 26M~34M) region was removed for this traits	0.0475	0.0501	0.9475	0.3434	0.1162	0.0041	1.0404	0.0113	-0.0032	0.0069
	AD (Jansen et al 2019)	Ever highly irritable/argumentative for 2 days	0	ukbb	European	SNPs from the MHC (chr6 26M~34M) region was removed for this traits	0.081	0.0857	0.9447	0.3448	0.0519	0.0055	0.9988	0.0074	0.0196	0.0051
	AD (Jansen et al 2019)	Diagnoses - main ICD10: K29 Gastritis and duodenitis	0	ukbb	European	SNPs from the MHC (chr6 26M~34M) region was removed for this traits	0.1293	0.137	0.9439	0.3452	0.0074	0.0015	1.004	0.0064	0.0116	0.005
	AD (Jansen et al 2019)	Ever had hysterectomy (womb removed)	0	ukbb	European	SNPs from the MHC (chr6 26M~34M) region was removed for this traits	0.1062	0.1127	0.9428	0.3458	0.0215	0.0034	1.005	0.0075	0.0102	0.005
	AD (Jansen et al 2019)	Duration of light DIY	0	ukbb	European	SNPs from the MHC (chr6 26M~34M) region was removed for this traits	-0.0774	0.0824	-0.9397	0.3474	0.0353	0.0033	1.0029	0.0074	0.0074	0.0046
	AD (Jansen et al 2019)	Diagnoses - main ICD10: R35 Polyuria	0	ukbb	European	SNPs from the MHC (chr6 26M~34M) region was removed for this traits	0.18	0.1926	0.9348	0.3499	0.003	0.0015	0.9979	0.0068	-0.0038	0.005
	AD (Jansen et al 2019)	Diagnoses - main ICD10: I84 Haemorrhoids	0	ukbb	European	SNPs from the MHC (chr6 26M~34M) region was removed for this traits	0.1069	0.1153	0.9279	0.3534	0.0096	0.0017	1.0003	0.0071	0.0021	0.0049
	AD (Jansen et al 2019)	Diagnoses - main ICD10: S09 Other and unspecified injuries of head	0	ukbb	European	SNPs from the MHC (chr6 26M~34M) region was removed for this traits	0.1618	0.1745	0.9273	0.3538	0.0041	0.0015	0.9927	0.007	-0.0014	0.005
	AD (Jansen et al 2019)	Diagnoses - main ICD10: S76 Injury of muscle and tendon at hip and thigh level	0	ukbb	European	SNPs from the MHC (chr6 26M~34M) region was removed for this traits	-0.2387	0.2592	-0.9211	0.357	0.0016	0.0012	0.9974	0.0065	0.0028	0.0046
	AD (Jansen et al 2019)	Number of unsuccessful stop-smoking attempts	0	ukbb	European	SNPs from the MHC (chr6 26M~34M) region was removed for this traits	0.1019	0.1115	0.9136	0.3609	0.0499	0.0073	1.0074	0.0069	0.0006	0.0045
	AD (Jansen et al 2019)	Non-cancer illness code_ self-reported: heart attack/myocardial infarction	0	ukbb	European	SNPs from the MHC (chr6 26M~34M) region was removed for this traits	0.082	0.09	0.9107	0.3625	0.0191	0.0018	1.0109	0.0077	0.0179	0.0067
	AD (Jansen et al 2019)	Diagnoses - main ICD10: R14 Flatulence and related conditions	0	ukbb	European	SNPs from the MHC (chr6 26M~34M) region was removed for this traits	0.149	0.1641	0.9078	0.364	0.0032	0.0012	0.9919	0.0064	-0.0034	0.0045
	AD (Jansen et al 2019)	Number of older siblings	0	ukbb	European	SNPs from the MHC (chr6 26M~34M) region was removed for this traits	0.2659	0.2932	0.907	0.3644	0.0055	0.0051	1.0076	0.006	0.0015	0.0044
	AD (Jansen et al 2019)	Diagnoses - main ICD10: K62 Other diseases of anus and rectum	0	ukbb	European	SNPs from the MHC (chr6 26M~34M) region was removed for this traits	0.1507	0.1663	0.9061	0.3649	0.0049	0.0015	1.0025	0.0065	0.0014	0.0046
	AD (Jansen et al 2019)	Mineral and other dietary supplements: Fish oil (including cod liver oil)	0	ukbb	European	SNPs from the MHC (chr6 26M~34M) region was removed for this traits	-0.0644	0.0714	-0.9015	0.3673	0.0266	0.0019	1.0084	0.0072	0.0049	0.0046
	AD (Jansen et al 2019)	Diagnoses - main ICD10: I10 Essential (primary) hypertension	0	ukbb	European	SNPs from the MHC (chr6 26M~34M) region was removed for this traits	0.2024	0.2292	0.883	0.3772	0.0027	0.0013	0.9966	0.0057	0.0014	0.0054
	AD (Jansen et al 2019)	Length of working week for main job	0	ukbb	European	SNPs from the MHC (chr6 26M~34M) region was removed for this traits	0.0884	0.1014	0.8716	0.3834	0.0195	0.0028	1.0084	0.0066	-0.0026	0.0045
	AD (Jansen et al 2019)	Had menopause	0	ukbb	European	SNPs from the MHC (chr6 26M~34M) region was removed for this traits	0.0985	0.113	0.8715	0.3835	0.0202	0.004	1.0038	0.0065	-0.005	0.0047
	AD (Jansen et al 2019)	Non-cancer illness code_ self-reported: pneumothorax	0	ukbb	European	SNPs from the MHC (chr6 26M~34M) region was removed for this traits	-0.1912	0.2196	-0.8703	0.3841	0.0028	0.0014	0.989	0.0068	0.0072	0.0043
	AD (Jansen et al 2019)	Diagnoses - main ICD10: M25 Other joint disorders_ not elsewhere classified	0	ukbb	European	SNPs from the MHC (chr6 26M~34M) region was removed for this traits	0.3957	0.4565	0.8667	0.3861	0.001	0.0014	1.0151	0.0071	0.003	0.0048
	AD (Jansen et al 2019)	Medication for cholesterol_ blood pressure_ diabetes_ or take exogenous hormones: Blood pressure medication	0	ukbb	European	SNPs from the MHC (chr6 26M~34M) region was removed for this traits	0.0463	0.0543	0.8534	0.3934	0.1046	0.0065	1.0333	0.0117	0.0143	0.0058
	AD (Jansen et al 2019)	Illnesses of mother: Breast cancer	0	ukbb	European	SNPs from the MHC (chr6 26M~34M) region was removed for this traits	-0.1023	0.1201	-0.8515	0.3945	0.0095	0.0019	1.0063	0.0082	0.0019	0.005
	AD (Jansen et al 2019)	Number of pregnancy terminations	0	ukbb	European	SNPs from the MHC (chr6 26M~34M) region was removed for this traits	0.0948	0.1114	0.8502	0.3952	0.0597	0.0103	1.0084	0.0075	-0.0016	0.0047
	AD (Jansen et al 2019)	Most recent bowel cancer screening	0	ukbb	European	SNPs from the MHC (chr6 26M~34M) region was removed for this traits	0.1631	0.1921	0.8491	0.3958	0.0114	0.0061	1.0124	0.0061	-0.0087	0.0047
	AD (Jansen et al 2019)	Non-cancer illness code_ self-reported: ankylosing spondylitis	0	ukbb	European	SNPs from the MHC (chr6 26M~34M) region was removed for this traits	-0.2411	0.284	-0.8489	0.396	0.0017	0.0015	1.0027	0.007	0.0079	0.005
	AD (Jansen et al 2019)	Diagnoses - main ICD10: M10 Gout	0	ukbb	European	SNPs from the MHC (chr6 26M~34M) region was removed for this traits	-0.1864	0.2198	-0.8484	0.3962	0.0021	0.0015	1.0001	0.0071	0.0015	0.0049
	AD (Jansen et al 2019)	Illnesses of siblings: Stroke	0	ukbb	European	SNPs from the MHC (chr6 26M~34M) region was removed for this traits	0.1644	0.1941	0.8467	0.3971	0.0044	0.0018	1.0075	0.0064	0.0159	0.0051
	AD (Jansen et al 2019)	Wears glasses or contact lenses	0	ukbb	European	SNPs from the MHC (chr6 26M~34M) region was removed for this traits	-0.0739	0.0876	-0.8437	0.3988	0.0162	0.0015	0.9998	0.0076	0.0003	0.0046
	AD (Jansen et al 2019)	Non-cancer illness code_ self-reported: bladder problem (not cancer)	0	ukbb	European	SNPs from the MHC (chr6 26M~34M) region was removed for this traits	-0.2104	0.2493	-0.8437	0.3988	0.0021	0.0013	1.0027	0.007	0.0088	0.0053
	AD (Jansen et al 2019)	Target heart rate achieved	0	ukbb	European	SNPs from the MHC (chr6 26M~34M) region was removed for this traits	0.1198	0.1421	0.8431	0.3992	0.0345	0.0106	1.0056	0.007	-0.0025	0.0048
	AD (Jansen et al 2019)	Illnesses of father: Heart disease	0	ukbb	European	SNPs from the MHC (chr6 26M~34M) region was removed for this traits	-0.0629	0.0749	-0.8402	0.4008	0.0301	0.0025	1.0032	0.0084	0.0102	0.0062
	AD (Jansen et al 2019)	Diagnoses - main ICD10: K60 Fissure and fistula of anal and rectal regions	0	ukbb	European	SNPs from the MHC (chr6 26M~34M) region was removed for this traits	0.1117	0.1343	0.8313	0.4058	0.0057	0.0014	0.9808	0.0065	0.0008	0.0043
	AD (Jansen et al 2019)	Diagnoses - main ICD10: N20 Calculus of kidney and ureter	0	ukbb	European	SNPs from the MHC (chr6 26M~34M) region was removed for this traits	0.0904	0.1089	0.8297	0.4067	0.0081	0.0015	1.0075	0.007	-0.0028	0.0044
	AD (Jansen et al 2019)	Mineral and other dietary supplements: Glucosamine	0	ukbb	European	SNPs from the MHC (chr6 26M~34M) region was removed for this traits	0.062	0.0752	0.8244	0.4097	0.0244	0.002	1.009	0.0072	-0.0063	0.0054
	AD (Jansen et al 2019)	Friendships satisfaction	0	ukbb	European	SNPs from the MHC (chr6 26M~34M) region was removed for this traits	0.0626	0.0797	0.7857	0.432	0.0628	0.0051	0.9977	0.0076	0.0007	0.0046
	AD (Jansen et al 2019)	Doctor diagnosed hayfever or allergic rhinitis	0	ukbb	European	SNPs from the MHC (chr6 26M~34M) region was removed for this traits	-0.0666	0.0862	-0.7724	0.4399	0.0782	0.0093	1.0105	0.0083	0.0085	0.005
	AD (Jansen et al 2019)	Eye problems/disorders: Cataract	0	ukbb	European	SNPs from the MHC (chr6 26M~34M) region was removed for this traits	-0.1008	0.131	-0.7691	0.4418	0.023	0.0043	1.0141	0.0067	0.0081	0.0055
	AD (Jansen et al 2019)	Non-cancer illness code_ self-reported: bone disorder	0	ukbb	European	SNPs from the MHC (chr6 26M~34M) region was removed for this traits	0.1973	0.2604	0.7576	0.4487	0.0019	0.0012	1.0024	0.006	-0.0026	0.0055
	AD (Jansen et al 2019)	Diagnoses - main ICD10: G47 Sleep disorders	0	ukbb	European	SNPs from the MHC (chr6 26M~34M) region was removed for this traits	-0.1032	0.1364	-0.7566	0.4493	0.0061	0.0014	0.995	0.0065	0.0091	0.005
	AD (Jansen et al 2019)	Illnesses of mother: Heart disease	0	ukbb	European	SNPs from the MHC (chr6 26M~34M) region was removed for this traits	0.0706	0.0938	0.7526	0.4517	0.0158	0.0018	1.0104	0.0071	-0.0151	0.005
	AD (Jansen et al 2019)	Started insulin within one year diagnosis of diabetes	0	ukbb	European	SNPs from the MHC (chr6 26M~34M) region was removed for this traits	0.0885	0.1185	0.7473	0.4549	0.1688	0.048	1.0051	0.008	-0.007	0.0044
	AD (Jansen et al 2019)	Diagnoses - main ICD10: Z80 Family history of malignant neoplasm	0	ukbb	European	SNPs from the MHC (chr6 26M~34M) region was removed for this traits	0.1914	0.2673	0.7163	0.4738	0.0015	0.0014	0.9899	0.0061	-0.0038	0.005
	AD (Jansen et al 2019)	Vitamin and mineral supplements: Vitamin A	0	ukbb	European	SNPs from the MHC (chr6 26M~34M) region was removed for this traits	-0.1149	0.161	-0.714	0.4752	0.0038	0.0015	1.0026	0.0065	0.0037	0.0049
	AD (Jansen et al 2019)	Nap during day	0	ukbb	European	SNPs from the MHC (chr6 26M~34M) region was removed for this traits	0.0351	0.0495	0.7092	0.4782	0.0812	0.0035	1.0196	0.0099	-0.0009	0.0064
	AD (Jansen et al 2019)	No-wear time bias adjusted acceleration standard deviation	0	ukbb	European	SNPs from the MHC (chr6 26M~34M) region was removed for this traits	-0.0613	0.0882	-0.6959	0.4865	0.089	0.0079	1.002	0.0076	-0.0006	0.0059
	AD (Jansen et al 2019)	Nervous feelings	0	ukbb	European	SNPs from the MHC (chr6 26M~34M) region was removed for this traits	0.0385	0.0555	0.6937	0.4879	0.0665	0.0042	1.0095	0.0126	0.0125	0.0063
	AD (Jansen et al 2019)	Frequency of walking for pleasure in last 4 weeks	0	ukbb	European	SNPs from the MHC (chr6 26M~34M) region was removed for this traits	0.0488	0.0706	0.6904	0.49	0.0344	0.0024	1.0074	0.0074	0.0108	0.006
	AD (Jansen et al 2019)	Diagnoses - main ICD10: K40 Inguinal hernia	0	ukbb	European	SNPs from the MHC (chr6 26M~34M) region was removed for this traits	-0.0572	0.083	-0.6894	0.4906	0.0182	0.0023	0.993	0.0073	0.002	0.0049
	AD (Jansen et al 2019)	Non-cancer illness code_ self-reported: mania/bipolar disorder/manic depression	0	ukbb	European	SNPs from the MHC (chr6 26M~34M) region was removed for this traits	-0.1071	0.1565	-0.6842	0.4938	0.0054	0.0013	1.0016	0.0061	0.0132	0.005
	AD (Jansen et al 2019)	Medication for cholesterol_ blood pressure or diabetes: Cholesterol lowering medication	0	ukbb	European	SNPs from the MHC (chr6 26M~34M) region was removed for this traits	0.0644	0.0942	0.6837	0.4942	0.0685	0.0064	1.033	0.0133	0.0326	0.0146
	AD (Jansen et al 2019)	Ever had bowel cancer screening	0	ukbb	European	SNPs from the MHC (chr6 26M~34M) region was removed for this traits	-0.0694	0.1023	-0.6778	0.4979	0.013	0.0016	1.0211	0.0073	0.0125	0.0055
	AD (Jansen et al 2019)	Non-cancer illness code_ self-reported: malabsorption/coeliac disease	0	ukbb	European	SNPs from the MHC (chr6 26M~34M) region was removed for this traits	-0.073	0.1078	-0.6766	0.4986	0.0168	0.0122	0.9952	0.0213	0.0055	0.0051
	AD (Jansen et al 2019)	Diagnoses - main ICD10: L03 Cellulitis	0	ukbb	European	SNPs from the MHC (chr6 26M~34M) region was removed for this traits	0.1185	0.1754	0.6757	0.4992	0.0038	0.0015	1.0042	0.0066	0.0057	0.005
	AD (Jansen et al 2019)	Happiness	0	ukbb	European	SNPs from the MHC (chr6 26M~34M) region was removed for this traits	0.0526	0.0793	0.6637	0.5069	0.0618	0.0048	1.0045	0.0071	0.0084	0.0046
	AD (Jansen et al 2019)	Non-cancer illness code_ self-reported: nasal polyps	0	ukbb	European	SNPs from the MHC (chr6 26M~34M) region was removed for this traits	-0.1038	0.1575	-0.6593	0.5097	0.0051	0.0016	1.0063	0.0067	0.0004	0.0051
	AD (Jansen et al 2019)	Diagnoses - main ICD10: I25 Chronic ischaemic heart disease	0	ukbb	European	SNPs from the MHC (chr6 26M~34M) region was removed for this traits	0.0572	0.0873	0.6548	0.5126	0.02	0.0023	1.0199	0.008	0.0162	0.0065
	AD (Jansen et al 2019)	Fractured bone site(s): Ankle	0	ukbb	European	SNPs from the MHC (chr6 26M~34M) region was removed for this traits	0.0812	0.1248	0.6509	0.5151	0.0066	0.0015	0.9942	0.0067	0.0026	0.0046
	AD (Jansen et al 2019)	Non-cancer illness code_ self-reported: allergy or anaphylactic reaction to drug	0	ukbb	European	SNPs from the MHC (chr6 26M~34M) region was removed for this traits	0.2329	0.3594	0.648	0.517	0.0009	0.0013	1.0083	0.0062	-0.0015	0.0048
	AD (Jansen et al 2019)	Used an inhaler for chest within last hour	0	ukbb	European	SNPs from the MHC (chr6 26M~34M) region was removed for this traits	0.107	0.1674	0.6391	0.5228	0.0043	0.0016	1.0023	0.0065	0.0017	0.005
	AD (Jansen et al 2019)	Doctor diagnosed asthma	0	ukbb	European	SNPs from the MHC (chr6 26M~34M) region was removed for this traits	0.0518	0.0813	0.6371	0.5241	0.0689	0.0099	0.9996	0.0079	-0.0029	0.0051
	AD (Jansen et al 2019)	Arm predicted mass (left)	0	ukbb	European	SNPs from the MHC (chr6 26M~34M) region was removed for this traits	0.0306	0.0489	0.6261	0.5312	0.2646	0.0112	1.1078	0.0259	-0.0161	0.0085
	AD (Jansen et al 2019)	Number of children fathered	0	ukbb	European	SNPs from the MHC (chr6 26M~34M) region was removed for this traits	0.0569	0.0932	0.6099	0.5419	0.0324	0.0035	1.0103	0.007	0.0015	0.0051
	AD (Jansen et al 2019)	Hair/balding pattern: Pattern 3	0	ukbb	European	SNPs from the MHC (chr6 26M~34M) region was removed for this traits	-0.0467	0.077	-0.6059	0.5446	0.0564	0.0141	1.0188	0.0196	-0.0004	0.0054
	AD (Jansen et al 2019)	Breastfed as a baby	0	ukbb	European	SNPs from the MHC (chr6 26M~34M) region was removed for this traits	-0.0503	0.0842	-0.5981	0.5498	0.0256	0.0024	1.0235	0.0076	-0.0149	0.0051
	AD (Jansen et al 2019)	Arm fat-free mass (left)	0	ukbb	European	SNPs from the MHC (chr6 26M~34M) region was removed for this traits	0.0283	0.0482	0.5857	0.5581	0.2653	0.0111	1.1063	0.0257	-0.016	0.0083
	AD (Jansen et al 2019)	Trunk predicted mass	0	ukbb	European	SNPs from the MHC (chr6 26M~34M) region was removed for this traits	-0.0272	0.0464	-0.5853	0.5583	0.2859	0.0131	1.131	0.0305	-0.0175	0.0081
	AD (Jansen et al 2019)	Non-cancer illness code_ self-reported: joint disorder	0	ukbb	European	SNPs from the MHC (chr6 26M~34M) region was removed for this traits	0.1411	0.243	0.5807	0.5614	0.002	0.0013	0.9927	0.0062	-0.0005	0.0052
	AD (Jansen et al 2019)	Non-cancer illness code_ self-reported: hypertrophic cardiomyopathy (hcm / hocm)	0	ukbb	European	SNPs from the MHC (chr6 26M~34M) region was removed for this traits	-0.1396	0.2423	-0.5763	0.5644	0.0017	0.0013	1.0007	0.0064	-0.0039	0.0047
	AD (Jansen et al 2019)	Eye problems/disorders: Glaucoma	0	ukbb	European	SNPs from the MHC (chr6 26M~34M) region was removed for this traits	-0.0561	0.0974	-0.5764	0.5644	0.0384	0.0053	1.0196	0.0074	0.0075	0.0049
	AD (Jansen et al 2019)	Cancer diagnosed by doctor	0	ukbb	European	SNPs from the MHC (chr6 26M~34M) region was removed for this traits	-0.0688	0.1203	-0.5721	0.5673	0.0066	0.0016	1.0104	0.0067	0.0029	0.0051
	AD (Jansen et al 2019)	Comparative body size at age 10	0	ukbb	European	SNPs from the MHC (chr6 26M~34M) region was removed for this traits	0.026	0.0466	0.5587	0.5764	0.1457	0.0092	1.0147	0.0177	0.0018	0.0065
	AD (Jansen et al 2019)	Diagnoses - main ICD10: C44 Other malignant neoplasms of skin	0	ukbb	European	SNPs from the MHC (chr6 26M~34M) region was removed for this traits	0.0682	0.1224	0.5567	0.5777	0.0099	0.0022	1.0088	0.0086	-0.0067	0.0053
	AD (Jansen et al 2019)	Diagnoses - main ICD10: I21 Acute myocardial infarction	0	ukbb	European	SNPs from the MHC (chr6 26M~34M) region was removed for this traits	-0.0587	0.1073	-0.5467	0.5846	0.0101	0.0016	1.0071	0.0073	0.0147	0.005
	AD (Jansen et al 2019)	Frequency of light DIY in last 4 weeks	0	ukbb	European	SNPs from the MHC (chr6 26M~34M) region was removed for this traits	0.0555	0.1018	0.5452	0.5856	0.0224	0.003	1.0032	0.0067	-0.0053	0.0052
	AD (Jansen et al 2019)	Frequency of other exercises in last 4 weeks	0	ukbb	European	SNPs from the MHC (chr6 26M~34M) region was removed for this traits	0.0562	0.1031	0.5452	0.5856	0.0212	0.0033	0.9974	0.0066	0.0048	0.0051
	AD (Jansen et al 2019)	Illness_ injury_ bereavement_ stress in last 2 years: Serious illness_ injury or assault of a close relative	0	ukbb	European	SNPs from the MHC (chr6 26M~34M) region was removed for this traits	0.0635	0.1168	0.5439	0.5865	0.0109	0.0018	1.0119	0.0074	0.0066	0.0053
	AD (Jansen et al 2019)	Fractured/broken bones in last 5 years	0	ukbb	European	SNPs from the MHC (chr6 26M~34M) region was removed for this traits	-0.0445	0.0833	-0.5343	0.5931	0.0187	0.0021	1.0082	0.0075	0.0105	0.0049
	AD (Jansen et al 2019)	Hair/balding pattern: Pattern 2	0	ukbb	European	SNPs from the MHC (chr6 26M~34M) region was removed for this traits	-0.0404	0.0764	-0.5281	0.5974	0.052	0.0062	1.0335	0.0127	0.0055	0.0053
	AD (Jansen et al 2019)	Trunk fat-free mass	0	ukbb	European	SNPs from the MHC (chr6 26M~34M) region was removed for this traits	-0.0244	0.0463	-0.5259	0.599	0.2874	0.0132	1.1315	0.0307	-0.0176	0.0081
	AD (Jansen et al 2019)	Mouth/teeth dental problems: Bleeding gums	0	ukbb	European	SNPs from the MHC (chr6 26M~34M) region was removed for this traits	-0.0407	0.0777	-0.5238	0.6004	0.0227	0.0018	1.0098	0.0075	0.0133	0.0055
	AD (Jansen et al 2019)	Reproduciblity of spirometry measurement using ERS/ATS criteria	0	ukbb	European	SNPs from the MHC (chr6 26M~34M) region was removed for this traits	-0.0492	0.094	-0.5235	0.6007	0.0147	0.0023	1.0064	0.0069	0.0051	0.0051
	AD (Jansen et al 2019)	Diagnoses - main ICD10: R11 Nausea and vomiting	0	ukbb	European	SNPs from the MHC (chr6 26M~34M) region was removed for this traits	0.1638	0.3167	0.5174	0.6049	0.0011	0.0013	0.9957	0.0063	0.0032	0.0048
	AD (Jansen et al 2019)	Diagnoses - main ICD10: F43 Reaction to severe stress_ and adjustment disorders	0	ukbb	European	SNPs from the MHC (chr6 26M~34M) region was removed for this traits	-0.3079	0.5993	-0.5138	0.6074	0.0006	0.0013	1.0036	0.0057	0.0077	0.0051
	AD (Jansen et al 2019)	Duration of other exercises	0	ukbb	European	SNPs from the MHC (chr6 26M~34M) region was removed for this traits	0.0544	0.1072	0.5071	0.6121	0.0184	0.0031	1.0103	0.0073	-0.0025	0.0047
	AD (Jansen et al 2019)	Eye problems/disorders: Diabetes related eye disease	0	ukbb	European	SNPs from the MHC (chr6 26M~34M) region was removed for this traits	0.0684	0.1356	0.5044	0.614	0.0195	0.0042	1.0073	0.0062	0.0111	0.0049
	AD (Jansen et al 2019)	Diagnoses - main ICD10: C50 Malignant neoplasm of breast	0	ukbb	European	SNPs from the MHC (chr6 26M~34M) region was removed for this traits	-0.0513	0.1019	-0.504	0.6143	0.009	0.0016	1.0026	0.0077	-0.0065	0.0051
	AD (Jansen et al 2019)	Length of menstrual cycle	0	ukbb	European	SNPs from the MHC (chr6 26M~34M) region was removed for this traits	0.0562	0.1121	0.5011	0.6163	0.1017	0.0207	0.9996	0.0069	-0.0031	0.005
	AD (Jansen et al 2019)	Diagnoses - main ICD10: K76 Other diseases of liver	0	ukbb	European	SNPs from the MHC (chr6 26M~34M) region was removed for this traits	0.0833	0.1686	0.4941	0.6212	0.0036	0.0013	0.9934	0.0065	0.0006	0.0056
	AD (Jansen et al 2019)	Diagnoses - main ICD10: T84 Complications of internal orthopaedic prosthetic devices_ implants and grafts	0	ukbb	European	SNPs from the MHC (chr6 26M~34M) region was removed for this traits	0.0679	0.1392	0.4879	0.6256	0.0052	0.0017	0.9901	0.0069	0.0041	0.0046
	AD (Jansen et al 2019)	Duration of heavy DIY	0	ukbb	European	SNPs from the MHC (chr6 26M~34M) region was removed for this traits	0.0479	0.1	0.479	0.6319	0.0344	0.0039	1.0053	0.0073	-0.0009	0.0054
	AD (Jansen et al 2019)	Mineral and other dietary supplements: None of the above	0	ukbb	European	SNPs from the MHC (chr6 26M~34M) region was removed for this traits	-0.0321	0.0672	-0.4774	0.6331	0.0299	0.002	1.0104	0.0073	0.0013	0.005
	AD (Jansen et al 2019)	Illnesses of siblings: Heart disease	0	ukbb	European	SNPs from the MHC (chr6 26M~34M) region was removed for this traits	0.048	0.1012	0.4737	0.6357	0.0167	0.0022	1.0137	0.007	0.0251	0.0058
	AD (Jansen et al 2019)	Duration of strenuous sports	0	ukbb	European	SNPs from the MHC (chr6 26M~34M) region was removed for this traits	0.0817	0.1755	0.4655	0.6416	0.0292	0.0137	0.9952	0.0069	6.7655e-06	0.0045
	AD (Jansen et al 2019)	Diagnoses - main ICD10: N81 Female genital prolapse	0	ukbb	European	SNPs from the MHC (chr6 26M~34M) region was removed for this traits	0.0574	0.1255	0.4571	0.6476	0.0071	0.0016	1.0247	0.0069	0.0033	0.0055
	AD (Jansen et al 2019)	Diagnoses - main ICD10: O75 Other complications of labour and delivery_ not elsewhere classified	0	ukbb	European	SNPs from the MHC (chr6 26M~34M) region was removed for this traits	0.0815	0.1791	0.4551	0.649	0.0031	0.0011	0.9876	0.0055	0.0012	0.0051
	AD (Jansen et al 2019)	Headaches for 3+ months	0	ukbb	European	SNPs from the MHC (chr6 26M~34M) region was removed for this traits	0.0446	0.1008	0.4421	0.6584	0.0553	0.0075	1.0072	0.0064	0.0002	0.0048
	AD (Jansen et al 2019)	Vitamin and mineral supplements: Multivitamins +/- minerals	0	ukbb	European	SNPs from the MHC (chr6 26M~34M) region was removed for this traits	0.0298	0.0681	0.4378	0.6615	0.0234	0.0017	1.0087	0.0078	0.0088	0.0044
	AD (Jansen et al 2019)	Fractured bone site(s): Arm	0	ukbb	European	SNPs from the MHC (chr6 26M~34M) region was removed for this traits	0.0621	0.1439	0.4315	0.6661	0.0053	0.0015	0.9961	0.0072	0.0071	0.0054
	AD (Jansen et al 2019)	Birth weight of first child	0	ukbb	European	SNPs from the MHC (chr6 26M~34M) region was removed for this traits	-0.0254	0.0593	-0.4286	0.6682	0.1088	0.0068	1.0219	0.0094	-0.002	0.0053
	AD (Jansen et al 2019)	Current employment status: Looking after home and/or family	0	ukbb	European	SNPs from the MHC (chr6 26M~34M) region was removed for this traits	-0.0585	0.1366	-0.428	0.6686	0.0063	0.0013	0.9997	0.0063	0.0029	0.0051
	AD (Jansen et al 2019)	Father still alive	0	ukbb	European	SNPs from the MHC (chr6 26M~34M) region was removed for this traits	-0.0582	0.1364	-0.4271	0.6693	0.0065	0.0015	1.0163	0.0068	-0.0584	0.0063
	AD (Jansen et al 2019)	Diagnoses - main ICD10: E03 Other hypothyroidism	0	ukbb	European	SNPs from the MHC (chr6 26M~34M) region was removed for this traits	0.2768	0.6541	0.4232	0.6721	0.0005	0.0011	0.9973	0.0059	-0.0019	0.0051
	AD (Jansen et al 2019)	Diagnoses - main ICD10: M16 Coxarthrosis [arthrosis of hip]	0	ukbb	European	SNPs from the MHC (chr6 26M~34M) region was removed for this traits	0.0459	0.1089	0.422	0.6731	0.0106	0.0018	1.0113	0.0082	-0.0043	0.0053
	AD (Jansen et al 2019)	Vitamin and mineral supplements: None of the above	0	ukbb	European	SNPs from the MHC (chr6 26M~34M) region was removed for this traits	-0.0268	0.0641	-0.4172	0.6765	0.0301	0.0018	0.995	0.007	-0.0082	0.0048
	AD (Jansen et al 2019)	Cancer code_ self-reported: lung cancer	0	ukbb	European	SNPs from the MHC (chr6 26M~34M) region was removed for this traits	-0.2139	0.5151	-0.4152	0.678	0.0005	0.0012	0.9919	0.0064	0.0067	0.0046
	AD (Jansen et al 2019)	Diagnoses - main ICD10: E04 Other non-toxic goitre	0	ukbb	European	SNPs from the MHC (chr6 26M~34M) region was removed for this traits	-0.0565	0.136	-0.415	0.6781	0.0051	0.0014	0.9931	0.0069	-0.0014	0.0044
	AD (Jansen et al 2019)	Non-cancer illness code_ self-reported: hayfever/allergic rhinitis	0	ukbb	European	SNPs from the MHC (chr6 26M~34M) region was removed for this traits	0.0276	0.0671	0.4111	0.681	0.0229	0.0024	1.0187	0.0085	-0.0029	0.0051
	AD (Jansen et al 2019)	Diagnoses - main ICD10: K30 Dyspepsia	0	ukbb	European	SNPs from the MHC (chr6 26M~34M) region was removed for this traits	0.0835	0.2041	0.4093	0.6823	0.0029	0.0014	1.0056	0.0063	-0.0003	0.0053
	AD (Jansen et al 2019)	Duration of fitness test	0	ukbb	European	SNPs from the MHC (chr6 26M~34M) region was removed for this traits	0.0699	0.1709	0.4087	0.6827	0.0205	0.0088	1.0044	0.0061	-0.011	0.005
	AD (Jansen et al 2019)	Non-cancer illness code_ self-reported: angina	0	ukbb	European	SNPs from the MHC (chr6 26M~34M) region was removed for this traits	-0.033	0.0809	-0.4077	0.6835	0.0227	0.002	1.0223	0.0076	0.0281	0.0064
	AD (Jansen et al 2019)	Vascular/heart problems diagnosed by doctor: Angina	0	ukbb	European	SNPs from the MHC (chr6 26M~34M) region was removed for this traits	-0.0334	0.0818	-0.4076	0.6835	0.022	0.002	1.026	0.0076	0.0281	0.0064
	AD (Jansen et al 2019)	Diagnoses - main ICD10: J22 Unspecified acute lower respiratory infection	0	ukbb	European	SNPs from the MHC (chr6 26M~34M) region was removed for this traits	0.0962	0.2386	0.4031	0.6869	0.0026	0.0015	1.0006	0.007	0.0042	0.0054
	AD (Jansen et al 2019)	Diagnoses - main ICD10: H25 Senile cataract	0	ukbb	European	SNPs from the MHC (chr6 26M~34M) region was removed for this traits	0.0713	0.1791	0.3983	0.6904	0.0032	0.0014	1.0143	0.007	0.004	0.0053
	AD (Jansen et al 2019)	Diagnoses - main ICD10: F31 Bipolar affective disorder	0	ukbb	European	SNPs from the MHC (chr6 26M~34M) region was removed for this traits	-0.0582	0.1474	-0.3945	0.6932	0.0049	0.0015	0.9863	0.0071	0.0042	0.0048
	AD (Jansen et al 2019)	Relative age voice broke	0	ukbb	European	SNPs from the MHC (chr6 26M~34M) region was removed for this traits	-0.0294	0.0753	-0.3909	0.6959	0.0716	0.0053	1.0124	0.0085	-0.0154	0.0056
	AD (Jansen et al 2019)	Diagnoses - main ICD10: N40 Hyperplasia of prostate	0	ukbb	European	SNPs from the MHC (chr6 26M~34M) region was removed for this traits	0.0534	0.1393	0.3834	0.7014	0.0058	0.0015	1.0095	0.0066	-0.0041	0.0051
	AD (Jansen et al 2019)	Non-cancer illness code_ self-reported: anxiety/panic attacks	0	ukbb	European	SNPs from the MHC (chr6 26M~34M) region was removed for this traits	0.0523	0.1377	0.3799	0.704	0.0063	0.0012	0.9992	0.0059	0.0088	0.0055
	AD (Jansen et al 2019)	Non-cancer illness code_ self-reported: pernicious anaemia	0	ukbb	European	SNPs from the MHC (chr6 26M~34M) region was removed for this traits	-0.0617	0.164	-0.3765	0.7066	0.0038	0.0014	0.9891	0.0066	0.0098	0.0048
	AD (Jansen et al 2019)	Non-cancer illness code_ self-reported: sleep apnoea	0	ukbb	European	SNPs from the MHC (chr6 26M~34M) region was removed for this traits	-0.0638	0.1766	-0.3614	0.7178	0.0034	0.0014	1.0023	0.007	0.0048	0.0052
	AD (Jansen et al 2019)	Non-cancer illness code_ self-reported: glaucoma	0	ukbb	European	SNPs from the MHC (chr6 26M~34M) region was removed for this traits	-0.0344	0.0963	-0.3572	0.7209	0.011	0.0016	1.0146	0.0076	0.0064	0.0048
	AD (Jansen et al 2019)	Illnesses of mother: None of the above (group 2)	0	ukbb	European	SNPs from the MHC (chr6 26M~34M) region was removed for this traits	-0.0376	0.1055	-0.3567	0.7213	0.0092	0.0017	1.0012	0.0069	-0.012	0.0046
	AD (Jansen et al 2019)	Non-cancer illness code_ self-reported: cholelithiasis/gall stones	0	ukbb	European	SNPs from the MHC (chr6 26M~34M) region was removed for this traits	-0.0421	0.1209	-0.3483	0.7276	0.0084	0.0017	1.0207	0.0079	0.0064	0.0057
	AD (Jansen et al 2019)	Ever had prostate specific antigen (PSA) test	0	ukbb	European	SNPs from the MHC (chr6 26M~34M) region was removed for this traits	0.0331	0.097	0.3413	0.7329	0.0335	0.0034	1.0043	0.0071	-0.0071	0.0054
	AD (Jansen et al 2019)	Number of days/week walked 10+ minutes	0	ukbb	European	SNPs from the MHC (chr6 26M~34M) region was removed for this traits	0.0197	0.0586	0.336	0.7368	0.0422	0.0022	1.0096	0.0078	0.001	0.0053
	AD (Jansen et al 2019)	Number of self-reported cancers	0	ukbb	European	SNPs from the MHC (chr6 26M~34M) region was removed for this traits	-0.0396	0.1201	-0.3297	0.7417	0.0063	0.0015	1.0144	0.0065	-0.0001	0.0048
	AD (Jansen et al 2019)	Back pain for 3+ months	0	ukbb	European	SNPs from the MHC (chr6 26M~34M) region was removed for this traits	-0.0343	0.1078	-0.3177	0.7507	0.0403	0.0058	0.9918	0.0067	0.0115	0.0056
	AD (Jansen et al 2019)	Medication for cholesterol_ blood pressure_ diabetes_ or take exogenous hormones: Cholesterol lowering medication	0	ukbb	European	SNPs from the MHC (chr6 26M~34M) region was removed for this traits	0.0319	0.1026	0.3107	0.756	0.0513	0.0053	1.0233	0.0126	0.0288	0.0147
	AD (Jansen et al 2019)	Mouth/teeth dental problems: Mouth ulcers	0	ukbb	European	SNPs from the MHC (chr6 26M~34M) region was removed for this traits	-0.0211	0.0679	-0.3101	0.7565	0.0287	0.0034	1.0332	0.011	0.0223	0.0056
	AD (Jansen et al 2019)	Diagnoses - main ICD10: I80 Phlebitis and thrombophlebitis	0	ukbb	European	SNPs from the MHC (chr6 26M~34M) region was removed for this traits	0.0317	0.1071	0.296	0.7672	0.008	0.0016	0.9937	0.0081	-0.0003	0.0044
	AD (Jansen et al 2019)	Arm fat-free mass (right)	0	ukbb	European	SNPs from the MHC (chr6 26M~34M) region was removed for this traits	0.014	0.0477	0.2926	0.7698	0.2663	0.0113	1.0994	0.0267	-0.0166	0.0084
	AD (Jansen et al 2019)	Cancer code_ self-reported: squamous cell carcinoma	0	ukbb	European	SNPs from the MHC (chr6 26M~34M) region was removed for this traits	-0.0679	0.2334	-0.2908	0.7712	0.002	0.0013	1.0016	0.0066	0.0064	0.005
	AD (Jansen et al 2019)	Fracture resulting from simple fall	0	ukbb	European	SNPs from the MHC (chr6 26M~34M) region was removed for this traits	0.0463	0.161	0.2878	0.7735	0.0471	0.014	0.9952	0.0064	-0.0007	0.0052
	AD (Jansen et al 2019)	Family relationship satisfaction	0	ukbb	European	SNPs from the MHC (chr6 26M~34M) region was removed for this traits	-0.0222	0.0781	-0.2845	0.776	0.0591	0.0051	1.0017	0.0072	0.0157	0.005
	AD (Jansen et al 2019)	Diagnoses - main ICD10: B37 Candidiasis	0	ukbb	European	SNPs from the MHC (chr6 26M~34M) region was removed for this traits	0.5101	1.8502	0.2757	0.7828	0.0004	0.0013	1.0029	0.0064	-0.0005	0.0046
	AD (Jansen et al 2019)	Basal metabolic rate	0	ukbb	European	SNPs from the MHC (chr6 26M~34M) region was removed for this traits	0.0123	0.0474	0.2597	0.7951	0.2848	0.0121	1.1125	0.0271	-0.0151	0.0085
	AD (Jansen et al 2019)	Diagnoses - main ICD10: J33 Nasal polyp	0	ukbb	European	SNPs from the MHC (chr6 26M~34M) region was removed for this traits	-0.0465	0.1809	-0.2569	0.7973	0.0032	0.0015	1.0069	0.0073	-0.0034	0.0049
	AD (Jansen et al 2019)	Time from waking to first cigarette	0	ukbb	European	SNPs from the MHC (chr6 26M~34M) region was removed for this traits	-0.0348	0.1397	-0.2489	0.8034	0.0827	0.0259	1.0173	0.0078	-0.0148	0.0049
	AD (Jansen et al 2019)	Non-cancer illness code_ self-reported: polio / poliomyelitis	0	ukbb	European	SNPs from the MHC (chr6 26M~34M) region was removed for this traits	0.0476	0.1929	0.247	0.8049	0.0027	0.0013	0.992	0.0062	0.0021	0.0048
	AD (Jansen et al 2019)	Ever manic/hyper for 2 days	0	ukbb	European	SNPs from the MHC (chr6 26M~34M) region was removed for this traits	-0.0332	0.1361	-0.2439	0.8073	0.0191	0.0048	0.9936	0.0066	0.016	0.005
	AD (Jansen et al 2019)	Tobacco smoking: Ex-smoker	0	ukbb	European	SNPs from the MHC (chr6 26M~34M) region was removed for this traits	0.0186	0.0776	0.2397	0.8106	0.0772	0.0082	1.0067	0.008	0.0123	0.0048
	AD (Jansen et al 2019)	Blood clot_ DVT_ bronchitis_ emphysema_ asthma_ rhinitis_ eczema_ allergy diagnosed by doctor: Hayfever_ allergic rhinitis or eczema	0	ukbb	European	SNPs from the MHC (chr6 26M~34M) region was removed for this traits	-0.0109	0.0492	-0.2208	0.8252	0.0727	0.006	1.041	0.016	0.0059	0.0057
	AD (Jansen et al 2019)	Current employment status: Retired	0	ukbb	European	SNPs from the MHC (chr6 26M~34M) region was removed for this traits	-0.0243	0.1108	-0.2195	0.8263	0.0087	0.0015	1.0148	0.007	0.0032	0.0052
	AD (Jansen et al 2019)	Systolic blood pressure_ automated reading	0	ukbb	European	SNPs from the MHC (chr6 26M~34M) region was removed for this traits	0.01	0.0463	0.2159	0.829	0.1275	0.0057	1.067	0.0155	0.0101	0.0061
	AD (Jansen et al 2019)	Fractured bone site(s): Wrist	0	ukbb	European	SNPs from the MHC (chr6 26M~34M) region was removed for this traits	-0.0268	0.1332	-0.2015	0.8403	0.0063	0.0016	1.0098	0.0069	-0.002	0.0049
	AD (Jansen et al 2019)	Underlying (primary) cause of death: ICD10: J84.1 Other interstitial pulmonary diseases with fibrosis	0	ukbb	European	SNPs from the MHC (chr6 26M~34M) region was removed for this traits	-0.0494	0.246	-0.2009	0.8408	0.0885	0.0633	0.9949	0.0066	-0.0021	0.0051
	AD (Jansen et al 2019)	Diagnoses - main ICD10: K35 Acute appendicitis	0	ukbb	European	SNPs from the MHC (chr6 26M~34M) region was removed for this traits	0.0463	0.2323	0.1995	0.8418	0.002	0.0013	1.0059	0.0065	-0.0057	0.0051
	AD (Jansen et al 2019)	Tinnitus: Yes_ but not now_ but have in the past	0	ukbb	European	SNPs from the MHC (chr6 26M~34M) region was removed for this traits	-0.0264	0.1413	-0.1865	0.852	0.0183	0.0042	0.9915	0.0066	0.0073	0.005
	AD (Jansen et al 2019)	Non-cancer illness code_ self-reported: high cholesterol	0	ukbb	European	SNPs from the MHC (chr6 26M~34M) region was removed for this traits	0.0196	0.1107	0.1771	0.8594	0.0406	0.0052	1.0549	0.0241	0.0395	0.0218
	AD (Jansen et al 2019)	Leg fat-free mass (left)	0	ukbb	European	SNPs from the MHC (chr6 26M~34M) region was removed for this traits	0.0082	0.0475	0.1728	0.8628	0.2669	0.0113	1.103	0.0249	-0.0147	0.0081
	AD (Jansen et al 2019)	Cancer code_ self-reported: basal cell carcinoma	0	ukbb	European	SNPs from the MHC (chr6 26M~34M) region was removed for this traits	0.0188	0.1108	0.1699	0.8651	0.0103	0.0019	0.9981	0.0074	-0.0024	0.0054
	AD (Jansen et al 2019)	Distance between home and job workplace	0	ukbb	European	SNPs from the MHC (chr6 26M~34M) region was removed for this traits	-0.0217	0.1302	-0.1666	0.8677	0.0119	0.0032	1.0058	0.0066	0.0044	0.0046
	AD (Jansen et al 2019)	Whole body water mass	0	ukbb	European	SNPs from the MHC (chr6 26M~34M) region was removed for this traits	-0.0075	0.0465	-0.162	0.8713	0.2896	0.0127	1.1242	0.0291	-0.0172	0.0082
	AD (Jansen et al 2019)	Non-cancer illness code_ self-reported: migraine	0	ukbb	European	SNPs from the MHC (chr6 26M~34M) region was removed for this traits	-0.0146	0.0905	-0.1618	0.8715	0.0165	0.002	1.0121	0.008	0.0016	0.0052
	AD (Jansen et al 2019)	Whole body fat-free mass	0	ukbb	European	SNPs from the MHC (chr6 26M~34M) region was removed for this traits	-0.0075	0.0467	-0.1604	0.8726	0.2897	0.0128	1.1247	0.0292	-0.0172	0.0083
	AD (Jansen et al 2019)	Arm predicted mass (right)	0	ukbb	European	SNPs from the MHC (chr6 26M~34M) region was removed for this traits	0.0076	0.0475	0.1597	0.8731	0.2651	0.0113	1.101	0.0266	-0.0152	0.0083
	AD (Jansen et al 2019)	Leg predicted mass (left)	0	ukbb	European	SNPs from the MHC (chr6 26M~34M) region was removed for this traits	0.0071	0.0476	0.1492	0.8814	0.2666	0.0113	1.1026	0.0247	-0.0142	0.0082
	AD (Jansen et al 2019)	Hair/balding pattern: Pattern 4	0	ukbb	European	SNPs from the MHC (chr6 26M~34M) region was removed for this traits	-0.0074	0.0513	-0.144	0.8855	0.1692	0.0196	1.0942	0.0253	0.0023	0.0057
	AD (Jansen et al 2019)	Diagnoses - main ICD10: S66 Injury of muscle and tendon at wrist and hand level	0	ukbb	European	SNPs from the MHC (chr6 26M~34M) region was removed for this traits	-0.029	0.2049	-0.1417	0.8873	0.0024	0.0012	0.9992	0.0067	0.0092	0.005
	AD (Jansen et al 2019)	Illnesses of father: None of the above (group 1)	0	ukbb	European	SNPs from the MHC (chr6 26M~34M) region was removed for this traits	0.0148	0.1049	0.1414	0.8875	0.0148	0.0019	1.0229	0.0071	-0.0891	0.0067
	AD (Jansen et al 2019)	Illness_ injury_ bereavement_ stress in last 2 years: Marital separation/divorce	0	ukbb	European	SNPs from the MHC (chr6 26M~34M) region was removed for this traits	-0.0215	0.1587	-0.1354	0.8923	0.004	0.0014	1.0106	0.0069	0.0094	0.0049
	AD (Jansen et al 2019)	Non-cancer illness code_ self-reported: iron deficiency anaemia	0	ukbb	European	SNPs from the MHC (chr6 26M~34M) region was removed for this traits	-0.0196	0.1488	-0.1318	0.8951	0.0045	0.0013	0.9902	0.0061	0.0046	0.0045
	AD (Jansen et al 2019)	Diagnoses - main ICD10: I48 Atrial fibrillation and flutter	0	ukbb	European	SNPs from the MHC (chr6 26M~34M) region was removed for this traits	0.0124	0.0962	0.1294	0.897	0.0127	0.002	1.0121	0.0079	0.0031	0.0057
	AD (Jansen et al 2019)	Diagnoses - main ICD10: I20 Angina pectoris	0	ukbb	European	SNPs from the MHC (chr6 26M~34M) region was removed for this traits	0.0138	0.1134	0.1216	0.9032	0.0085	0.0016	1.0083	0.0074	0.012	0.0051
	AD (Jansen et al 2019)	Vitamin and mineral supplements: Vitamin E	0	ukbb	European	SNPs from the MHC (chr6 26M~34M) region was removed for this traits	-0.0128	0.1177	-0.1087	0.9135	0.0064	0.0014	0.9966	0.0061	0.0025	0.0046
	AD (Jansen et al 2019)	Non-cancer illness code_ self-reported: uterine fibroids	0	ukbb	European	SNPs from the MHC (chr6 26M~34M) region was removed for this traits	-0.013	0.1262	-0.1032	0.9178	0.0073	0.0015	1.0058	0.0066	0.0072	0.005
	AD (Jansen et al 2019)	Alcohol drinker status: Never	0	ukbb	European	SNPs from the MHC (chr6 26M~34M) region was removed for this traits	0.0086	0.0839	0.1028	0.9182	0.0145	0.0016	1.0167	0.007	0.0045	0.0053
	AD (Jansen et al 2019)	Non-cancer illness code_ self-reported: hypopituitarism	0	ukbb	European	SNPs from the MHC (chr6 26M~34M) region was removed for this traits	0.0232	0.2554	0.0908	0.9276	0.0015	0.0013	0.9901	0.0066	-0.0014	0.0048
	AD (Jansen et al 2019)	Average weekly intake of other alcoholic drinks	0	ukbb	European	SNPs from the MHC (chr6 26M~34M) region was removed for this traits	-0.021	0.234	-0.0898	0.9285	0.008	0.0061	1.004	0.0065	-0.0025	0.005
	AD (Jansen et al 2019)	Type of tobacco previously smoked: Cigars or pipes	0	ukbb	European	SNPs from the MHC (chr6 26M~34M) region was removed for this traits	-0.016	0.1847	-0.0864	0.9311	0.0126	0.0051	0.9996	0.0062	-0.0036	0.0047
	AD (Jansen et al 2019)	Leg fat-free mass (right)	0	ukbb	European	SNPs from the MHC (chr6 26M~34M) region was removed for this traits	0.0033	0.0475	0.0698	0.9444	0.2646	0.0114	1.1105	0.0258	-0.0147	0.0078
	AD (Jansen et al 2019)	Tinnitus: Yes_ now some of the time	0	ukbb	European	SNPs from the MHC (chr6 26M~34M) region was removed for this traits	-0.0127	0.1895	-0.067	0.9465	0.0094	0.0039	0.9974	0.0062	0.0029	0.0047
	AD (Jansen et al 2019)	Handedness (chirality/laterality): Use both right and left hands equally	0	ukbb	European	SNPs from the MHC (chr6 26M~34M) region was removed for this traits	0.0098	0.1736	0.0566	0.9549	0.0043	0.0013	1.0057	0.0063	-0.0003	0.0051
	AD (Jansen et al 2019)	Pain type(s) experienced in last month: Facial pain	0	ukbb	European	SNPs from the MHC (chr6 26M~34M) region was removed for this traits	0.0061	0.1109	0.0546	0.9565	0.0069	0.0015	0.9964	0.0063	0.0135	0.0049
	AD (Jansen et al 2019)	Diagnoses - main ICD10: M70 Soft tissue disorders related to use_ overuse and pressure	0	ukbb	European	SNPs from the MHC (chr6 26M~34M) region was removed for this traits	-0.0084	0.1573	-0.0534	0.9574	0.0043	0.0013	0.9806	0.0067	0.0057	0.0051
	AD (Jansen et al 2019)	Number of days/week of vigorous physical activity 10+ minutes	0	ukbb	European	SNPs from the MHC (chr6 26M~34M) region was removed for this traits	0.0028	0.0626	0.0445	0.9645	0.0382	0.0023	1.0131	0.008	0.0067	0.0062
	AD (Jansen et al 2019)	Leg predicted mass (right)	0	ukbb	European	SNPs from the MHC (chr6 26M~34M) region was removed for this traits	0.0019	0.0475	0.0403	0.9679	0.2643	0.0114	1.1103	0.0258	-0.0146	0.0078
	AD (Jansen et al 2019)	Time spent driving	0	ukbb	European	SNPs from the MHC (chr6 26M~34M) region was removed for this traits	0.0027	0.0696	0.0386	0.9692	0.0423	0.0029	1.0011	0.0073	-0.003	0.0052
	AD (Jansen et al 2019)	Vitamin and mineral supplements: Vitamin D	0	ukbb	European	SNPs from the MHC (chr6 26M~34M) region was removed for this traits	0.0043	0.1259	0.0343	0.9726	0.0059	0.0016	0.9987	0.0073	-0.0025	0.0048
	AD (Jansen et al 2019)	Underlying (primary) cause of death: ICD10: E85.4 Organ-limited amyloidosis	0	ukbb	European	SNPs from the MHC (chr6 26M~34M) region was removed for this traits	0.0081	0.2671	0.0302	0.9759	0.0657	0.0612	0.9996	0.0072	7.7917e-06	0.0046
	AD (Jansen et al 2019)	Fractured bone site(s): Other bones	0	ukbb	European	SNPs from the MHC (chr6 26M~34M) region was removed for this traits	0.0039	0.1321	0.0298	0.9762	0.0089	0.0016	1.0011	0.0068	0.006	0.0053
	AD (Jansen et al 2019)	Cancer code_ self-reported: small intestine/small bowel cancer	0	ukbb	European	SNPs from the MHC (chr6 26M~34M) region was removed for this traits	-0.0069	0.2689	-0.0257	0.9795	0.0013	0.0014	0.9977	0.0069	0.0046	0.005
	AD (Jansen et al 2019)	Diagnoses - main ICD10: K50 Crohns disease [regional enteritis]	0	ukbb	European	SNPs from the MHC (chr6 26M~34M) region was removed for this traits	0.0032	0.1682	0.0188	0.985	0.0042	0.0014	1.0033	0.0068	0.0013	0.005
	AD (Jansen et al 2019)	Non-cancer illness code_ self-reported: rheumatoid arthritis	0	ukbb	European	SNPs from the MHC (chr6 26M~34M) region was removed for this traits	0.001	0.142	0.0074	0.9941	0.0049	0.0014	1.003	0.0062	0.0052	0.0045
	AD (Jansen et al 2019)	Creatinine (enzymatic) in urine	0	ukbb	European	SNPs from the MHC (chr6 26M~34M) region was removed for this traits	-0.0002	0.0507	-0.0047	0.9962	0.066	0.0031	1.0184	0.0091	0.0027	0.0059
	AD (Jansen et al 2019)	Treatment/medication code: lisinopril	0	ukbb	European	SNPs from the MHC (chr6 26M~34M) region was removed for this traits
	AD (Jansen et al 2019)	Treatment/medication code: ramipril	0	ukbb	European	SNPs from the MHC (chr6 26M~34M) region was removed for this traits
	AD (Jansen et al 2019)	Treatment/medication code: isosorbide mononitrate	0	ukbb	European	SNPs from the MHC (chr6 26M~34M) region was removed for this traits
	AD (Jansen et al 2019)	Treatment/medication code: isosorbide dinitrate	0	ukbb	European	SNPs from the MHC (chr6 26M~34M) region was removed for this traits
	AD (Jansen et al 2019)	Treatment/medication code: tranexamic acid	0	ukbb	European	SNPs from the MHC (chr6 26M~34M) region was removed for this traits
	AD (Jansen et al 2019)	Treatment/medication code: simvastatin	0	ukbb	European	SNPs from the MHC (chr6 26M~34M) region was removed for this traits
	AD (Jansen et al 2019)	Treatment/medication code: ventolin 100micrograms inhaler	0	ukbb	European	SNPs from the MHC (chr6 26M~34M) region was removed for this traits
	AD (Jansen et al 2019)	Treatment/medication code: atrovent 20micrograms inhaler	0	ukbb	European	SNPs from the MHC (chr6 26M~34M) region was removed for this traits
	AD (Jansen et al 2019)	Treatment/medication code: becotide 50 inhaler	0	ukbb	European	SNPs from the MHC (chr6 26M~34M) region was removed for this traits
	AD (Jansen et al 2019)	Treatment/medication code: kapake tablet	0	ukbb	European	SNPs from the MHC (chr6 26M~34M) region was removed for this traits
	AD (Jansen et al 2019)	Treatment/medication code: lansoprazole	0	ukbb	European	SNPs from the MHC (chr6 26M~34M) region was removed for this traits
	AD (Jansen et al 2019)	Treatment/medication code: lisinopril+hydrochlorothiazide 10mg/12.5mg tablet	0	ukbb	European	SNPs from the MHC (chr6 26M~34M) region was removed for this traits
	AD (Jansen et al 2019)	Treatment/medication code: tramadol	0	ukbb	European	SNPs from the MHC (chr6 26M~34M) region was removed for this traits
	AD (Jansen et al 2019)	Treatment/medication code: omeprazole	0	ukbb	European	SNPs from the MHC (chr6 26M~34M) region was removed for this traits
	AD (Jansen et al 2019)	Treatment/medication code: senna	0	ukbb	European	SNPs from the MHC (chr6 26M~34M) region was removed for this traits
	AD (Jansen et al 2019)	Treatment/medication code: atenolol	0	ukbb	European	SNPs from the MHC (chr6 26M~34M) region was removed for this traits
	AD (Jansen et al 2019)	Treatment/medication code: aspirin	0	ukbb	European	SNPs from the MHC (chr6 26M~34M) region was removed for this traits
	AD (Jansen et al 2019)	Treatment/medication code: logynon tablet	0	ukbb	European	SNPs from the MHC (chr6 26M~34M) region was removed for this traits
	AD (Jansen et al 2019)	Treatment/medication code: hydroxocobalamin product	0	ukbb	European	SNPs from the MHC (chr6 26M~34M) region was removed for this traits
	AD (Jansen et al 2019)	Treatment/medication code: vitamin b12 preparation	0	ukbb	European	SNPs from the MHC (chr6 26M~34M) region was removed for this traits
	AD (Jansen et al 2019)	Treatment/medication code: ibuprofen	0	ukbb	European	SNPs from the MHC (chr6 26M~34M) region was removed for this traits
	AD (Jansen et al 2019)	Treatment/medication code: morphine	0	ukbb	European	SNPs from the MHC (chr6 26M~34M) region was removed for this traits
	AD (Jansen et al 2019)	Treatment/medication code: quinine	0	ukbb	European	SNPs from the MHC (chr6 26M~34M) region was removed for this traits
	AD (Jansen et al 2019)	Treatment/medication code: gliclazide	0	ukbb	European	SNPs from the MHC (chr6 26M~34M) region was removed for this traits
	AD (Jansen et al 2019)	Treatment/medication code: carbimazole	0	ukbb	European	SNPs from the MHC (chr6 26M~34M) region was removed for this traits
	AD (Jansen et al 2019)	Treatment/medication code: prednisolone	0	ukbb	European	SNPs from the MHC (chr6 26M~34M) region was removed for this traits
	AD (Jansen et al 2019)	Treatment/medication code: allopurinol	0	ukbb	European	SNPs from the MHC (chr6 26M~34M) region was removed for this traits
	AD (Jansen et al 2019)	Treatment/medication code: beconase 50micrograms nasal spray	0	ukbb	European	SNPs from the MHC (chr6 26M~34M) region was removed for this traits
	AD (Jansen et al 2019)	Treatment/medication code: rhinocort 50micrograms nasal spray	0	ukbb	European	SNPs from the MHC (chr6 26M~34M) region was removed for this traits
	AD (Jansen et al 2019)	Treatment/medication code: ranitidine	0	ukbb	European	SNPs from the MHC (chr6 26M~34M) region was removed for this traits
	AD (Jansen et al 2019)	Treatment/medication code: amitriptyline	0	ukbb	European	SNPs from the MHC (chr6 26M~34M) region was removed for this traits
	AD (Jansen et al 2019)	Treatment/medication code: dothiepin	0	ukbb	European	SNPs from the MHC (chr6 26M~34M) region was removed for this traits
	AD (Jansen et al 2019)	Treatment/medication code: bisoprolol	0	ukbb	European	SNPs from the MHC (chr6 26M~34M) region was removed for this traits
	AD (Jansen et al 2019)	Treatment/medication code: doxazosin	0	ukbb	European	SNPs from the MHC (chr6 26M~34M) region was removed for this traits
	AD (Jansen et al 2019)	Treatment/medication code: amlodipine	0	ukbb	European	SNPs from the MHC (chr6 26M~34M) region was removed for this traits
	AD (Jansen et al 2019)	Treatment/medication code: salbutamol	0	ukbb	European	SNPs from the MHC (chr6 26M~34M) region was removed for this traits
	AD (Jansen et al 2019)	Treatment/medication code: eumovate cream	0	ukbb	European	SNPs from the MHC (chr6 26M~34M) region was removed for this traits
	AD (Jansen et al 2019)	Treatment/medication code: insulin product	0	ukbb	European	SNPs from the MHC (chr6 26M~34M) region was removed for this traits
	AD (Jansen et al 2019)	Treatment/medication code: cetirizine	0	ukbb	European	SNPs from the MHC (chr6 26M~34M) region was removed for this traits
	AD (Jansen et al 2019)	Treatment/medication code: codeine	0	ukbb	European	SNPs from the MHC (chr6 26M~34M) region was removed for this traits
	AD (Jansen et al 2019)	Treatment/medication code: diclofenac	0	ukbb	European	SNPs from the MHC (chr6 26M~34M) region was removed for this traits
	AD (Jansen et al 2019)	Treatment/medication code: liothyronine	0	ukbb	European	SNPs from the MHC (chr6 26M~34M) region was removed for this traits
	AD (Jansen et al 2019)	Treatment/medication code: thyroxine product	0	ukbb	European	SNPs from the MHC (chr6 26M~34M) region was removed for this traits
	AD (Jansen et al 2019)	Treatment/medication code: metformin	0	ukbb	European	SNPs from the MHC (chr6 26M~34M) region was removed for this traits
	AD (Jansen et al 2019)	Treatment/medication code: warfarin	0	ukbb	European	SNPs from the MHC (chr6 26M~34M) region was removed for this traits
	AD (Jansen et al 2019)	Treatment/medication code: enalapril	0	ukbb	European	SNPs from the MHC (chr6 26M~34M) region was removed for this traits
	AD (Jansen et al 2019)	Treatment/medication code: perindopril	0	ukbb	European	SNPs from the MHC (chr6 26M~34M) region was removed for this traits
	AD (Jansen et al 2019)	Treatment/medication code: flecainide	0	ukbb	European	SNPs from the MHC (chr6 26M~34M) region was removed for this traits
	AD (Jansen et al 2019)	Treatment/medication code: furosemide	0	ukbb	European	SNPs from the MHC (chr6 26M~34M) region was removed for this traits
	AD (Jansen et al 2019)	Treatment/medication code: nicorandil	0	ukbb	European	SNPs from the MHC (chr6 26M~34M) region was removed for this traits
	AD (Jansen et al 2019)	Treatment/medication code: flax oil tablet	0	ukbb	European	SNPs from the MHC (chr6 26M~34M) region was removed for this traits
	AD (Jansen et al 2019)	Treatment/medication code: venlafaxine	0	ukbb	European	SNPs from the MHC (chr6 26M~34M) region was removed for this traits
	AD (Jansen et al 2019)	Treatment/medication code: losartan	0	ukbb	European	SNPs from the MHC (chr6 26M~34M) region was removed for this traits
	AD (Jansen et al 2019)	Treatment/medication code: evening primrose oil	0	ukbb	European	SNPs from the MHC (chr6 26M~34M) region was removed for this traits
	AD (Jansen et al 2019)	Treatment/medication code: citalopram	0	ukbb	European	SNPs from the MHC (chr6 26M~34M) region was removed for this traits
	AD (Jansen et al 2019)	Treatment/medication code: alendronate sodium	0	ukbb	European	SNPs from the MHC (chr6 26M~34M) region was removed for this traits
	AD (Jansen et al 2019)	Treatment/medication code: co-codamol	0	ukbb	European	SNPs from the MHC (chr6 26M~34M) region was removed for this traits
	AD (Jansen et al 2019)	Treatment/medication code: co-amilofruse	0	ukbb	European	SNPs from the MHC (chr6 26M~34M) region was removed for this traits
	AD (Jansen et al 2019)	Treatment/medication code: letrozole	0	ukbb	European	SNPs from the MHC (chr6 26M~34M) region was removed for this traits
	AD (Jansen et al 2019)	Treatment/medication code: xalatan 0.005% eye drops	0	ukbb	European	SNPs from the MHC (chr6 26M~34M) region was removed for this traits
	AD (Jansen et al 2019)	Treatment/medication code: atorvastatin	0	ukbb	European	SNPs from the MHC (chr6 26M~34M) region was removed for this traits
	AD (Jansen et al 2019)	Treatment/medication code: candesartan cilexetil	0	ukbb	European	SNPs from the MHC (chr6 26M~34M) region was removed for this traits
	AD (Jansen et al 2019)	Treatment/medication code: salmeterol product	0	ukbb	European	SNPs from the MHC (chr6 26M~34M) region was removed for this traits
	AD (Jansen et al 2019)	Treatment/medication code: adcal-d3 1.5g/10micrograms chewable tablet	0	ukbb	European	SNPs from the MHC (chr6 26M~34M) region was removed for this traits
	AD (Jansen et al 2019)	Treatment/medication code: clopidogrel	0	ukbb	European	SNPs from the MHC (chr6 26M~34M) region was removed for this traits
	AD (Jansen et al 2019)	Treatment/medication code: indivina 1mg/2.5mg tablet	0	ukbb	European	SNPs from the MHC (chr6 26M~34M) region was removed for this traits
	AD (Jansen et al 2019)	Treatment/medication code: symbicort 100/6 turbohaler	0	ukbb	European	SNPs from the MHC (chr6 26M~34M) region was removed for this traits
	AD (Jansen et al 2019)	Treatment/medication code: seretide 50 evohaler	0	ukbb	European	SNPs from the MHC (chr6 26M~34M) region was removed for this traits
	AD (Jansen et al 2019)	Treatment/medication code: rosiglitazone	0	ukbb	European	SNPs from the MHC (chr6 26M~34M) region was removed for this traits
	AD (Jansen et al 2019)	Treatment/medication code: arcoxia 90mg tablet	0	ukbb	European	SNPs from the MHC (chr6 26M~34M) region was removed for this traits
	AD (Jansen et al 2019)	Treatment/medication code: omacor 1g capsule	0	ukbb	European	SNPs from the MHC (chr6 26M~34M) region was removed for this traits
	AD (Jansen et al 2019)	Treatment/medication code: spiriva 18micrograms inhalation capsule	0	ukbb	European	SNPs from the MHC (chr6 26M~34M) region was removed for this traits
	AD (Jansen et al 2019)	Treatment/medication code: glucosamine product	0	ukbb	European	SNPs from the MHC (chr6 26M~34M) region was removed for this traits
	AD (Jansen et al 2019)	Treatment/medication code: cipralex 5mg tablet	0	ukbb	European	SNPs from the MHC (chr6 26M~34M) region was removed for this traits
	AD (Jansen et al 2019)	Treatment/medication code: levothyroxine sodium	0	ukbb	European	SNPs from the MHC (chr6 26M~34M) region was removed for this traits
	AD (Jansen et al 2019)	Treatment/medication code: ezetimibe	0	ukbb	European	SNPs from the MHC (chr6 26M~34M) region was removed for this traits
	AD (Jansen et al 2019)	Treatment/medication code: testogel 50mg gel 5g sachet	0	ukbb	European	SNPs from the MHC (chr6 26M~34M) region was removed for this traits
	AD (Jansen et al 2019)	Treatment/medication code: bendroflumethiazide	0	ukbb	European	SNPs from the MHC (chr6 26M~34M) region was removed for this traits
	AD (Jansen et al 2019)	Treatment/medication code: paracetamol	0	ukbb	European	SNPs from the MHC (chr6 26M~34M) region was removed for this traits
	AD (Jansen et al 2019)	Eye problems/disorders: Injury or trauma resulting in loss of vision	0	ukbb	European	SNPs from the MHC (chr6 26M~34M) region was removed for this traits
	AD (Jansen et al 2019)	Diagnoses - main ICD10: M21 Other acquired deformities of limbs	0	ukbb	European	SNPs from the MHC (chr6 26M~34M) region was removed for this traits
