# Supplementary material for: The association of clinical phenotypes to known AD/FTD genetic risk loci and their inter-relationship
Source: PLoS One. 2020 Nov 5;15(11):e0241552. doi: 10.1371/journal.pone.0241552 (PMC7644002; doi:10.1371/journal.pone.0241552)
Supplement: S9 Table — (XLSX) [file pone.0241552.s009.xlsx]

## Sheet: ST9
Table S9 MR analysis for PheWAS traits (full results) and selected immune-related traits (p < 0.1)
Outcome	Exposure	MR Method	# of SNPs	b	SE	p	egger_intercept	se	pval	Note
Outcome = AD (instrument variables using SNPs selected with clumping parameter p1 < 5e-8)							Egger regression intercept test
AD	Total cholesterol || id:ieu-a-301	Inverse variance weighted	82	0.0791936	0.0227435	0.000497621	-0.00476385	0.00199792	0.0194741	Significant Egger intercept test	0.0025
AD	LDL cholesterol || id:ieu-a-300	Inverse variance weighted	78	0.0618607	0.018913	0.00107241	-0.0032959	0.00174829	0.063223
AD	Rheumatoid arthritis || id:ieu-a-832	Inverse variance weighted	38	-0.00939362	0.00298696	0.00166155	0.00198511	0.000826679	0.0216251	Significant Egger intercept test
AD	Multiple sclerosis || id:ieu-a-1024	Inverse variance weighted	26	0.00868211	0.00306	0.00454978
AD	Total cholesterol || id:ieu-a-782	Inverse variance weighted	42	0.0898974	0.034414	0.00899541	-0.00794243	0.00361812	0.0340147	Significant Egger intercept test
AD	LDL cholesterol || id:ieu-a-781	Inverse variance weighted	38	0.0681012	0.0274779	0.0131974
AD	Extreme height || id:ieu-a-86	Inverse variance weighted	42	-0.0044792	0.00184761	0.015337	0.00450787	0.00163208	0.00863435	Significant Egger intercept test
AD	Extreme body mass index || id:ieu-a-85	Inverse variance weighted	7	0.00698496	0.00415926	0.093079
AD	Crohn's disease || id:ieu-a-10	Inverse variance weighted	100	-0.00358647	0.00222733	0.107352
AD	Body mass index || id:ieu-a-2	Inverse variance weighted	74	0.0218256	0.0136906	0.11089
AD	HDL cholesterol || id:ieu-a-780	Inverse variance weighted	40	-0.0385632	0.0261667	0.140549
AD	Type 2 diabetes || id:ieu-a-23	Inverse variance weighted	25	0.00902465	0.0061722	0.143702	-0.00414607	0.00232879	0.0882338
AD	Type 2 diabetes || id:ieu-a-24	Inverse variance weighted	36	0.00538345	0.00410242	0.189432
AD	HDL cholesterol || id:ieu-a-299	Inverse variance weighted	84	-0.0408851	0.0357923	0.253334
AD	Ulcerative colitis || id:ieu-a-32	Inverse variance weighted	33	0.0036183	0.00321431	0.2603
AD	Non-cancer illness code self-reported: angina || id:ukb-a-62	Inverse variance weighted	10	1.60481	1.4293	0.261524
AD	Inflammatory bowel disease || id:ieu-a-294	Inverse variance weighted	123	-0.00249375	0.00242616	0.304017
AD	Type 2 diabetes || id:ieu-a-26	Inverse variance weighted	10	0.00576266	0.00643625	0.370603
AD	Crohn's disease || id:ieu-a-12	Inverse variance weighted	111	-0.00191708	0.00225629	0.395512
AD	Coronary heart disease || id:ieu-a-7	Inverse variance weighted	38	0.0325286	0.0406164	0.423204
AD	Amyotrophic lateral sclerosis || id:ieu-a-1085	Inverse variance weighted	6	0.0387733	0.0566093	0.493389
AD	Multiple sclerosis || id:ieu-a-1025	Inverse variance weighted	40	-0.00229903	0.00344604	0.504676
AD	Reason for glasses/contact lenses: For short-sightedness i.e. only or mainly for distance viewing such as driving cinema etc (called 'myopia') || id:ukb-a-419	Inverse variance weighted	10	0.0921795	0.148416	0.534541
AD	Crohn's disease || id:ieu-a-30	Inverse variance weighted	44	-0.000602178	0.00232347	0.795503
AD	Coronary heart disease || id:ieu-a-8	Inverse variance weighted	13	0.000573415	0.00757173	0.939633
AD	Celiac disease || id:ieu-a-1058	Inverse variance weighted	13	-6.63692e-05	0.00233957	0.977369
AD	Total cholesterol || id:ieu-a-301	MR Egger	82	0.144862	0.0353196	9.80355e-05
AD	Rheumatoid arthritis || id:ieu-a-832	MR Egger	38	-0.0173544	0.00434675	0.000308152
AD	LDL cholesterol || id:ieu-a-300	MR Egger	78	0.0986704	0.0269715	0.000465875
AD	Total cholesterol || id:ieu-a-782	MR Egger	42	0.177485	0.0517245	0.00140817
AD	Extreme height || id:ieu-a-86	MR Egger	42	-0.0270719	0.00838577	0.00248839
AD	LDL cholesterol || id:ieu-a-781	MR Egger	38	0.102349	0.0390685	0.0128019
AD	Type 2 diabetes || id:ieu-a-23	MR Egger	25	0.0475306	0.0224214	0.0450205
AD	Ulcerative colitis || id:ieu-a-32	MR Egger	33	0.0174621	0.00964537	0.0799355
AD	HDL cholesterol || id:ieu-a-780	MR Egger	40	-0.0987015	0.0559478	0.0857415
AD	Multiple sclerosis || id:ieu-a-1024	MR Egger	26	0.0082621	0.00593098	0.176377
AD	Extreme body mass index || id:ieu-a-85	MR Egger	7	0.0205539	0.0190569	0.330046
AD	Amyotrophic lateral sclerosis || id:ieu-a-1085	MR Egger	6	0.177839	0.175759	0.368852
AD	Multiple sclerosis || id:ieu-a-1025	MR Egger	40	-0.00839333	0.00924795	0.369816
AD	HDL cholesterol || id:ieu-a-299	MR Egger	84	-0.0485826	0.0670679	0.470895
AD	Celiac disease || id:ieu-a-1058	MR Egger	13	0.0025571	0.00344117	0.472999
AD	Non-cancer illness code self-reported: angina || id:ukb-a-62	MR Egger	10	2.05446	3.50672	0.574119
AD	Body mass index || id:ieu-a-2	MR Egger	74	0.0185134	0.0331036	0.577723
AD	Crohn's disease || id:ieu-a-12	MR Egger	111	-0.00315947	0.00609504	0.605253
AD	Coronary heart disease || id:ieu-a-8	MR Egger	13	0.00980836	0.0224207	0.670237
AD	Crohn's disease || id:ieu-a-30	MR Egger	44	-0.00208321	0.00543052	0.703202
AD	Type 2 diabetes || id:ieu-a-24	MR Egger	36	-0.00356756	0.00982415	0.718747
AD	Crohn's disease || id:ieu-a-10	MR Egger	100	-0.00127231	0.00497923	0.798854
AD	Type 2 diabetes || id:ieu-a-26	MR Egger	10	0.00919761	0.0380605	0.815125
AD	Inflammatory bowel disease || id:ieu-a-294	MR Egger	123	-0.00126795	0.00561053	0.821588
AD	Coronary heart disease || id:ieu-a-7	MR Egger	38	0.0129824	0.0961784	0.893377
AD	Reason for glasses/contact lenses: For short-sightedness i.e. only or mainly for distance viewing such as driving cinema etc (called 'myopia') || id:ukb-a-419	MR Egger	10	0.039964	0.485002	0.936353
Alzheimer's disease || id:297	parental attained age	Inverse variance weighted	10	7.95653	3.96627	0.0448508
Alzheimer's disease || id:297	parents age at death	Inverse variance weighted	5	-8.15322	6.98495	0.243107	Significant Egger intercept test
Exposure = AD (instrument variables using SNPs selected with clumping parameter p1 < 5e-8)
Multiple sclerosis || id:ieu-a-1025	AD	Inverse variance weighted	3	2.34285	0.611136	0.000126281	-0.0329649	0.037143	0.537895
Body mass index || id:ieu-a-2	AD	Inverse variance weighted	14	-0.166492	0.0682135	0.0146566	-0.0105229	0.0055568	0.0826203
Reason for glasses/contact lenses: For short-sightedness i.e. only or mainly for distance viewing such as driving cinema etc (called 'myopia') || id:ukb-a-419	AD	Inverse variance weighted	24	-0.0192442	0.0080716	0.0171167
Non-cancer illness code self-reported: angina || id:ukb-a-62	AD	Inverse variance weighted	24	0.0137596	0.00702253	0.0500721
Celiac disease || id:ieu-a-1058	AD	Inverse variance weighted	2	1.49633	0.786647	0.0571504
Inflammatory bowel disease || id:ieu-a-294	AD	Inverse variance weighted	3	0.659208	0.480681	0.170249
Coronary heart disease || id:ieu-a-7	AD	Inverse variance weighted	24	0.281059	0.211048	0.182948	-0.0223825	0.00756252	0.00723947	Significant Egger intercept test
Type 2 diabetes || id:ieu-a-26	AD	Inverse variance weighted	13	0.440788	0.377827	0.243355
Extreme body mass index || id:ieu-a-85	AD	Inverse variance weighted	13	-0.478234	0.582509	0.411651	-0.0997578	0.0459987	0.0528962
Crohn's disease || id:ieu-a-30	AD	Inverse variance weighted	24	0.183163	0.253448	0.469873
Multiple sclerosis || id:ieu-a-1024	AD	Inverse variance weighted	10	-0.311205	0.442532	0.481908	-0.0749431	0.0312595	0.0433486	Significant Egger intercept test
Crohn's disease || id:ieu-a-12	AD	Inverse variance weighted	3	0.488543	0.719897	0.497373
Type 2 diabetes || id:ieu-a-1090	AD	Inverse variance weighted	19	0.526121	0.827406	0.524862
Coronary heart disease || id:ieu-a-8	AD	Inverse variance weighted	14	-0.15637	0.323711	0.629057					0.00333333
Extreme height || id:ieu-a-86	AD	Inverse variance weighted	12	0.20692	0.429803	0.630211
Amyotrophic lateral sclerosis || id:ieu-a-1085	AD	Inverse variance weighted	23	0.00947813	0.0369511	0.797561
Type 2 diabetes || id:ieu-a-23	AD	Inverse variance weighted	15	0.0613027	0.254305	0.809508
Rheumatoid arthritis || id:ieu-a-832	AD	Inverse variance weighted	21	-0.0513703	0.27525	0.85195
HDL cholesterol || id:ieu-a-299	AD	Inverse variance weighted	13	0.0163855	0.108448	0.879904
LDL cholesterol || id:ieu-a-300	AD	Inverse variance weighted	13	-0.00968781	0.0994379	0.922388
Total cholesterol || id:ieu-a-301	AD	Inverse variance weighted	13	0.00829934	0.100461	0.93416
Ulcerative colitis || id:ieu-a-32	AD	Inverse variance weighted	24	0.00611959	0.266701	0.981694
Coronary heart disease || id:ieu-a-7	AD	MR Egger	24	1.12665	0.339016	0.00308661
Non-cancer illness code self-reported: angina || id:ukb-a-62	AD	MR Egger	24	0.0252278	0.0108837	0.0301419
Multiple sclerosis || id:ieu-a-1024	AD	MR Egger	10	3.86041	1.78146	0.0621094
Extreme body mass index || id:ieu-a-85	AD	MR Egger	13	5.15245	2.64579	0.0774586
Type 2 diabetes || id:ieu-a-23	AD	MR Egger	15	1.30976	0.883676	0.162126
Amyotrophic lateral sclerosis || id:ieu-a-1085	AD	MR Egger	23	0.0781187	0.0585423	0.196364
Body mass index || id:ieu-a-2	AD	MR Egger	14	0.409767	0.311591	0.213058
Multiple sclerosis || id:ieu-a-1025	AD	MR Egger	3	4.09622	2.06796	0.297631
Reason for glasses/contact lenses: For short-sightedness i.e. only or mainly for distance viewing such as driving cinema etc (called 'myopia') || id:ukb-a-419	AD	MR Egger	24	-0.0112711	0.0128399	0.389528
Extreme height || id:ieu-a-86	AD	MR Egger	12	-2.06176	2.3892	0.408385
Type 2 diabetes || id:ieu-a-26	AD	MR Egger	13	1.30403	1.7306	0.466965
Crohn's disease || id:ieu-a-30	AD	MR Egger	24	0.297792	0.461592	0.525507
Rheumatoid arthritis || id:ieu-a-832	AD	MR Egger	21	0.302887	0.567604	0.59979
LDL cholesterol || id:ieu-a-300	AD	MR Egger	13	-0.226103	0.451016	0.626027
Ulcerative colitis || id:ieu-a-32	AD	MR Egger	24	0.19327	0.490592	0.697408
Inflammatory bowel disease || id:ieu-a-294	AD	MR Egger	3	0.800225	2.2986	0.786724
Type 2 diabetes || id:ieu-a-1090	AD	MR Egger	19	0.988402	3.86679	0.801317
Total cholesterol || id:ieu-a-301	AD	MR Egger	13	-0.0882492	0.474216	0.855758
HDL cholesterol || id:ieu-a-299	AD	MR Egger	13	-0.0728381	0.509346	0.888874
Crohn's disease || id:ieu-a-12	AD	MR Egger	3	0.514265	3.45023	0.905804
Coronary heart disease || id:ieu-a-8	AD	MR Egger	14	-0.00457056	1.52514	0.997658
Exposure = FTD (instrument variable using SNPs selected with clumping parameter p1 < 5e-6)
Body mass index || id:2	FTD	Inverse variance weighted	4	-0.0013675	0.00145346	0.346777
Coronary heart disease || id:7	FTD	Inverse variance weighted	4	0.00890969	0.00408014	0.0289864
Coronary heart disease || id:8	FTD	Inverse variance weighted	4	-0.0139977	0.00560413	0.0124988
Extreme body mass index || id:85	FTD	Inverse variance weighted	3	0.0151642	0.0108874	0.163671
Extreme height || id:86	FTD	Inverse variance weighted	3	0.00343374	0.0195696	0.860716
HDL cholesterol || id:299	FTD	Inverse variance weighted	3	0.00183236	0.00190652	0.336502
LDL cholesterol || id:300	FTD	Inverse variance weighted	3	-0.00197451	0.00374225	0.597758
Non-cancer illness code self-reported: angina || id:UKB-a:62	FTD	Inverse variance weighted	5	-2.4906e-05	0.000287921	0.931067
Reason for glasses/contact lenses: For short-sightedness i.e. only or mainly for distance viewing such as driving cinema etc (called 'myopia') || id:UKB-a:419	FTD	Inverse variance weighted	5	-0.000263321	0.000243354	0.27923
Total cholesterol || id:301	FTD	Inverse variance weighted	3	-0.00368918	0.00342151	0.28093
Type 2 diabetes || id:1090	FTD	Inverse variance weighted	5	-0.000495877	0.012092	0.967289
Type 2 diabetes || id:23	FTD	Inverse variance weighted	2	-0.026231	0.0166208	0.114519
Type 2 diabetes || id:26	FTD	Inverse variance weighted	2	-0.0257764	0.0138354	0.0624514
Amyotrophic lateral sclerosis || id:1085	FTD	Weighted median	5	0.00283653	0.00136614	0.0378655
Amyotrophic lateral sclerosis || id:1085	FTD	Inverse variance weighted	5	0.00223658	0.00116874	0.0556622
